# Supplementary material for: Discovery, Herbicidal Activity and Biosynthesis of a Novel Natural Tetramic Acid from Alternaria Species
Source: Adv Sci (Weinh). 2025 Apr 25;12(21):2416188. doi: 10.1002/advs.202416188 (PMC12140367; doi:10.1002/advs.202416188)
Supplement: Supplementary file 3 — Supplemental Table 2 [file ADVS-12-2416188-s007.xlsx]

## Sheet: Table S2-1
Table S2-1. List of upregulated and downregulated genes of A. alternata in −Thr 3 d/ −Thr 1 d group. Genes with at least two fold change (log2FC > 1.0 or < −1) at p < 0.05 of −Thr 3d in comparison to −Thr 1d. Red and blue color indicates upregulated and downregulated genes, respectively. Data were derived from Figure S7A.
Gene ID	log2(−Thr)	p-value	−Log10p
	3 d/1 d
CC77DRAFT_1000103	1.35282	0.00518333	2.28539
CC77DRAFT_1000203	1.30882	6e-07	6.22185
CC77DRAFT_1000577	1.24543	9.28e-07	6.03245
CC77DRAFT_1000994	1.63033	6.81e-10	9.16685
CC77DRAFT_1001282	1.71894	2.53e-09	8.59688
CC77DRAFT_1001894	1.16233	8.19e-06	5.08672
CC77DRAFT_1002005	5.55719	1.7e-56	55.7696
CC77DRAFT_1002152	2.55427	3.98e-11	10.4001
CC77DRAFT_1002586	1.33996	3.17e-07	6.49894
CC77DRAFT_1003098	1.8529	3.2e-09	8.49485
CC77DRAFT_1003561	1.34041	1.19e-06	5.92445
CC77DRAFT_1003633	6.30616	6.2e-74	73.2076
CC77DRAFT_1003854	1.08676	2.45e-05	4.61083
CC77DRAFT_1003890	1.15752	5.27e-06	5.27819
CC77DRAFT_1004120	1.04805	4.13e-05	4.38405
CC77DRAFT_1004433	1.07946	0.00118567	2.92604
CC77DRAFT_1004548	1.94487	6.18e-08	7.20901
CC77DRAFT_1004557	1.96689	2.32e-13	12.6345
CC77DRAFT_1004633	1.4306	1.25e-07	6.90309
CC77DRAFT_1004654	1.17225	0.00542461	2.26563
CC77DRAFT_1004724	2.53131	1.13e-18	17.9469
CC77DRAFT_1004729	2.13968	5.45e-15	14.2636
CC77DRAFT_1004753	3.59594	4.59e-34	33.3382
CC77DRAFT_1005107	2.92629	6.11e-11	10.214
CC77DRAFT_1005113	5.8734	2.13e-70	69.6716
CC77DRAFT_1005126	1.61223	1.02e-09	8.9914
CC77DRAFT_1005202	1.72882	2.03e-10	9.6925
CC77DRAFT_1005236	1.34511	9.98e-07	6.00087
CC77DRAFT_1005257	1.17057	7.49e-06	5.12552
CC77DRAFT_1005434	1.00151	6.01e-05	4.22113
CC77DRAFT_1005473	6.82653	4.06e-85	84.3915
CC77DRAFT_1005636	1.07591	0.000178227	3.74903
CC77DRAFT_1005918	1.45014	3.41e-07	6.46725
CC77DRAFT_1006432	3.45203	3.28e-33	32.4841
CC77DRAFT_1006727	1.21784	1.23e-05	4.91009
CC77DRAFT_1006775	1.90414	0.0292174	1.53436
CC77DRAFT_1006809	1.67972	1.33e-08	7.87615
CC77DRAFT_1006877	3.5745	7.85e-31	30.1051
CC77DRAFT_1007197	4.21316	1.27e-07	6.8962
CC77DRAFT_1007204	1.88569	2.28e-10	9.64207
CC77DRAFT_1007444	5.78286	6.92e-21	20.1599
CC77DRAFT_1007506	2.44904	1.39e-18	17.857
CC77DRAFT_1007593	4.494	3.91e-49	48.4078
CC77DRAFT_1007691	1.22461	3.04e-06	5.51713
CC77DRAFT_1007936	1.29844	1.1e-05	4.95861
CC77DRAFT_1008912	1.04016	4.06e-05	4.39147
CC77DRAFT_1008952	1.03311	4.39e-05	4.35754
CC77DRAFT_1009351	1.24469	1.84e-06	5.73518
CC77DRAFT_1009481	3.27619	7.8e-31	30.1079
CC77DRAFT_1009497	1.24818	9.62e-07	6.01682
CC77DRAFT_1009506	1.06301	3.35e-05	4.47496
CC77DRAFT_1009566	1.27607	0.0008823	3.05438
CC77DRAFT_1009837	3.68133	3.51e-32	31.4547
CC77DRAFT_1010372	2.02711	1.18e-06	5.92812
CC77DRAFT_1010403	1.22376	2.04e-06	5.69037
CC77DRAFT_1010416	1.18354	7.43e-06	5.12901
CC77DRAFT_1010501	2.61956	1e-09	9
CC77DRAFT_1010623	1.72661	6.89e-08	7.16178
CC77DRAFT_1010719	1.50794	0.00412117	2.38498
CC77DRAFT_1010760	1.56846	3.46e-09	8.46092
CC77DRAFT_1010772	1.08541	1.56e-05	4.80688
CC77DRAFT_1010954	1.19623	7.95e-05	4.09963
CC77DRAFT_1011160	1.74791	8.41e-11	10.0752
CC77DRAFT_1011328	1.45319	5.73e-08	7.24185
CC77DRAFT_1011414	1.31784	0.013402	1.87283
CC77DRAFT_1011582	2.98235	7.94e-16	15.1002
CC77DRAFT_1012007	2.79747	1.46e-23	22.8356
CC77DRAFT_1012796	1.6966	2.57e-10	9.59007
CC77DRAFT_1012822	1.47347	2.77e-07	6.55752
CC77DRAFT_1013694	1.77088	3.28e-11	10.4841
CC77DRAFT_1014015	1.93558	2.04e-12	11.6904
CC77DRAFT_1014387	2.56599	2.19e-17	16.6596
CC77DRAFT_1014445	1.57108	3.69e-09	8.43297
CC77DRAFT_1014859	1.18324	3.3e-06	5.48149
CC77DRAFT_1014889	2.5672	1.52e-12	11.8182
CC77DRAFT_1014891	2.81927	9.77e-07	6.01011
CC77DRAFT_1014941	3.132	3.26e-08	7.48678
CC77DRAFT_1015017	5.83796	1.14e-61	60.9431
CC77DRAFT_1015035	1.67632	2.94e-10	9.53165
CC77DRAFT_1015041	1.2559	2.8e-06	5.55284
CC77DRAFT_1015047	2.60438	2.1e-14	13.6778
CC77DRAFT_1015094	1.13101	1.18e-05	4.92812
CC77DRAFT_1015220	1.30942	5.5e-07	6.25964
CC77DRAFT_1015249	1.33438	3.56e-07	6.44855
CC77DRAFT_1015284	1.78635	2.31e-11	10.6364
CC77DRAFT_1015373	1.61437	1.27e-09	8.8962
CC77DRAFT_1015420	1.7014	0.00296771	2.52758
CC77DRAFT_1015495	1.20472	2.03e-06	5.6925
CC77DRAFT_1015516	1.74401	6.13e-05	4.21254
CC77DRAFT_1015587	1.85544	3.47e-12	11.4597
CC77DRAFT_1015597	1.5514	3.21e-09	8.49349
CC77DRAFT_1015658	1.38914	5.66e-08	7.24718
CC77DRAFT_1015740	1.70876	1.24e-10	9.90658
CC77DRAFT_1015771	1.54631	3.73e-09	8.42829
CC77DRAFT_1015799	1.33004	1.58e-07	6.80134
CC77DRAFT_1015885	1.13102	1.5e-05	4.82391
CC77DRAFT_1015900	1.20895	2.95e-06	5.53018
CC77DRAFT_1015992	1.31777	8.65e-05	4.06298
CC77DRAFT_1016054	2.0163	0.0194098	1.71198
CC77DRAFT_1016097	2.04279	7.04e-14	13.1524
CC77DRAFT_1016201	1.15457	4.2e-05	4.37675
CC77DRAFT_1016203	1.93483	6.76e-13	12.1701
CC77DRAFT_1016219	3.04119	2.43e-09	8.61439
CC77DRAFT_1016248	1.35517	3.2e-07	6.49485
CC77DRAFT_1016266	1.22924	1.49e-06	5.82681
CC77DRAFT_1016300	1.20364	2.61e-06	5.58336
CC77DRAFT_1016351	1.33652	3.33e-07	6.47756
CC77DRAFT_1016408	1.2385	1.91e-06	5.71897
CC77DRAFT_1016433	2.53532	7.11e-20	19.1481
CC77DRAFT_1016434	1.1948	4.31e-06	5.36552
CC77DRAFT_1016539	1.67395	0.000769495	3.11379
CC77DRAFT_1016549	1.16533	6.65e-06	5.17718
CC77DRAFT_1016562	1.23362	2.36e-06	5.62709
CC77DRAFT_1016570	1.52879	0.000136289	3.86554
CC77DRAFT_1016598	1.06897	2.83e-05	4.54821
CC77DRAFT_1016650	1.03866	6.12e-05	4.21325
CC77DRAFT_1016900	1.19581	4.37e-06	5.35952
CC77DRAFT_1016934	1.83616	0.00597756	2.22348
CC77DRAFT_1016936	2.20149	0.00037	3.4318
CC77DRAFT_1016946	1.31727	5.31e-07	6.27491
CC77DRAFT_1017213	1.22462	3.65e-06	5.43771
CC77DRAFT_1017270	1.09471	2.47e-05	4.6073
CC77DRAFT_1017388	1.13095	1.06e-05	4.97469
CC77DRAFT_1017399	1.44247	3.92e-08	7.40671
CC77DRAFT_1017600	1.5082	1.18e-08	7.92812
CC77DRAFT_1017683	1.1935	3.33e-06	5.47756
CC77DRAFT_1017747	1.29801	7.57e-07	6.1209
CC77DRAFT_1017761	1.21754	0.00155869	2.80724
CC77DRAFT_1017873	1.35934	2.27e-07	6.64397
CC77DRAFT_1017894	1.25465	1.43e-06	5.84466
CC77DRAFT_1017913	1.18864	4.67e-06	5.33068
CC77DRAFT_1017945	1.01244	0.000502659	3.29873
CC77DRAFT_1018028	1.95951	6.92e-14	13.1599
CC77DRAFT_1018036	1.11025	2.09e-05	4.67985
CC77DRAFT_1018088	1.20597	3.4e-06	5.46852
CC77DRAFT_1018171	1.07367	2.89e-05	4.5391
CC77DRAFT_1018178	1.17585	0.00171577	2.76554
CC77DRAFT_1018266	1.11156	1.63e-05	4.78781
CC77DRAFT_1018280	1.28362	7.86e-07	6.10458
CC77DRAFT_1018345	1.76027	5.94e-11	10.2262
CC77DRAFT_1018383	2.62627	8.88e-22	21.0516
CC77DRAFT_1018411	1.41901	5.62e-07	6.25026
CC77DRAFT_1018413	2.92449	4.3e-25	24.3665
CC77DRAFT_1018450	1.1612	3.84e-06	5.41567
CC77DRAFT_1018468	1.0403	8.8e-05	4.05552
CC77DRAFT_1018522	1.19091	4.63e-06	5.33442
CC77DRAFT_1018545	1.02201	5.46e-05	4.26281
CC77DRAFT_1018772	1.25255	1.19e-06	5.92445
CC77DRAFT_1018792	2.3726	1.73e-17	16.762
CC77DRAFT_1018859	1.04443	4.13e-05	4.38405
CC77DRAFT_1018893	1.24459	2.22e-06	5.65365
CC77DRAFT_1019114	1.68459	2.39e-10	9.6216
CC77DRAFT_1019116	1.17269	3.47e-06	5.45967
CC77DRAFT_1019158	1.00795	0.000189748	3.72182
CC77DRAFT_1019187	2.83595	1.53e-24	23.8153
CC77DRAFT_1019256	1.06627	0.00303571	2.51774
CC77DRAFT_1019301	1.62075	4.17e-09	8.37986
CC77DRAFT_1019406	1.36744	1.69e-07	6.77211
CC77DRAFT_1019503	1.95445	2.08e-13	12.6819
CC77DRAFT_1019597	1.29998	9.13e-07	6.03953
CC77DRAFT_1019621	1.67751	0.000219289	3.65898
CC77DRAFT_1019642	1.16118	6.03e-06	5.21968
CC77DRAFT_1019674	2.39666	0.00239761	2.62022
CC77DRAFT_1019685	1.62449	0.0128428	1.89134
CC77DRAFT_1019691	1.42306	3.69e-08	7.43297
CC77DRAFT_1019793	1.22778	1.92e-06	5.7167
CC77DRAFT_1019940	1.14691	4.66e-05	4.33161
CC77DRAFT_1019944	1.00912	0.000275877	3.55928
CC77DRAFT_1020038	1.68516	1.54e-09	8.81248
CC77DRAFT_1020070	1.2247	2.01e-06	5.6968
CC77DRAFT_1020081	1.92459	4.01e-07	6.39686
CC77DRAFT_1020140	3.01796	6.37e-20	19.1959
CC77DRAFT_1020255	1.02869	5.98e-05	4.2233
CC77DRAFT_1020262	1.32433	5.21e-05	4.28316
CC77DRAFT_1020266	1.16313	6.98e-06	5.15614
CC77DRAFT_1020274	1.86777	1.09e-11	10.9626
CC77DRAFT_1020276	2.93905	1.24e-25	24.9066
CC77DRAFT_1020404	3.88848	2.15e-39	38.6676
CC77DRAFT_1020408	2.36151	1.29e-10	9.88941
CC77DRAFT_1020410	1.07985	0.0416756	1.38012
CC77DRAFT_1020447	1.22555	3.05e-06	5.5157
CC77DRAFT_1020448	3.3424	4.29e-31	30.3675
CC77DRAFT_1020449	1.80559	0.018109	1.74211
CC77DRAFT_1020466	2.83031	9.58e-24	23.0186
CC77DRAFT_1020531	1.87976	5.56e-12	11.2549
CC77DRAFT_1020540	1.58299	1.31e-09	8.88273
CC77DRAFT_1020588	4.1014	3.54e-36	35.451
CC77DRAFT_1020594	1.15617	7.56e-06	5.12148
CC77DRAFT_1020614	1.34671	2.36e-07	6.62709
CC77DRAFT_1020616	1.0039	0.000962999	3.01637
CC77DRAFT_1020673	4.69996	4.21e-47	46.3757
CC77DRAFT_1020752	1.22763	2.11e-06	5.67572
CC77DRAFT_1020753	1.36571	1.66e-07	6.77989
CC77DRAFT_1020822	1.58839	1.64e-09	8.78516
CC77DRAFT_1020856	1.05229	0.000448636	3.34811
CC77DRAFT_1020892	1.59348	6.28e-06	5.20204
CC77DRAFT_1020897	2.14954	5.05e-14	13.2967
CC77DRAFT_1020940	2.7127	9.67e-18	17.0146
CC77DRAFT_1020959	2.40184	3.36e-18	17.4737
CC77DRAFT_1021101	4.08954	2.05e-23	22.6882
CC77DRAFT_1021123	1.20849	3.96e-06	5.4023
CC77DRAFT_1021125	1.76541	1.93e-11	10.7144
CC77DRAFT_1021147	1.21161	3.47e-06	5.45967
CC77DRAFT_1021160	1.01091	8.25e-05	4.08355
CC77DRAFT_1021280	2.39961	0.0482187	1.31678
CC77DRAFT_1021498	1.06331	3.94e-05	4.4045
CC77DRAFT_1021516	2.69076	0.000287883	3.54078
CC77DRAFT_1021669	1.85305	9.7e-05	4.01323
CC77DRAFT_1021785	1.96345	2.49e-13	12.6038
CC77DRAFT_1021806	1.28244	5.87e-07	6.23136
CC77DRAFT_1021855	2.44703	3.21e-18	17.4935
CC77DRAFT_1021857	1.12168	1.14e-05	4.9431
CC77DRAFT_1021896	2.65171	9.4e-22	21.0269
CC77DRAFT_1021907	4.75671	8.89e-55	54.0511
CC77DRAFT_1021925	1.81005	6.66e-11	10.1765
CC77DRAFT_1021938	1.11223	1.6e-05	4.79588
CC77DRAFT_1022006	1.1406	1.08e-05	4.96658
CC77DRAFT_1022050	1.08365	1.72e-05	4.76447
CC77DRAFT_1022140	1.4319	4.13e-08	7.38405
CC77DRAFT_1022249	4.74684	1.94e-53	52.7122
CC77DRAFT_1022271	1.02963	7.7e-05	4.11351
CC77DRAFT_1022294	2.0852	5.38e-15	14.2692
CC77DRAFT_1022328	1.32021	4.27e-07	6.36957
CC77DRAFT_1022400	1.43878	0.00034227	3.46563
CC77DRAFT_1022426	1.3601	2.16e-07	6.66555
CC77DRAFT_1022550	1.82204	1.02e-11	10.9914
CC77DRAFT_1022726	1.17793	5.63e-05	4.24949
CC77DRAFT_1022731	1.0624	3.76e-05	4.42481
CC77DRAFT_1022859	1.16596	3.56e-06	5.44855
CC77DRAFT_1022947	1.23904	2.4e-06	5.61979
CC77DRAFT_1022952	1.98003	0.00153456	2.81402
CC77DRAFT_1022958	2.12892	8.66e-15	14.0625
CC77DRAFT_1022959	1.71176	3.76e-11	10.4248
CC77DRAFT_1022963	1.36427	7.13e-08	7.14691
CC77DRAFT_1022965	1.10677	7.69e-05	4.11407
CC77DRAFT_1023084	2.37158	1.05e-16	15.9788
CC77DRAFT_1023121	1.73776	5.07e-05	4.29499
CC77DRAFT_1023235	1.05447	3.32e-05	4.47886
CC77DRAFT_1023425	2.51727	2.83e-19	18.5482
CC77DRAFT_1023456	1.38432	7.44e-08	7.12843
CC77DRAFT_1023515	1.17293	6.09e-06	5.21538
CC77DRAFT_1023533	1.13742	1.04e-05	4.98297
CC77DRAFT_1023534	1.09304	1.54e-05	4.81248
CC77DRAFT_1023575	1.20796	2.44e-06	5.61261
CC77DRAFT_1023828	1.73102	1.4e-10	9.85387
CC77DRAFT_1023838	1.07693	4.65e-05	4.33255
CC77DRAFT_1023905	1.45226	9e-05	4.04576
CC77DRAFT_1023971	1.0381	4.41e-05	4.35556
CC77DRAFT_1024007	1.08225	0.00011851	3.92625
CC77DRAFT_1024016	1.20376	0.00401263	2.39657
CC77DRAFT_1024075	1.14699	3.9e-06	5.40894
CC77DRAFT_1024141	1.12419	1.19e-05	4.92445
CC77DRAFT_1024292	1.61941	0.0002828	3.54852
CC77DRAFT_1024496	1.35769	1.59e-07	6.7986
CC77DRAFT_1024567	8.61398	1.15e-104	103.939
CC77DRAFT_1024573	2.77548	1.85e-16	15.7328
CC77DRAFT_1024595	1.72402	4.76e-09	8.32239
CC77DRAFT_1024619	1.16703	7.48e-06	5.1261
CC77DRAFT_1024647	1.43894	4.12e-08	7.3851
CC77DRAFT_1024752	1.02793	4.33e-05	4.36351
CC77DRAFT_1024756	1.63724	0.00572039	2.24257
CC77DRAFT_1024770	3.09378	9.15e-10	9.03858
CC77DRAFT_1024826	1.21618	0.0203141	1.6922
CC77DRAFT_1024828	2.01841	2.46e-13	12.6091
CC77DRAFT_1024941	1.03054	4.71e-05	4.32698
CC77DRAFT_1025011	1.32859	0.000146892	3.833
CC77DRAFT_1025015	1.33211	3.56e-07	6.44855
CC77DRAFT_1025029	1.37096	6.01e-07	6.22113
CC77DRAFT_1025144	1.23179	0.00223504	2.65071
CC77DRAFT_1025176	1.29342	1.12e-06	5.95078
CC77DRAFT_1025180	1.06768	4.55e-05	4.34199
CC77DRAFT_1025198	1.09138	2.26e-05	4.64589
CC77DRAFT_1025225	1.57215	5.8e-08	7.23657
CC77DRAFT_1025234	6.3017	4.26e-43	42.3706
CC77DRAFT_1025237	1.36504	1.2e-05	4.92082
CC77DRAFT_1025250	1.45586	8.37e-08	7.07727
CC77DRAFT_1025377	1.31622	3.74e-07	6.42713
CC77DRAFT_1025444	1.73158	4.11e-11	10.3862
CC77DRAFT_1025553	1.63258	0.000219289	3.65898
CC77DRAFT_1025673	1.14975	0.0220572	1.65645
CC77DRAFT_1025727	1.15754	4.52e-06	5.34486
CC77DRAFT_1025806	3.65305	5.13e-24	23.2899
CC77DRAFT_1026005	1.07506	1.66e-05	4.77989
CC77DRAFT_1026203	1.27898	0.00135042	2.86953
CC77DRAFT_1026232	1.69579	1.8e-10	9.74473
CC77DRAFT_1026347	1.30741	2.89e-07	6.5391
CC77DRAFT_1026352	3.2595	1.87e-30	29.7282
CC77DRAFT_1026471	1.98637	4.61e-13	12.3363
CC77DRAFT_1026506	2.60883	2.75e-17	16.5607
CC77DRAFT_1026571	2.43812	0.00157015	2.80406
CC77DRAFT_1026590	3.95802	7.3e-23	22.1367
CC77DRAFT_1026607	2.93148	4.51e-23	22.3458
CC77DRAFT_1026610	1.68546	2.16e-10	9.66555
CC77DRAFT_1026653	1.76912	0.0125776	1.9004
CC77DRAFT_1026667	5.41	2.26e-17	16.6459
CC77DRAFT_1026782	6.12127	1.98e-24	23.7033
CC77DRAFT_1026803	1.40625	2.33e-05	4.63264
CC77DRAFT_1026876	1.10521	0.000397772	3.40037
CC77DRAFT_1026980	1.72545	6.71e-10	9.17328
CC77DRAFT_1027108	1.00957	0.00106191	2.97391
CC77DRAFT_1027270	1.26699	9.6e-07	6.01773
CC77DRAFT_1027455	1.81773	9.67e-08	7.01457
CC77DRAFT_1027463	1.25951	1.33e-06	5.87615
CC77DRAFT_1027543	1.19786	3.36e-06	5.47366
CC77DRAFT_1027550	1.54775	1.21e-08	7.91721
CC77DRAFT_1027991	1.36965	1.89e-07	6.72354
CC77DRAFT_1028021	1.10864	0.0197111	1.70529
CC77DRAFT_1028041	5.49607	1.71e-65	64.767
CC77DRAFT_1028092	4.30484	5.92e-47	46.2277
CC77DRAFT_1028146	4.41636	1.55e-48	47.8097
CC77DRAFT_1028232	3.23939	1.08e-29	28.9666
CC77DRAFT_1028312	1.21197	3.12e-06	5.50585
CC77DRAFT_1028528	1.2097	3.01e-06	5.52143
CC77DRAFT_1028621	3.37872	4.71e-31	30.327
CC77DRAFT_1028686	1.57521	2.48e-09	8.60555
CC77DRAFT_1028714	3.36678	1.46e-31	30.8356
CC77DRAFT_1028734	1.37584	1.17e-07	6.93181
CC77DRAFT_1028774	1.91603	2.77e-09	8.55752
CC77DRAFT_1028937	1.83751	3.24e-12	11.4895
CC77DRAFT_1029597	1.28453	1.85e-06	5.73283
CC77DRAFT_1029840	1.01372	0.000102093	3.991
CC77DRAFT_1030086	1.44783	3.34e-08	7.47625
CC77DRAFT_1030101	1.20617	2.68e-06	5.57187
CC77DRAFT_1030150	1.53227	2.99e-08	7.52433
CC77DRAFT_1030299	1.40135	8e-08	7.09691
CC77DRAFT_1030302	1.2522	2.09e-06	5.67985
CC77DRAFT_1030413	1.03984	4.17e-05	4.37986
CC77DRAFT_1030610	1.02677	5.82e-05	4.23508
CC77DRAFT_1030793	1.06243	3.97e-05	4.40121
CC77DRAFT_1031019	2.00888	2.6e-13	12.585
CC77DRAFT_1031046	1.2223	1.5e-06	5.82391
CC77DRAFT_1031191	2.5204	5.2e-20	19.284
CC77DRAFT_1031404	3.99817	3.57e-42	41.4473
CC77DRAFT_1031422	1.28626	7.75e-07	6.1107
CC77DRAFT_1031446	1.49248	6.72e-09	8.17263
CC77DRAFT_1031611	2.1918	7.2e-16	15.1427
CC77DRAFT_1031665	1.14883	1.44e-05	4.84164
CC77DRAFT_1031672	1.2475	1.74e-06	5.75945
CC77DRAFT_1031868	1.30313	6.52e-07	6.18575
CC77DRAFT_1031899	3.4809	2.24e-30	29.6498
CC77DRAFT_1032272	1.20574	4.76e-06	5.32239
CC77DRAFT_1032470	2.4558	5.95e-09	8.22548
CC77DRAFT_1032491	2.4158	1.03e-18	17.9872
CC77DRAFT_1033192	1.13756	1.02e-05	4.9914
CC77DRAFT_1033298	1.41685	7.68e-08	7.11464
CC77DRAFT_1033454	1.30836	6.07e-07	6.21681
CC77DRAFT_1033667	2.75379	2.82e-23	22.5498
CC77DRAFT_1033707	1.03434	5.66e-05	4.24718
CC77DRAFT_1033744	1.02522	8.7e-05	4.06048
CC77DRAFT_1033969	1.0141	5.13e-05	4.28988
CC77DRAFT_1034160	1.57662	3.63e-09	8.44009
CC77DRAFT_1034248	1.40142	3.75e-08	7.42597
CC77DRAFT_1034645	1.50282	7.63e-08	7.11748
CC77DRAFT_1035406	1.3288	3.7e-07	6.4318
CC77DRAFT_1035448	1.39925	6.53e-08	7.18509
CC77DRAFT_1035501	1.20909	1.19e-05	4.92445
CC77DRAFT_1035521	2.60919	1.32e-20	19.8794
CC77DRAFT_1035652	1.88577	3.48e-11	10.4584
CC77DRAFT_1035770	1.27385	2.67e-06	5.57349
CC77DRAFT_1036077	2.18081	4.19e-14	13.3778
CC77DRAFT_1036194	1.85924	3.19e-12	11.4962
CC77DRAFT_1036806	4.04751	7.71e-07	6.11295
CC77DRAFT_1036965	1.12794	1.25e-05	4.90309
CC77DRAFT_1037332	1.98519	3.7e-13	12.4318
CC77DRAFT_1037410	1.32063	5.67e-07	6.24642
CC77DRAFT_1038119	2.73524	1.28e-21	20.8928
CC77DRAFT_1038151	1.05233	2.68e-05	4.57187
CC77DRAFT_1038579	1.23513	2.14e-06	5.66959
CC77DRAFT_1038627	1.3019	1.02e-06	5.9914
CC77DRAFT_1038646	1.03257	3.6e-05	4.4437
CC77DRAFT_1038697	2.42692	1.61e-14	13.7932
CC77DRAFT_1038784	1.24646	1.04e-05	4.98297
CC77DRAFT_1038986	1.40981	0.000791228	3.1017
CC77DRAFT_103914	6.72395	5.86e-87	86.2321
CC77DRAFT_1039272	3.18952	3.66e-29	28.4365
CC77DRAFT_1039450	1.65699	1.31e-09	8.88273
CC77DRAFT_1039497	1.3728	1.44e-07	6.84164
CC77DRAFT_1039794	1.07031	3.01e-05	4.52143
CC77DRAFT_1040325	1.07848	2.79e-05	4.5544
CC77DRAFT_1040433	1.12743	1.92e-05	4.7167
CC77DRAFT_1040859	1.40705	1.5e-07	6.82391
CC77DRAFT_1041205	1.92907	2.97e-10	9.52724
CC77DRAFT_1041285	1.49572	4.05e-05	4.39254
CC77DRAFT_1041698	1.54019	0.0105601	1.97633
CC77DRAFT_1041915	1.73523	2.07e-10	9.68403
CC77DRAFT_1041933	1.09923	1.98e-05	4.70333
CC77DRAFT_1042012	1.18211	9.99e-06	5.00043
CC77DRAFT_1042191	1.28705	2.81e-06	5.55129
CC77DRAFT_1043005	2.29457	5.4e-17	16.2676
CC77DRAFT_1043109	3.13064	3.13e-09	8.50446
CC77DRAFT_1043137	1.58279	4.4e-09	8.35655
CC77DRAFT_1043319	1.08661	3.3e-05	4.48149
CC77DRAFT_1044102	1.11069	1.03e-05	4.98716
CC77DRAFT_1044379	1.31104	6.61e-07	6.1798
CC77DRAFT_1044489	1.30355	0.00118555	2.92608
CC77DRAFT_1044802	3.48787	2.71e-29	28.567
CC77DRAFT_1045008	2.3649	0.00239761	2.62022
CC77DRAFT_1045378	1.5716	0.00127544	2.89434
CC77DRAFT_1045423	4.09461	1.2e-36	35.9208
CC77DRAFT_1046596	1.04426	0.000237011	3.62523
CC77DRAFT_1046875	1.42281	2.86e-07	6.54363
CC77DRAFT_1047069	1.00959	5.83e-05	4.23433
CC77DRAFT_1047122	3.47123	1.71e-07	6.767
CC77DRAFT_1047290	2.06166	3.44e-09	8.46344
CC77DRAFT_1047404	1.28814	0.00285896	2.54379
CC77DRAFT_1047918	1.22235	2.41e-06	5.61798
CC77DRAFT_1048131	1.23495	8.95e-07	6.04818
CC77DRAFT_1048154	1.69683	1.4e-10	9.85387
CC77DRAFT_1048235	1.00361	7.86e-05	4.10458
CC77DRAFT_1048243	1.00621	5.95e-05	4.22548
CC77DRAFT_1048445	1.07268	1.91e-05	4.71897
CC77DRAFT_1048857	1.08055	3.21e-05	4.49349
CC77DRAFT_1049437	1.30237	3.18e-07	6.49757
CC77DRAFT_1049514	1.03307	0.00646505	2.18943
CC77DRAFT_1049631	2.10121	0.0128422	1.89136
CC77DRAFT_1049816	1.33211	3.68e-07	6.43415
CC77DRAFT_1049938	7.26161	9.32e-71	70.0306
CC77DRAFT_1049950	2.02391	1.59e-13	12.7986
CC77DRAFT_1050004	2.17995	1.05e-08	7.97881
CC77DRAFT_1050393	1.83045	4.61e-12	11.3363
CC77DRAFT_1051191	4.22948	5.23e-08	7.2815
CC77DRAFT_1051285	6.63378	1.23e-78	77.9101
CC77DRAFT_1051488	1.0038	6.54e-05	4.18442
CC77DRAFT_1052601	2.46576	0.00239761	2.62022
CC77DRAFT_1052750	2.79999	2.15e-22	21.6676
CC77DRAFT_1053013	2.04907	3.62e-14	13.4413
CC77DRAFT_1053086	1.88209	3.33e-11	10.4776
CC77DRAFT_1053118	1.70145	1.04e-09	8.98297
CC77DRAFT_1053191	1.49135	5.33e-08	7.27327
CC77DRAFT_1053368	2.22436	1.82e-14	13.7399
CC77DRAFT_1053822	1.35763	2.12e-07	6.67366
CC77DRAFT_1053843	4.40807	4.9e-48	47.3098
CC77DRAFT_1053863	1.08522	3.16e-05	4.50031
CC77DRAFT_1053937	2.16993	3e-05	4.52288
CC77DRAFT_1053983	1.91932	2.99e-07	6.52433
CC77DRAFT_1054586	1.04433	3.5e-05	4.45593
CC77DRAFT_1054881	1.25613	0.000168572	3.77321
CC77DRAFT_1054961	1.3578	1.05e-06	5.97881
CC77DRAFT_1055347	1.29525	1.56e-06	5.80688
CC77DRAFT_1055896	1.44478	0.00297025	2.52721
CC77DRAFT_1055912	1.27351	0.00163005	2.7878
CC77DRAFT_1056016	4.27888	7.26e-36	35.1391
CC77DRAFT_1056077	1.04966	4.92e-05	4.30803
CC77DRAFT_1056221	1.1548	7.19e-06	5.14327
CC77DRAFT_1056444	1.03417	6.31e-05	4.19997
CC77DRAFT_1056467	1.44106	2.92e-08	7.53462
CC77DRAFT_1056475	3.12088	1.57e-27	26.8041
CC77DRAFT_1056776	1.06855	3.37e-05	4.47237
CC77DRAFT_1056868	1.17878	6.08e-06	5.2161
CC77DRAFT_1056923	1.01413	6.64e-05	4.17783
CC77DRAFT_1057067	1.48186	2.01e-08	7.6968
CC77DRAFT_1057328	7.30687	1.92e-87	86.7167
CC77DRAFT_1057472	1.03231	9.43e-05	4.02549
CC77DRAFT_1057578	4.38831	7.45e-38	37.1278
CC77DRAFT_1057596	1.01602	0.0033301	2.47754
CC77DRAFT_1057692	1.82653	1.47e-11	10.8327
CC77DRAFT_1057712	2.23158	9.07e-17	16.0424
CC77DRAFT_1057839	1.01014	8.15e-05	4.08884
CC77DRAFT_1057870	1.90826	1.86e-11	10.7305
CC77DRAFT_1057966	3.82513	1.21e-18	17.9172
CC77DRAFT_1058219	1.18726	4.59e-06	5.33819
CC77DRAFT_1058433	1.21181	0.00112417	2.94917
CC77DRAFT_1058582	1.16941	3.46e-06	5.46092
CC77DRAFT_1058942	1.14043	1.95e-05	4.70997
CC77DRAFT_1059021	3.96396	2.56e-41	40.5918
CC77DRAFT_1059022	1.11907	1.42e-05	4.84771
CC77DRAFT_1059215	3.86796	5.35e-36	35.2716
CC77DRAFT_1059218	2.30069	2.11e-14	13.6757
CC77DRAFT_1059251	1.43662	4.04e-08	7.39362
CC77DRAFT_1059289	1.80607	3.03e-11	10.5186
CC77DRAFT_1059325	2.10868	3.59e-09	8.44491
CC77DRAFT_1059334	1.37626	0.000516297	3.2871
CC77DRAFT_1059430	1.53412	4.59e-09	8.33819
CC77DRAFT_1059517	1.06254	0.000206928	3.68418
CC77DRAFT_1059829	1.65537	1.79e-10	9.74715
CC77DRAFT_1060033	1.60415	2.45e-10	9.61083
CC77DRAFT_1060101	2.25638	2.94e-14	13.5317
CC77DRAFT_1060102	1.01343	0.000639004	3.1945
CC77DRAFT_1060212	1.3381	2.72e-07	6.56543
CC77DRAFT_1060427	1.17192	6.48e-06	5.18842
CC77DRAFT_1060450	1.40871	8.77e-08	7.057
CC77DRAFT_1060453	1.24977	1.95e-06	5.70997
CC77DRAFT_1060522	1.4928	1.16e-08	7.93554
CC77DRAFT_1060790	1.66289	1.64e-10	9.78516
CC77DRAFT_1060800	1.43295	7.53e-08	7.12321
CC77DRAFT_1060801	1.3996	2.52e-07	6.5986
CC77DRAFT_1060802	3.79255	5.8e-38	37.2366
CC77DRAFT_1060865	1.00689	6.98e-05	4.15614
CC77DRAFT_1060876	1.47901	2.01e-08	7.6968
CC77DRAFT_1060883	1.37779	9.6e-08	7.01773
CC77DRAFT_1060990	2.05548	6.61e-13	12.1798
CC77DRAFT_1061024	1.5603	0.000214458	3.66866
CC77DRAFT_1061118	1.13558	0.00013237	3.87821
CC77DRAFT_1061171	2.22433	4.21e-16	15.3757
CC77DRAFT_1061206	1.73004	8.97e-07	6.04721
CC77DRAFT_1061215	2.5479	0.0183334	1.73676
CC77DRAFT_1061325	1.48304	0.0058667	2.23161
CC77DRAFT_1061380	3.65325	1.79e-25	24.7471
CC77DRAFT_1061397	1.54487	1.01e-05	4.99568
CC77DRAFT_1061430	2.02883	1.21e-13	12.9172
CC77DRAFT_1061535	1.01403	0.005891	2.22981
CC77DRAFT_1061589	1.43796	5.23e-08	7.2815
CC77DRAFT_1061702	2.99061	2.84e-26	25.5467
CC77DRAFT_1061780	3.10392	2.57e-24	23.5901
CC77DRAFT_1061959	1.17957	6.64e-06	5.17783
CC77DRAFT_1061974	1.24746	2.87e-06	5.54212
CC77DRAFT_1062043	1.07236	2.99e-05	4.52433
CC77DRAFT_1062173	1.83515	0.00870728	2.06012
CC77DRAFT_1062215	6.0481	2.58e-65	64.5884
CC77DRAFT_1062223	1.17207	1.53e-05	4.81531
CC77DRAFT_1062386	1.88703	4.18e-10	9.37882
CC77DRAFT_1062803	3.53587	2.82e-14	13.5498
CC77DRAFT_1062862	1.31502	8.93e-07	6.04915
CC77DRAFT_1062972	4.6828	2.54e-51	50.5952
CC77DRAFT_1063026	1.68724	3.22e-10	9.49214
CC77DRAFT_1063195	1.77479	0.0125776	1.9004
CC77DRAFT_1063214	3.20819	3.83e-29	28.4168
CC77DRAFT_1063269	1.98941	2.41e-06	5.61798
CC77DRAFT_1063430	2.77287	1.16e-11	10.9355
CC77DRAFT_1063509	1.3614	1.77e-07	6.75203
CC77DRAFT_1063528	1.16641	6.73e-06	5.17198
CC77DRAFT_1063684	2.05323	1.95e-14	13.71
CC77DRAFT_1063825	2.76566	2.15e-22	21.6676
CC77DRAFT_1063849	1.33481	2.49e-07	6.6038
CC77DRAFT_1064056	3.59304	6.45e-11	10.1904
CC77DRAFT_1064089	2.53215	4.48e-19	18.3487
CC77DRAFT_1064192	2.25846	8.93e-16	15.0491
CC77DRAFT_1064272	1.41274	5.46e-05	4.26281
CC77DRAFT_1064293	3.14704	1.43e-25	24.8447
CC77DRAFT_1064359	1.98425	9.19e-13	12.0367
CC77DRAFT_1064438	1.58911	5.84e-08	7.23359
CC77DRAFT_1064439	1.06145	9.51e-05	4.02182
CC77DRAFT_1064496	1.15994	7.09e-06	5.14935
CC77DRAFT_1064770	3.15472	1.51e-28	27.821
CC77DRAFT_1064896	3.81794	7.34e-38	37.1343
CC77DRAFT_1064984	1.42935	3.91e-05	4.40782
CC77DRAFT_1065040	1.78881	1.01e-06	5.99568
CC77DRAFT_1065195	2.88042	6.68e-20	19.1752
CC77DRAFT_1065208	2.28396	0.000628378	3.20178
CC77DRAFT_1065442	4.56346	6.27e-49	48.2027
CC77DRAFT_1065610	4.27537	3.27e-46	45.4855
CC77DRAFT_1065618	5.41957	1.94e-59	58.7122
CC77DRAFT_1065821	3.34246	1.79e-30	29.7471
CC77DRAFT_1066023	3.21105	5.62e-28	27.2503
CC77DRAFT_1066058	1.09502	2.32e-05	4.63451
CC77DRAFT_1066170	1.29092	2e-05	4.69897
CC77DRAFT_1066192	1.18811	4.19e-06	5.37779
CC77DRAFT_1066313	1.00898	0.000557692	3.25361
CC77DRAFT_1066936	1.03339	9.89e-05	4.0048
CC77DRAFT_1066984	3.43037	2.23e-16	15.6517
CC77DRAFT_1067065	1.24542	7.87e-07	6.10403
CC77DRAFT_1067150	1.32772	1.73e-05	4.76195
CC77DRAFT_1067199	2.25634	3.59e-05	4.44491
CC77DRAFT_1067210	8.22903	8.61e-110	109.065
CC77DRAFT_1067370	4.27551	3.69e-41	40.433
CC77DRAFT_1067389	7.95811	2.52e-62	61.5986
CC77DRAFT_1067394	2.81899	8.79e-22	21.056
CC77DRAFT_1067463	3.52176	1.93e-33	32.7144
CC77DRAFT_1067561	1.97112	2.3e-05	4.63827
CC77DRAFT_1067601	1.06048	2.68e-05	4.57187
CC77DRAFT_1067635	1.14255	3.37e-05	4.47237
CC77DRAFT_1067671	1.08084	7.91e-05	4.10182
CC77DRAFT_1067875	1.70677	0.00221589	2.65445
CC77DRAFT_1067993	2.74894	0.00688941	2.16182
CC77DRAFT_1068027	1.05024	4.33e-05	4.36351
CC77DRAFT_1068075	6.07094	5.8e-57	56.2366
CC77DRAFT_1068311	2.98351	0.00257786	2.58874
CC77DRAFT_1068824	1.59745	0.00129099	2.88908
CC77DRAFT_1069392	1.62981	8.52e-08	7.06956
CC77DRAFT_1069424	1.62873	1.96e-09	8.70774
CC77DRAFT_1069977	2.73039	3.88e-07	6.41117
CC77DRAFT_1070027	4.11914	7.71e-07	6.11295
CC77DRAFT_1071647	2.22239	0.0482187	1.31678
CC77DRAFT_1071854	2.48678	0.0183334	1.73676
CC77DRAFT_1071873	2.5961	0.0183334	1.73676
CC77DRAFT_1071874	2.30849	1.68e-13	12.7747
CC77DRAFT_1072099	5.52552	1.16e-16	15.9355
CC77DRAFT_1073541	1.19858	0.000417444	3.3794
CC77DRAFT_1073608	1.00955	0.000153645	3.81348
CC77DRAFT_1073731	3.67839	1.94e-16	15.7122
CC77DRAFT_1074258	1.07997	0.0149727	1.8247
CC77DRAFT_1075284	4.70598	7.77e-21	20.1096
CC77DRAFT_1076937	1.97575	0.0292174	1.53436
CC77DRAFT_1077674	1.41237	3.98e-08	7.40012
CC77DRAFT_1077807	1.20701	5.08e-05	4.29414
CC77DRAFT_1078075	3.04966	1.65e-11	10.7825
CC77DRAFT_1078179	3.19617	5.6e-14	13.2518
CC77DRAFT_1078366	3.76227	2.01e-05	4.6968
CC77DRAFT_1078372	1.01264	8.49e-05	4.07109
CC77DRAFT_1078442	1.30892	0.00115202	2.93854
CC77DRAFT_1079933	2.51416	6.46e-05	4.18977
CC77DRAFT_1080406	2.32385	0.00557105	2.25406
CC77DRAFT_1081957	2.48789	3.8e-13	12.4202
CC77DRAFT_1082022	1.78529	1.45e-06	5.83863
CC77DRAFT_1082057	1.43303	3.36e-08	7.47366
CC77DRAFT_1082319	4.33731	2e-38	37.699
CC77DRAFT_1082646	1.57009	1.96e-08	7.70774
CC77DRAFT_1082650	3.0282	0.00257786	2.58874
CC77DRAFT_1082655	1.96747	8.04e-05	4.09474
CC77DRAFT_1083080	1.33932	8.8e-07	6.05552
CC77DRAFT_1083474	1.80629	0.00597756	2.22348
CC77DRAFT_1084499	1.43664	0.0277101	1.55736
CC77DRAFT_1084986	1.69579	1.58e-10	9.80134
CC77DRAFT_1085260	1.16802	6.22e-06	5.20621
CC77DRAFT_1085312	3.0902	0.00157687	2.8022
CC77DRAFT_1086296	1.24152	4.54e-06	5.34294
CC77DRAFT_1087213	3.453	2.77e-16	15.5575
CC77DRAFT_1087385	1.7789	0.0125776	1.9004
CC77DRAFT_1087440	1.10362	0.0262251	1.58128
CC77DRAFT_1088016	2.69246	1.13e-06	5.94692
CC77DRAFT_1090174	1.52497	5.1e-07	6.29243
CC77DRAFT_1090187	1.20428	0.0120577	1.91874
CC77DRAFT_1090414	1.37016	2.02e-07	6.69465
CC77DRAFT_1091300	1.25454	0.00723803	2.14038
CC77DRAFT_1091420	2.11513	5.43e-15	14.2652
CC77DRAFT_1091814	1.27597	1.71e-06	5.767
CC77DRAFT_1091840	1.1462	7.87e-06	5.10403
CC77DRAFT_1091841	1.06894	2.81e-05	4.55129
CC77DRAFT_1092098	1.10446	0.00657545	2.18207
CC77DRAFT_1092178	1.25716	0.0178859	1.74749
CC77DRAFT_1092390	1.3777	3.69e-07	6.43297
CC77DRAFT_1092557	3.90479	6.34e-39	38.1979
CC77DRAFT_1092766	1.34293	2.48e-07	6.60555
CC77DRAFT_1092883	1.8372	1.08e-10	9.96658
CC77DRAFT_1093121	1.6222	0.0259725	1.58549
CC77DRAFT_1093300	1.88679	0.000144158	3.84116
CC77DRAFT_1093351	1.34941	1.74e-05	4.75945
CC77DRAFT_1094050	1.32931	0.0152326	1.81722
CC77DRAFT_1094072	8.21553	3.03e-104	103.519
CC77DRAFT_1094112	2.05209	0.00284674	2.54565
CC77DRAFT_1094443	1.24841	1.51e-06	5.82102
CC77DRAFT_1094582	2.81911	6.05e-13	12.2182
CC77DRAFT_1094701	1.76601	3.97e-11	10.4012
CC77DRAFT_1094717	1.27519	8.3e-07	6.08092
CC77DRAFT_1094955	1.07168	2.66e-05	4.57512
CC77DRAFT_1095192	3.3489	4.02e-29	28.3958
CC77DRAFT_1095284	1.85748	2.33e-11	10.6326
CC77DRAFT_1095407	1.76244	2.73e-11	10.5638
CC77DRAFT_1095799	1.81194	9.89e-07	6.0048
CC77DRAFT_1095830	1.10184	1.78e-05	4.74958
CC77DRAFT_1095837	5.33193	6.13e-43	42.2125
CC77DRAFT_1095992	1.26421	0.0384234	1.4154
CC77DRAFT_1096095	1.11125	1.31e-05	4.88273
CC77DRAFT_1096198	1.07093	3.59e-05	4.44491
CC77DRAFT_1096269	1.09039	0.0412444	1.38463
CC77DRAFT_1096335	2.91889	2.57e-24	23.5901
CC77DRAFT_1096377	1.39583	5.8e-08	7.23657
CC77DRAFT_1096427	1.71956	6.98e-11	10.1561
CC77DRAFT_1096428	1.1866	7.09e-06	5.14935
CC77DRAFT_1096877	1.08724	1.65e-05	4.78252
CC77DRAFT_1096961	2.02763	4.6e-05	4.33724
CC77DRAFT_1097248	1.39677	1.46e-07	6.83565
CC77DRAFT_1097266	1.80469	1.11e-07	6.95468
CC77DRAFT_1097278	1.60204	0.0162045	1.79037
CC77DRAFT_1097409	1.01695	0.015875	1.79929
CC77DRAFT_1097585	7.47982	5.06e-98	97.2958
CC77DRAFT_1097711	2.1507	1.67e-15	14.7773
CC77DRAFT_1097790	3.57875	0.0197983	1.70337
CC77DRAFT_1097837	1.29234	8.8e-07	6.05552
CC77DRAFT_1097973	3.99666	1.63e-38	37.7878
CC77DRAFT_1098015	1.22895	2.2e-06	5.65758
CC77DRAFT_1098196	2.23655	1.48e-09	8.82974
CC77DRAFT_1098264	1.77729	1.2e-08	7.92082
CC77DRAFT_1098308	3.11449	1.04e-16	15.983
CC77DRAFT_1098343	1.80616	4.16e-07	6.38091
CC77DRAFT_1098345	1.3375	0.00898184	2.04663
CC77DRAFT_1098346	4.83039	4.13e-28	27.384
CC77DRAFT_1098683	1.48971	1.53e-08	7.81531
CC77DRAFT_1098882	1.16012	8.75e-06	5.05799
CC77DRAFT_1098912	1.1004	0.00437219	2.3593
CC77DRAFT_1099326	1.96272	0.0010886	2.96313
CC77DRAFT_1099522	1.96942	6.96e-12	11.1574
CC77DRAFT_1099683	3.10474	0.00257786	2.58874
CC77DRAFT_1099843	1.24758	1.05e-06	5.97881
CC77DRAFT_1099975	1.15017	7.7e-06	5.11351
CC77DRAFT_1100036	1.61627	1.51e-08	7.82102
CC77DRAFT_1100353	4.01177	4.55e-23	22.342
CC77DRAFT_1100454	2.6935	3.46e-19	18.4609
CC77DRAFT_1100636	2	0.00414065	2.38293
CC77DRAFT_1100637	1.1097	2.18e-05	4.66154
CC77DRAFT_1100822	1.0078	0.000176645	3.7529
CC77DRAFT_1100901	4.60931	7.23e-36	35.1409
CC77DRAFT_115977	2.00565	1.06e-13	12.9747
CC77DRAFT_117032	2.07621	2.67e-09	8.57349
CC77DRAFT_120226	2.34171	4.02e-17	16.3958
CC77DRAFT_120506	1.27849	1.39e-06	5.85699
CC77DRAFT_121224	1.16346	0.000240391	3.61908
CC77DRAFT_127437	1.18134	3.2e-05	4.49485
CC77DRAFT_129163	1.09095	1.51e-05	4.82102
CC77DRAFT_130050	1.91784	2.4e-08	7.61979
CC77DRAFT_131491	1.11813	1.58e-05	4.80134
CC77DRAFT_134382	1.51696	6.24e-09	8.20482
CC77DRAFT_134451	1.92061	7.76e-13	12.1101
CC77DRAFT_141715	1.03793	6e-05	4.22185
CC77DRAFT_143164	1.44301	3.58e-06	5.44612
CC77DRAFT_143247	2.28682	1.37e-16	15.8633
CC77DRAFT_145126	3.67145	5.4e-36	35.2676
CC77DRAFT_145244	1.32458	2.87e-07	6.54212
CC77DRAFT_148813	1.38234	3.2e-07	6.49485
CC77DRAFT_148931	3.79099	2.01e-05	4.6968
CC77DRAFT_149120	1.11705	0.0027012	2.56844
CC77DRAFT_155195	1.87404	3.31e-06	5.48017
CC77DRAFT_156348	1.95877	5.31e-13	12.2749
CC77DRAFT_156361	2.59431	9.07e-22	21.0424
CC77DRAFT_15776	1.77455	9.64e-11	10.0159
CC77DRAFT_165104	1.61048	4.08e-09	8.38934
CC77DRAFT_165782	1.29994	2.61e-05	4.58336
CC77DRAFT_167837	2.05341	1.89e-14	13.7235
CC77DRAFT_167838	1.75195	1.76e-12	11.7545
CC77DRAFT_169358	6.22795	2.23e-78	77.6517
CC77DRAFT_169390	1.37359	8.22e-07	6.08513
CC77DRAFT_171342	3.26264	4.37e-06	5.35952
CC77DRAFT_173706	3.38055	1.57e-30	29.8041
CC77DRAFT_175941	1.82435	9.92e-12	11.0035
CC77DRAFT_176232	1.77574	7.16e-06	5.14509
CC77DRAFT_177332	1.28279	0.00305184	2.51544
CC77DRAFT_179575	1.09994	4.42e-05	4.35458
CC77DRAFT_179667	1.42554	3.22e-08	7.49214
CC77DRAFT_181710	2.16274	2.16e-05	4.66555
CC77DRAFT_181772	3.29208	2.07e-19	18.684
CC77DRAFT_182313	1.1393	1.24e-05	4.90658
CC77DRAFT_186194	1.10721	0.000111008	3.95465
CC77DRAFT_188886	1.15937	4.03e-05	4.39469
CC77DRAFT_188902	3.50711	1.01e-33	32.9957
CC77DRAFT_189050	2.71758	2.73e-22	21.5638
CC77DRAFT_189213	1.99313	1.6e-13	12.7959
CC77DRAFT_189506	3.05312	1.35e-17	16.8697
CC77DRAFT_189544	3.17514	3.07e-27	26.5129
CC77DRAFT_192495	1.7168	5.36e-09	8.27084
CC77DRAFT_198512	1.12715	1.45e-05	4.83863
CC77DRAFT_198970	1.54383	3.43e-09	8.46471
CC77DRAFT_200390	4.42737	1.12e-47	46.9508
CC77DRAFT_200992	4.30875	1.24e-45	44.9066
CC77DRAFT_201452	2.32644	8.35e-18	17.0783
CC77DRAFT_202469	1.43897	5.1e-08	7.29243
CC77DRAFT_204264	1.697	2.6e-10	9.58503
CC77DRAFT_205237	1.14672	3.58e-05	4.44612
CC77DRAFT_207810	5.74545	4.31e-69	68.3655
CC77DRAFT_207992	2.10022	1.52e-14	13.8182
CC77DRAFT_209475	1.27818	4.89e-07	6.31069
CC77DRAFT_211075	2.77177	3.16e-23	22.5003
CC77DRAFT_213319	1.65441	9.85e-09	8.00656
CC77DRAFT_214442	3.16231	7.29e-21	20.1373
CC77DRAFT_214497	1.21917	8.09e-05	4.09205
CC77DRAFT_214670	2.73715	1.76e-11	10.7545
CC77DRAFT_215351	2.33529	4.04e-16	15.3936
CC77DRAFT_220243	1.66378	2.33e-10	9.63264
CC77DRAFT_223095	1.36321	2.15e-07	6.66756
CC77DRAFT_226335	1.79025	0.000208821	3.68023
CC77DRAFT_226342	6.06315	9.57e-73	72.0191
CC77DRAFT_226917	1.22389	2.33e-06	5.63264
CC77DRAFT_235021	1.00873	0.000130141	3.88559
CC77DRAFT_238190	2.25731	1.12e-15	14.9508
CC77DRAFT_23943	1.90137	0.0437615	1.35891
CC77DRAFT_242259	1.39639	6.9e-06	5.16115
CC77DRAFT_245405	2.23677	5.51e-16	15.2588
CC77DRAFT_263563	1.9737	3.26e-12	11.4868
CC77DRAFT_264324	1.43344	0.0425859	1.37073
CC77DRAFT_266056	5.03231	8.38e-59	58.0768
CC77DRAFT_267140	1.07324	2.91e-05	4.53611
CC77DRAFT_267217	1.42522	1.02e-06	5.9914
CC77DRAFT_26966	1.06734	3.02e-05	4.51999
CC77DRAFT_269751	1.26251	0.000401383	3.39644
CC77DRAFT_2778	2.57711	3.03e-20	19.5186
CC77DRAFT_279285	7.3183	5.14e-83	82.289
CC77DRAFT_279631	3.0777	9.67e-24	23.0146
CC77DRAFT_279668	1.07785	2.69e-05	4.57025
CC77DRAFT_280850	4.30839	3.18e-45	44.4976
CC77DRAFT_281418	1.81847	2.66e-11	10.5751
CC77DRAFT_281896	1.50514	2.53e-07	6.59688
CC77DRAFT_282597	3.09281	9.74e-13	12.0114
CC77DRAFT_284520	1.05369	3.86e-05	4.41341
CC77DRAFT_284636	1.87266	1.4e-11	10.8539
CC77DRAFT_286940	1.21954	1.78e-06	5.74958
CC77DRAFT_286993	1.10481	2.45e-05	4.61083
CC77DRAFT_288625	2.60079	6.22e-19	18.2062
CC77DRAFT_290430	2.55321	3.57e-20	19.4473
CC77DRAFT_290439	2.92161	5e-25	24.301
CC77DRAFT_290992	1.97967	1.22e-11	10.9136
CC77DRAFT_291155	2.96214	3.62e-26	25.4413
CC77DRAFT_296007	1.88308	5.29e-13	12.2765
CC77DRAFT_297181	1.76725	0.0125776	1.9004
CC77DRAFT_297565	1.72177	6.74e-08	7.17134
CC77DRAFT_305097	1.11754	0.000300376	3.52233
CC77DRAFT_305386	2.09344	2.08e-11	10.6819
CC77DRAFT_305388	2.63058	1.02e-19	18.9914
CC77DRAFT_305432	3.07815	1.38e-25	24.8601
CC77DRAFT_307404	2.86204	3.82e-24	23.4179
CC77DRAFT_309606	1.34038	5.76e-07	6.23958
CC77DRAFT_310834	1.29611	9.88e-07	6.00524
CC77DRAFT_317326	2.3669	7.52e-19	18.1238
CC77DRAFT_317802	4.53993	3.39e-50	49.4698
CC77DRAFT_320588	1.49173	1.06e-08	7.97469
CC77DRAFT_322061	1.13855	3.99e-06	5.39903
CC77DRAFT_32377	1.02023	7.72e-05	4.11238
CC77DRAFT_331431	1.8106	4.32e-11	10.3645
CC77DRAFT_332901	4.37934	8.33e-36	35.0794
CC77DRAFT_333754	3.35109	4.85e-23	22.3143
CC77DRAFT_336024	1.63137	9.35e-10	9.02919
CC77DRAFT_33758	1.57208	5.17e-09	8.28651
CC77DRAFT_34210	2.13332	4.7e-15	14.3279
CC77DRAFT_34254	1.23889	2.09e-06	5.67985
CC77DRAFT_359738	1.13678	1.08e-05	4.96658
CC77DRAFT_366982	2.06721	5.68e-14	13.2457
CC77DRAFT_368277	1.39168	6.6e-08	7.18046
CC77DRAFT_370784	2.33846	8.05e-17	16.0942
CC77DRAFT_370814	1.22043	8.67e-05	4.06198
CC77DRAFT_371184	2.41247	1.01e-17	16.9957
CC77DRAFT_373195	2.81453	4.03e-22	21.3947
CC77DRAFT_378944	1.57823	5.25e-09	8.27984
CC77DRAFT_380224	1.20561	1.36e-05	4.86646
CC77DRAFT_381826	3.04586	1.08e-10	9.96658
CC77DRAFT_382152	1.59207	9.75e-05	4.011
CC77DRAFT_382969	2.13211	5.44e-09	8.2644
CC77DRAFT_382987	2.26174	1.55e-15	14.8097
CC77DRAFT_383095	2.31306	3.8e-17	16.4202
CC77DRAFT_383121	2.57884	9.14e-17	16.0391
CC77DRAFT_384969	2.70993	3.62e-22	21.4413
CC77DRAFT_38543	1.16748	3.08e-06	5.51145
CC77DRAFT_386711	3.70052	3.34e-36	35.4763
CC77DRAFT_386758	3.38692	4.65e-30	29.3325
CC77DRAFT_387262	7.25424	1.25e-36	35.9031
CC77DRAFT_389913	4.77329	8.04e-40	39.0947
CC77DRAFT_39241	3.16505	1.59e-24	23.7986
CC77DRAFT_392852	1.29007	1.02e-06	5.9914
CC77DRAFT_39613	1.69124	7.9e-11	10.1024
CC77DRAFT_400757	1.95763	3.03e-13	12.5186
CC77DRAFT_401914	4.67878	1.26e-15	14.8996
CC77DRAFT_401921	4.80806	1.6e-17	16.7959
CC77DRAFT_403017	1.27187	1.45e-06	5.83863
CC77DRAFT_404198	2.79415	3.64e-23	22.4389
CC77DRAFT_404246	4.79319	3.62e-53	52.4413
CC77DRAFT_404283	2.04422	4.86e-13	12.3134
CC77DRAFT_404311	2.84489	9.48e-19	18.0232
CC77DRAFT_404482	1.08909	1.91e-05	4.71897
CC77DRAFT_409239	1.12645	0.0490015	1.30979
CC77DRAFT_410592	1.28762	6.89e-07	6.16178
CC77DRAFT_418627	2.75088	9.12e-24	23.04
CC77DRAFT_418849	1.28673	9.94e-08	7.00261
CC77DRAFT_42606	1.60975	8.67e-10	9.06198
CC77DRAFT_428608	1.73692	1.11e-10	9.95468
CC77DRAFT_429294	2.69155	3.91e-20	19.4078
CC77DRAFT_429563	4.39606	7.62e-39	38.118
CC77DRAFT_432084	1.9931	1.45e-13	12.8386
CC77DRAFT_440226	1.48141	1e-07	7
CC77DRAFT_454384	1.39982	7.75e-08	7.1107
CC77DRAFT_454385	1.2444	1.76e-06	5.75449
CC77DRAFT_454702	1.93826	3.42e-09	8.46597
CC77DRAFT_455364	2.48562	9.43e-05	4.02549
CC77DRAFT_455377	3.61801	2.2e-33	32.6576
CC77DRAFT_455431	1.50679	1.39e-08	7.85699
CC77DRAFT_465747	1.47694	3.82e-08	7.41794
CC77DRAFT_466613	1.59756	0.0259725	1.58549
CC77DRAFT_485377	1.0683	3.52e-05	4.45346
CC77DRAFT_487559	2.94776	1.31e-25	24.8827
CC77DRAFT_487563	3.39669	5.76e-31	30.2396
CC77DRAFT_494802	1.16857	8.15e-06	5.08884
CC77DRAFT_49662	1.03618	0.00013996	3.854
CC77DRAFT_499603	1.12133	1.7e-05	4.76955
CC77DRAFT_502630	1.6037	0.000443076	3.35352
CC77DRAFT_509289	2.50016	1.05e-19	18.9788
CC77DRAFT_510104	1.66555	3.46e-10	9.46092
CC77DRAFT_514187	1.08126	0.000100035	3.99985
CC77DRAFT_515477	1.3548	1.87e-06	5.72816
CC77DRAFT_515558	4.21276	8.26e-40	39.083
CC77DRAFT_515621	1.2097	3.06e-06	5.51428
CC77DRAFT_518045	1.21609	1.59e-06	5.7986
CC77DRAFT_528470	1.62545	1.45e-09	8.83863
CC77DRAFT_528483	1.73427	8.22e-11	10.0851
CC77DRAFT_529111	1.53827	2.21e-07	6.65561
CC77DRAFT_529710	1.18751	4.09e-06	5.38828
CC77DRAFT_539386	1.42799	0.00370554	2.43115
CC77DRAFT_544017	1.35919	1.12e-07	6.95078
CC77DRAFT_545259	2.51908	3.18e-20	19.4976
CC77DRAFT_545459	4.75436	2.75e-52	51.5607
CC77DRAFT_548390	1.89568	4.03e-05	4.39469
CC77DRAFT_555241	2.43137	3.68e-19	18.4342
CC77DRAFT_555268	3.88664	9.89e-39	38.0048
CC77DRAFT_556867	2.11755	3.81e-10	9.41908
CC77DRAFT_558304	2.07121	3.09e-05	4.51004
CC77DRAFT_558790	1.09798	5.29e-05	4.27654
CC77DRAFT_559002	2.27701	6.95e-16	15.158
CC77DRAFT_563375	2.48206	1.1e-15	14.9586
CC77DRAFT_563495	1.48656	0.0171802	1.76497
CC77DRAFT_56667	1.95984	8.16e-13	12.0883
CC77DRAFT_566682	4.31817	2.62e-45	44.5817
CC77DRAFT_566688	1.46162	0.000793298	3.10056
CC77DRAFT_568662	1.21303	0.000110639	3.95609
CC77DRAFT_569276	2.05647	0.000546459	3.26244
CC77DRAFT_573298	1.39862	2.16e-07	6.66555
CC77DRAFT_573483	1.08137	1.21e-05	4.91721
CC77DRAFT_574306	1.53471	3.82e-09	8.41794
CC77DRAFT_576782	5.66434	3e-66	65.5229
CC77DRAFT_578751	1.04109	0.00261735	2.58214
CC77DRAFT_579535	1.70695	0.000131735	3.8803
CC77DRAFT_580145	1.95207	9.06e-06	5.04287
CC77DRAFT_585042	2.08956	7.44e-15	14.1284
CC77DRAFT_585527	1.37742	1.25e-07	6.90309
CC77DRAFT_589805	1.04658	0.000109524	3.96049
CC77DRAFT_593262	1.00543	5.23e-05	4.2815
CC77DRAFT_593907	1.49203	1.82e-07	6.73993
CC77DRAFT_597972	1.49583	0.000143504	3.84314
CC77DRAFT_602165	1.34069	5.91e-07	6.22841
CC77DRAFT_611814	1.46879	1.78e-08	7.74958
CC77DRAFT_612377	1.29685	2.08e-06	5.68194
CC77DRAFT_614584	2.04508	1.19e-11	10.9245
CC77DRAFT_61700	1.23447	0.00518488	2.28526
CC77DRAFT_617367	1.54016	5.96e-09	8.22475
CC77DRAFT_618077	2.43294	1.18e-18	17.9281
CC77DRAFT_61983	3.16072	8.81e-29	28.055
CC77DRAFT_624138	1.17362	5.06e-06	5.29585
CC77DRAFT_625627	3.07722	3.2e-27	26.4949
CC77DRAFT_631632	1.46451	1.73e-07	6.76195
CC77DRAFT_632411	2.82319	2.56e-23	22.5918
CC77DRAFT_632504	1.10387	2.8e-05	4.55284
CC77DRAFT_63828	1.33722	9.48e-07	6.02319
CC77DRAFT_639688	1.4172	5.6e-08	7.25181
CC77DRAFT_639934	1.44479	6.51e-08	7.18642
CC77DRAFT_641070	1.40213	7.44e-08	7.12843
CC77DRAFT_660323	3.01796	3.2e-26	25.4949
CC77DRAFT_660571	1.53104	7.53e-10	9.12321
CC77DRAFT_668356	1.00577	0.000495364	3.30508
CC77DRAFT_669051	1.44896	9.14e-08	7.03905
CC77DRAFT_669928	1.58423	1.04e-08	7.98297
CC77DRAFT_674296	3.81265	1.12e-36	35.9508
CC77DRAFT_693559	1.24805	2.47e-06	5.6073
CC77DRAFT_693581	1.42833	5.93e-08	7.22695
CC77DRAFT_694094	1.1842	2.33e-06	5.63264
CC77DRAFT_69570	1.65466	2.91e-10	9.53611
CC77DRAFT_69691	3.26813	3.2e-29	28.4949
CC77DRAFT_70155	1.60806	1.84e-05	4.73518
CC77DRAFT_7023	1.26888	6.98e-07	6.15614
CC77DRAFT_709120	1.76391	5.35e-09	8.27165
CC77DRAFT_709972	1.92693	3.99e-09	8.39903
CC77DRAFT_71629	4.03647	3.07e-39	38.5129
CC77DRAFT_718216	1.37957	0.000431848	3.36467
CC77DRAFT_718301	1.82103	0.00059402	3.2262
CC77DRAFT_71902	1.33096	1.1e-05	4.95861
CC77DRAFT_72365	1.42231	1.33e-07	6.87615
CC77DRAFT_725857	1.30531	5.39e-07	6.26841
CC77DRAFT_728338	2.00739	3.18e-14	13.4976
CC77DRAFT_728536	1.25103	1.01e-06	5.99568
CC77DRAFT_728613	1.0348	7.54e-05	4.12263
CC77DRAFT_730209	1.01554	8.69e-05	4.06098
CC77DRAFT_731135	1.03535	8.19e-05	4.08672
CC77DRAFT_732872	1.0543	3.84e-05	4.41567
CC77DRAFT_733156	1.11216	0.000298515	3.52503
CC77DRAFT_733389	1.08782	1.63e-05	4.78781
CC77DRAFT_733663	1.18239	4.7e-06	5.3279
CC77DRAFT_734223	1.51384	9.14e-09	8.03905
CC77DRAFT_741699	1.04064	0.0440054	1.35649
CC77DRAFT_744447	2.3014	5.38e-13	12.2692
CC77DRAFT_744495	1.38497	2.45e-07	6.61083
CC77DRAFT_744496	1.82457	8.88e-12	11.0516
CC77DRAFT_750923	1.55501	3.71e-09	8.43063
CC77DRAFT_752394	1.30445	5.9e-07	6.22915
CC77DRAFT_7542	3.19752	1.14e-28	27.9431
CC77DRAFT_783585	2.96135	1.45e-23	22.8386
CC77DRAFT_784023	1.54588	2.13e-09	8.67162
CC77DRAFT_78491	1.42016	8.05e-08	7.0942
CC77DRAFT_78571	2.9921	8.73e-26	25.059
CC77DRAFT_786348	3.08625	4.96e-27	26.3045
CC77DRAFT_787046	1.13823	2.47e-05	4.6073
CC77DRAFT_79298	1.61959	1.06e-09	8.97469
CC77DRAFT_79366	1.56791	4.71e-09	8.32698
CC77DRAFT_794127	2.39677	8.99e-19	18.0462
CC77DRAFT_794221	1.59493	6.25e-09	8.20412
CC77DRAFT_794394	1.02075	6.38e-05	4.19518
CC77DRAFT_800618	1.24014	1.78e-06	5.74958
CC77DRAFT_800630	2.35268	2.61e-18	17.5834
CC77DRAFT_802096	2.0221	9.33e-14	13.0301
CC77DRAFT_804135	1.18286	8.32e-06	5.07988
CC77DRAFT_807823	3.17735	5.71e-29	28.2434
CC77DRAFT_809310	1.23178	1.93e-06	5.71444
CC77DRAFT_809992	1.10678	1.71e-05	4.767
CC77DRAFT_819374	1.0358	4.93e-05	4.30715
CC77DRAFT_821285	1.00052	0.000122771	3.9109
CC77DRAFT_832476	1.11259	1.32e-05	4.87943
CC77DRAFT_833006	1.31208	4.54e-07	6.34294
CC77DRAFT_835125	1.43345	6.75e-07	6.1707
CC77DRAFT_83600	1.56238	0.0105601	1.97633
CC77DRAFT_838962	1.02096	6.02e-05	4.2204
CC77DRAFT_839270	1.01762	0.00252637	2.5975
CC77DRAFT_839422	1.8778	1.07e-12	11.9706
CC77DRAFT_844787	2.03325	1.73e-14	13.762
CC77DRAFT_844811	1.39424	1.91e-07	6.71897
CC77DRAFT_844967	1.01388	5.82e-05	4.23508
CC77DRAFT_853746	2.03671	2.32e-10	9.63451
CC77DRAFT_86302	3.294	5.44e-30	29.2644
CC77DRAFT_867531	1.46576	2.81e-08	7.55129
CC77DRAFT_896587	2.11715	5.88e-13	12.2306
CC77DRAFT_896893	1.39033	0.00212081	2.6735
CC77DRAFT_899244	2.25356	0.000193672	3.71293
CC77DRAFT_900024	1.25373	1.86e-06	5.73049
CC77DRAFT_903421	2.292	9.83e-12	11.0074
CC77DRAFT_903434	1.32136	1.63e-07	6.78781
CC77DRAFT_904181	3.0559	3.2e-16	15.4949
CC77DRAFT_909429	1.45434	5.36e-08	7.27084
CC77DRAFT_910058	1.07955	0.00055226	3.25786
CC77DRAFT_914060	1.3076	5.69e-07	6.24489
CC77DRAFT_914689	2.29473	1.98e-06	5.70333
CC77DRAFT_914954	3.25302	3.12e-25	24.5058
CC77DRAFT_915032	2.16444	3.7e-12	11.4318
CC77DRAFT_915617	1.77774	1.69e-06	5.77211
CC77DRAFT_915930	3.28399	1.25e-09	8.90309
CC77DRAFT_917230	1.55464	7.55e-09	8.12205
CC77DRAFT_917628	2.08434	2.47e-14	13.6073
CC77DRAFT_917898	1.72218	9.01e-10	9.04528
CC77DRAFT_919092	1.02016	0.00680101	2.16743
CC77DRAFT_921014	1.31609	0.000294348	3.53114
CC77DRAFT_921634	1.68669	0.0259725	1.58549
CC77DRAFT_923673	1.08446	1.58e-05	4.80134
CC77DRAFT_923683	2.07056	3.77e-14	13.4237
CC77DRAFT_923732	1.19299	8.97e-06	5.04721
CC77DRAFT_923834	1.06195	5.44e-05	4.2644
CC77DRAFT_923958	2.93512	1.06e-23	22.9747
CC77DRAFT_923968	1.14425	1.49e-05	4.82681
CC77DRAFT_924169	1.25715	1.9e-06	5.72125
CC77DRAFT_924426	1.19178	1.26e-05	4.89963
CC77DRAFT_924757	2.92946	3.32e-22	21.4789
CC77DRAFT_925187	3.83226	2.09e-37	36.6799
CC77DRAFT_925420	1.49347	1.41e-08	7.85078
CC77DRAFT_925942	1.73456	2.36e-10	9.62709
CC77DRAFT_926633	1.06237	3.83e-05	4.4168
CC77DRAFT_926705	1.17947	5.47e-06	5.26201
CC77DRAFT_927029	3.19203	1.55e-28	27.8097
CC77DRAFT_927324	1.74931	1.57e-09	8.8041
CC77DRAFT_927444	2.70764	1.89e-21	20.7235
CC77DRAFT_927501	1.14119	1.31e-05	4.88273
CC77DRAFT_927588	1.06852	2.87e-05	4.54212
CC77DRAFT_927852	1.20538	3.8e-06	5.42022
CC77DRAFT_927857	1.7296	3.82e-11	10.4179
CC77DRAFT_927979	1.24454	4.3e-06	5.36653
CC77DRAFT_927990	2.31179	1.08e-13	12.9666
CC77DRAFT_928060	3.49046	2.12e-29	28.6737
CC77DRAFT_928067	1.53508	9.91e-09	8.00393
CC77DRAFT_928099	1.14364	6e-06	5.22185
CC77DRAFT_928143	4.02394	6.14e-41	40.2118
CC77DRAFT_928434	1.71908	1.59e-10	9.7986
CC77DRAFT_928455	1.56824	3.4e-09	8.46852
CC77DRAFT_928523	1.26383	1.37e-06	5.86328
CC77DRAFT_928597	2.91702	5.01e-25	24.3002
CC77DRAFT_928642	1.0083	5.01e-05	4.30016
CC77DRAFT_928959	3.0152	7.04e-26	25.1524
CC77DRAFT_929132	2.37796	1.2e-17	16.9208
CC77DRAFT_929285	1.44289	1.69e-08	7.77211
CC77DRAFT_929426	2.74086	1.14e-19	18.9431
CC77DRAFT_929534	1.22233	2.28e-06	5.64207
CC77DRAFT_929559	1.013	5.28e-05	4.27737
CC77DRAFT_929748	1.01602	5.93e-05	4.22695
CC77DRAFT_929899	3.07505	1.74e-26	25.7595
CC77DRAFT_930015	3.9604	2.14e-41	40.6696
CC77DRAFT_930303	1.15252	1.4e-05	4.85387
CC77DRAFT_930801	2.2159	3.68e-16	15.4342
CC77DRAFT_930840	4.5046	3.05e-46	45.5157
CC77DRAFT_930919	1.16816	5.75e-06	5.24033
CC77DRAFT_931559	2.4461	2.47e-19	18.6073
CC77DRAFT_932677	1.0635	5.99e-05	4.22257
CC77DRAFT_932848	1.44297	4.46e-08	7.35067
CC77DRAFT_933183	1.11735	1.98e-05	4.70333
CC77DRAFT_933679	1.8576	4.17e-10	9.37986
CC77DRAFT_933762	1.43157	3.88e-07	6.41117
CC77DRAFT_933789	9.57782	2.47e-129	128.607
CC77DRAFT_933882	1.16466	8.1e-06	5.09151
CC77DRAFT_933965	1.21051	2.4e-06	5.61979
CC77DRAFT_933980	2.27907	4.06e-16	15.3915
CC77DRAFT_934021	1.24338	1.65e-06	5.78252
CC77DRAFT_934235	1.90881	1.01e-12	11.9957
CC77DRAFT_934424	1.22985	3.74e-06	5.42713
CC77DRAFT_934429	2.87799	5.65e-20	19.248
CC77DRAFT_934623	1.32666	3.37e-07	6.47237
CC77DRAFT_934887	1.2322	0.00723803	2.14038
CC77DRAFT_934964	1.39011	4.49e-08	7.34775
CC77DRAFT_934986	1.67509	5.51e-11	10.2588
CC77DRAFT_935395	2.34505	1.9e-17	16.7212
CC77DRAFT_935791	1.24624	1.98e-06	5.70333
CC77DRAFT_935802	2.2519	1.31e-15	14.8827
CC77DRAFT_935866	1.27628	7e-07	6.1549
CC77DRAFT_935922	1.47956	2.45e-08	7.61083
CC77DRAFT_936075	1.39625	0.00285191	2.54486
CC77DRAFT_936554	1.13479	1.38e-05	4.86012
CC77DRAFT_936644	1.00637	7.68e-05	4.11464
CC77DRAFT_936820	1.00843	8.5e-05	4.07058
CC77DRAFT_936957	2.64277	5.94e-07	6.22621
CC77DRAFT_937116	2.22581	2.27e-16	15.644
CC77DRAFT_937282	1.32193	0.00868613	2.06117
CC77DRAFT_937493	4.63833	1.17e-51	50.9318
CC77DRAFT_937530	1.14305	0.0088733	2.05191
CC77DRAFT_937621	2.61474	3.54e-19	18.451
CC77DRAFT_938184	1.29048	0.000368569	3.43348
CC77DRAFT_938533	1.01646	9.48e-05	4.02319
CC77DRAFT_938603	1.31167	0.00218903	2.65975
CC77DRAFT_938934	1.59587	3.03e-09	8.51856
CC77DRAFT_939146	2.68368	3.43e-19	18.4647
CC77DRAFT_939441	1.25836	5.57e-07	6.25414
CC77DRAFT_939847	1.37172	5.89e-07	6.22988
CC77DRAFT_939922	1.02472	6.94e-05	4.15864
CC77DRAFT_939929	1.04457	4.55e-05	4.34199
CC77DRAFT_939960	1.18813	5.57e-06	5.25414
CC77DRAFT_940179	4.0835	6.94e-42	41.1586
CC77DRAFT_940310	5.42103	1.96e-46	45.7077
CC77DRAFT_940422	1.75646	6.03e-11	10.2197
CC77DRAFT_940430	1.70232	0.000741766	3.12973
CC77DRAFT_941100	3.36616	1.6e-31	30.7959
CC77DRAFT_941149	1.52991	2e-08	7.69897
CC77DRAFT_941177	3.67834	1.14e-37	36.9431
CC77DRAFT_941527	1.35674	2.17e-07	6.66354
CC77DRAFT_941532	1.00879	8.77e-05	4.057
CC77DRAFT_941824	1.86936	2.62e-12	11.5817
CC77DRAFT_941880	1.02435	7.75e-05	4.1107
CC77DRAFT_941950	1.18835	9.17e-06	5.03763
CC77DRAFT_942195	3.64981	3.25e-34	33.4881
CC77DRAFT_942324	1.77922	1.52e-06	5.81816
CC77DRAFT_942610	1.50662	3.58e-08	7.44612
CC77DRAFT_943021	2.94476	7.12e-24	23.1475
CC77DRAFT_943025	1.20497	4.24e-06	5.37263
CC77DRAFT_943067	2.73353	1.24e-22	21.9066
CC77DRAFT_943549	2.02025	1.39e-12	11.857
CC77DRAFT_943904	1.03798	9.05e-05	4.04335
CC77DRAFT_943953	1.60551	2.78e-09	8.55596
CC77DRAFT_943966	1.04897	5.22e-05	4.28233
CC77DRAFT_944052	2.84218	1.43e-11	10.8447
CC77DRAFT_944110	1.31364	6.38e-07	6.19518
CC77DRAFT_94425	1.52081	7.89e-09	8.10292
CC77DRAFT_944358	3.14263	1.51e-05	4.82102
CC77DRAFT_944384	1.25096	0.0283372	1.54764
CC77DRAFT_944401	2.81999	5.16e-19	18.2874
CC77DRAFT_944485	1.18939	0.01339	1.87322
CC77DRAFT_944928	1.14771	1.02e-05	4.9914
CC77DRAFT_944970	1.20448	4.14e-06	5.383
CC77DRAFT_944985	1.21121	2.67e-06	5.57349
CC77DRAFT_945080	1.8306	1.34e-11	10.8729
CC77DRAFT_945145	1.35308	1.27e-07	6.8962
CC77DRAFT_945177	1.42707	4.93e-08	7.30715
CC77DRAFT_945373	1.26404	1.27e-06	5.8962
CC77DRAFT_945537	3.67547	6.6e-34	33.1805
CC77DRAFT_945675	1.75385	6.28e-11	10.202
CC77DRAFT_945724	1.09191	3.03e-05	4.51856
CC77DRAFT_945737	1.16963	7.51e-06	5.12436
CC77DRAFT_945763	1.19354	3.85e-06	5.41454
CC77DRAFT_945829	1.94978	9.34e-14	13.0297
CC77DRAFT_945897	1.16192	7.18e-06	5.14388
CC77DRAFT_946407	1.43178	1.58e-07	6.80134
CC77DRAFT_946479	1.03108	4.72e-05	4.32606
CC77DRAFT_946574	5.10387	3.09e-13	12.51
CC77DRAFT_946735	2.0571	1.97e-13	12.7055
CC77DRAFT_946882	3.2507	1.09e-25	24.9626
CC77DRAFT_946954	1.10609	1.32e-05	4.87943
CC77DRAFT_947060	3.01966	1.61e-26	25.7932
CC77DRAFT_947082	3.47205	2.02e-26	25.6946
CC77DRAFT_947391	1.01379	0.000110052	3.9584
CC77DRAFT_947585	2.6997	3.22e-23	22.4921
CC77DRAFT_947605	1.02421	0.000241948	3.61628
CC77DRAFT_947964	3.56967	2.91e-25	24.5361
CC77DRAFT_948166	3.15149	2.33e-24	23.6326
CC77DRAFT_948240	2.77662	0.011249	1.94889
CC77DRAFT_948433	3.63716	1.76e-32	31.7545
CC77DRAFT_948462	1.97075	3.85e-14	13.4145
CC77DRAFT_948640	1.52516	8.18e-09	8.08725
CC77DRAFT_948847	1.39809	8.07e-05	4.09313
CC77DRAFT_949223	3.6041	4.41e-35	34.3556
CC77DRAFT_949488	1.02695	6.9e-05	4.16115
CC77DRAFT_949959	1.54088	4.03e-10	9.39469
CC77DRAFT_949978	1.16352	5.13e-06	5.28988
CC77DRAFT_949988	2.0568	2.32e-14	13.6345
CC77DRAFT_950074	1.24955	1.6e-06	5.79588
CC77DRAFT_950183	1.1088	1.42e-05	4.84771
CC77DRAFT_950185	1.72853	8.38e-11	10.0768
CC77DRAFT_950203	1.08546	3.51e-05	4.45469
CC77DRAFT_950314	1.68491	4.27e-09	8.36957
CC77DRAFT_950546	1.20035	3.71e-06	5.43063
CC77DRAFT_950584	1.15093	1.53e-05	4.81531
CC77DRAFT_950975	2.41621	5.09e-17	16.2933
CC77DRAFT_950999	2.34047	2.21e-13	12.6556
CC77DRAFT_951053	7.17169	2.7e-48	47.5686
CC77DRAFT_951103	1.71889	1.54e-07	6.81248
CC77DRAFT_951807	1.91517	1.09e-12	11.9626
CC77DRAFT_952543	1.50049	1.91e-08	7.71897
CC77DRAFT_953205	1.05859	9.47e-05	4.02365
CC77DRAFT_953619	1.16368	8.55e-06	5.06803
CC77DRAFT_954299	1.09208	2.16e-05	4.66555
CC77DRAFT_955703	1.17589	3.6e-06	5.4437
CC77DRAFT_955810	1.57831	2.09e-09	8.67985
CC77DRAFT_956036	1.70957	7.18e-10	9.14388
CC77DRAFT_957091	1.66837	9.93e-09	8.00305
CC77DRAFT_958345	3.6125	5.69e-35	34.2449
CC77DRAFT_958609	1.06556	3.84e-05	4.41567
CC77DRAFT_958771	1.05765	2.74e-05	4.56225
CC77DRAFT_959303	1.40067	1.65e-05	4.78252
CC77DRAFT_959431	3.37597	3.57e-09	8.44733
CC77DRAFT_959448	1.02293	5.47e-05	4.26201
CC77DRAFT_959644	1.25751	1.51e-06	5.82102
CC77DRAFT_959960	2.10351	8.69e-15	14.061
CC77DRAFT_960237	1.94099	3.46e-13	12.4609
CC77DRAFT_961117	1.17987	5.27e-06	5.27819
CC77DRAFT_962462	1.90467	1.63e-10	9.78781
CC77DRAFT_962712	1.17559	4.81e-06	5.31785
CC77DRAFT_963516	1.27037	1.05e-06	5.97881
CC77DRAFT_963548	1.48994	0.00208094	2.68174
CC77DRAFT_964811	4.46492	2.96e-39	38.5287
CC77DRAFT_965298	1.13994	7e-06	5.1549
CC77DRAFT_965337	1.06434	4.17e-05	4.37986
CC77DRAFT_965567	3.05168	1.65e-19	18.7825
CC77DRAFT_965661	1.16128	0.000151242	3.82033
CC77DRAFT_965771	4.18081	1.5e-41	40.8239
CC77DRAFT_965871	1.69983	1.47e-10	9.83268
CC77DRAFT_966145	1.61976	4.49e-10	9.34775
CC77DRAFT_966867	1.93137	7.52e-13	12.1238
CC77DRAFT_966956	1.99784	1.14e-13	12.9431
CC77DRAFT_968182	3.05738	7.66e-27	26.1158
CC77DRAFT_969600	1.66525	2.79e-10	9.5544
CC77DRAFT_969706	2.40738	1.82e-15	14.7399
CC77DRAFT_969872	1.02041	8.36e-05	4.07779
CC77DRAFT_969928	1.26399	0.00110123	2.95812
CC77DRAFT_970358	1.00448	7.75e-05	4.1107
CC77DRAFT_971267	2.15345	1.26e-15	14.8996
CC77DRAFT_971519	1.7944	2.53e-10	9.59688
CC77DRAFT_971779	6.43201	3.68e-55	54.4342
CC77DRAFT_972765	1.00844	9.32e-05	4.03058
CC77DRAFT_974346	1.17864	4.6e-06	5.33724
CC77DRAFT_974422	1.41628	4.14e-08	7.383
CC77DRAFT_974952	1.94383	6.87e-14	13.163
CC77DRAFT_974968	1.45562	3.22e-07	6.49214
CC77DRAFT_975616	1.91669	1.35e-12	11.8697
CC77DRAFT_976168	1.01503	8.94e-05	4.04866
CC77DRAFT_976713	1.06092	5.57e-05	4.25414
CC77DRAFT_977560	2.38944	9.95e-19	18.0022
CC77DRAFT_978687	1.50623	1.39e-08	7.85699
CC77DRAFT_979400	1.23917	2.43e-06	5.61439
CC77DRAFT_980021	3.55331	1.57e-27	26.8041
CC77DRAFT_980325	1.39722	2.76e-07	6.55909
CC77DRAFT_981137	1.02202	4.7e-05	4.3279
CC77DRAFT_981174	1.6836	3.69e-10	9.43297
CC77DRAFT_981491	1.02258	5.56e-05	4.25493
CC77DRAFT_982073	1.67743	8.48e-09	8.0716
CC77DRAFT_982250	2.15374	1.93e-13	12.7144
CC77DRAFT_982253	4.16325	2.02e-42	41.6946
CC77DRAFT_982447	1.09809	1.3e-05	4.88606
CC77DRAFT_982509	1.43956	2.37e-08	7.62525
CC77DRAFT_982661	1.31925	6.08e-07	6.2161
CC77DRAFT_982912	2.17805	1.47e-05	4.83268
CC77DRAFT_983078	1.3834	4.7e-07	6.3279
CC77DRAFT_983232	1.05358	3.84e-05	4.41567
CC77DRAFT_984305	1.93761	1.27e-12	11.8962
CC77DRAFT_984414	1.22014	3.41e-06	5.46725
CC77DRAFT_984938	1.12327	9.28e-06	5.03245
CC77DRAFT_985079	2.12411	3.39e-12	11.4698
CC77DRAFT_985129	1.3982	7.1e-08	7.14874
CC77DRAFT_985257	3.1041	1.36e-27	26.8665
CC77DRAFT_985534	1.01651	5.53e-05	4.25727
CC77DRAFT_985585	1.80729	1.33e-11	10.8761
CC77DRAFT_985924	1.08314	2.69e-05	4.57025
CC77DRAFT_986516	1.16624	4.81e-06	5.31785
CC77DRAFT_987110	1.31279	0.000114909	3.93965
CC77DRAFT_987934	1.95258	6.68e-13	12.1752
CC77DRAFT_988940	2.79297	5.76e-07	6.23958
CC77DRAFT_989092	1.46695	1.91e-08	7.71897
CC77DRAFT_990533	1.28829	4.62e-07	6.33536
CC77DRAFT_991847	2.03303	3.01e-13	12.5214
CC77DRAFT_991963	1.26698	1.44e-06	5.84164
CC77DRAFT_992661	1.09803	5.63e-06	5.24949
CC77DRAFT_993042	1.01814	9.71e-05	4.01278
CC77DRAFT_993519	1.22865	1.68e-06	5.77469
CC77DRAFT_994304	1.05637	0.000106086	3.97434
CC77DRAFT_994577	1.91748	6.43e-13	12.1918
CC77DRAFT_994821	1.8365	0.0437615	1.35891
CC77DRAFT_995142	1.01312	0.0297974	1.52582
CC77DRAFT_995350	1.12195	8.73e-06	5.05899
CC77DRAFT_996403	1.13422	1.14e-05	4.9431
CC77DRAFT_996412	1.59318	0.00167003	2.77728
CC77DRAFT_996710	2.57408	1.16e-20	19.9355
CC77DRAFT_996854	2.08569	1.57e-13	12.8041
CC77DRAFT_996986	2.39513	2.08e-16	15.6819
CC77DRAFT_997312	1.86299	1.51e-05	4.82102
CC77DRAFT_998423	1.75027	2.12e-11	10.6737
CC77DRAFT_998680	1.07525	2.51e-05	4.60033
CC77DRAFT_998964	1.55168	9.14e-07	6.03905
CC77DRAFT_999298	1.72439	1.22e-08	7.91364
CC77DRAFT_999767	2.21667	2.6e-16	15.585
CC77DRAFT_999782	4.72993	4.34e-41	40.3625
CC77DRAFT_1000094	-1.92006	6.66e-10	9.17653
CC77DRAFT_1000226	-1.34854	0.000116175	3.93489
CC77DRAFT_1000610	-2.10884	0.0010886	2.96313
CC77DRAFT_1001105	-1.52321	1.26e-07	6.89963
CC77DRAFT_1001526	-4.67868	8.59e-49	48.066
CC77DRAFT_1001643	-3.17285	3.69e-18	17.433
CC77DRAFT_1001717	-3.07746	3.39e-20	19.4698
CC77DRAFT_1001824	-3.59219	1.34e-30	29.8729
CC77DRAFT_1001929	-2.07005	5.49e-07	6.26043
CC77DRAFT_1002448	-2.09573	8.38e-11	10.0768
CC77DRAFT_1003114	-3.44633	2.41e-30	29.618
CC77DRAFT_1003405	-1.57304	0.0152326	1.81722
CC77DRAFT_1003454	-2.55245	1.47e-18	17.8327
CC77DRAFT_1003539	-1.06576	0.000500718	3.30041
CC77DRAFT_1003543	-2.17602	4.39e-08	7.35754
CC77DRAFT_1003564	-1.6202	7.75e-09	8.1107
CC77DRAFT_1003687	-1.78831	9.44e-10	9.02503
CC77DRAFT_1003872	-2.36385	2.36e-12	11.6271
CC77DRAFT_1003885	-1.02998	0.00275239	2.56029
CC77DRAFT_1004018	-1.45418	0.0166013	1.77986
CC77DRAFT_1004029	-1.45223	7.06e-07	6.1512
CC77DRAFT_1004083	-2.21595	3.51e-09	8.45469
CC77DRAFT_1004088	-1.01585	0.000568605	3.24519
CC77DRAFT_1004153	-1.87447	0.0437615	1.35891
CC77DRAFT_1004168	-1.26242	2.5e-05	4.60206
CC77DRAFT_1004199	-1.00087	0.000837714	3.0769
CC77DRAFT_1004231	-2.79459	9.89e-08	7.0048
CC77DRAFT_1004297	-1.61724	2.28e-08	7.64207
CC77DRAFT_1004357	-1.26979	0.000709908	3.1488
CC77DRAFT_1004449	-2.76308	7.58e-22	21.1203
CC77DRAFT_1004490	-3.43608	2.5e-17	16.6021
CC77DRAFT_1004518	-1.76221	1.06e-07	6.97469
CC77DRAFT_1004556	-1.37706	1.39e-06	5.85699
CC77DRAFT_1004615	-1.22445	0.000224304	3.64916
CC77DRAFT_1004828	-2.54353	2.5e-17	16.6021
CC77DRAFT_1004892	-1.25633	6.54e-05	4.18442
CC77DRAFT_1004915	-1.7274	1.17e-08	7.93181
CC77DRAFT_1004979	-1.73126	3.63e-08	7.44009
CC77DRAFT_1005011	-4.69921	1.26e-15	14.8996
CC77DRAFT_1005031	-2.16056	3.49e-14	13.4572
CC77DRAFT_1005101	-2.37518	5.38e-08	7.26922
CC77DRAFT_1005130	-2.94912	1.1e-17	16.9586
CC77DRAFT_1005131	-1.92619	1.38e-11	10.8601
CC77DRAFT_1005174	-2.29037	4.39e-08	7.35754
CC77DRAFT_1005182	-1.32682	0.000213008	3.6716
CC77DRAFT_1005351	-2.29572	9.41e-15	14.0264
CC77DRAFT_1005405	-1.0011	0.00347203	2.45942
CC77DRAFT_1005446	-3.12994	1.01e-25	24.9957
CC77DRAFT_1005505	-2.17974	2.67e-05	4.57349
CC77DRAFT_1005543	-1.63656	0.000143504	3.84314
CC77DRAFT_1005583	-2.51036	2.71e-08	7.56703
CC77DRAFT_1005613	-3.07442	5.81e-12	11.2358
CC77DRAFT_1005632	-1.12484	0.000209075	3.6797
CC77DRAFT_1005694	-1.6375	0.000412709	3.38436
CC77DRAFT_1005721	-1.17606	0.000458493	3.33867
CC77DRAFT_1005812	-1.72468	2.23e-09	8.6517
CC77DRAFT_1005946	-2.5025	1.45e-10	9.83863
CC77DRAFT_1006107	-1.97448	9.92e-12	11.0035
CC77DRAFT_1006112	-2.46156	5.64e-17	16.2487
CC77DRAFT_1006123	-1.02675	0.00924002	2.03433
CC77DRAFT_1006246	-1.06435	0.000104414	3.98124
CC77DRAFT_1006336	-1.17585	0.00444814	2.35182
CC77DRAFT_1006445	-2.05991	5.06e-07	6.29585
CC77DRAFT_1006556	-1.10063	0.000179951	3.74485
CC77DRAFT_1006587	-4.49864	1.51e-41	40.821
CC77DRAFT_1006672	-1.59453	6.29e-08	7.20135
CC77DRAFT_1006690	-1.64577	1.1e-05	4.95861
CC77DRAFT_1006747	-4.82095	7.91e-17	16.1018
CC77DRAFT_1006831	-1.01392	0.00715205	2.14557
CC77DRAFT_1006863	-3.01084	2.01e-24	23.6968
CC77DRAFT_1006898	-1.56131	4.34e-07	6.36251
CC77DRAFT_1006946	-1.05996	0.000594665	3.22573
CC77DRAFT_1007005	-1.6503	4.84e-07	6.31515
CC77DRAFT_1007070	-2.21032	1.13e-14	13.9469
CC77DRAFT_1007103	-1.5217	3.33e-07	6.47756
CC77DRAFT_1007105	-1.95214	3.15e-06	5.50169
CC77DRAFT_1007170	-1.56234	1.09e-07	6.96257
CC77DRAFT_1007268	-1.27345	0.000335174	3.47473
CC77DRAFT_1007433	-6.67982	1.42e-84	83.8477
CC77DRAFT_1007435	-10.3196	2.09e-144	143.68
CC77DRAFT_1007436	-4.14992	2.75e-40	39.5607
CC77DRAFT_1007448	-1.26551	5.45e-05	4.2636
CC77DRAFT_1007626	-1.20516	0.000412025	3.38508
CC77DRAFT_1007797	-1.25842	0.000717961	3.1439
CC77DRAFT_1007840	-1.84815	3.16e-06	5.50031
CC77DRAFT_1007941	-1.10226	0.00168169	2.77425
CC77DRAFT_1007955	-1.84968	2.53e-10	9.59688
CC77DRAFT_1007964	-2.55039	1.52e-19	18.8182
CC77DRAFT_1007969	-1.55327	4.76e-08	7.32239
CC77DRAFT_1007975	-2.2885	2.29e-12	11.6402
CC77DRAFT_1008076	-1.1256	0.000110482	3.95671
CC77DRAFT_1008124	-7.00995	2.57e-75	74.5901
CC77DRAFT_1008250	-1.53888	6.8e-08	7.16749
CC77DRAFT_1008274	-1.07075	0.000229744	3.63876
CC77DRAFT_1008277	-1.56715	1.51e-07	6.82102
CC77DRAFT_1008282	-3.15159	2.38e-20	19.6234
CC77DRAFT_1008420	-1.55434	8.39e-08	7.07624
CC77DRAFT_1008657	-1.57803	8.17e-06	5.08778
CC77DRAFT_1008661	-1.18728	6.22e-05	4.20621
CC77DRAFT_1008699	-1.19023	5.64e-05	4.24872
CC77DRAFT_1008750	-1.70077	1.96e-08	7.70774
CC77DRAFT_1008879	-1.47849	2.67e-06	5.57349
CC77DRAFT_1009094	-1.18734	5.48e-05	4.26122
CC77DRAFT_1009215	-1.12805	0.000359207	3.44466
CC77DRAFT_1009217	-2.64767	3.18e-16	15.4976
CC77DRAFT_1009227	-1.09001	0.000370017	3.43178
CC77DRAFT_1009328	-3.88076	1.45e-05	4.83863
CC77DRAFT_1009467	-1.5228	4.85e-07	6.31426
CC77DRAFT_1009677	-1.01478	0.010086	1.99628
CC77DRAFT_1009739	-1.54415	1.41e-07	6.85078
CC77DRAFT_1009753	-1.07531	0.000110542	3.95647
CC77DRAFT_1009865	-3.34014	4e-21	20.3979
CC77DRAFT_1009911	-2.68866	4.35e-07	6.36151
CC77DRAFT_1009943	-1.68802	1.34e-06	5.8729
CC77DRAFT_1010056	-3.78261	3.24e-05	4.48945
CC77DRAFT_1010075	-1.89319	8.93e-11	10.0491
CC77DRAFT_1010214	-2.56038	1.73e-16	15.762
CC77DRAFT_1010222	-3.05724	1.83e-23	22.7375
CC77DRAFT_1010245	-1.82281	1.92e-05	4.7167
CC77DRAFT_1010270	-2.96539	1.53e-06	5.81531
CC77DRAFT_1010278	-3.94747	3.42e-29	28.466
CC77DRAFT_1010332	-4.33324	2.64e-24	23.5784
CC77DRAFT_1010379	-1.03512	0.000476607	3.32184
CC77DRAFT_1010394	-2.50384	2.7e-18	17.5686
CC77DRAFT_1010444	-3.17582	2.8e-16	15.5528
CC77DRAFT_1010524	-1.54673	6.67e-08	7.17587
CC77DRAFT_1010630	-1.70964	2.17e-08	7.66354
CC77DRAFT_1010682	-3.33233	2.51e-23	22.6003
CC77DRAFT_1010713	-2.19725	1.41e-12	11.8508
CC77DRAFT_1010743	-9.43797	5.24e-121	120.281
CC77DRAFT_1010776	-1.32791	4.86e-05	4.31336
CC77DRAFT_1011053	-1.27852	0.000205319	3.68757
CC77DRAFT_1011194	-1.5965	6.78e-08	7.16877
CC77DRAFT_1011230	-1.3495	0.0315519	1.50098
CC77DRAFT_1011480	-1.66166	9.18e-09	8.03716
CC77DRAFT_1011496	-2.97348	5.08e-24	23.2941
CC77DRAFT_1011519	-3.34196	0.00059137	3.22814
CC77DRAFT_1011535	-2.60013	2.99e-17	16.5243
CC77DRAFT_1011560	-3.28755	1.99e-24	23.7011
CC77DRAFT_1011575	-3.37199	1.03e-25	24.9872
CC77DRAFT_1011821	-2.63133	6.49e-16	15.1878
CC77DRAFT_1011900	-4.37578	1.87e-31	30.7282
CC77DRAFT_1011901	-1.44886	0.00140227	2.85317
CC77DRAFT_1011929	-1.27298	6.17e-05	4.20971
CC77DRAFT_1011953	-1.26322	0.000405189	3.39234
CC77DRAFT_1012017	-1.22458	0.0440054	1.35649
CC77DRAFT_1012206	-2.35234	3.32e-15	14.4789
CC77DRAFT_1012519	-1.89018	1.59e-06	5.7986
CC77DRAFT_1012582	-1.60528	1.47e-07	6.83268
CC77DRAFT_1012626	-2.99654	6.13e-12	11.2125
CC77DRAFT_1012632	-1.23422	0.00215065	2.66743
CC77DRAFT_1012728	-1.2321	9.29e-06	5.03198
CC77DRAFT_1012901	-1.55994	7.72e-07	6.11238
CC77DRAFT_1012953	-1.59123	1.44e-08	7.84164
CC77DRAFT_1013040	-1.48847	1.91e-07	6.71897
CC77DRAFT_1013211	-1.5647	8.29e-07	6.08145
CC77DRAFT_1013212	-2.1697	6.34e-14	13.1979
CC77DRAFT_1013246	-2.65616	7.32e-21	20.1355
CC77DRAFT_1013386	-1.48875	0.000257973	3.58843
CC77DRAFT_1013456	-3.01216	2.3e-05	4.63827
CC77DRAFT_1013499	-1.11559	0.00165589	2.78097
CC77DRAFT_1013516	-1.90215	0.000908636	3.04161
CC77DRAFT_1013520	-5.35601	1.52e-60	59.8182
CC77DRAFT_1013606	-6.76453	1e-86	86
CC77DRAFT_1013713	-1.46315	0.0103958	1.98314
CC77DRAFT_1013796	-1.47592	0.0283372	1.54764
CC77DRAFT_1013864	-6.85906	7.05e-83	82.1518
CC77DRAFT_1014048	-1.84345	2.44e-10	9.61261
CC77DRAFT_1014093	-2.34311	0.000491801	3.30821
CC77DRAFT_1014141	-1.28655	0.0056994	2.24417
CC77DRAFT_1014200	-1.60181	1.46e-07	6.83565
CC77DRAFT_1014438	-1.35006	3.4e-06	5.46852
CC77DRAFT_1014448	-1.56003	4.8e-08	7.31876
CC77DRAFT_1014481	-1.93428	3.98e-10	9.40012
CC77DRAFT_1014608	-6.78163	5.34e-85	84.2725
CC77DRAFT_1014616	-1.35693	3.9e-05	4.40894
CC77DRAFT_1014804	-1.46034	4.81e-07	6.31785
CC77DRAFT_1014912	-1.41667	1.32e-06	5.87943
CC77DRAFT_1014986	-2.49822	4.34e-13	12.3625
CC77DRAFT_1015057	-2.49476	3.44e-05	4.46344
CC77DRAFT_1015106	-1.70808	1.42e-09	8.84771
CC77DRAFT_1015126	-1.14161	9.76e-05	4.01055
CC77DRAFT_1015136	-2.07153	5.57e-13	12.2541
CC77DRAFT_1015157	-2.39688	4.25e-16	15.3716
CC77DRAFT_1015208	-1.27675	8.91e-05	4.05012
CC77DRAFT_1015224	-2.50723	1.04e-06	5.98297
CC77DRAFT_1015229	-1.71625	3.27e-09	8.48545
CC77DRAFT_1015299	-1.0078	0.00120524	2.91893
CC77DRAFT_1015304	-2.0045	1.26e-06	5.89963
CC77DRAFT_1015321	-1.46744	0.00898184	2.04663
CC77DRAFT_1015346	-1.06877	0.000243405	3.61367
CC77DRAFT_1015359	-2.397	3.69e-16	15.433
CC77DRAFT_1015367	-1.06891	0.000298875	3.52451
CC77DRAFT_1015391	-1.28978	3.82e-06	5.41794
CC77DRAFT_1015478	-1.76033	2.4e-08	7.61979
CC77DRAFT_1015481	-1.71139	4.23e-08	7.37366
CC77DRAFT_1015492	-2.00958	1.15e-11	10.9393
CC77DRAFT_1015528	-1.39677	4.05e-06	5.39254
CC77DRAFT_1015561	-6.52894	2.25e-26	25.6478
CC77DRAFT_1015562	-2.01642	0.000266726	3.57393
CC77DRAFT_1015566	-4.05555	7.04e-35	34.1524
CC77DRAFT_1015601	-1.57291	7.93e-06	5.10073
CC77DRAFT_1015690	-4.15142	1.89e-40	39.7235
CC77DRAFT_1015728	-1.32393	6.53e-06	5.18509
CC77DRAFT_1015737	-1.09435	0.000219983	3.65761
CC77DRAFT_1015739	-2.78481	4.5e-18	17.3468
CC77DRAFT_1015743	-1.61856	7.25e-08	7.13966
CC77DRAFT_1015746	-1.31606	3.27e-05	4.48545
CC77DRAFT_1015750	-1.39915	1.5e-06	5.82391
CC77DRAFT_1015797	-3.54682	1.77e-28	27.752
CC77DRAFT_1015831	-2.54326	2.24e-18	17.6498
CC77DRAFT_1015837	-1.80898	0.000426637	3.36994
CC77DRAFT_1015853	-2.12434	3.88e-11	10.4112
CC77DRAFT_1015934	-1.48313	2.5e-07	6.60206
CC77DRAFT_1015975	-3.83159	2.52e-32	31.5986
CC77DRAFT_1015999	-1.0353	0.00944649	2.02473
CC77DRAFT_1016018	-1.87975	3.84e-11	10.4157
CC77DRAFT_1016022	-1.52524	1.77e-06	5.75203
CC77DRAFT_1016055	-3.24498	1.71e-27	26.767
CC77DRAFT_1016092	-3.59864	8.47e-05	4.07212
CC77DRAFT_1016136	-1.74395	1.11e-09	8.95468
CC77DRAFT_1016162	-1.7794	8.54e-10	9.06854
CC77DRAFT_1016180	-1.84413	1.12e-10	9.95078
CC77DRAFT_1016208	-2.77057	1.36e-20	19.8665
CC77DRAFT_1016215	-2.91915	2.01e-23	22.6968
CC77DRAFT_1016244	-1.49437	3.16e-07	6.50031
CC77DRAFT_1016368	-1.29032	9.8e-07	6.00877
CC77DRAFT_1016378	-1.12548	0.000150594	3.82219
CC77DRAFT_1016404	-1.20653	4.48e-05	4.34872
CC77DRAFT_1016422	-4.19351	2.08e-42	41.6819
CC77DRAFT_1016474	-1.32724	3.87e-06	5.41229
CC77DRAFT_1016504	-2.12662	1.2e-12	11.9208
CC77DRAFT_1016512	-3.21372	1.48e-27	26.8297
CC77DRAFT_1016554	-3.30665	2.58e-28	27.5884
CC77DRAFT_1016604	-2.24983	3.07e-13	12.5129
CC77DRAFT_1016621	-1.49891	4.8e-05	4.31876
CC77DRAFT_1016705	-1.43769	2.33e-06	5.63264
CC77DRAFT_1016736	-1.39045	1.47e-06	5.83268
CC77DRAFT_1016740	-1.72276	1.3e-09	8.88606
CC77DRAFT_1016780	-1.43913	8.26e-07	6.08302
CC77DRAFT_1016827	-1.76728	2.44e-06	5.61261
CC77DRAFT_1016849	-3.8588	6.34e-30	29.1979
CC77DRAFT_1016919	-2.6713	6.34e-19	18.1979
CC77DRAFT_1016952	-1.586	4.42e-08	7.35458
CC77DRAFT_1016962	-2.02758	2.23e-12	11.6517
CC77DRAFT_1016964	-1.32769	4.03e-06	5.39469
CC77DRAFT_1016991	-2.08814	1.47e-12	11.8327
CC77DRAFT_1016998	-2.57764	1.39e-19	18.857
CC77DRAFT_1017012	-1.13453	0.00238267	2.62294
CC77DRAFT_1017027	-1.45849	0.0425859	1.37073
CC77DRAFT_1017102	-2.15668	1.15e-10	9.9393
CC77DRAFT_1017109	-2.84235	0.00257786	2.58874
CC77DRAFT_1017135	-5.32867	2.18e-23	22.6615
CC77DRAFT_1017189	-1.97747	2.65e-09	8.57675
CC77DRAFT_1017223	-1.85646	2.95e-10	9.53018
CC77DRAFT_1017275	-1.10719	0.000529738	3.27594
CC77DRAFT_1017311	-1.42485	1.56e-06	5.80688
CC77DRAFT_1017317	-1.02902	0.000866666	3.06215
CC77DRAFT_1017328	-3.33847	1.12e-29	28.9508
CC77DRAFT_1017415	-1.50896	0.00567838	2.24578
CC77DRAFT_1017422	-1.12157	0.00013965	3.85496
CC77DRAFT_1017466	-1.41385	4.67e-05	4.33068
CC77DRAFT_1017533	-2.19635	4.35e-14	13.3615
CC77DRAFT_1017536	-1.91332	3.27e-08	7.48545
CC77DRAFT_1017557	-2.12618	0.000266726	3.57393
CC77DRAFT_1017574	-1.59697	1.57e-08	7.8041
CC77DRAFT_1017587	-1.34646	3.89e-06	5.41005
CC77DRAFT_1017599	-1.25824	2.06e-05	4.68613
CC77DRAFT_1017605	-2.23023	3.44e-12	11.4634
CC77DRAFT_1017606	-3.80427	2.86e-36	35.5436
CC77DRAFT_1017622	-1.57241	3.35e-08	7.47496
CC77DRAFT_1017665	-2.33002	1.43e-15	14.8447
CC77DRAFT_1017703	-1.31762	0.0340312	1.46812
CC77DRAFT_1017711	-1.91643	5.9e-11	10.2291
CC77DRAFT_1017719	-1.18956	6.08e-05	4.2161
CC77DRAFT_1017768	-1.453	3.61e-07	6.44249
CC77DRAFT_1017800	-1.14231	0.000396592	3.40166
CC77DRAFT_1017851	-1.79571	8.8e-09	8.05552
CC77DRAFT_1017853	-2.65387	1.49e-19	18.8268
CC77DRAFT_1017879	-1.00558	0.00109494	2.96061
CC77DRAFT_1017963	-1.55009	1.51e-07	6.82102
CC77DRAFT_1017984	-2.53186	1.41e-17	16.8508
CC77DRAFT_1018004	-1.22744	2.94e-05	4.53165
CC77DRAFT_1018006	-1.96977	2.33e-05	4.63264
CC77DRAFT_1018013	-2.46673	4.26e-16	15.3706
CC77DRAFT_1018020	-1.85981	3.43e-10	9.46471
CC77DRAFT_1018038	-2.16716	0.0482187	1.31678
CC77DRAFT_1018061	-1.47559	1.3e-06	5.88606
CC77DRAFT_1018062	-1.49818	6.14e-07	6.21183
CC77DRAFT_1018068	-1.65523	2.77e-08	7.55752
CC77DRAFT_1018073	-3.74371	2.39e-36	35.6216
CC77DRAFT_1018076	-7.90526	2.13e-104	103.672
CC77DRAFT_1018143	-1.06867	0.00123857	2.90708
CC77DRAFT_1018147	-1.5532	0.000187071	3.72799
CC77DRAFT_1018153	-1.12108	7.18e-05	4.14388
CC77DRAFT_1018166	-2.24714	9.34e-09	8.02965
CC77DRAFT_1018183	-1.15648	6.67e-05	4.17587
CC77DRAFT_1018187	-1.32953	7e-06	5.1549
CC77DRAFT_1018255	-1.88335	2.87e-07	6.54212
CC77DRAFT_1018286	-3.54849	2e-33	32.699
CC77DRAFT_1018301	-1.27427	2.77e-05	4.55752
CC77DRAFT_1018332	-7.7143	7.51e-97	96.1244
CC77DRAFT_1018362	-3.67771	2.29e-33	32.6402
CC77DRAFT_1018373	-1.67136	4.32e-09	8.36452
CC77DRAFT_1018403	-2.89018	6.37e-11	10.1959
CC77DRAFT_1018408	-2.25486	1.89e-14	13.7235
CC77DRAFT_1018448	-1.86868	8.99e-07	6.04624
CC77DRAFT_1018461	-3.9013	2.5e-32	31.6021
CC77DRAFT_1018514	-1.05098	0.000189324	3.72279
CC77DRAFT_1018552	-1.81655	1.6e-10	9.79588
CC77DRAFT_1018553	-1.83686	1.22e-10	9.91364
CC77DRAFT_1018605	-1.24426	0.000204882	3.6885
CC77DRAFT_1018609	-1.52319	1.21e-06	5.91721
CC77DRAFT_1018635	-1.52057	0.000107929	3.96686
CC77DRAFT_1018647	-3.51232	2.27e-32	31.644
CC77DRAFT_1018669	-1.56624	2.61e-08	7.58336
CC77DRAFT_1018680	-1.47288	2.48e-07	6.60555
CC77DRAFT_1018683	-1.40481	5.07e-07	6.29499
CC77DRAFT_1018720	-2.00348	8.5e-12	11.0706
CC77DRAFT_1018725	-2.18501	1.91e-13	12.719
CC77DRAFT_1018742	-4.08746	1.84e-39	38.7352
CC77DRAFT_1018779	-1.97982	3.44e-05	4.46344
CC77DRAFT_1018786	-2.64572	0.00688941	2.16182
CC77DRAFT_1018803	-1.45575	1.88e-05	4.72584
CC77DRAFT_1018814	-3.21281	1.19e-23	22.9245
CC77DRAFT_1018851	-1.33175	0.0173674	1.76027
CC77DRAFT_1018869	-3.00176	4.51e-24	23.3458
CC77DRAFT_1018872	-2.23371	2.68e-14	13.5719
CC77DRAFT_1018892	-2.10177	4.88e-13	12.3116
CC77DRAFT_1018894	-1.24653	2.13e-05	4.67162
CC77DRAFT_1018930	-4.3506	4.57e-45	44.3401
CC77DRAFT_1018931	-9.8887	2.4e-141	140.62
CC77DRAFT_1018933	-1.274	0.000543481	3.26482
CC77DRAFT_1018937	-5.49976	6.32e-65	64.1993
CC77DRAFT_1019048	-1.07553	0.000396748	3.40149
CC77DRAFT_1019072	-1.14356	0.00014149	3.84927
CC77DRAFT_1019073	-1.35036	2.87e-06	5.54212
CC77DRAFT_1019104	-1.49978	1.71e-06	5.767
CC77DRAFT_1019119	-3.8156	5.35e-36	35.2716
CC77DRAFT_1019142	-1.30985	7.12e-06	5.14752
CC77DRAFT_1019143	-1.35667	3.74e-05	4.42713
CC77DRAFT_1019190	-1.27873	1.06e-05	4.97469
CC77DRAFT_1019213	-1.11141	0.000111324	3.95341
CC77DRAFT_1019250	-1.15935	0.000102796	3.98802
CC77DRAFT_1019264	-1.9579	4.12e-09	8.3851
CC77DRAFT_1019268	-2.00561	8.53e-12	11.0691
CC77DRAFT_1019275	-2.19402	4.74e-14	13.3242
CC77DRAFT_1019312	-1.91709	4.87e-11	10.3125
CC77DRAFT_1019371	-3.38314	1.57e-30	29.8041
CC77DRAFT_1019398	-2.45559	1.08e-15	14.9666
CC77DRAFT_1019415	-1.08247	0.000196479	3.70668
CC77DRAFT_1019508	-1.74888	5.38e-09	8.26922
CC77DRAFT_1019530	-1.83791	2.05e-08	7.68825
CC77DRAFT_1019545	-1.89991	1.79e-11	10.7471
CC77DRAFT_1019557	-2.49942	6.56e-15	14.1831
CC77DRAFT_1019641	-1.84775	9.83e-12	11.0074
CC77DRAFT_1019647	-2.92319	2.13e-22	21.6716
CC77DRAFT_1019712	-11.6129	5.28e-148	147.277
CC77DRAFT_1019736	-1.88182	2.03e-09	8.6925
CC77DRAFT_1019741	-2.63472	1.44e-16	15.8416
CC77DRAFT_1019743	-1.22384	0.000112235	3.94987
CC77DRAFT_1019765	-1.43459	7.98e-07	6.098
CC77DRAFT_1019768	-3.47138	5.23e-32	31.2815
CC77DRAFT_1019783	-1.19379	0.000924746	3.03398
CC77DRAFT_1019803	-2.8125	3.04e-20	19.5171
CC77DRAFT_1019817	-1.24309	2.56e-05	4.59176
CC77DRAFT_1019823	-1.11879	0.000211684	3.67431
CC77DRAFT_1019826	-2.04375	3.27e-12	11.4855
CC77DRAFT_1019830	-1.02512	0.00500851	2.30029
CC77DRAFT_1019849	-1.14573	9.63e-05	4.01637
CC77DRAFT_1019891	-1.18481	3.48e-05	4.45842
CC77DRAFT_1019930	-1.89936	6.8e-11	10.1675
CC77DRAFT_1019990	-1.094	5.72e-05	4.2426
CC77DRAFT_1020020	-1.64234	1.06e-08	7.97469
CC77DRAFT_1020050	-1.71812	1.39e-09	8.85699
CC77DRAFT_1020094	-2.93088	1.63e-22	21.7878
CC77DRAFT_1020098	-1.77696	8.41e-07	6.0752
CC77DRAFT_1020109	-1.33316	7.37e-06	5.13253
CC77DRAFT_1020131	-5.9408	2.26e-71	70.6459
CC77DRAFT_1020137	-1.59666	2.79e-07	6.5544
CC77DRAFT_1020173	-1.36045	3.28e-06	5.48413
CC77DRAFT_1020202	-3.03224	1.6e-14	13.7959
CC77DRAFT_1020263	-3.12155	1.53e-23	22.8153
CC77DRAFT_1020292	-2.17777	1.45e-13	12.8386
CC77DRAFT_1020358	-4.09678	2.18e-35	34.6615
CC77DRAFT_1020400	-1.15754	7.09e-05	4.14935
CC77DRAFT_1020470	-1.68937	1.23e-05	4.91009
CC77DRAFT_1020498	-1.41813	4.22e-05	4.37469
CC77DRAFT_1020535	-1.13788	5.3e-05	4.27572
CC77DRAFT_1020557	-2.76321	1e-21	21
CC77DRAFT_1020560	-1.1358	9.04e-05	4.04383
CC77DRAFT_1020568	-2.28727	2.9e-14	13.5376
CC77DRAFT_1020585	-1.41788	1.37e-06	5.86328
CC77DRAFT_1020627	-1.35356	1.65e-06	5.78252
CC77DRAFT_1020655	-2.57106	8.11e-18	17.091
CC77DRAFT_1020681	-1.39896	0.00178563	2.74821
CC77DRAFT_1020723	-1.39365	1.81e-06	5.74232
CC77DRAFT_1020756	-1.99264	6.98e-10	9.15614
CC77DRAFT_1020789	-1.08867	0.000254955	3.59354
CC77DRAFT_1020791	-4.70677	3.24e-10	9.48945
CC77DRAFT_1020793	-4.02291	3.15e-39	38.5017
CC77DRAFT_1020815	-2.20911	5.67e-15	14.2464
CC77DRAFT_1020817	-2.57808	3.25e-07	6.48812
CC77DRAFT_1020861	-1.36724	7.89e-06	5.10292
CC77DRAFT_1020881	-1.35082	7.6e-06	5.11919
CC77DRAFT_1020907	-2.37063	5.44e-16	15.2644
CC77DRAFT_1020921	-3.67813	1.31e-18	17.8827
CC77DRAFT_1020922	-4.56096	8.48e-31	30.0716
CC77DRAFT_1020925	-1.40216	1.81e-06	5.74232
CC77DRAFT_1020930	-1.517	2.59e-08	7.5867
CC77DRAFT_1020952	-2.02109	1.5e-12	11.8239
CC77DRAFT_1021035	-1.23525	8.9e-05	4.05061
CC77DRAFT_1021045	-3.29155	1.6e-22	21.7959
CC77DRAFT_1021047	-1.33745	4.73e-06	5.32514
CC77DRAFT_1021054	-2.04354	1.27e-10	9.8962
CC77DRAFT_1021055	-1.12359	8.48e-05	4.0716
CC77DRAFT_1021092	-1.97387	1.55e-07	6.80967
CC77DRAFT_1021102	-1.03237	0.0312061	1.50576
CC77DRAFT_1021133	-1.43741	0.0425859	1.37073
CC77DRAFT_1021163	-1.21732	6.89e-05	4.16178
CC77DRAFT_1021188	-2.83957	1.32e-16	15.8794
CC77DRAFT_1021247	-2.90811	1.07e-15	14.9706
CC77DRAFT_1021255	-1.68522	9.75e-05	4.011
CC77DRAFT_1021269	-1.34099	1.47e-05	4.83268
CC77DRAFT_1021273	-1.6181	0.000252702	3.59739
CC77DRAFT_1021342	-2.14054	0.000144158	3.84116
CC77DRAFT_1021359	-1.32669	5.97e-05	4.22403
CC77DRAFT_1021383	-1.30632	5.03e-06	5.29843
CC77DRAFT_1021393	-1.0056	0.000573224	3.24168
CC77DRAFT_1021419	-1.54887	0.000127901	3.89313
CC77DRAFT_1021438	-1.26807	2.05e-05	4.68825
CC77DRAFT_1021441	-1.96879	1.43e-11	10.8447
CC77DRAFT_1021452	-1.2692	1.82e-05	4.73993
CC77DRAFT_1021472	-1.50025	1.04e-06	5.98297
CC77DRAFT_1021497	-2.15948	2.27e-12	11.644
CC77DRAFT_1021579	-1.47403	5.64e-06	5.24872
CC77DRAFT_1021585	-4.57543	8.59e-47	46.066
CC77DRAFT_1021609	-1.79185	1.42e-09	8.84771
CC77DRAFT_1021618	-2.06051	5.88e-13	12.2306
CC77DRAFT_1021624	-2.67702	5.62e-05	4.25026
CC77DRAFT_1021629	-1.14155	0.00172442	2.76336
CC77DRAFT_1021636	-3.393	6.88e-22	21.1624
CC77DRAFT_1021638	-1.90212	2.13e-07	6.67162
CC77DRAFT_1021683	-2.15514	3.29e-09	8.4828
CC77DRAFT_1021706	-2.39371	1.08e-08	7.96658
CC77DRAFT_1021715	-4.51791	1.04e-21	20.983
CC77DRAFT_1021743	-1.85361	9.35e-05	4.02919
CC77DRAFT_1021765	-2.16579	1.59e-12	11.7986
CC77DRAFT_1021788	-2.29553	2.97e-10	9.52724
CC77DRAFT_1021809	-1.90139	4.92e-11	10.308
CC77DRAFT_1021810	-1.88923	1.97e-10	9.70553
CC77DRAFT_1021811	-1.1634	9.37e-05	4.02826
CC77DRAFT_1021834	-1.28387	0.0073276	2.13504
CC77DRAFT_1021850	-1.27126	1.13e-05	4.94692
CC77DRAFT_1021879	-2.15801	4.1e-14	13.3872
CC77DRAFT_1021893	-1.04018	0.000321669	3.49259
CC77DRAFT_1021942	-3.75938	1.69e-35	34.7721
CC77DRAFT_1021945	-1.02137	0.00162961	2.78792
CC77DRAFT_1022000	-2.85909	5.88e-22	21.2306
CC77DRAFT_1022015	-1.48156	4.63e-07	6.33442
CC77DRAFT_1022067	-1.19779	6.39e-05	4.1945
CC77DRAFT_1022077	-2.09353	6.91e-12	11.1605
CC77DRAFT_1022096	-3.39293	3.53e-10	9.45223
CC77DRAFT_1022097	-2.54286	4.49e-14	13.3478
CC77DRAFT_1022115	-1.2063	4.55e-05	4.34199
CC77DRAFT_1022116	-1.10385	0.000156336	3.80594
CC77DRAFT_1022117	-1.42158	2.84e-07	6.54668
CC77DRAFT_1022134	-1.70802	1.3e-07	6.88606
CC77DRAFT_1022136	-1.87204	0.0125776	1.9004
CC77DRAFT_1022142	-2.32442	5.75e-14	13.2403
CC77DRAFT_1022186	-3.20963	9.74e-13	12.0114
CC77DRAFT_1022196	-1.68384	2.34e-06	5.63078
CC77DRAFT_1022199	-2.22781	9.79e-12	11.0092
CC77DRAFT_1022223	-2.43866	4.15e-15	14.382
CC77DRAFT_1022230	-1.70911	2.03e-08	7.6925
CC77DRAFT_1022243	-1.39268	4.08e-06	5.38934
CC77DRAFT_1022245	-1.83262	6.78e-05	4.16877
CC77DRAFT_1022246	-1.46057	0.0110638	1.9561
CC77DRAFT_1022281	-2.48204	4.2e-07	6.37675
CC77DRAFT_1022320	-3.53571	6.24e-32	31.2048
CC77DRAFT_1022368	-1.66034	0.000220169	3.65724
CC77DRAFT_1022371	-1.29337	8.76e-06	5.0575
CC77DRAFT_1022378	-2.2447	6.52e-14	13.1858
CC77DRAFT_1022383	-1.87356	1.12e-10	9.95078
CC77DRAFT_1022394	-4.36781	1.04e-21	20.983
CC77DRAFT_1022396	-3.13836	2.75e-25	24.5607
CC77DRAFT_1022411	-3.10368	1.56e-24	23.8069
CC77DRAFT_1022422	-1.623	2.79e-05	4.5544
CC77DRAFT_1022460	-3.47818	6.29e-29	28.2013
CC77DRAFT_1022495	-1.47092	1.9e-06	5.72125
CC77DRAFT_1022516	-1.8527	2.25e-10	9.64782
CC77DRAFT_1022551	-2.30745	2.05e-15	14.6882
CC77DRAFT_1022563	-2.86104	1.28e-21	20.8928
CC77DRAFT_1022575	-1.21073	2.74e-05	4.56225
CC77DRAFT_1022627	-3.39821	1.31e-28	27.8827
CC77DRAFT_1022630	-1.41435	0.000318009	3.49756
CC77DRAFT_1022658	-1.25921	2.83e-05	4.54821
CC77DRAFT_1022677	-1.75197	1.24e-06	5.90658
CC77DRAFT_1022698	-4.98509	4.86e-38	37.3134
CC77DRAFT_1022743	-1.61113	2.7e-08	7.56864
CC77DRAFT_1022771	-1.98605	1.06e-11	10.9747
CC77DRAFT_1022796	-2.05065	3.82e-13	12.4179
CC77DRAFT_1022888	-2.43612	4.51e-10	9.34582
CC77DRAFT_1022931	-2.2981	1.28e-15	14.8928
CC77DRAFT_1023008	-1.41297	1.97e-06	5.70553
CC77DRAFT_1023029	-1.70993	5.8e-09	8.23657
CC77DRAFT_1023068	-1.67447	8.5e-09	8.07058
CC77DRAFT_1023109	-2.22024	1.1e-12	11.9586
CC77DRAFT_1023211	-1.20956	3.15e-05	4.50169
CC77DRAFT_1023296	-1.28892	0.000167194	3.77678
CC77DRAFT_1023324	-11.7576	7.45e-169	168.128
CC77DRAFT_1023339	-1.8678	1.23e-08	7.91009
CC77DRAFT_1023347	-1.96107	8.36e-08	7.07779
CC77DRAFT_1023379	-1.64386	1.96e-08	7.70774
CC77DRAFT_1023401	-3.38306	2.36e-28	27.6271
CC77DRAFT_1023423	-1.14662	7.6e-05	4.11919
CC77DRAFT_1023430	-1.99852	2.8e-12	11.5528
CC77DRAFT_1023473	-3.80937	7.82e-06	5.10679
CC77DRAFT_1023543	-1.35683	6.38e-06	5.19518
CC77DRAFT_1023551	-4.58521	1.75e-49	48.757
CC77DRAFT_1023564	-2.7384	1.29e-20	19.8894
CC77DRAFT_1023590	-3.69005	4.7e-29	28.3279
CC77DRAFT_1023604	-1.72172	1.51e-08	7.82102
CC77DRAFT_1023625	-3.46232	2.05e-31	30.6882
CC77DRAFT_1023636	-6.1772	2.23e-74	73.6517
CC77DRAFT_1023713	-1.19951	0.00439204	2.35733
CC77DRAFT_1023718	-2.67811	1.52e-17	16.8182
CC77DRAFT_1023722	-2.21387	1.6e-10	9.79588
CC77DRAFT_1023745	-2.22931	2.91e-14	13.5361
CC77DRAFT_1023768	-1.7056	4.68e-09	8.32975
CC77DRAFT_1023786	-2.79273	3.72e-21	20.4295
CC77DRAFT_1023798	-1.53043	9.68e-08	7.01412
CC77DRAFT_1023820	-1.65585	5.31e-09	8.27491
CC77DRAFT_1023888	-1.53535	0.00682986	2.16559
CC77DRAFT_1023909	-1.31107	1e-05	5
CC77DRAFT_1023915	-4.63262	9.73e-49	48.0119
CC77DRAFT_1023985	-2.64584	3.12e-06	5.50585
CC77DRAFT_1023988	-1.20899	3.51e-05	4.45469
CC77DRAFT_1023991	-1.47301	2.32e-06	5.63451
CC77DRAFT_1024013	-1.07608	0.00060427	3.21877
CC77DRAFT_1024044	-1.04881	0.000191076	3.71879
CC77DRAFT_1024049	-1.54839	2.05e-05	4.68825
CC77DRAFT_1024078	-2.51457	1.86e-07	6.73049
CC77DRAFT_1024123	-1.09837	0.00323562	2.49004
CC77DRAFT_1024157	-1.19125	7.48e-05	4.1261
CC77DRAFT_1024209	-2.97619	1.02e-21	20.9914
CC77DRAFT_1024213	-1.57711	9.67e-07	6.01457
CC77DRAFT_1024225	-1.30723	9.48e-06	5.02319
CC77DRAFT_1024227	-4.36551	1.41e-08	7.85078
CC77DRAFT_1024240	-1.45344	9.87e-07	6.00568
CC77DRAFT_1024263	-3.24074	1.03e-27	26.9872
CC77DRAFT_1024326	-1.92551	3.95e-11	10.4034
CC77DRAFT_1024330	-1.52969	3.12e-07	6.50585
CC77DRAFT_1024334	-1.23278	3.32e-05	4.47886
CC77DRAFT_1024363	-1.40828	2.51e-06	5.60033
CC77DRAFT_1024428	-1.8081	9.65e-10	9.01547
CC77DRAFT_1024508	-2.48109	1.08e-08	7.96658
CC77DRAFT_1024517	-3.81839	2.1e-34	33.6778
CC77DRAFT_1024545	-1.79948	1.16e-07	6.93554
CC77DRAFT_1024565	-1.65752	1.78e-08	7.74958
CC77DRAFT_1024637	-4.74371	1.91e-27	26.719
CC77DRAFT_1024659	-1.17039	0.0122565	1.91163
CC77DRAFT_1024667	-1.43678	3.45e-07	6.46218
CC77DRAFT_1024684	-4.02347	8.95e-36	35.0482
CC77DRAFT_1024729	-2.20537	0.0128422	1.89136
CC77DRAFT_1024765	-3.61993	1.08e-31	30.9666
CC77DRAFT_1024768	-1.14894	0.000992457	3.00329
CC77DRAFT_1024789	-1.08899	0.000696646	3.15699
CC77DRAFT_1024832	-1.44361	8.97e-07	6.04721
CC77DRAFT_1024874	-3.89758	4.04e-37	36.3936
CC77DRAFT_1024901	-2.08242	1.04e-12	11.983
CC77DRAFT_1024911	-1.14088	0.00392517	2.40614
CC77DRAFT_1024916	-1.91064	9.82e-12	11.0079
CC77DRAFT_1024932	-1.01662	0.000955559	3.01974
CC77DRAFT_1024951	-3.86399	1.55e-35	34.8097
CC77DRAFT_1024988	-3.2245	1.34e-24	23.8729
CC77DRAFT_1024996	-1.88591	1.27e-09	8.8962
CC77DRAFT_1025018	-2.25401	8.51e-15	14.0701
CC77DRAFT_1025038	-1.82235	7.46e-10	9.12726
CC77DRAFT_1025076	-1.06699	0.000244929	3.61096
CC77DRAFT_1025097	-1.61854	2.56e-08	7.59176
CC77DRAFT_1025123	-2.74669	2.16e-06	5.66555
CC77DRAFT_1025138	-4.94266	2.92e-45	44.5346
CC77DRAFT_1025159	-1.83788	2.42e-10	9.61618
CC77DRAFT_1025208	-3.17358	2e-24	23.699
CC77DRAFT_1025219	-4.00327	4.1e-36	35.3872
CC77DRAFT_1025271	-2.35296	2.9e-15	14.5376
CC77DRAFT_1025396	-1.44727	5.91e-05	4.22841
CC77DRAFT_1025407	-1.3022	6.57e-06	5.18243
CC77DRAFT_1025409	-2.0952	2.35e-13	12.6289
CC77DRAFT_1025475	-2.08588	4.1e-14	13.3872
CC77DRAFT_1025542	-1.22953	0.000863048	3.06397
CC77DRAFT_1025602	-5.36029	4.11e-27	26.3862
CC77DRAFT_1025624	-13.193	2.53e-184	183.597
CC77DRAFT_1025665	-7.67803	4.83e-71	70.3161
CC77DRAFT_1025696	-4.01028	5.09e-34	33.2933
CC77DRAFT_1025708	-5.86721	1.81e-65	64.7423
CC77DRAFT_1025741	-7.07956	4.06e-92	91.3915
CC77DRAFT_1025791	-1.47155	0.0384234	1.4154
CC77DRAFT_1025828	-1.24597	4.12e-05	4.3851
CC77DRAFT_1025869	-1.81708	2.95e-09	8.53018
CC77DRAFT_1025898	-1.74136	1.42e-06	5.84771
CC77DRAFT_1025906	-1.75576	8.44e-10	9.07366
CC77DRAFT_1025975	-3.3124	2.83e-22	21.5482
CC77DRAFT_1025988	-1.04637	0.000709209	3.14923
CC77DRAFT_1025991	-2.94886	6.93e-21	20.1593
CC77DRAFT_1026100	-1.50383	1.35e-05	4.86967
CC77DRAFT_1026101	-1.43055	3.26e-05	4.48678
CC77DRAFT_1026140	-6.17251	2.89e-71	70.5391
CC77DRAFT_1026173	-1.30888	0.000104417	3.98123
CC77DRAFT_1026292	-3.62388	4.08e-32	31.3893
CC77DRAFT_1026316	-3.27003	3.96e-20	19.4023
CC77DRAFT_1026355	-1.5025	1.53e-06	5.81531
CC77DRAFT_1026434	-3.80883	2.37e-36	35.6253
CC77DRAFT_1026440	-1.20196	0.0374038	1.42708
CC77DRAFT_1026487	-1.26462	1.08e-05	4.96658
CC77DRAFT_1026527	-1.01987	0.000452234	3.34464
CC77DRAFT_1026574	-2.64139	5.57e-14	13.2541
CC77DRAFT_1026582	-6.18945	1.13e-69	68.9469
CC77DRAFT_1026605	-1.79933	5.58e-05	4.25337
CC77DRAFT_1026628	-1.23477	2.46e-05	4.60906
CC77DRAFT_1026632	-2.13671	2.96e-12	11.5287
CC77DRAFT_1026638	-4.24803	6.58e-42	41.1818
CC77DRAFT_1026686	-1.53966	5.77e-06	5.23882
CC77DRAFT_1026702	-2.51582	1.52e-13	12.8182
CC77DRAFT_1026728	-1.1503	0.000505863	3.29597
CC77DRAFT_1026788	-2.29116	3.57e-07	6.44733
CC77DRAFT_1026794	-1.09206	0.00024002	3.61975
CC77DRAFT_1026795	-1.85733	0.0437615	1.35891
CC77DRAFT_1026818	-2.24961	0.0007057	3.15138
CC77DRAFT_1026842	-1.63732	0.00278605	2.55501
CC77DRAFT_1026898	-1.24194	1.42e-05	4.84771
CC77DRAFT_1026966	-2.39146	2.37e-12	11.6253
CC77DRAFT_1026988	-1.56007	9.57e-06	5.01909
CC77DRAFT_1026994	-1.45668	5.47e-06	5.26201
CC77DRAFT_1027107	-1.00166	0.000819385	3.08651
CC77DRAFT_1027344	-1.21059	2.44e-05	4.61261
CC77DRAFT_1027366	-1.79956	0.000178725	3.74781
CC77DRAFT_1027587	-1.11939	0.000289197	3.53881
CC77DRAFT_1027750	-1.18235	0.000281216	3.55096
CC77DRAFT_1027820	-1.83053	5.75e-05	4.24033
CC77DRAFT_1027863	-2.38498	6.64e-16	15.1778
CC77DRAFT_1027950	-1.83216	5.44e-10	9.2644
CC77DRAFT_1027993	-4.07992	6.41e-41	40.1931
CC77DRAFT_1028011	-1.79907	2.51e-10	9.60033
CC77DRAFT_1028036	-2.47043	3.49e-10	9.45717
CC77DRAFT_1028045	-1.2905	1.96e-05	4.70774
CC77DRAFT_1028111	-1.42051	7.98e-06	5.098
CC77DRAFT_1028113	-1.12112	0.000142216	3.84705
CC77DRAFT_1028115	-1.27248	1.33e-05	4.87615
CC77DRAFT_1028258	-2.34185	2.21e-14	13.6556
CC77DRAFT_1028303	-2.26095	6.09e-15	14.2154
CC77DRAFT_1028353	-1.31586	6.4e-06	5.19382
CC77DRAFT_1028388	-1.86123	2.42e-09	8.61618
CC77DRAFT_1028405	-2.70027	8.57e-19	18.067
CC77DRAFT_1028475	-2.02585	2.46e-11	10.6091
CC77DRAFT_1028550	-1.15371	0.000231838	3.63482
CC77DRAFT_1028558	-1.06786	0.00540597	2.26713
CC77DRAFT_1029022	-1.04199	0.000396158	3.40213
CC77DRAFT_1029104	-1.00926	0.00093149	3.03082
CC77DRAFT_1029108	-1.26441	1.94e-05	4.7122
CC77DRAFT_1029262	-2.72331	5.96e-19	18.2248
CC77DRAFT_1029265	-2.51257	1.54e-17	16.8125
CC77DRAFT_1029373	-2.53873	4.5e-18	17.3468
CC77DRAFT_1029392	-1.15071	0.000371526	3.43001
CC77DRAFT_1029430	-1.16206	0.00172442	2.76336
CC77DRAFT_1029468	-1.91236	2.07e-06	5.68403
CC77DRAFT_1029569	-1.13451	0.000170744	3.76765
CC77DRAFT_1029637	-1.96058	1.27e-08	7.8962
CC77DRAFT_1029638	-1.81243	7.08e-10	9.14997
CC77DRAFT_1029639	-1.05145	0.000192822	3.71484
CC77DRAFT_1029707	-1.08528	0.000270457	3.5679
CC77DRAFT_1029752	-1.1141	0.000502697	3.29869
CC77DRAFT_1029767	-2.09605	2.18e-13	12.6615
CC77DRAFT_1029770	-3.11935	3.44e-15	14.4634
CC77DRAFT_1029866	-1.60803	2.61e-06	5.58336
CC77DRAFT_1029939	-5.49821	1.39e-66	65.857
CC77DRAFT_1029954	-1.31823	5.03e-06	5.29843
CC77DRAFT_1030168	-2.39036	1.45e-14	13.8386
CC77DRAFT_1030247	-1.51291	1.06e-06	5.97469
CC77DRAFT_1030282	-1.22471	2e-05	4.69897
CC77DRAFT_1030324	-1.59174	3.12e-07	6.50585
CC77DRAFT_1030407	-1.40734	2.67e-06	5.57349
CC77DRAFT_1030711	-1.95268	4.52e-10	9.34486
CC77DRAFT_1030741	-5.7003	1.93e-66	65.7144
CC77DRAFT_1030837	-1.79736	4.28e-10	9.36856
CC77DRAFT_1030930	-2.57261	9.28e-14	13.0325
CC77DRAFT_1030960	-1.92092	2.37e-09	8.62525
CC77DRAFT_1031010	-1.58965	0.00714518	2.14599
CC77DRAFT_1031012	-1.88918	5.48e-08	7.26122
CC77DRAFT_1031024	-1.89527	1.54e-07	6.81248
CC77DRAFT_1031064	-2.00258	5.32e-12	11.2741
CC77DRAFT_1031168	-1.96733	0.000140363	3.85275
CC77DRAFT_1031231	-1.82996	6.04e-06	5.21896
CC77DRAFT_1031245	-1.38982	2.39e-06	5.6216
CC77DRAFT_1031256	-1.43619	4.6e-07	6.33724
CC77DRAFT_1031349	-1.00996	0.00087529	3.05785
CC77DRAFT_1031357	-1.81571	0.0259725	1.58549
CC77DRAFT_1031516	-3.02331	6.7e-22	21.1739
CC77DRAFT_1031526	-1.83337	4.34e-09	8.36251
CC77DRAFT_1031628	-2.20589	4.84e-14	13.3152
CC77DRAFT_1031635	-1.34758	3.17e-06	5.49894
CC77DRAFT_1031670	-1.32706	0.00232229	2.63408
CC77DRAFT_1031685	-2.16651	0.00846923	2.07216
CC77DRAFT_1031703	-1.83294	6.79e-09	8.16813
CC77DRAFT_1031852	-1.11794	0.000212943	3.67174
CC77DRAFT_1032017	-1.6115	2.24e-08	7.64975
CC77DRAFT_1032226	-1.01634	0.00140595	2.85203
CC77DRAFT_1032350	-2.84937	1.5e-21	20.8239
CC77DRAFT_1032428	-1.52256	5.59e-07	6.25259
CC77DRAFT_1032488	-2.03674	1.59e-12	11.7986
CC77DRAFT_1032508	-2.89773	3.75e-20	19.426
CC77DRAFT_1032527	-1.95992	1.04e-11	10.983
CC77DRAFT_1032598	-3.02295	5.99e-24	23.2226
CC77DRAFT_1032601	-1.73716	1.21e-08	7.91721
CC77DRAFT_1032606	-3.26581	1.82e-21	20.7399
CC77DRAFT_1032646	-2.63029	0.0183334	1.73676
[truncated: 1,998 more rows]

## Sheet: Table S2-2
Table S2-2. List of upregulated and downregulated genes of A. alternata in −Thr 6 d/−Thr 1 d group. Genes with at least two fold change (log2FC > 1.0 or < −1) at p < 0.05 of −Thr 6 d in comparison to −Thr 1 d. Red and blue color indicates upregulated and downregulated genes, respectively. Data were derived from Figure S7A.
Gene ID	Log2(−Thr)	p-value	−Log10p
	6 d/1 d
CC77DRAFT_1000619	1.30775	0.000393408	3.40516
CC77DRAFT_1002005	3.0834	1.92247e-23	22.7161
CC77DRAFT_1003405	3.13185	1.56371e-20	19.8058
CC77DRAFT_1003543	3.17667	2.58579e-27	26.5874
CC77DRAFT_1003633	1.47882	2.97429e-08	7.52662
CC77DRAFT_1003758	1.09578	0.00118578	2.926
CC77DRAFT_1003851	1.12427	2.83018e-07	6.54819
CC77DRAFT_1004018	1.17964	0.00186706	2.72884
CC77DRAFT_1004753	1.84496	1.22632e-14	13.9114
CC77DRAFT_1005026	1.34242	1.38592e-09	8.85826
CC77DRAFT_1005109	1.17909	4.90038e-08	7.30977
CC77DRAFT_1005131	1.00208	5.03923e-06	5.29764
CC77DRAFT_1005202	1.12367	4.35362e-07	6.36115
CC77DRAFT_1005543	1.50232	2.47785e-08	7.60592
CC77DRAFT_1005824	1.75002	0.0292174	1.53436
CC77DRAFT_1006246	1.11006	7.83131e-07	6.10617
CC77DRAFT_1006357	1.34331	7.74609e-10	9.11092
CC77DRAFT_1006647	2.63715	6.81862e-06	5.1663
CC77DRAFT_1006775	2.1375	0.00846923	2.07216
CC77DRAFT_1007042	2.38788	7.35581e-18	17.1334
CC77DRAFT_1007197	3.39559	0.000137243	3.86251
CC77DRAFT_1007204	2.13044	4.55284e-16	15.3417
CC77DRAFT_1008076	1.41962	3.83296e-11	10.4165
CC77DRAFT_1009328	2.00141	5.62111e-09	8.25018
CC77DRAFT_1009392	1.38989	1.42413e-10	9.84645
CC77DRAFT_1009657	1.09369	0.0250374	1.60141
CC77DRAFT_1009837	1.98229	4.8771e-14	13.3118
CC77DRAFT_1009865	1.29181	3.2199e-09	8.49216
CC77DRAFT_1010107	3.2161	0.00059137	3.22814
CC77DRAFT_1010341	1.50308	5.90825e-12	11.2285
CC77DRAFT_1010372	2.76254	3.24297e-15	14.4891
CC77DRAFT_1010395	1.06177	7.52648e-06	5.12341
CC77DRAFT_1010501	1.52051	7.90748e-05	4.10196
CC77DRAFT_1010553	1.21047	2.67466e-08	7.57273
CC77DRAFT_1011316	1.66178	3.73592e-13	12.4276
CC77DRAFT_1011414	1.44639	0.00412117	2.38498
CC77DRAFT_1011849	1.30095	9.97808e-06	5.00095
CC77DRAFT_1011956	1.0219	8.72259e-07	6.05935
CC77DRAFT_1014304	1.81043	1.07616e-14	13.9681
CC77DRAFT_1015420	1.49436	0.00603438	2.21937
CC77DRAFT_1015550	2.32082	9.99502e-20	19.0002
CC77DRAFT_1015551	1.03891	5.96835e-07	6.22415
CC77DRAFT_1015578	1.06173	3.1065e-07	6.50773
CC77DRAFT_1015579	1.74652	0.0292174	1.53436
CC77DRAFT_1015658	3.10513	2.87214e-34	33.5418
CC77DRAFT_1016047	2.33284	9.4272e-05	4.02562
CC77DRAFT_1016094	1.7895	2.55701e-05	4.59227
CC77DRAFT_1016154	1.7124	0.000266726	3.57393
CC77DRAFT_1016201	1.39557	3.15113e-09	8.50153
CC77DRAFT_1016244	1.4915	1.46142e-10	9.83523
CC77DRAFT_1016433	1.13999	5.92234e-08	7.22751
CC77DRAFT_1016474	1.18422	1.74094e-08	7.75922
CC77DRAFT_1016566	1.88136	0.0194098	1.71198
CC77DRAFT_1016670	1.08417	0.000140616	3.85196
CC77DRAFT_1017615	1.5998	2.27813e-10	9.64242
CC77DRAFT_1018028	1.32489	2.47589e-10	9.60627
CC77DRAFT_1018106	1.24554	4.15157e-08	7.38179
CC77DRAFT_1018468	3.01387	3.46073e-31	30.4608
CC77DRAFT_1018514	2.06158	2.98124e-17	16.5256
CC77DRAFT_1018717	1.21157	0.000109873	3.95911
CC77DRAFT_1019142	1.05857	7.30576e-07	6.13633
CC77DRAFT_1019143	1.2685	3.80078e-08	7.42013
CC77DRAFT_1019152	1.14605	3.80606e-07	6.41952
CC77DRAFT_1019406	1.36363	1.0773e-10	9.96766
CC77DRAFT_1019519	1.40745	4.22474e-10	9.3742
CC77DRAFT_1019621	1.92411	1.04863e-06	5.97938
CC77DRAFT_1019682	1.32088	0.00370554	2.43115
CC77DRAFT_1020180	1.26954	9.43981e-09	8.02504
CC77DRAFT_1020262	1.14432	0.000278548	3.5551
CC77DRAFT_1020301	2.1433	4.85499e-05	4.31381
CC77DRAFT_1020408	1.10589	0.00244292	2.61209
CC77DRAFT_1020410	1.11818	0.0178859	1.74749
CC77DRAFT_1020449	1.73697	0.018109	1.74211
CC77DRAFT_1020450	2.01691	5.6272e-17	16.2497
CC77DRAFT_1020531	3.40298	1.6835e-37	36.7738
CC77DRAFT_1020699	1.83278	0.00153456	2.81402
CC77DRAFT_1020796	1.06761	0.000276638	3.55809
CC77DRAFT_1020892	1.32589	2.57467e-05	4.58928
CC77DRAFT_1020919	1.62249	0.000102071	3.9911
CC77DRAFT_1020930	1.13051	4.31728e-07	6.36479
CC77DRAFT_1021101	1.02626	0.0203141	1.6922
CC77DRAFT_1021125	2.48771	5.21658e-24	23.2826
CC77DRAFT_1021133	1.04641	0.00315388	2.50115
CC77DRAFT_1021476	1.42207	1.65277e-10	9.78179
CC77DRAFT_1021685	2.26919	0.00239761	2.62022
CC77DRAFT_1021990	1.71165	0.0128428	1.89134
CC77DRAFT_1022202	2.15116	1.40648e-16	15.8519
CC77DRAFT_1022320	1.77912	6.90918e-16	15.1606
CC77DRAFT_1022659	1.80769	9.46215e-14	13.024
CC77DRAFT_1022818	1.64884	2.68616e-13	12.5709
CC77DRAFT_1022935	2.42951	0.00102761	2.98817
CC77DRAFT_1022952	2.58916	2.22053e-06	5.65354
CC77DRAFT_1022958	1.27176	7.42915e-07	6.12906
CC77DRAFT_1023121	1.50343	0.000153751	3.81318
CC77DRAFT_1023218	1.27925	2.48663e-09	8.60439
CC77DRAFT_1023273	2.00762	1.03976e-15	14.9831
CC77DRAFT_1023527	1.25666	7.48855e-09	8.1256
CC77DRAFT_1023901	1.94342	0.000238613	3.62231
CC77DRAFT_1023905	1.09516	0.000739925	3.13081
CC77DRAFT_1024009	1.62772	1.1627e-05	4.93453
CC77DRAFT_1024292	1.87774	1.87281e-06	5.72751
CC77DRAFT_1024407	1.16993	1.26311e-06	5.89856
CC77DRAFT_1024567	4.49611	6.68253e-40	39.1751
CC77DRAFT_1024849	1.26819	2.54754e-09	8.59388
CC77DRAFT_1025144	7.4468	4.89038e-92	91.3107
CC77DRAFT_1025407	1.45005	6.36971e-09	8.19588
CC77DRAFT_1025529	2.38052	7.33079e-06	5.13485
CC77DRAFT_1025806	1.48496	3.1919e-05	4.49595
CC77DRAFT_1026046	1.33376	0.00555188	2.25556
CC77DRAFT_1026206	1.37972	7.2452e-10	9.13995
CC77DRAFT_1026352	3.64164	4.34967e-42	41.3615
CC77DRAFT_1026471	1.03802	1.61577e-06	5.79162
CC77DRAFT_1026571	2.51748	0.000188491	3.72471
CC77DRAFT_1026574	1.09124	1.02632e-06	5.98872
CC77DRAFT_1026584	2.59575	4.65481e-06	5.3321
CC77DRAFT_1026663	1.64821	4.21176e-13	12.3755
CC77DRAFT_1027567	1.57006	8.82701e-12	11.0542
CC77DRAFT_1027925	1.58343	1.48021e-06	5.82968
CC77DRAFT_1028041	1.8521	4.29544e-13	12.367
CC77DRAFT_1028045	2.24853	2.31158e-21	20.6361
CC77DRAFT_1028092	2.29265	7.19872e-22	21.1427
CC77DRAFT_1028144	2.31687	2.32998e-14	13.6326
CC77DRAFT_1028146	1.20689	7.87532e-09	8.10373
CC77DRAFT_1028232	2.63662	1.98662e-25	24.7019
CC77DRAFT_1028613	1.9475	3.0065e-17	16.5219
CC77DRAFT_1029367	1.53045	1.17213e-12	11.931
CC77DRAFT_1029954	1.1088	1.26153e-06	5.8991
CC77DRAFT_1030790	3.91009	1.59455e-46	45.7974
CC77DRAFT_1031019	1.15015	8.11146e-08	7.0909
CC77DRAFT_1031219	1.1088	8.64628e-06	5.06317
CC77DRAFT_1031364	1.01135	1.66236e-06	5.77927
CC77DRAFT_1031662	2.01967	2.21981e-17	16.6537
CC77DRAFT_1031996	1.07868	0.000243362	3.61375
CC77DRAFT_1032093	1.08978	2.42943e-07	6.6145
CC77DRAFT_1032413	3.40222	1.6993e-37	36.7697
CC77DRAFT_1032470	1.93064	3.84416e-07	6.4152
CC77DRAFT_1032529	1.10155	6.79342e-08	7.16791
CC77DRAFT_1032581	1.19	1.71206e-07	6.76648
CC77DRAFT_1032700	1.28342	2.62008e-09	8.58169
CC77DRAFT_1033857	1.05594	0.000161937	3.79065
CC77DRAFT_1034160	1.3604	8.44364e-10	9.07347
CC77DRAFT_1034787	1.80474	5.45786e-05	4.26298
CC77DRAFT_1034878	2.9347	2.22563e-29	28.6525
CC77DRAFT_1035305	1.80177	0.000157671	3.80225
CC77DRAFT_1035770	1.33724	2.76643e-09	8.55808
CC77DRAFT_1035968	2.74655	0.00688941	2.16182
CC77DRAFT_1038123	1.03173	0.000206326	3.68545
CC77DRAFT_103914	2.14244	2.27555e-18	17.6429
CC77DRAFT_1039272	1.94975	6.47717e-17	16.1886
CC77DRAFT_1040196	1.07767	6.62959e-05	4.17851
CC77DRAFT_1040580	1.0616	7.8195e-07	6.10682
CC77DRAFT_1040973	1.20647	3.59856e-08	7.44387
CC77DRAFT_1041031	1.15415	0.000317241	3.49861
CC77DRAFT_1042183	1.05215	0.035939	1.44443
CC77DRAFT_1042657	1.56764	8.97174e-07	6.04712
CC77DRAFT_1042798	1.20436	0.00723803	2.14038
CC77DRAFT_1043005	1.72353	1.30556e-13	12.8842
CC77DRAFT_1043108	3.40544	8.89472e-36	35.0509
CC77DRAFT_1043109	1.7425	0.00216081	2.66538
CC77DRAFT_1043570	4.74741	8.78208e-54	53.0564
CC77DRAFT_1044181	5.74806	9.58606e-74	73.0184
CC77DRAFT_1045008	2.83818	1.44618e-05	4.83978
CC77DRAFT_1046896	1.16393	2.92023e-08	7.53458
CC77DRAFT_1046993	1.15286	2.98612e-06	5.52489
CC77DRAFT_1047122	2.10542	0.00365742	2.43683
CC77DRAFT_1048590	1.11761	0.0412444	1.38463
CC77DRAFT_1049631	2.63713	0.000188491	3.72471
CC77DRAFT_1049938	4.07473	3.16115e-26	25.5002
CC77DRAFT_1051186	1.53906	0.000960216	3.01763
CC77DRAFT_1052750	1.89675	2.07594e-15	14.6828
CC77DRAFT_1053924	2.49107	0.000439894	3.35665
CC77DRAFT_1053937	1.3147	0.00808426	2.09236
CC77DRAFT_1054761	2.22152	0.000242371	3.61552
CC77DRAFT_1054881	1.39852	1.29272e-05	4.8885
CC77DRAFT_1055157	1.09868	0.00480784	2.31805
CC77DRAFT_1055537	2.85798	0.000965181	3.01539
CC77DRAFT_1055782	1.65743	0.018109	1.74211
CC77DRAFT_1055896	2.16248	9.98753e-07	6.00054
CC77DRAFT_1055912	2.10236	3.42862e-10	9.46488
CC77DRAFT_1056077	4.60102	8.20316e-58	57.086
CC77DRAFT_1056326	1.14465	7.55269e-08	7.1219
CC77DRAFT_1056427	1.03532	1.48353e-07	6.8287
CC77DRAFT_1056467	1.1519	3.48604e-07	6.45767
CC77DRAFT_1056688	1.12812	7.72069e-07	6.11234
CC77DRAFT_1056832	2.9023	0.000965181	3.01539
CC77DRAFT_1057578	1.96944	7.34116e-11	10.1342
CC77DRAFT_1057710	1.28346	2.73159e-08	7.56358
CC77DRAFT_1057712	2.85677	8.52889e-30	29.0691
CC77DRAFT_1057870	4.76404	2.37371e-58	57.6246
CC77DRAFT_1057930	1.908	6.35334e-13	12.197
CC77DRAFT_1057949	1.8011	0.00870728	2.06012
CC77DRAFT_1058239	4.73708	1.32754e-54	53.877
CC77DRAFT_1058279	1.06562	4.58334e-07	6.33882
CC77DRAFT_1058990	1.86978	2.19177e-13	12.6592
CC77DRAFT_1059105	1.69515	0.0292174	1.53436
CC77DRAFT_1059325	3.02908	1.36959e-20	19.8634
CC77DRAFT_1059334	1.86843	2.91321e-07	6.53563
CC77DRAFT_1059427	1.49277	0.0259725	1.58549
CC77DRAFT_1059661	1.12457	2.11808e-07	6.67406
CC77DRAFT_1059747	2.60842	2.08068e-05	4.6818
CC77DRAFT_1060233	2.21917	0.00239761	2.62022
CC77DRAFT_1060802	1.39481	1.49021e-10	9.82675
CC77DRAFT_1060990	1.53117	7.78232e-11	10.1089
CC77DRAFT_1061118	1.25333	7.20784e-05	4.14219
CC77DRAFT_1061215	2.46796	0.0183334	1.73676
CC77DRAFT_1061325	2.0111	1.54876e-05	4.81002
CC77DRAFT_1061357	3.40788	5.12676e-15	14.2902
CC77DRAFT_1061380	1.5866	5.47448e-07	6.26166
CC77DRAFT_1061430	2.115	2.31532e-18	17.6354
CC77DRAFT_1061535	2.51022	1.49043e-16	15.8267
CC77DRAFT_1061558	1.41527	1.43065e-10	9.84447
CC77DRAFT_1061689	1.16729	9.41756e-07	6.02606
CC77DRAFT_1061702	2.79087	1.37673e-28	27.8612
CC77DRAFT_1061791	1.31301	3.24987e-05	4.48813
CC77DRAFT_1062215	3.82163	4.71686e-35	34.3263
CC77DRAFT_1062375	2.19563	0.00129528	2.88764
CC77DRAFT_1062505	3.58443	6.08392e-38	37.2158
CC77DRAFT_1062602	1.42609	0.000792852	3.10081
CC77DRAFT_1062803	1.43724	0.00424831	2.37178
CC77DRAFT_1062823	1.1979	1.26837e-07	6.89675
CC77DRAFT_1062824	1.00814	0.000204273	3.68979
CC77DRAFT_1062894	3.29246	3.45712e-35	34.4613
CC77DRAFT_1063186	1.44868	2.94577e-11	10.5308
CC77DRAFT_1063214	1.24187	3.36071e-08	7.47357
CC77DRAFT_1063269	1.1936	0.00652629	2.18533
CC77DRAFT_1063430	2.02308	1.04863e-06	5.97938
CC77DRAFT_1063528	1.03091	5.88614e-07	6.23017
CC77DRAFT_1063741	1.90069	1.10876e-15	14.9552
CC77DRAFT_1063785	1.72176	0.00296771	2.52758
CC77DRAFT_1064056	2.91732	1.1995e-07	6.921
CC77DRAFT_1064215	2.27956	2.99379e-06	5.52378
CC77DRAFT_1064272	1.5037	1.1678e-05	4.93263
CC77DRAFT_1064369	2.17116	6.93706e-19	18.1588
CC77DRAFT_1064375	1.02147	3.76104e-05	4.42469
CC77DRAFT_1064503	1.66687	7.58081e-13	12.1203
CC77DRAFT_1064606	2.5252	0.0183334	1.73676
CC77DRAFT_1064643	1.17537	1.72515e-08	7.76317
CC77DRAFT_1064677	2.25285	2.30852e-21	20.6367
CC77DRAFT_1064984	1.63295	3.59051e-08	7.44484
CC77DRAFT_1065442	2.41048	8.99965e-22	21.0458
CC77DRAFT_1065506	1.08417	0.00173216	2.76141
CC77DRAFT_1066099	1.26249	2.86373e-06	5.54307
CC77DRAFT_1066548	2.25909	0.00157015	2.80406
CC77DRAFT_1066731	1.22809	1.92267e-06	5.7161
CC77DRAFT_1066984	2.11263	9.07168e-07	6.04231
CC77DRAFT_1067150	1.09771	3.17002e-05	4.49894
CC77DRAFT_1067199	1.22239	0.0463935	1.33354
CC77DRAFT_1067210	1.55505	2.96006e-09	8.5287
CC77DRAFT_1067230	1.27457	0.000103849	3.9836
CC77DRAFT_1067389	5.12063	3.56346e-25	24.4481
CC77DRAFT_1067671	1.13667	2.88155e-07	6.54037
CC77DRAFT_1067874	3.30669	3.98479e-32	31.3996
CC77DRAFT_1067875	1.66513	0.000826643	3.08268
CC77DRAFT_1067876	1.06538	2.65061e-05	4.57665
CC77DRAFT_1067954	2.25571	0.0297938	1.52587
CC77DRAFT_1068023	1.25308	1.92851e-08	7.71478
CC77DRAFT_1068024	1.31645	8.85046e-07	6.05303
CC77DRAFT_1068075	1.01081	0.00734396	2.13407
CC77DRAFT_1068311	2.19401	0.0482187	1.31678
CC77DRAFT_1068874	1.73697	6.70263e-05	4.17375
CC77DRAFT_1069392	1.17804	8.3081e-06	5.0805
CC77DRAFT_1069977	1.7578	0.0014502	2.83857
CC77DRAFT_1070977	2.31719	7.31648e-05	4.1357
CC77DRAFT_1071189	1.54091	3.60991e-12	11.4425
CC77DRAFT_1073068	3.00604	1.02214e-27	26.9905
CC77DRAFT_1073389	1.0863	0.0315519	1.50098
CC77DRAFT_1073941	2.83399	0.011249	1.94889
CC77DRAFT_1074590	1.35892	0.00518333	2.28539
CC77DRAFT_1075328	2.03747	0.00119995	2.92084
CC77DRAFT_1077017	2.54597	0.0297938	1.52587
CC77DRAFT_1077807	4.83072	1.60731e-56	55.7939
CC77DRAFT_1078075	1.45036	0.00412117	2.38498
CC77DRAFT_1078366	2.59234	0.011249	1.94889
CC77DRAFT_1078410	1.35223	3.23436e-09	8.49021
CC77DRAFT_1078456	2.44177	0.000672342	3.17241
CC77DRAFT_1079924	1.89872	0.0128422	1.89136
CC77DRAFT_1080406	2.88492	3.49316e-05	4.45678
CC77DRAFT_1080465	1.54057	0.0437615	1.35891
CC77DRAFT_1080895	1.4519	0.0012323	2.90928
CC77DRAFT_1082022	1.08584	0.000365866	3.43668
CC77DRAFT_1082650	2.74076	0.00257786	2.58874
CC77DRAFT_1082655	1.05853	0.0240164	1.61949
CC77DRAFT_1083238	1.25913	0.000167295	3.77652
CC77DRAFT_1083497	1.45199	1.19155e-05	4.92389
CC77DRAFT_1085341	1.17932	0.0100144	1.99937
CC77DRAFT_1087213	1.28721	0.0117863	1.92862
CC77DRAFT_1087357	2.5025	0.0297938	1.52587
CC77DRAFT_1089061	1.2541	0.00462512	2.33488
CC77DRAFT_1089648	1.20716	0.00734396	2.13407
CC77DRAFT_1090187	1.27062	0.00395706	2.40263
CC77DRAFT_1090553	1.12815	0.000149538	3.82525
CC77DRAFT_1091574	1.34673	0.012158	1.91514
CC77DRAFT_1091661	1.40427	1.80927e-08	7.7425
CC77DRAFT_1092098	1.46821	2.09896e-05	4.678
CC77DRAFT_1092501	1.06324	2.74993e-05	4.56068
CC77DRAFT_1093083	1.51392	0.00225955	2.64598
CC77DRAFT_1093938	1.25716	4.91924e-06	5.3081
CC77DRAFT_1094072	1.95651	5.80023e-12	11.2366
CC77DRAFT_1094298	1.5175	1.18811e-08	7.92514
CC77DRAFT_1094582	1.83815	9.67748e-07	6.01424
CC77DRAFT_1094891	3.92053	1.39332e-28	27.8559
CC77DRAFT_1095330	1.00943	0.000486408	3.313
CC77DRAFT_1095782	1.05774	0.000473319	3.32485
CC77DRAFT_1095799	1.49932	2.63031e-06	5.57999
CC77DRAFT_1095837	4.63883	2.6498e-37	36.5768
CC77DRAFT_1096593	1.31114	0.0185971	1.73055
CC77DRAFT_1097165	1.11314	0.0326666	1.4859
CC77DRAFT_1097711	1.18932	1.09449e-08	7.96079
CC77DRAFT_1097790	4.6222	0.0110384	1.95709
CC77DRAFT_1097973	1.29956	2.58101e-08	7.58821
CC77DRAFT_1098153	1.02936	0.000140215	3.85321
CC77DRAFT_1098444	2.64172	0.000188491	3.72471
CC77DRAFT_1098978	1.67035	0.00597756	2.22348
CC77DRAFT_1099203	1.2262	0.00116889	2.93223
CC77DRAFT_1099281	1.82842	0.00119673	2.92201
CC77DRAFT_1099326	1.60204	0.0020759	2.68279
CC77DRAFT_1100454	2.7912	9.52164e-25	24.0213
CC77DRAFT_1100903	1.99548	0.00601135	2.22103
CC77DRAFT_117032	2.03684	1.92201e-10	9.71625
CC77DRAFT_117266	1.11913	8.41128e-05	4.07514
CC77DRAFT_137453	2.74279	2.10739e-27	26.6763
CC77DRAFT_14275	1.12133	3.13236e-07	6.50413
CC77DRAFT_145118	2.78427	0.00688941	2.16182
CC77DRAFT_155195	1.28972	0.000331919	3.47897
CC77DRAFT_156361	1.33425	1.06852e-10	9.97122
CC77DRAFT_157703	1.145	6.6208e-06	5.17909
CC77DRAFT_15776	1.20359	4.14778e-08	7.38218
CC77DRAFT_159497	1.21433	2.67556e-07	6.57259
CC77DRAFT_159824	1.02432	2.87515e-06	5.54134
CC77DRAFT_163662	2.43592	0.000672342	3.17241
CC77DRAFT_164375	1.25315	0.000148344	3.82873
CC77DRAFT_170912	1.20215	0.00298169	2.52554
CC77DRAFT_171342	1.5974	0.0437615	1.35891
CC77DRAFT_174114	2.68281	0.00688941	2.16182
CC77DRAFT_181307	3.61824	2.10028e-29	28.6777
CC77DRAFT_185988	1.1031	1.0516e-07	6.97815
CC77DRAFT_18801	2.89162	0.00157687	2.8022
CC77DRAFT_189213	1.63255	2.72469e-11	10.5647
CC77DRAFT_189506	2.51437	6.30856e-12	11.2001
CC77DRAFT_191757	1.75129	4.74464e-05	4.3238
CC77DRAFT_198978	1.58385	1.19155e-05	4.92389
CC77DRAFT_199194	1.43949	2.49257e-08	7.60335
CC77DRAFT_199482	2.61667	5.17588e-26	25.286
CC77DRAFT_201436	1.20981	4.25251e-07	6.37135
CC77DRAFT_205210	1.40929	0.0425859	1.37073
CC77DRAFT_205355	1.99403	0.0292174	1.53436
CC77DRAFT_207992	1.0383	2.97578e-07	6.5264
CC77DRAFT_216187	2.44253	4.02915e-23	22.3948
CC77DRAFT_218272	1.62455	2.27022e-10	9.64393
CC77DRAFT_226335	1.04142	0.0281971	1.5498
CC77DRAFT_233634	1.7818	2.5312e-14	13.5967
CC77DRAFT_234491	1.39674	1.35608e-09	8.86772
CC77DRAFT_23848	1.2235	1.64626e-05	4.7835
CC77DRAFT_238891	1.32493	2.17389e-06	5.66276
CC77DRAFT_248066	1.10183	3.73835e-07	6.42732
CC77DRAFT_264324	1.69846	0.00597756	2.22348
CC77DRAFT_266056	1.82514	1.137e-15	14.9442
CC77DRAFT_272787	1.21755	3.02614e-08	7.51911
CC77DRAFT_2775	1.19716	1.51547e-05	4.81945
CC77DRAFT_280850	3.30901	5.11012e-35	34.2916
CC77DRAFT_283675	2.00769	3.58154e-17	16.4459
CC77DRAFT_288625	1.46338	3.82917e-10	9.4169
CC77DRAFT_290430	1.10939	4.83321e-08	7.31576
CC77DRAFT_290992	1.04269	7.09309e-06	5.14916
CC77DRAFT_297129	2.32942	9.4272e-05	4.02562
CC77DRAFT_297181	2.91368	1.71869e-07	6.7648
CC77DRAFT_297423	4.10553	3.37383e-08	7.47188
CC77DRAFT_305097	1.68991	1.93914e-09	8.71239
CC77DRAFT_309002	1.43829	0.0425859	1.37073
CC77DRAFT_317518	2.86987	1.11421e-24	23.953
CC77DRAFT_322468	1.25877	7.12027e-08	7.1475
CC77DRAFT_35053	1.08238	9.29314e-06	5.03184
CC77DRAFT_364219	1.00801	2.87751e-05	4.54098
CC77DRAFT_381826	1.48474	0.00307064	2.51277
CC77DRAFT_382152	2.19465	5.98162e-11	10.2232
CC77DRAFT_382402	1.79607	3.95621e-08	7.40272
CC77DRAFT_382969	3.2533	3.69621e-24	23.4322
CC77DRAFT_382987	3.05656	8.63926e-30	29.0635
CC77DRAFT_384969	1.05509	3.99592e-07	6.39838
CC77DRAFT_386711	1.78188	1.75396e-12	11.756
CC77DRAFT_386758	1.21353	4.13537e-06	5.38349
CC77DRAFT_387262	2.73697	0.00688941	2.16182
CC77DRAFT_389913	2.09485	8.24618e-11	10.0837
CC77DRAFT_396713	2.72042	1.06028e-06	5.97458
CC77DRAFT_403944	1.01371	8.15705e-05	4.08847
CC77DRAFT_42606	1.01383	7.2509e-07	6.13961
CC77DRAFT_429563	2.19007	1.32959e-13	12.8763
CC77DRAFT_446991	1.12699	0.0103958	1.98314
CC77DRAFT_448354	1.21352	3.21187e-05	4.49324
CC77DRAFT_455377	1.40303	1.71409e-07	6.76597
CC77DRAFT_455475	1.35873	2.41163e-05	4.61769
CC77DRAFT_459172	2.42725	1.16605e-22	21.9333
CC77DRAFT_459525	1.55054	4.52505e-12	11.3444
CC77DRAFT_461190	1.21181	7.06904e-08	7.15064
CC77DRAFT_463546	1.25996	7.52911e-08	7.12326
CC77DRAFT_463992	1.10979	2.54081e-07	6.59503
CC77DRAFT_466613	2.31686	0.000109008	3.96254
CC77DRAFT_466741	1.15336	8.43546e-08	7.07389
CC77DRAFT_468772	1.06127	2.62193e-07	6.58138
CC77DRAFT_47166	1.93726	0.0128422	1.89136
CC77DRAFT_487559	1.59676	3.33418e-13	12.477
CC77DRAFT_487563	1.3843	3.38988e-10	9.46982
CC77DRAFT_502227	2.60403	5.53276e-26	25.2571
CC77DRAFT_506105	1.0638	0.000973848	3.01151
CC77DRAFT_539386	1.43626	0.00285191	2.54486
CC77DRAFT_541101	1.28739	6.7754e-09	8.16907
CC77DRAFT_544438	2.24898	4.72131e-21	20.3259
CC77DRAFT_545351	2.17571	0.0013399	2.87293
CC77DRAFT_555268	1.39182	2.26482e-10	9.64497
CC77DRAFT_555525	1.88319	0.00414065	2.38293
CC77DRAFT_55878	1.10586	1.26304e-07	6.89858
CC77DRAFT_563375	1.91754	1.02631e-11	10.9887
CC77DRAFT_563495	1.26039	0.0339129	1.46964
CC77DRAFT_566682	1.66332	1.33146e-12	11.8757
CC77DRAFT_568662	1.7011	3.40217e-10	9.46824
CC77DRAFT_572295	1.43176	2.60069e-11	10.5849
CC77DRAFT_572734	1.65587	0.0105601	1.97633
CC77DRAFT_576782	1.36681	2.01981e-08	7.69469
CC77DRAFT_580585	1.50416	0.00307064	2.51277
CC77DRAFT_584356	2.18357	1.11574e-17	16.9524
CC77DRAFT_58469	1.19187	3.45626e-08	7.46139
CC77DRAFT_584996	1.5536	0.018109	1.74211
CC77DRAFT_585042	1.30428	4.28978e-09	8.36756
CC77DRAFT_589805	1.63175	1.62257e-11	10.7898
CC77DRAFT_593262	1.12957	2.75613e-08	7.5597
CC77DRAFT_593907	1.5529	1.18718e-10	9.92548
CC77DRAFT_597972	1.23673	0.000788606	3.10314
CC77DRAFT_598231	1.08297	2.55035e-07	6.5934
CC77DRAFT_61700	1.29546	0.000375412	3.42549
CC77DRAFT_618770	1.05252	1.49865e-07	6.8243
CC77DRAFT_629014	2.27033	0.0482187	1.31678
CC77DRAFT_63326	1.47115	8.84496e-09	8.0533
CC77DRAFT_63433	2.84609	2.50567e-06	5.60108
CC77DRAFT_640023	1.20231	1.90984e-08	7.719
CC77DRAFT_642280	1.12356	1.28488e-07	6.89114
CC77DRAFT_643734	1.71911	2.45677e-13	12.6096
CC77DRAFT_646395	1.32473	2.03476e-08	7.69149
CC77DRAFT_660323	1.27937	2.12734e-08	7.67216
CC77DRAFT_663260	1.15795	0.000363471	3.43953
CC77DRAFT_675347	1.26117	1.71159e-08	7.7666
CC77DRAFT_675898	1.433	4.43809e-11	10.3528
CC77DRAFT_693559	1.23945	2.30749e-08	7.63686
CC77DRAFT_693581	1.14812	8.34683e-08	7.07848
CC77DRAFT_699126	1.03081	7.14255e-06	5.14615
CC77DRAFT_701960	2.75558	0.000123497	3.90834
CC77DRAFT_704041	1.1032	1.31681e-06	5.88048
CC77DRAFT_704321	1.08439	2.90764e-07	6.53646
CC77DRAFT_71629	2.14823	1.86296e-17	16.7298
CC77DRAFT_718155	1.43116	2.35655e-10	9.62772
CC77DRAFT_721166	1.60234	1.92929e-12	11.7146
CC77DRAFT_723010	1.10428	3.16434e-07	6.49972
CC77DRAFT_72365	1.10489	3.63353e-06	5.43967
CC77DRAFT_730211	2.07142	1.48708e-09	8.82767
CC77DRAFT_744447	1.73098	5.21831e-10	9.28247
CC77DRAFT_744496	2.63414	1.51611e-26	25.8193
CC77DRAFT_744947	1.32524	0.0347663	1.45884
CC77DRAFT_748819	1.3527	1.17913e-08	7.92844
CC77DRAFT_768770	1.1103	2.98776e-07	6.52465
CC77DRAFT_77574	1.15345	2.72205e-08	7.5651
CC77DRAFT_782028	1.83007	2.96555e-08	7.5279
CC77DRAFT_78242	1.09057	4.39443e-07	6.3571
CC77DRAFT_787046	1.1343	3.93444e-07	6.40512
CC77DRAFT_794127	1.72402	1.14263e-14	13.9421
CC77DRAFT_803556	1.25239	1.18707e-06	5.92552
CC77DRAFT_821285	1.10765	2.24618e-07	6.64856
CC77DRAFT_833858	2.67557	0.00688941	2.16182
CC77DRAFT_836169	1.09973	7.06376e-08	7.15096
CC77DRAFT_839270	1.4487	9.11439e-08	7.04027
CC77DRAFT_841372	1.85016	8.02636e-16	15.0955
CC77DRAFT_851338	1.23391	5.34852e-09	8.27177
CC77DRAFT_866679	1.12782	2.03389e-08	7.69167
CC77DRAFT_87218	1.50815	1.52151e-08	7.81772
CC77DRAFT_899511	1.70671	0.00224713	2.64837
CC77DRAFT_900024	1.70156	2.43644e-13	12.6132
CC77DRAFT_901357	1.60157	1.60319e-05	4.79501
CC77DRAFT_902415	2.64324	4.02403e-25	24.3953
CC77DRAFT_904181	2.62219	7.20561e-15	14.1423
CC77DRAFT_911801	3.41093	0.000137243	3.86251
CC77DRAFT_912457	1.16559	0.00020607	3.68599
CC77DRAFT_919422	1.33862	0.013402	1.87283
CC77DRAFT_923523	1.43646	1.97445e-08	7.70455
CC77DRAFT_924426	2.23798	2.36983e-18	17.6253
CC77DRAFT_924757	1.26765	1.24563e-06	5.90461
CC77DRAFT_924934	1.08728	0.011699	1.93185
CC77DRAFT_926114	1.53846	1.5112e-05	4.82068
CC77DRAFT_926267	2.62411	7.68744e-27	26.1142
CC77DRAFT_926612	2.17029	5.45323e-18	17.2633
CC77DRAFT_926879	1.7518	2.25073e-14	13.6477
CC77DRAFT_927857	1.26836	1.61102e-09	8.7929
CC77DRAFT_928060	1.02472	6.951e-05	4.15795
CC77DRAFT_928597	1.74688	5.33082e-14	13.2732
CC77DRAFT_929543	1.09104	2.71874e-07	6.56563
CC77DRAFT_930048	1.13855	3.20262e-07	6.49449
CC77DRAFT_930469	2.03763	6.08558e-09	8.2157
CC77DRAFT_930875	1.29785	1.95022e-09	8.70992
CC77DRAFT_931074	1.18345	4.3344e-08	7.36307
CC77DRAFT_931350	1.38486	1.71426e-09	8.76592
CC77DRAFT_931559	2.71698	1.14364e-27	26.9417
CC77DRAFT_933198	1.45891	8.04092e-11	10.0947
CC77DRAFT_933317	1.44562	3.55523e-10	9.44913
CC77DRAFT_933789	4.05208	5.33674e-40	39.2727
CC77DRAFT_934235	2.36358	7.24053e-22	21.1402
CC77DRAFT_934420	1.40657	1.62051e-10	9.79035
CC77DRAFT_934887	1.95607	8.15396e-07	6.08863
CC77DRAFT_935786	1.02738	1.16619e-05	4.93323
CC77DRAFT_935802	1.82936	2.3473e-13	12.6294
CC77DRAFT_936075	1.08784	0.01339	1.87322
CC77DRAFT_937116	3.29446	1.57771e-36	35.802
CC77DRAFT_937282	1.46907	0.00271797	2.56575
CC77DRAFT_937493	1.72793	6.35033e-10	9.1972
CC77DRAFT_937884	1.04129	0.0315519	1.50098
CC77DRAFT_937904	1.23456	1.99207e-09	8.7007
CC77DRAFT_937944	1.05027	2.08981e-07	6.67989
CC77DRAFT_939146	1.38022	6.1493e-08	7.21117
CC77DRAFT_939831	1.20749	2.03262e-05	4.69194
CC77DRAFT_940430	1.12186	0.0185971	1.73055
CC77DRAFT_940497	1.96039	1.60126e-16	15.7955
CC77DRAFT_940516	1.04326	4.9873e-07	6.30213
CC77DRAFT_941149	2.28459	2.85476e-20	19.5444
CC77DRAFT_943382	1.08645	4.1186e-05	4.38525
CC77DRAFT_943860	1.022	2.18728e-06	5.6601
CC77DRAFT_944052	1.96153	5.33535e-07	6.27284
CC77DRAFT_944171	1.40299	3.69655e-10	9.4322
CC77DRAFT_944220	1.18973	0.00325941	2.48686
CC77DRAFT_944615	1.67205	1.86886e-13	12.7284
CC77DRAFT_944890	1.2756	1.08789e-08	7.96342
CC77DRAFT_944970	1.12741	2.6167e-07	6.58225
CC77DRAFT_945096	2.34709	1.0531e-18	17.9775
CC77DRAFT_945829	1.36492	6.04585e-11	10.2185
CC77DRAFT_946321	2.19406	0.00129528	2.88764
CC77DRAFT_947060	1.53164	3.5575e-10	9.44886
CC77DRAFT_947082	1.03276	0.000102282	3.9902
CC77DRAFT_947964	5.80659	6.06864e-66	65.2169
CC77DRAFT_948240	2.33605	0.0297938	1.52587
CC77DRAFT_948405	1.06713	1.90848e-07	6.71931
CC77DRAFT_948433	3.09013	1.26129e-29	28.8992
CC77DRAFT_950776	3.8686	3.10956e-07	6.5073
CC77DRAFT_954110	1.731	2.80699e-14	13.5518
CC77DRAFT_957091	1.15625	2.94743e-06	5.53056
CC77DRAFT_958345	1.80994	2.35828e-15	14.6274
CC77DRAFT_960550	2.61158	1.5119e-23	22.8205
CC77DRAFT_961840	1.1391	0.000257973	3.58843
CC77DRAFT_964058	1.77205	1.28745e-14	13.8903
CC77DRAFT_964811	2.67672	5.30255e-19	18.2755
CC77DRAFT_965661	1.43811	9.11151e-07	6.04041
CC77DRAFT_965959	1.3112	0.000282595	3.54884
CC77DRAFT_967430	1.03676	1.01171e-06	5.99494
CC77DRAFT_970342	2.17238	1.79544e-08	7.74583
CC77DRAFT_971779	2.15791	5.90784e-07	6.22857
CC77DRAFT_974968	1.37648	1.33597e-08	7.8742
CC77DRAFT_975162	1.02822	0.00519797	2.28417
CC77DRAFT_975329	2.11738	4.00171e-09	8.39775
CC77DRAFT_977560	1.08279	5.03073e-08	7.29837
CC77DRAFT_979861	1.51847	0.000579448	3.23699
CC77DRAFT_979961	1.38135	3.88337e-10	9.41079
CC77DRAFT_980021	2.80621	8.93887e-22	21.0487
CC77DRAFT_982022	1.20828	1.89357e-08	7.72272
CC77DRAFT_982250	2.35747	1.07134e-19	18.9701
CC77DRAFT_982253	5.26533	4.07344e-68	67.39
CC77DRAFT_982912	2.05006	6.06267e-06	5.21734
CC77DRAFT_983629	1.7972	1.46916e-12	11.8329
CC77DRAFT_983696	1.25578	4.55261e-09	8.34174
CC77DRAFT_984305	1.33574	1.77006e-09	8.75201
CC77DRAFT_985079	1.20611	2.3913e-05	4.62137
CC77DRAFT_985257	1.76469	8.42714e-15	14.0743
CC77DRAFT_987282	1.26919	0.0237965	1.62349
CC77DRAFT_988866	1.76658	1.82514e-14	13.7387
CC77DRAFT_988940	1.98995	0.0010886	2.96313
CC77DRAFT_990307	1.55263	0.0002828	3.54852
CC77DRAFT_990455	1.97172	2.59156e-16	15.5864
CC77DRAFT_991209	1.16106	0.000492317	3.30776
CC77DRAFT_992413	1.41049	4.68288e-08	7.32949
CC77DRAFT_993081	1.34754	0.000118962	3.92459
CC77DRAFT_993576	1.09222	0.00728932	2.13731
CC77DRAFT_996412	1.29385	0.00219211	2.65914
CC77DRAFT_999037	1.83694	0.000426602	3.36998
CC77DRAFT_999298	1.65538	3.78346e-10	9.42211
CC77DRAFT_999782	1.86327	1.67842e-09	8.7751
CC77DRAFT_999883	1.52484	0.0370822	1.43083
CC77DRAFT_1000094	-1.24291	6.1425e-05	4.21165
CC77DRAFT_1001019	-3.6377	3.55414e-08	7.44927
CC77DRAFT_1001136	-2.38702	0.0482187	1.31678
CC77DRAFT_1003124	-1.38743	0.00129968	2.88616
CC77DRAFT_1003358	-1.22811	0.000406179	3.39128
CC77DRAFT_1003399	-1.34834	0.00316651	2.49942
CC77DRAFT_1004231	-1.02588	0.0309365	1.50953
CC77DRAFT_1005011	-1.89874	5.12494e-06	5.29031
CC77DRAFT_1005901	-2.19967	0.00846923	2.07216
CC77DRAFT_1005918	-1.67522	1.28418e-08	7.89138
CC77DRAFT_1006144	-1.83013	9.59627e-05	4.0179
CC77DRAFT_1007433	-3.98264	2.17069e-38	37.6634
CC77DRAFT_1007435	-4.31807	7.92778e-44	43.1008
CC77DRAFT_1007436	-1.09792	0.000208986	3.67988
CC77DRAFT_1009231	-1.16577	0.0416756	1.38012
CC77DRAFT_1010262	-1.2185	0.000209582	3.67865
CC77DRAFT_1010730	-1.42798	0.0114763	1.9402
CC77DRAFT_1011519	-3.40538	0.00059137	3.22814
CC77DRAFT_1011821	-1.21545	0.000196943	3.70566
CC77DRAFT_1011900	-1.47435	4.23424e-06	5.37322
CC77DRAFT_1012017	-1.64857	0.0058667	2.23161
CC77DRAFT_1013950	-1.55518	8.39991e-06	5.07573
CC77DRAFT_1015224	-1.89566	0.000146806	3.83325
CC77DRAFT_1015234	-1.26094	0.0387265	1.41199
CC77DRAFT_1015562	-1.2053	0.013813	1.85971
CC77DRAFT_1016275	-3.03972	0.00257786	2.58874
CC77DRAFT_1016368	-2.43245	1.47294e-16	15.8318
CC77DRAFT_1016936	-1.79564	0.00119075	2.92418
CC77DRAFT_1017415	-2.01217	0.000519763	3.28419
CC77DRAFT_1017717	-1.27195	5.86979e-05	4.23138
CC77DRAFT_1018020	-1.08154	8.552e-05	4.06793
CC77DRAFT_1018331	-3.544	3.44765e-18	17.4625
CC77DRAFT_1018332	-2.93615	6.24923e-23	22.2042
CC77DRAFT_1018447	-1.18784	0.0229753	1.63874
CC77DRAFT_1018515	-2.21437	0.0277101	1.55736
CC77DRAFT_1018742	-1.70847	5.59173e-09	8.25245
CC77DRAFT_1018779	-2.05101	1.02611e-05	4.98881
CC77DRAFT_1018846	-1.62434	0.0105601	1.97633
CC77DRAFT_1018930	-3.1368	1.39234e-25	24.8563
CC77DRAFT_1018931	-3.87812	4.02199e-37	36.3956
CC77DRAFT_1018937	-3.16024	8.4177e-28	27.0748
CC77DRAFT_1019197	-1.07202	0.0319553	1.49546
CC77DRAFT_1019371	-1.45638	1.00376e-06	5.99837
CC77DRAFT_1019525	-1.47712	8.49753e-06	5.07071
CC77DRAFT_1019712	-1.69956	6.49409e-10	9.18748
CC77DRAFT_1019944	-1.10713	0.00108767	2.9635
CC77DRAFT_1019979	-1.00678	0.00663931	2.17788
CC77DRAFT_1020094	-1.04906	0.000811116	3.09092
CC77DRAFT_1020202	-1.1441	0.000825721	3.08317
CC77DRAFT_1020208	-1.00518	0.00441531	2.35504
CC77DRAFT_1020498	-1.30552	0.000303919	3.51724
CC77DRAFT_1020681	-2.0656	6.62027e-05	4.17912
CC77DRAFT_1020858	-1.15298	0.00194122	2.71193
CC77DRAFT_1021102	-2.16685	1.49026e-05	4.82674
CC77DRAFT_1021629	-1.45018	0.000246718	3.6078
CC77DRAFT_1021715	-2.37655	9.45776e-10	9.02421
CC77DRAFT_1021743	-1.11015	0.0151808	1.8187
CC77DRAFT_1021834	-1.21676	0.0245881	1.60927
CC77DRAFT_1022221	-1.31486	2.63104e-05	4.57987
CC77DRAFT_1022417	-1.5254	0.0192893	1.71468
CC77DRAFT_1022563	-1.28339	7.20988e-05	4.14207
CC77DRAFT_1022627	-1.38965	1.03693e-05	4.98425
CC77DRAFT_1022888	-1.60142	0.000160475	3.79459
CC77DRAFT_1023109	-1.05177	0.00176175	2.75405
CC77DRAFT_1023293	-1.84649	0.00419669	2.37709
CC77DRAFT_1023324	-5.69757	3.53419e-65	64.4517
CC77DRAFT_1023494	-1.13804	0.0014074	2.85158
CC77DRAFT_1023915	-1.11412	0.0001323	3.87844
CC77DRAFT_1024113	-1.13716	0.028175	1.55014
CC77DRAFT_1024123	-1.38475	0.000557604	3.25367
CC77DRAFT_1024165	-1.50069	0.000318009	3.49756
CC77DRAFT_1024227	-1.42691	0.00480784	2.31805
CC77DRAFT_1024475	-1.22282	0.00221707	2.65422
CC77DRAFT_1024951	-1.0043	0.00235404	2.62819
CC77DRAFT_1024988	-1.0592	0.00133634	2.87408
CC77DRAFT_1025219	-1.31953	5.59912e-06	5.25188
CC77DRAFT_1025667	-1.55448	0.0354727	1.45011
CC77DRAFT_1025698	-1.02473	0.00179854	2.74508
CC77DRAFT_1025708	-1.35292	1.78164e-06	5.74918
CC77DRAFT_1025775	-1.21369	0.000730592	3.13633
CC77DRAFT_1025844	-1.62616	3.70767e-07	6.4309
CC77DRAFT_1026017	-1.11631	0.0310626	1.50776
CC77DRAFT_1026124	-1.15355	0.000671417	3.17301
CC77DRAFT_1026276	-1.04698	0.00151093	2.82076
CC77DRAFT_1026355	-1.01032	0.00241645	2.61682
CC77DRAFT_1026549	-1.2991	0.0137375	1.86209
CC77DRAFT_1026582	-1.84265	2.15499e-10	9.66655
CC77DRAFT_1026605	-2.51237	2.8646e-06	5.54294
CC77DRAFT_1026772	-1.1203	0.00182184	2.73949
CC77DRAFT_1028111	-1.00398	0.00375735	2.42512
CC77DRAFT_1029392	-1.71227	8.82444e-07	6.05431
CC77DRAFT_1029425	-1.89224	8.80229e-11	10.0554
CC77DRAFT_1029670	-1.74591	1.19777e-05	4.92162
CC77DRAFT_1029770	-1.51001	7.07947e-05	4.15
CC77DRAFT_1029939	-2.99505	5.59188e-25	24.2524
CC77DRAFT_1030930	-1.0975	0.00197968	2.7034
CC77DRAFT_1031168	-1.0222	0.0258898	1.58687
CC77DRAFT_1031169	-2.22045	0.00846923	2.07216
CC77DRAFT_1031231	-1.00418	0.0172102	1.76421
CC77DRAFT_1031875	-2.74935	0.00119995	2.92084
CC77DRAFT_1032710	-3.05956	0.000109008	3.96254
CC77DRAFT_1033606	-1.1086	0.000247805	3.60589
CC77DRAFT_1033655	-1.37249	1.56723e-05	4.80487
CC77DRAFT_1033770	-1.07588	0.0285717	1.54406
CC77DRAFT_1034260	-2.16001	6.39063e-08	7.19446
CC77DRAFT_1034463	-1.69245	7.28053e-06	5.13784
CC77DRAFT_1034795	-1.01883	0.03602	1.44346
CC77DRAFT_1035184	-2.58634	3.89504e-06	5.40949
CC77DRAFT_1035204	-2.15695	0.0010886	2.96313
CC77DRAFT_1035354	-1.98861	0.000426637	3.36994
CC77DRAFT_1035523	-1.02068	0.00263955	2.57847
CC77DRAFT_1036588	-1.03152	0.000963014	3.01637
CC77DRAFT_1036606	-1.18338	0.000194111	3.71195
CC77DRAFT_1037271	-2.22239	0.0277101	1.55736
CC77DRAFT_1037660	-1.19931	0.0170693	1.76778
CC77DRAFT_1037973	-1.41747	5.86928e-06	5.23142
CC77DRAFT_1039659	-1.12758	0.000396335	3.40194
CC77DRAFT_1039955	-1.28869	0.000222885	3.65192
CC77DRAFT_1040015	-1.10811	0.000758666	3.11995
CC77DRAFT_1041196	-1.08028	0.00632714	2.19879
CC77DRAFT_1042696	-2.1432	3.44924e-06	5.46228
CC77DRAFT_1043069	-2.08964	4.35994e-11	10.3605
CC77DRAFT_1043614	-1.55459	2.07667e-06	5.68263
CC77DRAFT_1044107	-2.07171	5.57745e-05	4.25356
CC77DRAFT_1044593	-1.18141	0.000126326	3.89851
CC77DRAFT_1044985	-1.10513	0.00639855	2.19392
CC77DRAFT_1045396	-1.18672	0.0302488	1.51929
CC77DRAFT_1045601	-1.84255	0.00597756	2.22348
CC77DRAFT_1046064	-1.09176	0.00212537	2.67256
CC77DRAFT_1046175	-1.56163	0.0111126	1.95418
CC77DRAFT_1048907	-3.88648	5.49859e-37	36.2597
CC77DRAFT_1049477	-2.75291	5.61915e-05	4.25033
CC77DRAFT_1050515	-2	0.000386604	3.41273
CC77DRAFT_1051390	-1.24399	0.0179068	1.74698
CC77DRAFT_1051434	-2.63784	3.43763e-05	4.46374
CC77DRAFT_1051612	-2.20872	0.00119995	2.92084
CC77DRAFT_1051918	-2.63604	0.0183334	1.73676
CC77DRAFT_1052730	-5.12455	3.68483e-54	53.4336
CC77DRAFT_1053032	-1.34395	0.00997796	2.00096
CC77DRAFT_1054581	-1.91119	0.00835744	2.07793
CC77DRAFT_1054627	-1.4974	0.00898184	2.04663
CC77DRAFT_1055166	-1.93361	3.14037e-05	4.50302
CC77DRAFT_1055678	-1.02487	0.00573925	2.24115
CC77DRAFT_1055983	-1.8387	3.3787e-09	8.47125
CC77DRAFT_1056016	-1.95752	0.000362649	3.44051
CC77DRAFT_1056166	-1.02737	0.00309821	2.50889
CC77DRAFT_1056789	-1.34367	0.0178908	1.74737
CC77DRAFT_1056845	-1.58299	1.38636e-07	6.85812
CC77DRAFT_1057177	-1.59463	3.29991e-08	7.4815
CC77DRAFT_1057402	-1.50033	4.59465e-05	4.33775
CC77DRAFT_1057649	-1.3014	0.00354022	2.45097
CC77DRAFT_1057784	-2.25192	0.00846923	2.07216
CC77DRAFT_1058317	-2.10901	0.00266187	2.57481
CC77DRAFT_1059167	-1.30789	1.71771e-05	4.76505
CC77DRAFT_1059500	-1.3652	0.028722	1.54179
CC77DRAFT_1059845	-3.67305	9.09891e-34	33.041
CC77DRAFT_1059918	-1.02331	0.00160822	2.79366
CC77DRAFT_1059919	-1.00647	0.00248999	2.6038
CC77DRAFT_1059994	-1.39355	2.57901e-05	4.58855
CC77DRAFT_1060235	-2.1128	4.97917e-06	5.30284
CC77DRAFT_1060656	-1.13084	0.000282302	3.54929
CC77DRAFT_1061397	-1.04693	0.0265887	1.5753
CC77DRAFT_1061775	-3.88753	1.25334e-05	4.90193
CC77DRAFT_1062038	-1.7611	2.49855e-08	7.60231
CC77DRAFT_1062290	-1.04641	0.00522586	2.28184
CC77DRAFT_1062873	-1.79751	0.0085769	2.06667
CC77DRAFT_1064416	-2.7291	1.56311e-19	18.806
CC77DRAFT_1064618	-1.00519	0.00228479	2.64115
CC77DRAFT_1064730	-2.76311	3.90024e-20	19.4089
CC77DRAFT_1064731	-1.65039	6.07061e-07	6.21677
CC77DRAFT_1065023	-1.28557	1.07016e-05	4.97055
CC77DRAFT_1065106	-1.48335	4.97214e-06	5.30346
CC77DRAFT_1065618	-1.20324	0.00130215	2.88534
CC77DRAFT_1065676	-1.27942	0.000178706	3.74786
CC77DRAFT_1065847	-1.62167	0.0077813	2.10895
CC77DRAFT_1066133	-1.28075	0.000105762	3.97567
CC77DRAFT_1066775	-1.16113	0.00106378	2.97315
CC77DRAFT_1066903	-1.08828	0.00054884	3.26055
CC77DRAFT_1067046	-1.15996	0.00117453	2.93014
CC77DRAFT_1067052	-1.41478	1.11105e-06	5.95427
CC77DRAFT_1067370	-1.10055	0.00477752	2.3208
CC77DRAFT_1067442	-1.09914	0.000486583	3.31284
CC77DRAFT_1067544	-1.04577	0.000931075	3.03102
CC77DRAFT_1067552	-1.01285	0.00348119	2.45827
CC77DRAFT_1067761	-1.10388	0.000381936	3.41801
CC77DRAFT_1067778	-1.01824	0.00263661	2.57895
CC77DRAFT_1067991	-1.28176	3.27114e-05	4.4853
CC77DRAFT_1071455	-1.74585	0.000165277	3.78179
CC77DRAFT_1071657	-1.152	0.010254	1.98911
CC77DRAFT_1074258	-2.59246	0.00102761	2.98817
CC77DRAFT_1074967	-1.15249	0.00276758	2.5579
CC77DRAFT_1075895	-1.37914	4.04838e-05	4.39272
CC77DRAFT_1075896	-3.42347	8.53072e-07	6.06901
CC77DRAFT_1076708	-1.19706	0.00020019	3.69856
CC77DRAFT_1076802	-1.06723	0.00571618	2.24289
CC77DRAFT_1076845	-1.9002	2.76297e-05	4.55862
CC77DRAFT_1079408	-1.23729	0.000125324	3.90196
CC77DRAFT_1082334	-3.07455	0.000109008	3.96254
CC77DRAFT_1091233	-1.98033	0.00303852	2.51734
CC77DRAFT_1092184	-1.24249	0.0490015	1.30979
CC77DRAFT_1092367	-1.63176	6.38775e-05	4.19465
CC77DRAFT_1092723	-2.23922	6.80588e-05	4.16712
CC77DRAFT_1093008	-1.11231	0.0133723	1.8738
CC77DRAFT_1093274	-1.65657	0.000792852	3.10081
CC77DRAFT_1093695	-1.11229	0.00103203	2.98631
CC77DRAFT_1094060	-1.63286	0.0224535	1.64872
CC77DRAFT_1094468	-1.22833	0.000110805	3.95544
CC77DRAFT_1095137	-1.18663	0.000638722	3.19469
CC77DRAFT_1095163	-1.38308	0.0237965	1.62349
CC77DRAFT_1095303	-1.11678	0.00522586	2.28184
CC77DRAFT_1095716	-2.54224	1.0626e-16	15.9736
CC77DRAFT_1096069	-1.72537	2.08659e-09	8.68056
CC77DRAFT_1097258	-1.93772	0.0241887	1.61639
CC77DRAFT_1097613	-3.77218	6.52618e-34	33.1853
CC77DRAFT_1097655	-1.44882	0.000145399	3.83744
CC77DRAFT_1097700	-2.06094	2.28539e-11	10.641
CC77DRAFT_1098447	-1.64746	0.012158	1.91514
CC77DRAFT_1098595	-1.22356	9.60907e-05	4.01732
CC77DRAFT_1098874	-2.91803	2.40804e-07	6.61834
CC77DRAFT_1099096	-1.44693	1.21117e-06	5.9168
CC77DRAFT_1099387	-1.14997	0.0483995	1.31516
CC77DRAFT_1099777	-2.0694	1.78721e-07	6.74782
CC77DRAFT_1100283	-1.03903	0.0200335	1.69824
CC77DRAFT_1100523	-1.10127	0.00107239	2.96965
CC77DRAFT_119490	-1.07927	0.00227237	2.64352
CC77DRAFT_119914	-1.40898	0.000146671	3.83366
CC77DRAFT_122107	-1.58036	4.9494e-06	5.30545
CC77DRAFT_122142	-1.30374	4.50136e-05	4.34666
CC77DRAFT_134151	-1.35477	0.000207236	3.68354
CC77DRAFT_142579	-1.63376	4.52191e-07	6.34468
CC77DRAFT_148598	-1.92756	0.000146806	3.83325
CC77DRAFT_151287	-1.27271	0.000458488	3.33867
CC77DRAFT_152647	-1.21522	9.85104e-05	4.00652
CC77DRAFT_164662	-1.27236	3.54076e-05	4.4509
CC77DRAFT_166649	-1.81686	0.00285191	2.54486
CC77DRAFT_168480	-1.96381	6.30808e-08	7.2001
CC77DRAFT_169213	-1.05242	0.00326246	2.48645
CC77DRAFT_169288	-1.05308	0.00159804	2.79641
CC77DRAFT_170927	-1.00643	0.00192481	2.71561
CC77DRAFT_178498	-1.52995	9.80048e-05	4.00875
CC77DRAFT_189442	-1.20926	0.000198238	3.70281
CC77DRAFT_199358	-1.33634	3.43138e-05	4.46453
CC77DRAFT_206865	-1.05634	0.0152571	1.81653
CC77DRAFT_210830	-1.77841	6.79888e-09	8.16756
CC77DRAFT_234194	-3.75281	1.42347e-34	33.8467
CC77DRAFT_235708	-1.52181	9.92069e-07	6.00346
CC77DRAFT_237100	-1.10844	0.00154181	2.81197
CC77DRAFT_243786	-1.38098	0.00125282	2.90211
CC77DRAFT_244159	-1.4492	0.00911641	2.04018
CC77DRAFT_265658	-1.15499	0.000320235	3.49453
CC77DRAFT_266289	-1.06617	0.0114534	1.94107
CC77DRAFT_280682	-3.58633	9.60174e-32	31.0177
CC77DRAFT_281168	-5.58205	5.41964e-59	58.266
CC77DRAFT_282647	-3.75626	1.88142e-34	33.7255
CC77DRAFT_287044	-3.74568	8.18882e-30	29.0868
CC77DRAFT_288365	-2.36923	0.0482187	1.31678
CC77DRAFT_296507	-1.63161	0.000118962	3.92459
CC77DRAFT_297779	-1.07374	0.000442705	3.35389
CC77DRAFT_303079	-1.13565	0.00221444	2.65474
CC77DRAFT_356794	-1.46653	0.000214798	3.66797
CC77DRAFT_356845	-1.03651	0.00136565	2.86466
CC77DRAFT_358689	-1.0701	0.00499394	2.30156
CC77DRAFT_369763	-1.16014	0.0198395	1.70247
CC77DRAFT_374429	-1.16972	0.00027573	3.55952
CC77DRAFT_376328	-1.36721	0.013402	1.87283
CC77DRAFT_381483	-1.14899	0.00879574	2.05573
CC77DRAFT_382451	-1.15764	9.75848e-05	4.01062
CC77DRAFT_386108	-1.02154	0.00188784	2.72403
CC77DRAFT_391914	-1.31978	0.00129037	2.88929
CC77DRAFT_401370	-1.03933	0.00305284	2.5153
CC77DRAFT_403761	-1.13755	0.000860659	3.06517
CC77DRAFT_403823	-1.24743	0.000816584	3.088
CC77DRAFT_423988	-1.02188	0.00319653	2.49532
CC77DRAFT_443016	-1.03805	0.00184986	2.73286
CC77DRAFT_443074	-1.0857	0.000658943	3.18115
CC77DRAFT_443365	-1.02748	0.0445796	1.35086
CC77DRAFT_454085	-1.60158	4.38088e-07	6.35844
CC77DRAFT_457043	-1.76263	0.000722297	3.14128
CC77DRAFT_482711	-1.73605	1.62052e-06	5.79035
CC77DRAFT_488468	-1.18687	0.000276917	3.55765
CC77DRAFT_493631	-1.89715	7.57224e-12	11.1208
CC77DRAFT_49435	-1.26868	0.000588803	3.23003
CC77DRAFT_539155	-1.01665	0.00221899	2.65384
CC77DRAFT_545459	-1.4006	7.45976e-06	5.12728
CC77DRAFT_548513	-2.79701	0.000439894	3.35665
CC77DRAFT_556163	-1.27431	0.00579665	2.23682
CC77DRAFT_556173	-1.85272	0.000293242	3.53277
CC77DRAFT_56217	-1.22975	6.31889e-05	4.19936
CC77DRAFT_567165	-1.45137	1.43808e-05	4.84222
CC77DRAFT_567182	-1.19516	0.000541549	3.26636
CC77DRAFT_573342	-1.85929	7.10546e-05	4.14841
CC77DRAFT_576747	-1.44133	0.0148303	1.82885
CC77DRAFT_578025	-1.13953	0.00673722	2.17152
CC77DRAFT_580675	-1.36499	2.63462e-05	4.57928
CC77DRAFT_599773	-1.80462	1.18929e-08	7.92471
CC77DRAFT_621412	-1.00349	0.0361569	1.44181
CC77DRAFT_628634	-1.58369	0.00120188	2.92014
CC77DRAFT_643285	-1.25861	2.8047e-05	4.55211
CC77DRAFT_666734	-1.66514	4.5421e-07	6.34274
CC77DRAFT_679900	-1.03063	0.00294851	2.5304
CC77DRAFT_693963	-1.03408	0.00868885	2.06104
CC77DRAFT_717803	-1.46972	6.67413e-05	4.17561
CC77DRAFT_720873	-1.38256	0.0122324	1.91249
CC77DRAFT_72201	-1.2286	0.000386673	3.41266
CC77DRAFT_722644	-1.19212	0.00236277	2.62658
CC77DRAFT_729335	-1.25144	5.21155e-05	4.28303
CC77DRAFT_744273	-1.19128	0.00171577	2.76554
CC77DRAFT_746108	-1.71404	6.45293e-09	8.19024
CC77DRAFT_747723	-1.05173	0.00158746	2.7993
CC77DRAFT_767214	-2.64669	3.59462e-05	4.44435
CC77DRAFT_779096	-2.2182	3.09018e-12	11.51
CC77DRAFT_786348	-1.08211	0.00116361	2.93419
CC77DRAFT_793244	-1.22231	8.08298e-05	4.09243
CC77DRAFT_793325	-1.86105	0.000106285	3.97353
CC77DRAFT_79340	-3.38247	0.00059137	3.22814
CC77DRAFT_801013	-1.29764	1.14455e-05	4.94136
CC77DRAFT_836228	-1.51457	0.00108449	2.96478
CC77DRAFT_867925	-1.11046	0.000477035	3.32145
CC77DRAFT_896361	-1.50318	9.14418e-05	4.03886
CC77DRAFT_896893	-2.2448	0.00846923	2.07216
CC77DRAFT_897180	-2.41157	0.0482187	1.31678
CC77DRAFT_897627	-1.47256	0.0463935	1.33354
CC77DRAFT_902774	-1.36852	2.6517e-05	4.57647
CC77DRAFT_905377	-3.10028	1.58307e-26	25.8005
CC77DRAFT_910116	-1.29666	0.00634319	2.19769
CC77DRAFT_910557	-1.9443	3.95452e-08	7.40291
CC77DRAFT_914689	-2.65766	0.0297938	1.52587
CC77DRAFT_915119	-1.24019	0.00697463	2.15648
CC77DRAFT_917893	-1.94122	3.2155e-06	5.49275
CC77DRAFT_922289	-1.10351	0.000386629	3.41271
CC77DRAFT_924532	-1.05017	0.000931986	3.03059
CC77DRAFT_925279	-1.19676	0.0468125	1.32964
CC77DRAFT_925292	-2.44714	8.63994e-08	7.06349
CC77DRAFT_925570	-1.12098	0.0294811	1.53046
CC77DRAFT_925657	-1.04727	0.00109612	2.96014
CC77DRAFT_926154	-1.55528	1.56599e-06	5.80521
CC77DRAFT_927324	-1.566	1.31868e-05	4.87986
CC77DRAFT_927848	-1.14247	0.000384887	3.41467
CC77DRAFT_929607	-1.03197	0.00215056	2.66745
CC77DRAFT_930566	-1.12658	0.00537267	2.26981
CC77DRAFT_931979	-3.06045	6.23314e-25	24.2053
CC77DRAFT_932815	-2.16031	1.57147e-10	9.80369
CC77DRAFT_933227	-1.43226	0.0100144	1.99937
CC77DRAFT_933575	-1.30622	1.23102e-05	4.90974
CC77DRAFT_933771	-2.25096	0.0128422	1.89136
CC77DRAFT_934356	-1.0025	0.00377493	2.42309
CC77DRAFT_934741	-1.08137	0.00110636	2.9561
CC77DRAFT_935087	-1.91171	0.000562724	3.2497
CC77DRAFT_935876	-1.7853	5.17678e-10	9.28594
CC77DRAFT_937059	-1.4021	3.5219e-06	5.45322
CC77DRAFT_937204	-1.76912	0.018109	1.74211
CC77DRAFT_937330	-1.32165	4.34553e-05	4.36196
CC77DRAFT_938322	-1.27665	0.0315519	1.50098
CC77DRAFT_938723	-2.09265	0.0292174	1.53436
CC77DRAFT_938893	-2.39759	0.000917882	3.03721
CC77DRAFT_940958	-1.07965	0.00206401	2.68529
CC77DRAFT_941000	-1.55109	0.000363071	3.44001
CC77DRAFT_941807	-1.93012	9.74518e-06	5.01121
CC77DRAFT_942633	-1.35532	0.0170232	1.76896
CC77DRAFT_942724	-1.98878	3.73863e-12	11.4273
CC77DRAFT_942918	-1.3426	0.000247732	3.60602
CC77DRAFT_943508	-2.77464	4.25489e-19	18.3711
CC77DRAFT_943935	-1.42157	0.000135954	3.86661
CC77DRAFT_944165	-1.69152	2.1135e-09	8.675
CC77DRAFT_944315	-1.14552	0.0055773	2.25358
CC77DRAFT_944401	-1.70442	0.000101715	3.99261
CC77DRAFT_945870	-1.55541	0.00763247	2.11733
CC77DRAFT_9469	-1.19504	0.00454722	2.34225
CC77DRAFT_947839	-1.6837	6.57849e-09	8.18187
CC77DRAFT_948187	-1.15235	0.000369915	3.4319
CC77DRAFT_948511	-1.08188	0.0014287	2.84506
CC77DRAFT_948756	-2.15027	3.59725e-07	6.44403
CC77DRAFT_948892	-2.28696	2.30338e-05	4.63763
CC77DRAFT_949018	-1.04377	0.0241437	1.6172
CC77DRAFT_949496	-1.19124	0.00532078	2.27402
CC77DRAFT_949542	-1.32445	0.0187589	1.72679
CC77DRAFT_949545	-1.16884	0.000355854	3.44873
CC77DRAFT_949959	-1.07042	0.00399074	2.39895
CC77DRAFT_953279	-1.065	0.0051189	2.29082
CC77DRAFT_955695	-1.04016	0.00278832	2.55466
CC77DRAFT_955736	-1.18976	0.000743125	3.12894
CC77DRAFT_956073	-1.28594	0.00204334	2.68966
CC77DRAFT_959635	-1.03698	0.00101329	2.99426
CC77DRAFT_960406	-1.15442	0.00075231	3.1236
CC77DRAFT_961331	-1.69593	1.42063e-08	7.84752
CC77DRAFT_962773	-2.03369	6.27845e-11	10.2021
CC77DRAFT_965105	-1.1117	0.00115404	2.93778
CC77DRAFT_967093	-1.27354	2.55702e-05	4.59227
CC77DRAFT_969928	-1.46713	0.0218708	1.66014
CC77DRAFT_970215	-2.11964	3.35633e-10	9.47413
CC77DRAFT_970555	-1.20472	0.000182413	3.73895
CC77DRAFT_971361	-1.3638	8.42763e-06	5.07429
CC77DRAFT_973712	-1.3472	0.013096	1.88286
CC77DRAFT_974569	-1.00631	0.0112725	1.94798
CC77DRAFT_976821	-1.11306	0.00220235	2.65711
CC77DRAFT_977035	-1.47165	0.0148303	1.82885
CC77DRAFT_977086	-1.10945	0.00102275	2.99023
CC77DRAFT_977379	-1.03057	0.00265401	2.5761
CC77DRAFT_977479	-1.0199	0.0412951	1.3841
CC77DRAFT_977730	-3.11042	0.00421502	2.3752
CC77DRAFT_978038	-1.42359	1.4851e-05	4.82825
CC77DRAFT_978859	-1.06001	0.00183638	2.73604
CC77DRAFT_979964	-1.18276	0.000285196	3.54486
CC77DRAFT_980801	-1.10059	0.00057154	3.24295
CC77DRAFT_982615	-1.15012	0.000194569	3.71093
CC77DRAFT_983892	-1.04869	0.00572035	2.24258
CC77DRAFT_984016	-2.38485	4.29052e-07	6.36749
CC77DRAFT_985452	-1.10426	0.0127159	1.89565
CC77DRAFT_987774	-1.37053	0.00598075	2.22324
CC77DRAFT_988465	-1.57831	0.00499465	2.3015
CC77DRAFT_992059	-1.3791	0.000962334	3.01667
CC77DRAFT_995979	-1.3215	5.31425e-05	4.27456
CC77DRAFT_997367	-1.76454	1.26765e-08	7.897
CC77DRAFT_997544	-2.8635	0.000188491	3.72471
CC77DRAFT_997796	-1.02249	0.012762	1.89408
CC77DRAFT_997946	-1.09949	0.00079673	3.09869
CC77DRAFT_998516	-1.23345	0.0021541	2.66673
CC77DRAFT_999143	-1.33132	0.00697463	2.15648
CC77DRAFT_999657	-1.1528	0.00522744	2.28171

## Sheet: Table S2-3
Table S2-3. List of upregulated and downregulated genes of A. alternata in +Thr 3 d/−Thr 1 d group. Genes with at least two fold change (log2FC > 1.0 or < −1) at p < 0.05 of +Thr 3 d in comparison to −Thr 1 d. Red and blue color indicates upregulated and downregulated genes, respectively. Data were derived from Figure S7A.
Gene ID	Log2(+Thr 3 d/−Thr 1 d)	p-value	−Log10p
CC77DRAFT_1000958	2.27153	6.35081e-08	7.19717
CC77DRAFT_1001136	1.18866	0.0463935	1.33354
CC77DRAFT_1002005	5.34689	6.40257e-55	54.1936
CC77DRAFT_1002586	1.1393	4.56173e-07	6.34087
CC77DRAFT_1003098	1.06257	4.43036e-05	4.35356
CC77DRAFT_1003405	1.18383	0.00218903	2.65975
CC77DRAFT_1003633	10.1004	1.32636e-141	140.877
CC77DRAFT_1004091	3.7262	2.40637e-41	40.6186
CC77DRAFT_1004389	1.47702	6.8579e-11	10.1638
CC77DRAFT_1004390	1.25447	0.0152326	1.81722
CC77DRAFT_1004633	1.42868	1.16398e-09	8.93405
CC77DRAFT_1004727	2.27645	0.0482187	1.31678
CC77DRAFT_1004753	3.25898	2.69405e-31	30.5696
CC77DRAFT_1005036	1.50484	1.30827e-06	5.8833
CC77DRAFT_1005107	1.93065	1.72837e-05	4.76236
CC77DRAFT_1005109	1.28867	5.9737e-09	8.22376
CC77DRAFT_1005113	1.31364	1.27897e-07	6.89314
CC77DRAFT_1005202	1.49027	2.58512e-10	9.58752
CC77DRAFT_1005574	1.82719	2.67771e-12	11.5722
CC77DRAFT_1005636	1.18924	1.59113e-06	5.79829
CC77DRAFT_1005711	1.09699	6.57928e-05	4.18182
CC77DRAFT_1005898	1.1711	8.45549e-05	4.07286
CC77DRAFT_1006091	1.33023	0.0171802	1.76497
CC77DRAFT_1006345	1.24388	8.43083e-08	7.07413
CC77DRAFT_1006560	1.16306	1.17941e-07	6.92833
CC77DRAFT_1006587	1.43538	1.38874e-08	7.85738
CC77DRAFT_1006647	1.7582	0.00266187	2.57481
CC77DRAFT_1006810	1.88898	3.49628e-15	14.4564
CC77DRAFT_1007042	2.24637	1.68136e-14	13.7743
CC77DRAFT_1007182	1.12501	0.000945876	3.02417
CC77DRAFT_1007197	2.8365	0.00421502	2.3752
CC77DRAFT_1007204	1.0059	5.67788e-05	4.24581
CC77DRAFT_1007372	1.13131	3.17473e-07	6.49829
CC77DRAFT_1007444	5.70044	9.26365e-21	20.0332
CC77DRAFT_1007593	2.22001	8.11753e-18	17.0906
CC77DRAFT_1007639	1.03676	1.54713e-06	5.81047
CC77DRAFT_1007691	1.42449	1.54326e-09	8.81156
CC77DRAFT_1007963	1.75631	1.8135e-13	12.7415
CC77DRAFT_1008784	2.37656	0.0297938	1.52587
CC77DRAFT_1008864	1.41116	2.31346e-08	7.63574
CC77DRAFT_1009227	1.56102	1.75728e-10	9.75516
CC77DRAFT_1009554	2.24676	2.08978e-18	17.6799
CC77DRAFT_1009837	2.63243	4.46114e-20	19.3506
CC77DRAFT_1010341	1.5543	2.83859e-11	10.5469
CC77DRAFT_1010395	1.2278	2.10075e-08	7.67763
CC77DRAFT_1010501	1.83314	2.20535e-05	4.65652
CC77DRAFT_1010604	3.25425	6.81863e-34	33.1663
CC77DRAFT_1010661	1.4713	1.01681e-09	8.99276
CC77DRAFT_1010772	1.92073	4.06941e-15	14.3905
CC77DRAFT_1011083	2.5947	0.011249	1.94889
CC77DRAFT_1011160	1.35947	9.37056e-09	8.02823
CC77DRAFT_1011316	1.80674	3.62765e-14	13.4404
CC77DRAFT_1011414	1.27874	0.0100144	1.99937
CC77DRAFT_1011582	1.79026	2.27308e-07	6.64339
CC77DRAFT_1012478	3.44184	8.46542e-05	4.07235
CC77DRAFT_1012822	1.19987	2.62268e-06	5.58126
CC77DRAFT_1012953	1.06315	3.08194e-06	5.51118
CC77DRAFT_1013598	2.39349	1.78404e-18	17.7486
CC77DRAFT_1013694	3.42294	6.35726e-36	35.1967
CC77DRAFT_1014033	1.73697	0.0124009	1.90655
CC77DRAFT_1014304	1.81871	2.32305e-14	13.6339
CC77DRAFT_1014387	1.51929	7.21423e-09	8.14181
CC77DRAFT_1014636	1.17154	1.66288e-06	5.77914
CC77DRAFT_1014941	4.35737	4.08596e-18	17.3887
CC77DRAFT_1015017	2.65339	5.73944e-17	16.2411
CC77DRAFT_1015047	1.62762	4.17083e-07	6.37978
CC77DRAFT_1015094	1.24999	6.63969e-08	7.17785
CC77DRAFT_1015135	1.00173	1.49637e-06	5.82496
CC77DRAFT_1015284	1.09952	1.80437e-06	5.74367
CC77DRAFT_1015288	1.20196	5.18521e-08	7.28523
CC77DRAFT_1015420	1.44453	0.0085769	2.06667
CC77DRAFT_1015460	2.2098	1.47992e-18	17.8298
CC77DRAFT_1015516	2.48579	4.57203e-11	10.3399
CC77DRAFT_1015550	2.23199	1.54478e-17	16.8111
CC77DRAFT_1015578	1.57702	7.2751e-11	10.1382
CC77DRAFT_1015588	1.40745	0.000375412	3.42549
CC77DRAFT_1015696	1.0044	7.14546e-06	5.14597
CC77DRAFT_1015728	1.44552	5.84757e-09	8.23302
CC77DRAFT_1015740	1.43985	1.11015e-09	8.95462
CC77DRAFT_1015992	2.16103	1.40351e-11	10.8528
CC77DRAFT_1016019	2.61106	4.13862e-24	23.3831
CC77DRAFT_1016047	1.85002	0.00266187	2.57481
CC77DRAFT_1016054	1.73697	0.0437615	1.35891
CC77DRAFT_1016097	1.33065	7.50212e-09	8.12482
CC77DRAFT_1016118	1.02108	4.06008e-06	5.39147
CC77DRAFT_1016215	1.98007	3.69e-15	14.433
CC77DRAFT_1016219	5.51153	6.08058e-40	39.2161
CC77DRAFT_1016414	1.44389	1.42692e-09	8.8456
CC77DRAFT_1016433	1.16752	1.33573e-07	6.87428
CC77DRAFT_1016629	2.70158	3.85079e-25	24.4145
CC77DRAFT_1016644	1.10123	9.08604e-07	6.04163
CC77DRAFT_1016842	1.0813	1.32899e-06	5.87648
CC77DRAFT_1016843	1.166	2.41428e-07	6.61721
CC77DRAFT_1016907	1.07323	1.13593e-06	5.94465
CC77DRAFT_1016913	1.67202	4.44183e-10	9.35244
CC77DRAFT_1016934	1.36655	0.0241887	1.61639
CC77DRAFT_1016936	3.26949	0.0104206	1.98211
CC77DRAFT_1016966	1.72488	6.21609e-12	11.2065
CC77DRAFT_1016967	1.00493	9.21841e-06	5.03534
CC77DRAFT_1016998	1.9577	1.15296e-13	12.9382
CC77DRAFT_1017103	1.37693	2.85198e-08	7.54485
CC77DRAFT_1017264	1.3531	3.79812e-09	8.42043
CC77DRAFT_1017270	1.73095	1.6333e-12	11.7869
CC77DRAFT_1018028	1.52964	7.86202e-11	10.1045
CC77DRAFT_1018055	1.1859	0.000638412	3.1949
CC77DRAFT_1018059	1.1821	6.28638e-08	7.2016
CC77DRAFT_1018106	1.95697	5.92332e-15	14.2274
CC77DRAFT_1018147	1.02842	7.81479e-05	4.10708
CC77DRAFT_1018215	1.45325	1.30859e-09	8.8832
CC77DRAFT_1018280	1.3281	2.79059e-08	7.5543
CC77DRAFT_1018413	3.62293	1.71671e-39	38.7653
CC77DRAFT_1018647	1.92976	1.56787e-13	12.8047
CC77DRAFT_1018717	1.0354	0.00058272	3.23454
CC77DRAFT_1018846	1.51614	1.40247e-05	4.85311
CC77DRAFT_1019074	1.09576	2.76128e-06	5.55889
CC77DRAFT_1019101	1.00557	4.70415e-06	5.32752
CC77DRAFT_1019114	1.41203	2.42615e-09	8.61508
CC77DRAFT_1019115	1.63548	2.84682e-12	11.5456
CC77DRAFT_1019116	2.61318	4.42898e-25	24.3537
CC77DRAFT_1019187	1.96843	5.05405e-16	15.2964
CC77DRAFT_1019197	2.43911	0.0280816	1.55158
CC77DRAFT_1019503	1.22769	5.53158e-09	8.25715
CC77DRAFT_1019519	1.20622	6.94623e-08	7.15825
CC77DRAFT_1019597	1.42332	1.79252e-09	8.74654
CC77DRAFT_1019621	2.15893	8.59305e-08	7.06585
CC77DRAFT_1019944	1.85501	2.58956e-12	11.5868
CC77DRAFT_1020038	1.77699	9.8301e-12	11.0074
CC77DRAFT_1020081	1.51002	2.23889e-05	4.64997
CC77DRAFT_1020140	1.85067	1.96824e-09	8.70592
CC77DRAFT_1020262	2.58546	1.61647e-17	16.7914
CC77DRAFT_1020408	5.12121	6.98824e-51	50.1556
CC77DRAFT_1020410	1.52305	0.000634837	3.19734
CC77DRAFT_1020449	2.59111	6.81862e-06	5.1663
CC77DRAFT_1020466	1.56502	1.79416e-10	9.74614
CC77DRAFT_1020588	1.89493	2.60592e-10	9.58404
CC77DRAFT_1020673	2.74274	4.41093e-21	20.3555
CC77DRAFT_1020699	1.58908	0.00423588	2.37306
CC77DRAFT_1020706	1.94298	6.53617e-14	13.1847
CC77DRAFT_1020780	1.04667	1.29941e-05	4.88625
CC77DRAFT_1020796	1.47721	2.96818e-07	6.52751
CC77DRAFT_1020892	1.64127	1.35698e-07	6.86743
CC77DRAFT_1020897	1.00934	2.64561e-05	4.57747
CC77DRAFT_1020919	1.82221	4.08962e-06	5.38832
CC77DRAFT_1020929	1.39746	2.47226e-09	8.60691
CC77DRAFT_1020937	1.43463	7.3572e-10	9.13329
CC77DRAFT_1020940	1.30376	3.06291e-06	5.51387
CC77DRAFT_1021047	1.12045	1.20017e-06	5.92076
CC77DRAFT_1021101	2.70451	5.95335e-11	10.2252
CC77DRAFT_1021125	3.0848	5.48765e-32	31.2606
CC77DRAFT_1021368	1.44767	9.64532e-10	9.01568
CC77DRAFT_1021386	1.30992	1.96003e-08	7.70774
CC77DRAFT_1021476	1.13341	2.83016e-07	6.54819
CC77DRAFT_1021497	1.95019	3.79529e-14	13.4208
CC77DRAFT_1021516	1.77106	0.0437615	1.35891
CC77DRAFT_1021785	1.02618	3.50613e-06	5.45517
CC77DRAFT_1021843	1.84953	1.70784e-14	13.7676
CC77DRAFT_1021896	1.82958	1.49647e-13	12.8249
CC77DRAFT_1021907	1.91769	1.74979e-14	13.757
CC77DRAFT_1021925	1.39926	1.37939e-08	7.86031
CC77DRAFT_1021945	1.14038	1.88112e-06	5.72558
CC77DRAFT_1022051	1.86469	6.72167e-15	14.1725
CC77DRAFT_1022202	1.60175	3.917e-09	8.40705
CC77DRAFT_1022249	2.36448	5.03874e-20	19.2977
CC77DRAFT_1022271	1.00769	6.59433e-06	5.18083
CC77DRAFT_1022550	1.51879	2.0414e-10	9.69007
CC77DRAFT_1022647	1.04088	9.52772e-07	6.02101
CC77DRAFT_1022659	1.19799	5.54459e-08	7.25613
CC77DRAFT_1022796	1.22055	2.12518e-07	6.67261
CC77DRAFT_1022804	1.09762	9.44526e-07	6.02479
CC77DRAFT_1022818	1.65315	4.48463e-11	10.3483
CC77DRAFT_1022840	1.21722	2.37528e-08	7.62429
CC77DRAFT_1022870	1.26431	5.86555e-06	5.23169
CC77DRAFT_1022919	2.30587	4.65818e-19	18.3318
CC77DRAFT_1022952	2.98185	8.1198e-09	8.09045
CC77DRAFT_1022958	1.42701	6.62933e-09	8.17853
CC77DRAFT_1023084	1.80648	5.39263e-13	12.2682
CC77DRAFT_1023121	1.18569	0.00315388	2.50115
CC77DRAFT_1023197	2.74257	5.1788e-25	24.2858
CC77DRAFT_1023350	1.15442	4.36732e-07	6.35979
CC77DRAFT_1023425	1.18277	6.49959e-07	6.18711
CC77DRAFT_1023584	1.16043	2.56386e-07	6.59111
CC77DRAFT_1023590	1.4389	1.34045e-09	8.87275
CC77DRAFT_1023836	3.06864	9.88149e-30	29.0052
CC77DRAFT_1023838	1.31713	2.46404e-08	7.60835
CC77DRAFT_1023857	1.18771	1.78113e-07	6.7493
CC77DRAFT_1024069	2.31378	0.0297938	1.52587
CC77DRAFT_1024113	1.14094	5.87907e-05	4.23069
CC77DRAFT_1024255	2.27915	3.92267e-19	18.4064
CC77DRAFT_1024263	1.26718	9.577e-08	7.01877
CC77DRAFT_1024292	1.1177	0.00594633	2.22575
CC77DRAFT_1024567	6.52401	1.03409e-68	67.9854
CC77DRAFT_1024573	1.85106	2.89704e-09	8.53804
CC77DRAFT_1024653	1.33205	9.18726e-09	8.03681
CC77DRAFT_1024752	2.32477	3.71589e-20	19.4299
CC77DRAFT_1024770	2.2693	9.31449e-06	5.03084
CC77DRAFT_1024826	1.42853	0.00167003	2.77728
CC77DRAFT_1024828	1.09922	1.89645e-06	5.72206
CC77DRAFT_1024837	1.36883	1.04239e-06	5.98197
CC77DRAFT_1024904	1.18937	4.82824e-07	6.31621
CC77DRAFT_1024916	1.31586	1.86608e-08	7.72907
CC77DRAFT_1025005	1.43309	2.41171e-09	8.61767
CC77DRAFT_1025029	1.39982	8.6408e-09	8.06345
CC77DRAFT_1025144	1.70219	1.31858e-06	5.87989
CC77DRAFT_1025176	1.23781	1.85629e-07	6.73135
CC77DRAFT_1025198	1.23378	9.60627e-08	7.01745
CC77DRAFT_1025225	1.64736	3.59525e-10	9.44427
CC77DRAFT_1025234	1.6849	0.00395731	2.4026
CC77DRAFT_1025377	1.21552	1.16828e-07	6.93245
CC77DRAFT_1025407	1.07193	5.48075e-07	6.26116
CC77DRAFT_1025409	1.04306	2.08714e-06	5.68045
CC77DRAFT_1025444	1.48246	1.74181e-10	9.759
CC77DRAFT_1025542	1.1844	5.23284e-06	5.28126
CC77DRAFT_1025553	1.2464	0.00167003	2.77728
CC77DRAFT_1025667	1.5963	0.0276582	1.55818
CC77DRAFT_1025673	1.13662	0.0103958	1.98314
CC77DRAFT_1025806	2.71506	8.97968e-15	14.0467
CC77DRAFT_1025934	1.53301	1.4641e-10	9.83443
CC77DRAFT_1026046	2.02038	9.06496e-06	5.04263
CC77DRAFT_1026058	1.23606	1.33897e-06	5.87323
CC77DRAFT_1026104	1.4185	1.42784e-09	8.84532
CC77DRAFT_1026323	1.6982	3.64524e-12	11.4383
CC77DRAFT_1026352	1.46747	8.96826e-11	10.0473
CC77DRAFT_1026506	1.30141	2.4287e-06	5.61463
CC77DRAFT_1026571	2.48043	0.000672342	3.17241
CC77DRAFT_1026584	2.12146	0.000917882	3.03721
CC77DRAFT_1026590	4.63526	1.72316e-35	34.7637
CC77DRAFT_1026607	1.15138	4.85615e-06	5.31371
CC77DRAFT_1026610	1.39735	3.17214e-08	7.49865
CC77DRAFT_1026667	5.07299	4.16852e-15	14.38
CC77DRAFT_1026782	2.54516	0.011249	1.94889
CC77DRAFT_1027108	1.25604	6.70553e-06	5.17357
CC77DRAFT_1027455	1.60339	3.27187e-07	6.4852
CC77DRAFT_1027966	2.13421	3.15371e-17	16.5012
CC77DRAFT_1027991	1.13368	1.50059e-06	5.82374
CC77DRAFT_1028041	2.8179	9.22842e-26	25.0349
CC77DRAFT_1028092	2.24135	6.83774e-19	18.1651
CC77DRAFT_1028121	1.82725	1.65341e-13	12.7816
CC77DRAFT_1028144	2.84247	6.96249e-19	18.1572
CC77DRAFT_1028146	1.74835	2.7302e-13	12.5638
CC77DRAFT_1028232	4.80416	2.62847e-58	57.5803
CC77DRAFT_1028363	1.06056	1.01936e-06	5.99167
CC77DRAFT_1028551	3.19514	5.18208e-19	18.2855
CC77DRAFT_1028612	1.3148	1.59036e-08	7.7985
CC77DRAFT_1028613	1.15482	2.55851e-07	6.59201
CC77DRAFT_1028634	1.38568	1.90968e-09	8.71904
CC77DRAFT_1028774	1.32578	3.64584e-06	5.4382
CC77DRAFT_1029009	1.41197	1.06829e-09	8.97131
CC77DRAFT_1029425	2.87486	5.4039e-25	24.2673
CC77DRAFT_1029506	1.49044	5.8227e-11	10.2349
CC77DRAFT_1029668	1.06802	7.85727e-06	5.10473
CC77DRAFT_1030086	1.04881	3.1207e-06	5.50575
CC77DRAFT_1030753	1.09793	2.08105e-07	6.68172
CC77DRAFT_1030793	1.36516	1.19785e-08	7.9216
CC77DRAFT_1030870	1.14426	2.79605e-07	6.55346
CC77DRAFT_1031019	1.0287	4.31747e-06	5.36477
CC77DRAFT_1031050	2.08025	2.59737e-16	15.5855
CC77DRAFT_1031064	1.61488	1.61837e-10	9.79092
CC77DRAFT_1031162	2.97461	0.00157687	2.8022
CC77DRAFT_1031404	2.11468	2.83465e-17	16.5475
CC77DRAFT_1031493	1.08137	0.000850194	3.07048
CC77DRAFT_1031526	1.33859	3.52852e-09	8.45241
CC77DRAFT_1031554	1.38277	1.81193e-09	8.74186
CC77DRAFT_1031852	1.05639	2.79459e-06	5.55368
CC77DRAFT_1031996	2.16515	1.86255e-12	11.7299
CC77DRAFT_1032093	1.49581	2.18453e-09	8.66064
CC77DRAFT_1032239	1.57372	4.33936e-11	10.3626
CC77DRAFT_1032470	2.10513	2.99478e-07	6.52364
CC77DRAFT_1032491	1.04088	5.74191e-06	5.24094
CC77DRAFT_1032646	1.38688	0.00412117	2.38498
CC77DRAFT_1032700	1.19431	1.2408e-07	6.9063
CC77DRAFT_1032784	1.54924	8.43748e-11	10.0738
CC77DRAFT_1032869	1.19592	6.72872e-07	6.17207
CC77DRAFT_1033317	1.49294	1.13898e-10	9.94348
CC77DRAFT_1033667	2.29649	9.73021e-20	19.0119
CC77DRAFT_1034160	2.26145	3.94395e-19	18.4041
CC77DRAFT_1034395	2.40226	5.59389e-20	19.2523
CC77DRAFT_1034463	4.79974	5.28475e-54	53.277
CC77DRAFT_1034787	1.49226	0.000960216	3.01763
CC77DRAFT_1035477	1.21965	2.08918e-07	6.68002
CC77DRAFT_1035652	1.45207	1.73632e-08	7.76037
CC77DRAFT_1035863	1.16478	0.00170579	2.76807
CC77DRAFT_1035968	2.85244	0.00257786	2.58874
CC77DRAFT_1036359	1.21234	1.5644e-05	4.80565
CC77DRAFT_1036429	2.18493	4.095e-07	6.38775
CC77DRAFT_1036661	1.90936	2.87639e-15	14.5412
CC77DRAFT_1037332	3.08825	1.69542e-29	28.7707
CC77DRAFT_1037410	1.38715	3.6437e-09	8.43846
CC77DRAFT_1037776	2.14247	3.62683e-16	15.4405
CC77DRAFT_1038119	1.7036	2.99489e-11	10.5236
CC77DRAFT_1038646	1.22874	3.87787e-08	7.41141
CC77DRAFT_1038697	1.10661	0.000124845	3.90363
CC77DRAFT_1038784	1.05985	1.04175e-05	4.98224
CC77DRAFT_103914	5.15154	2.63988e-62	61.5784
CC77DRAFT_1039142	1.07324	1.86021e-06	5.73044
CC77DRAFT_1039208	1.20721	1.43436e-07	6.84334
CC77DRAFT_1039272	1.82372	1.65969e-13	12.78
CC77DRAFT_1039356	1.9702	6.34383e-15	14.1976
CC77DRAFT_1039719	1.11447	1.26068e-06	5.8994
CC77DRAFT_1039725	1.02193	1.62725e-05	4.78855
CC77DRAFT_1039958	1.7512	1.06627e-12	11.9721
CC77DRAFT_1040928	1.97319	5.82363e-05	4.23481
CC77DRAFT_1041285	2.22926	9.83483e-12	11.0072
CC77DRAFT_1042657	1.33931	4.83349e-05	4.31574
CC77DRAFT_1043005	2.69026	1.18068e-23	22.9279
CC77DRAFT_1043109	2.15576	0.000137013	3.86324
CC77DRAFT_1043137	1.1312	1.14969e-06	5.93942
CC77DRAFT_1043752	1.49179	6.06271e-10	9.21733
CC77DRAFT_1044489	1.77837	7.2133e-07	6.14187
CC77DRAFT_1044558	1.81041	4.31699e-06	5.36482
CC77DRAFT_1044802	1.01481	9.00674e-05	4.04543
CC77DRAFT_1044911	1.07459	2.46932e-06	5.60742
CC77DRAFT_1045008	4.22209	2.80496e-14	13.5521
CC77DRAFT_1045072	2.11444	4.74806e-17	16.3235
CC77DRAFT_1045358	1.55312	2.00267e-11	10.6984
CC77DRAFT_1045384	1.17914	0.000776197	3.11003
CC77DRAFT_1045423	2.53044	9.54071e-18	17.0204
CC77DRAFT_1045616	1.06984	0.000368695	3.43333
CC77DRAFT_1045876	1.7508	4.39982e-13	12.3566
CC77DRAFT_1045962	2.5955	1.05032e-18	17.9787
CC77DRAFT_1045984	1.2054	9.12018e-08	7.04
CC77DRAFT_1046369	4.88556	4.64614e-55	54.3329
CC77DRAFT_1046875	1.5742	7.18934e-10	9.14331
CC77DRAFT_1046896	1.98493	1.3822e-15	14.8594
CC77DRAFT_1046969	2.47322	1.27844e-22	21.8933
CC77DRAFT_1046993	2.04257	4.81417e-15	14.3175
CC77DRAFT_1047122	1.85316	0.0194098	1.71198
CC77DRAFT_1047290	1.19655	0.000196053	3.70763
CC77DRAFT_1047292	1.84486	1.84113e-10	9.73492
CC77DRAFT_1047404	1.28403	0.000792852	3.10081
CC77DRAFT_1047918	1.10338	8.87862e-07	6.05165
CC77DRAFT_1048297	1.04097	2.91471e-05	4.5354
CC77DRAFT_1048500	1.03688	1.64276e-06	5.78442
CC77DRAFT_1048657	1.52264	1.35596e-08	7.86775
CC77DRAFT_1048906	1.94613	0.00414065	2.38293
CC77DRAFT_1049125	1.41705	2.26441e-08	7.64505
CC77DRAFT_1049357	1.49652	1.95242e-10	9.70943
CC77DRAFT_1049464	1.04764	1.51692e-06	5.81904
CC77DRAFT_1049514	1.19981	0.000317899	3.49771
CC77DRAFT_1049938	4.00724	4.059e-23	22.3916
CC77DRAFT_1049950	1.01898	3.32049e-06	5.4788
CC77DRAFT_1050574	1.28061	1.84637e-08	7.73368
CC77DRAFT_1050943	1.58496	0.0259725	1.58549
CC77DRAFT_1050957	1.35755	0.000785354	3.10493
CC77DRAFT_1050991	1.18905	4.62434e-07	6.33495
CC77DRAFT_1051285	2.70054	3.22764e-19	18.4911
CC77DRAFT_1051390	2.26347	0.00467767	2.32997
CC77DRAFT_1052569	1.54483	2.50789e-06	5.60069
CC77DRAFT_1052601	2.36322	0.00239761	2.62022
CC77DRAFT_1052750	7.70991	7.79307e-105	104.108
CC77DRAFT_1052878	3.52177	3.28824e-06	5.48304
CC77DRAFT_1053013	1.18694	1.24294e-07	6.90555
CC77DRAFT_1053086	1.22356	3.8611e-07	6.41329
CC77DRAFT_1053191	1.02942	9.47124e-06	5.02359
CC77DRAFT_1053368	1.64103	2.86487e-10	9.5429
CC77DRAFT_1053602	1.40799	4.31865e-10	9.36465
CC77DRAFT_1053822	1.38456	3.97841e-09	8.40029
CC77DRAFT_1053843	2.69472	1.2977e-24	23.8868
CC77DRAFT_1053914	1.26155	0.00301802	2.52028
CC77DRAFT_1053937	1.37851	0.00808426	2.09236
CC77DRAFT_1054881	1.12806	0.000111577	3.95242
CC77DRAFT_1055063	2.41348	3.53097e-08	7.45211
CC77DRAFT_1055157	1.03365	0.0220572	1.65645
CC77DRAFT_1055347	1.04833	8.70897e-06	5.06003
CC77DRAFT_1055896	1.33787	0.00225724	2.64642
CC77DRAFT_1055912	1.86188	7.88413e-08	7.10325
CC77DRAFT_1056221	1.53229	2.34653e-10	9.62957
CC77DRAFT_1056314	1.53733	9.68336e-08	7.01397
CC77DRAFT_1056359	2.94484	7.15982e-29	28.1451
CC77DRAFT_1056467	2.2577	8.51158e-19	18.07
CC77DRAFT_1056475	1.24799	5.94798e-07	6.22563
CC77DRAFT_1056748	1.23703	8.07009e-08	7.09312
CC77DRAFT_1056768	1.3352	1.4438e-07	6.84049
CC77DRAFT_1056853	2.56726	0.011249	1.94889
CC77DRAFT_1057067	3.22868	5.42131e-33	32.2659
CC77DRAFT_1057209	1.55732	2.15042e-10	9.66748
CC77DRAFT_1057328	4.86166	4.16487e-47	46.3804
CC77DRAFT_1057472	1.44465	1.86868e-09	8.72846
CC77DRAFT_1057494	1.64626	1.65611e-10	9.78091
CC77DRAFT_1057578	1.60722	2.57083e-07	6.58993
CC77DRAFT_1057596	1.1932	3.97047e-05	4.40116
CC77DRAFT_1057692	1.28594	3.01938e-08	7.52008
CC77DRAFT_1057710	2.79208	1.17198e-25	24.9311
CC77DRAFT_1057712	2.32836	4.90243e-21	20.3096
CC77DRAFT_1057721	1.7605	2.43811e-12	11.6129
CC77DRAFT_1057930	1.9182	3.28352e-11	10.4837
CC77DRAFT_1057949	2.35649	7.31648e-05	4.1357
CC77DRAFT_1057966	1.39338	0.00412117	2.38498
CC77DRAFT_1058243	1.59859	1.13165e-09	8.94629
CC77DRAFT_1058433	2.38559	1.38991e-13	12.857
CC77DRAFT_1059021	2.25679	4.06762e-18	17.3907
CC77DRAFT_1059167	1.87662	6.75729e-13	12.1702
CC77DRAFT_1059169	1.52362	3.14969e-09	8.50173
CC77DRAFT_1059289	1.28731	4.69626e-08	7.32825
CC77DRAFT_1059324	1.04695	5.57784e-07	6.25353
CC77DRAFT_1059325	1.19866	0.000230353	3.63761
CC77DRAFT_1059334	2.13972	7.81495e-10	9.10707
CC77DRAFT_1059465	2.35716	0.00157015	2.80406
CC77DRAFT_1059545	1.3962	1.92572e-08	7.71541
CC77DRAFT_1059554	1.60997	0.000492851	3.30728
CC77DRAFT_1059661	2.7164	2.55212e-24	23.5931
CC77DRAFT_1059739	1.96268	2.64819e-15	14.5771
CC77DRAFT_1059747	3.07839	5.86843e-08	7.23148
CC77DRAFT_1059750	3.07522	1.10419e-25	24.957
CC77DRAFT_1060033	2.27407	2.22301e-19	18.6531
CC77DRAFT_1060101	1.25628	6.68052e-07	6.17519
CC77DRAFT_1060450	1.54311	7.12369e-11	10.1473
CC77DRAFT_1060802	3.4624	2.27333e-35	34.6433
CC77DRAFT_1060865	1.96668	2.05873e-15	14.6864
CC77DRAFT_1060990	2.55272	3.74878e-21	20.4261
CC77DRAFT_1061024	1.04809	0.00562937	2.24954
CC77DRAFT_1061121	1.16018	0.000510378	3.29211
CC77DRAFT_1061131	1.22052	3.4323e-08	7.46441
CC77DRAFT_1061196	1.3552	0.0111126	1.95418
CC77DRAFT_1061206	2.13734	4.54669e-11	10.3423
CC77DRAFT_1061325	4.38887	1.04369e-27	26.9814
CC77DRAFT_1061357	1.85201	0.000306231	3.51395
CC77DRAFT_1061380	1.20334	0.000364603	3.43818
CC77DRAFT_1061397	1.75901	1.89197e-08	7.72309
CC77DRAFT_1061430	1.44998	4.71664e-09	8.32637
CC77DRAFT_1061558	2.31708	1.5833e-19	18.8004
CC77DRAFT_1061702	4.27765	1.27522e-49	48.8944
CC77DRAFT_1061780	1.88466	5.14308e-12	11.2888
CC77DRAFT_1061791	1.66105	2.63867e-07	6.57862
CC77DRAFT_1062143	2.02106	0.0194098	1.71198
CC77DRAFT_1062173	2.77605	6.65219e-07	6.17704
CC77DRAFT_1062205	1.84319	0.0124009	1.90655
CC77DRAFT_1062215	6.17555	2.60632e-70	69.584
CC77DRAFT_1062249	1.1544	3.1044e-06	5.50802
CC77DRAFT_1062386	1.46383	8.80778e-08	7.05513
CC77DRAFT_1062499	1.68488	1.17556e-11	10.9298
CC77DRAFT_1062512	1.43876	2.61765e-05	4.58209
CC77DRAFT_1062803	2.78614	8.91558e-10	9.04985
CC77DRAFT_1062811	1.86622	9.33543e-11	10.0299
CC77DRAFT_1062824	1.30374	1.04458e-06	5.98106
CC77DRAFT_1062862	1.35138	1.32445e-08	7.87796
CC77DRAFT_1062972	1.89756	1.43671e-13	12.8426
CC77DRAFT_1063167	1.83622	5.19679e-14	13.2843
CC77DRAFT_1063186	2.78582	1.61372e-26	25.7922
CC77DRAFT_1063214	2.38421	8.34313e-19	18.0787
CC77DRAFT_1063430	2.48978	1.47415e-10	9.83146
CC77DRAFT_1063479	1.18557	0.000521004	3.28316
CC77DRAFT_1063528	1.72591	1.10994e-12	11.9547
CC77DRAFT_1063741	1.3956	2.8033e-09	8.55233
CC77DRAFT_1063897	1.27068	0.00622823	2.20564
CC77DRAFT_1064049	2.17792	0.0482187	1.31678
CC77DRAFT_1064056	3.46553	5.51665e-11	10.2583
CC77DRAFT_1064192	1.61484	2.95583e-11	10.5293
CC77DRAFT_1064272	1.44585	3.64584e-06	5.4382
CC77DRAFT_1064293	1.92844	3.70163e-13	12.4316
CC77DRAFT_1064438	1.73715	7.51776e-11	10.1239
CC77DRAFT_1064564	1.21643	5.03291e-06	5.29818
CC77DRAFT_1064818	2.1617	3.15203e-18	17.5014
CC77DRAFT_1064896	3.23045	5.20138e-32	31.2839
CC77DRAFT_1064926	2.31701	2.03898e-16	15.6906
CC77DRAFT_1064984	1.40164	5.70571e-06	5.24369
CC77DRAFT_1065018	2.21642	1.06592e-14	13.9723
CC77DRAFT_1065195	1.47524	9.11408e-08	7.04029
CC77DRAFT_1065208	2.54379	1.00985e-05	4.99574
CC77DRAFT_1065442	2.74895	9.24565e-24	23.0341
CC77DRAFT_1065523	1.33887	1.9185e-09	8.71704
CC77DRAFT_1065610	2.17539	2.22559e-17	16.6526
CC77DRAFT_1065618	2.99818	2.53576e-25	24.5959
CC77DRAFT_1065821	1.34688	2.32514e-08	7.63355
CC77DRAFT_1066091	1.15208	9.81197e-06	5.00824
CC77DRAFT_1066099	1.2833	2.50688e-06	5.60087
CC77DRAFT_1066167	1.14313	2.38512e-06	5.62249
CC77DRAFT_1066170	1.63458	1.63144e-09	8.78743
CC77DRAFT_1066192	1.178	1.24468e-07	6.90494
CC77DRAFT_1066226	1.59152	2.5986e-11	10.5853
CC77DRAFT_1066673	3.13077	0.000965181	3.01539
CC77DRAFT_1066984	2.95618	2.59182e-13	12.5864
CC77DRAFT_1067150	2.74186	1.76879e-21	20.7523
CC77DRAFT_1067199	2.39803	8.14967e-07	6.08886
CC77DRAFT_1067210	5.28655	1.05199e-61	60.978
CC77DRAFT_1067370	1.26581	1.31813e-06	5.88004
CC77DRAFT_1067374	2.50043	0.00102761	2.98817
CC77DRAFT_1067375	4.32518	5.31837e-18	17.2742
CC77DRAFT_1067389	7.67374	5.59769e-60	59.252
CC77DRAFT_1067394	1.48625	5.33793e-09	8.27263
CC77DRAFT_1067463	2.91295	4.09039e-26	25.3882
CC77DRAFT_1067465	1.09843	2.61094e-06	5.5832
CC77DRAFT_1067515	1.71977	7.29577e-13	12.1369
CC77DRAFT_1067671	1.82191	1.18453e-12	11.9265
CC77DRAFT_1067875	1.8103	0.00059402	3.2262
CC77DRAFT_1068023	2.1173	7.75079e-18	17.1107
CC77DRAFT_1068024	2.70472	2.76513e-21	20.5583
CC77DRAFT_1068075	2.714	5.51606e-13	12.2584
CC77DRAFT_1068132	1.45192	0.0224535	1.64872
CC77DRAFT_1068311	3.93289	6.60355e-08	7.18022
CC77DRAFT_1069392	1.39017	1.67471e-07	6.77606
CC77DRAFT_1069699	1.60118	1.02723e-06	5.98833
CC77DRAFT_1069977	2.11951	0.000115743	3.9365
CC77DRAFT_1070027	4.17295	2.57439e-08	7.58933
CC77DRAFT_1070807	1.16019	1.34005e-05	4.87288
CC77DRAFT_1071168	1.53181	8.534e-11	10.0688
CC77DRAFT_1071189	1.81719	3.80339e-14	13.4198
CC77DRAFT_1071874	1.09304	8.97037e-05	4.04719
CC77DRAFT_1072801	2.38957	0.0297938	1.52587
CC77DRAFT_1072979	1.79256	0.0437615	1.35891
CC77DRAFT_1073449	2.02203	2.75949e-16	15.5592
CC77DRAFT_1073481	1.14543	0.00723803	2.14038
CC77DRAFT_1073731	4.3411	1.2367e-27	26.9077
CC77DRAFT_1074050	1.42376	0.00169253	2.77146
CC77DRAFT_1075284	2.52607	1.00985e-05	4.99574
CC77DRAFT_1076937	2.02975	0.0128422	1.89136
CC77DRAFT_1077017	2.31034	0.0482187	1.31678
CC77DRAFT_1077345	1.11686	6.54793e-07	6.1839
CC77DRAFT_1077674	1.85065	4.13592e-14	13.3834
CC77DRAFT_1078075	2.59529	4.62568e-09	8.33482
CC77DRAFT_1078179	1.93913	4.51392e-06	5.34545
CC77DRAFT_1078366	3.54749	5.23279e-05	4.28127
CC77DRAFT_1078612	1.07325	0.0384234	1.4154
CC77DRAFT_1080406	2.07268	0.00846923	2.07216
CC77DRAFT_1081732	2.72922	1.43656e-06	5.84268
CC77DRAFT_1081957	2.11298	1.06642e-10	9.97207
CC77DRAFT_1082022	2.5784	8.41907e-15	14.0747
CC77DRAFT_1082319	1.80338	1.8047e-09	8.7436
CC77DRAFT_1082427	1.11909	0.00495882	2.30462
CC77DRAFT_1082646	4.25664	3.71897e-44	43.4296
CC77DRAFT_1084499	1.36119	0.0277101	1.55736
CC77DRAFT_1085674	2.81457	5.99541e-06	5.22218
CC77DRAFT_1086296	1.67271	1.98871e-11	10.7014
CC77DRAFT_1087357	2.52356	0.0183334	1.73676
CC77DRAFT_1088016	2.39517	1.22402e-05	4.91221
CC77DRAFT_1088307	1.37587	5.54248e-10	9.2563
CC77DRAFT_1088563	1.14265	2.56006e-07	6.59175
CC77DRAFT_1089868	1.03197	0.000516567	3.28687
CC77DRAFT_1090553	1.10558	0.000521004	3.28316
CC77DRAFT_1091473	1.01671	3.96517e-06	5.40174
CC77DRAFT_1091661	1.0986	1.28687e-06	5.89047
CC77DRAFT_1092098	2.05685	3.98324e-09	8.39976
CC77DRAFT_1092254	1.02059	1.76898e-06	5.75228
CC77DRAFT_1092501	1.82106	6.74613e-11	10.1709
CC77DRAFT_1092557	2.5218	1.53321e-21	20.8144
CC77DRAFT_1092660	2.28517	1.9935e-15	14.7004
CC77DRAFT_1092883	1.84473	4.69213e-13	12.3286
CC77DRAFT_1093096	1.00398	0.0096786	2.01419
CC77DRAFT_1093121	2.15094	0.000242371	3.61552
CC77DRAFT_1093214	2.43877	6.95495e-18	17.1577
CC77DRAFT_1093439	1.28011	0.0241887	1.61639
CC77DRAFT_1093527	2.19098	7.11796e-19	18.1476
CC77DRAFT_1094050	1.05445	0.0384234	1.4154
CC77DRAFT_1094072	5.69973	8.62365e-63	62.0643
CC77DRAFT_1094582	2.56161	7.38852e-12	11.1314
CC77DRAFT_1095192	2.17662	4.27719e-16	15.3688
CC77DRAFT_1095407	1.83476	3.86903e-14	13.4124
CC77DRAFT_1095837	3.11668	1.43666e-15	14.8426
CC77DRAFT_1095859	1.28864	4.33476e-08	7.36303
CC77DRAFT_1095974	1.18249	1.50302e-05	4.82304
CC77DRAFT_1096034	1.21276	1.1706e-05	4.93159
CC77DRAFT_1096096	2.37464	0.0297938	1.52587
CC77DRAFT_1096269	1.67729	0.000115102	3.93892
CC77DRAFT_1096335	2.06858	5.22631e-15	14.2818
CC77DRAFT_1096877	1.04902	2.39506e-06	5.62068
CC77DRAFT_1096961	2.774	1.73159e-10	9.76156
CC77DRAFT_1097258	1.29408	0.000792361	3.10108
CC77DRAFT_1097278	1.5876	0.00423588	2.37306
CC77DRAFT_1097409	2.16932	1.38601e-09	8.85823
CC77DRAFT_1097585	4.48511	1.78825e-48	47.7476
CC77DRAFT_1097790	6.32721	0.0270131	1.56842
CC77DRAFT_1097973	2.07651	3.1501e-15	14.5017
CC77DRAFT_1098264	1.9754	6.49197e-12	11.1876
CC77DRAFT_1098274	2.60749	1.34249e-22	21.8721
CC77DRAFT_1098308	3.77347	7.98703e-27	26.0976
CC77DRAFT_1098343	2.1206	1.25248e-11	10.9022
CC77DRAFT_1098345	2.97319	5.11078e-13	12.2915
CC77DRAFT_1098619	1.10815	0.000272638	3.56441
CC77DRAFT_1098858	1.11221	1.01441e-06	5.99379
CC77DRAFT_1099203	1.20318	0.000518852	3.28496
CC77DRAFT_1099522	1.21691	8.88211e-07	6.05148
CC77DRAFT_1099975	1.10382	9.89784e-07	6.00446
CC77DRAFT_1100165	1.06254	0.0142934	1.84486
CC77DRAFT_1100353	4.26182	5.27132e-29	28.2781
CC77DRAFT_1100636	2.65368	2.11587e-06	5.67451
CC77DRAFT_1100797	1.07635	0.0162045	1.79037
CC77DRAFT_1100901	1.53955	3.43613e-05	4.46393
CC77DRAFT_117032	3.22391	4.2451e-24	23.3721
CC77DRAFT_118567	1.36112	1.15253e-09	8.93835
CC77DRAFT_120226	1.01496	8.77238e-06	5.05688
CC77DRAFT_121223	1.47386	1.81395e-07	6.74137
CC77DRAFT_121224	1.46624	1.77896e-07	6.74983
CC77DRAFT_121494	1.60481	4.85131e-10	9.31414
CC77DRAFT_123314	2.80791	4.6431e-22	21.3332
CC77DRAFT_130050	2.22386	6.57635e-13	12.182
CC77DRAFT_135267	1.74153	4.16319e-13	12.3806
CC77DRAFT_14275	2.1881	1.29686e-18	17.8871
CC77DRAFT_143164	1.54968	2.13601e-08	7.6704
CC77DRAFT_143247	1.13804	7.44931e-07	6.12788
CC77DRAFT_143281	1.30378	0.00746468	2.12699
CC77DRAFT_145118	3.53051	5.23279e-05	4.28127
CC77DRAFT_145126	2.87661	7.47559e-26	25.1264
CC77DRAFT_147882	1.06406	1.25116e-06	5.90269
CC77DRAFT_150997	1.61466	9.05537e-11	10.0431
CC77DRAFT_155195	1.3032	0.000508706	3.29353
CC77DRAFT_156145	1.14827	8.62251e-06	5.06437
CC77DRAFT_156361	1.0658	1.01574e-06	5.99322
CC77DRAFT_157727	1.5535	3.19298e-11	10.4958
CC77DRAFT_158800	1.58185	2.68296e-11	10.5714
CC77DRAFT_159497	1.28944	5.11168e-07	6.29144
CC77DRAFT_159824	1.94903	1.3297e-15	14.8762
CC77DRAFT_161204	1.23471	9.89095e-08	7.00476
CC77DRAFT_161979	1.05418	3.14479e-06	5.50241
CC77DRAFT_163662	2.62449	0.000439894	3.35665
CC77DRAFT_165104	1.38804	2.13268e-08	7.67107
CC77DRAFT_165644	1.38273	8.07195e-09	8.09302
CC77DRAFT_167930	1.45897	5.8395e-09	8.23362
CC77DRAFT_169358	3.96895	8.69312e-44	43.0608
CC77DRAFT_171342	1.80468	0.0437615	1.35891
CC77DRAFT_172181	1.43032	1.32816e-07	6.87675
CC77DRAFT_173090	1.50915	4.29194e-10	9.36735
CC77DRAFT_177332	1.60347	1.45191e-05	4.83806
CC77DRAFT_179667	1.30561	4.49197e-09	8.34756
CC77DRAFT_181710	1.46163	0.00216081	2.66538
CC77DRAFT_181772	2.29588	5.65333e-11	10.2477
CC77DRAFT_183768	1.14302	6.15423e-07	6.21083
CC77DRAFT_184545	1.14551	6.68691e-07	6.17477
CC77DRAFT_18503	1.0873	1.3366e-05	4.874
CC77DRAFT_185767	1.18819	3.07863e-06	5.51164
CC77DRAFT_188902	1.65041	5.03121e-12	11.2983
CC77DRAFT_189213	3.2587	6.22168e-31	30.2061
CC77DRAFT_191434	1.33259	5.1176e-09	8.29093
CC77DRAFT_191757	1.47231	0.0002713	3.56655
CC77DRAFT_198978	1.60262	1.35105e-05	4.86933
CC77DRAFT_199194	2.28628	7.1187e-17	16.1476
CC77DRAFT_200390	2.96221	7.09288e-28	27.1492
CC77DRAFT_200992	2.82724	8.06392e-26	25.0935
CC77DRAFT_201452	1.06739	9.13449e-07	6.03932
CC77DRAFT_204310	1.02753	1.80688e-06	5.74307
CC77DRAFT_205237	1.02599	2.06519e-05	4.68504
CC77DRAFT_207226	2.64563	2.85197e-24	23.5449
CC77DRAFT_207810	3.80118	6.29181e-40	39.2012
CC77DRAFT_210867	1.35322	4.12131e-09	8.38496
CC77DRAFT_211075	1.22363	8.11261e-08	7.09084
CC77DRAFT_213319	1.88109	3.00993e-12	11.5214
CC77DRAFT_214442	2.08604	7.12266e-11	10.1474
CC77DRAFT_214670	1.69471	2.44925e-05	4.61097
CC77DRAFT_215846	1.39743	1.72524e-09	8.76315
CC77DRAFT_221862	1.11968	7.96723e-07	6.09869
CC77DRAFT_222927	1.17442	1.25147e-07	6.90258
CC77DRAFT_225	1.45242	2.53555e-08	7.59593
CC77DRAFT_226335	1.60697	0.000338621	3.47029
CC77DRAFT_226342	4.09318	7.1573e-43	42.1453
CC77DRAFT_231767	1.16335	8.29356e-08	7.08126
CC77DRAFT_233634	1.17335	2.44878e-07	6.61105
CC77DRAFT_235021	1.15362	1.42691e-06	5.8456
CC77DRAFT_236352	1.09561	4.88995e-07	6.3107
CC77DRAFT_23848	1.28574	2.63117e-07	6.57985
CC77DRAFT_238891	1.65425	1.27882e-08	7.89319
CC77DRAFT_23943	2.05609	0.0128422	1.89136
CC77DRAFT_241609	1.0527	1.12966e-06	5.94705
CC77DRAFT_242431	1.90789	1.33731e-13	12.8738
CC77DRAFT_242971	1.93421	5.35456e-14	13.2713
CC77DRAFT_247163	1.00544	2.40931e-06	5.61811
CC77DRAFT_249822	2.0498	8.00532e-14	13.0966
CC77DRAFT_249843	2.39703	1.56746e-20	19.8048
CC77DRAFT_259924	1.01338	2.99874e-06	5.52306
CC77DRAFT_264324	2.19265	5.61915e-05	4.25033
CC77DRAFT_266056	3.76435	3.32762e-40	39.4779
CC77DRAFT_26966	1.1615	1.68356e-07	6.77377
CC77DRAFT_269694	1.57602	2.64495e-11	10.5776
CC77DRAFT_2775	1.0385	0.000128927	3.88966
CC77DRAFT_2778	1.5981	1.1441e-10	9.94154
CC77DRAFT_279285	4.58824	5.81637e-40	39.2353
CC77DRAFT_279631	1.63196	4.60594e-09	8.33668
CC77DRAFT_280850	4.56308	9.14381e-52	51.0389
CC77DRAFT_282597	1.49354	0.000757333	3.12071
CC77DRAFT_283748	1.08435	0.0172072	1.76429
CC77DRAFT_286993	1.3441	1.01018e-08	7.9956
CC77DRAFT_290992	3.91069	3.19912e-40	39.495
CC77DRAFT_294639	1.69216	1.53405e-12	11.8142
CC77DRAFT_296007	2.35684	4.26853e-20	19.3697
CC77DRAFT_297129	1.56224	0.0128428	1.89134
CC77DRAFT_297181	2.83007	3.09979e-07	6.50867
CC77DRAFT_297423	2.78189	0.00421502	2.3752
CC77DRAFT_297565	1.20064	3.61752e-05	4.44159
CC77DRAFT_297588	1.88399	4.9872e-09	8.30214
CC77DRAFT_300356	1.09052	7.65276e-07	6.11618
CC77DRAFT_305097	1.18205	1.9741e-05	4.70463
CC77DRAFT_307404	1.96704	1.04774e-14	13.9797
CC77DRAFT_308501	1.84088	5.88634e-08	7.23015
CC77DRAFT_310834	2.71077	4.10126e-25	24.3871
CC77DRAFT_311927	1.14721	3.28946e-07	6.48288
CC77DRAFT_312148	1.87879	1.77195e-14	13.7515
CC77DRAFT_317491	1.01078	8.28728e-06	5.08159
CC77DRAFT_317518	1.10488	7.67482e-05	4.11493
CC77DRAFT_31899	1.04164	1.18325e-06	5.92693
CC77DRAFT_320588	2.43396	6.90821e-22	21.1606
CC77DRAFT_321977	2.078	7.28258e-10	9.13771
CC77DRAFT_322468	1.4205	5.93574e-08	7.22652
CC77DRAFT_32377	1.07675	1.46141e-06	5.83523
CC77DRAFT_333114	1.62757	1.50026e-11	10.8238
CC77DRAFT_333153	1.21303	1.02436e-07	6.98955
CC77DRAFT_333322	1.51619	7.09413e-08	7.1491
CC77DRAFT_333754	1.48688	1.92543e-06	5.71547
CC77DRAFT_33758	1.11944	1.33058e-06	5.87596
CC77DRAFT_339525	1.18419	0.00231252	2.63591
CC77DRAFT_35053	1.1844	2.6457e-07	6.57746
CC77DRAFT_364501	1.45763	7.66719e-10	9.11536
CC77DRAFT_373195	2.5192	7.0661e-21	20.1508
CC77DRAFT_375277	1.19441	5.86141e-07	6.232
CC77DRAFT_378944	1.0278	1.30894e-05	4.88308
CC77DRAFT_379027	1.33625	5.18305e-09	8.28541
CC77DRAFT_381826	1.80735	0.000306231	3.51395
CC77DRAFT_382969	4.95262	1.0448e-45	44.981
CC77DRAFT_382987	4.97674	2.90274e-57	56.5372
CC77DRAFT_383095	1.27756	3.72937e-08	7.42836
CC77DRAFT_383121	1.03354	0.000108191	3.96581
CC77DRAFT_386711	2.41574	4.07861e-20	19.3895
CC77DRAFT_387262	5.06506	1.49518e-13	12.8253
CC77DRAFT_389913	3.33482	8.3266e-22	21.0795
CC77DRAFT_39067	1.15211	1.46885e-07	6.83302
CC77DRAFT_401914	3.8936	4.62074e-11	10.3353
CC77DRAFT_401921	3.96499	3.09191e-11	10.5098
CC77DRAFT_403433	1.91638	3.82377e-14	13.4175
CC77DRAFT_403944	1.3528	1.87434e-08	7.72715
CC77DRAFT_404246	2.51814	4.40248e-20	19.3563
CC77DRAFT_404279	1.53943	5.26108e-11	10.2789
CC77DRAFT_404283	1.96177	1.63044e-14	13.7877
CC77DRAFT_404311	2.64268	5.74575e-19	18.2407
CC77DRAFT_404506	1.47859	4.34906e-10	9.3616
CC77DRAFT_409239	1.57391	0.000908636	3.04161
CC77DRAFT_418627	1.10105	5.7748e-07	6.23846
CC77DRAFT_422659	1.46319	5.26184e-10	9.27886
CC77DRAFT_429294	2.24114	2.91825e-16	15.5349
CC77DRAFT_429563	3.09398	2.55281e-23	22.593
CC77DRAFT_439158	1.47596	2.19544e-10	9.65848
CC77DRAFT_439572	2.86556	1.05376e-24	23.9773
CC77DRAFT_446991	2.62798	4.77602e-11	10.3209
CC77DRAFT_449595	1.43607	3.98346e-10	9.39974
CC77DRAFT_454702	1.28916	2.11304e-05	4.67509
CC77DRAFT_454756	1.33903	1.39794e-08	7.85451
CC77DRAFT_455364	2.85707	2.12115e-07	6.67343
CC77DRAFT_455377	1.94647	1.27076e-13	12.8959
CC77DRAFT_459525	1.22488	3.58998e-08	7.44491
CC77DRAFT_461190	1.00214	7.71233e-07	6.11281
CC77DRAFT_46217	1.09508	7.35218e-05	4.13358
CC77DRAFT_463236	2.01465	0.00119995	2.92084
CC77DRAFT_466613	1.49129	0.0189027	1.72348
CC77DRAFT_467614	1.04805	1.95996e-06	5.70775
CC77DRAFT_482709	1.39701	1.45609e-07	6.83681
CC77DRAFT_487559	1.67686	4.36947e-12	11.3596
CC77DRAFT_487563	2.13971	1.06427e-16	15.9729
CC77DRAFT_493309	3.31439	1.26642e-07	6.89742
CC77DRAFT_494855	1.09036	3.96374e-06	5.4019
CC77DRAFT_501047	1.38913	9.79689e-09	8.00891
CC77DRAFT_504626	1.35481	8.09222e-07	6.09193
CC77DRAFT_506105	1.78749	4.67809e-07	6.32993
CC77DRAFT_507955	1.11886	1.93628e-07	6.71303
CC77DRAFT_509182	1.17858	2.4942e-07	6.60307
CC77DRAFT_509289	1.81639	1.18445e-13	12.9265
CC77DRAFT_510777	1.15731	1.92613e-05	4.71531
CC77DRAFT_514187	3.26885	1.36948e-32	31.8634
CC77DRAFT_515558	1.20763	7.69638e-06	5.11371
CC77DRAFT_515622	1.25988	4.45155e-08	7.35149
CC77DRAFT_52654	1.58423	2.75283e-11	10.5602
CC77DRAFT_528483	1.26456	1.32426e-08	7.87803
CC77DRAFT_528893	2.34111	1.72329e-18	17.7636
CC77DRAFT_529111	1.51348	6.61722e-09	8.17932
CC77DRAFT_530112	1.08671	1.11812e-05	4.95151
CC77DRAFT_533468	1.15251	1.09183e-07	6.96185
CC77DRAFT_533489	1.54514	9.65524e-10	9.01524
CC77DRAFT_533598	1.00843	7.31692e-07	6.13567
CC77DRAFT_539386	3.4513	4.57508e-18	17.3396
CC77DRAFT_540962	1.78922	1.49468e-13	12.8255
CC77DRAFT_541101	2.59052	1.52311e-23	22.8173
CC77DRAFT_545259	1.37209	6.09026e-09	8.21536
CC77DRAFT_545351	1.70711	0.0125776	1.9004
CC77DRAFT_546152	2.05849	9.11452e-09	8.04027
CC77DRAFT_548903	1.24422	4.98569e-07	6.30227
CC77DRAFT_555268	2.19053	3.2498e-17	16.4881
CC77DRAFT_555312	1.11911	1.50831e-06	5.82151
CC77DRAFT_559002	1.76695	1.44075e-12	11.8414
CC77DRAFT_563375	1.42416	6.17556e-07	6.20932
CC77DRAFT_563495	2.26699	1.90755e-05	4.71952
CC77DRAFT_566682	2.18656	9.82765e-18	17.0076
CC77DRAFT_566688	1.23522	0.00100236	2.99898
CC77DRAFT_567668	1.0096	2.20541e-06	5.65651
CC77DRAFT_568317	1.21311	1.04304e-06	5.9817
CC77DRAFT_570094	1.43491	1.7295e-09	8.76208
CC77DRAFT_570820	1.15795	1.70657e-07	6.76787
CC77DRAFT_576782	5.45985	3.3332e-64	63.4771
CC77DRAFT_584356	1.40382	6.27844e-08	7.20215
CC77DRAFT_589805	2.26299	3.67886e-19	18.4343
CC77DRAFT_593262	1.903	2.57725e-15	14.5888
CC77DRAFT_597972	1.7285	2.14068e-06	5.66945
CC77DRAFT_602165	1.48143	8.24952e-10	9.08357
CC77DRAFT_611814	1.18667	1.42761e-07	6.84539
CC77DRAFT_615067	1.59849	1.33441e-11	10.8747
CC77DRAFT_61700	1.2013	0.00163313	2.78698
CC77DRAFT_617685	2.109	3.15222e-15	14.5014
CC77DRAFT_61983	1.30449	2.76431e-09	8.55841
CC77DRAFT_621248	1.44262	6.02915e-10	9.21974
CC77DRAFT_622125	1.09288	7.68673e-07	6.11426
CC77DRAFT_62362	1.01597	4.72691e-06	5.32542
CC77DRAFT_632411	1.11521	1.35772e-06	5.86719
CC77DRAFT_635354	1.41745	4.57842e-08	7.33928
CC77DRAFT_640023	2.08474	2.05027e-17	16.6882
CC77DRAFT_642280	1.70947	1.23656e-12	11.9078
CC77DRAFT_645444	1.46394	1.54178e-09	8.81198
CC77DRAFT_64664	1.13646	1.34055e-06	5.87272
CC77DRAFT_660323	3.12457	9.62881e-30	29.0164
CC77DRAFT_666592	1.05268	0.0262251	1.58128
CC77DRAFT_668232	2.30812	0.0482187	1.31678
CC77DRAFT_669051	1.07175	2.78673e-06	5.5549
CC77DRAFT_669928	1.40559	1.40216e-08	7.8532
CC77DRAFT_675172	1.33369	0.00128599	2.89076
CC77DRAFT_675347	2.13037	5.28751e-18	17.2767
CC77DRAFT_676099	1.91326	2.92275e-15	14.5342
CC77DRAFT_693559	1.65388	1.0872e-11	10.9637
CC77DRAFT_693581	1.88265	2.25699e-14	13.6465
CC77DRAFT_69691	1.34339	1.05498e-07	6.97675
CC77DRAFT_699442	2.50143	6.81862e-06	5.1663
CC77DRAFT_701960	1.7993	0.0292174	1.53436
CC77DRAFT_704321	1.86385	6.83793e-15	14.1651
CC77DRAFT_705170	1.62659	2.47712e-12	11.6061
CC77DRAFT_706086	2.85776	1.16897e-24	23.9322
CC77DRAFT_707886	1.40809	1.03723e-08	7.98412
CC77DRAFT_709972	1.10516	0.000131572	3.88084
CC77DRAFT_71629	2.21288	2.41753e-16	15.6166
CC77DRAFT_718155	1.32888	8.5686e-09	8.06709
CC77DRAFT_71902	1.04815	0.000105684	3.97599
CC77DRAFT_721166	2.83464	4.48376e-24	23.3484
CC77DRAFT_72365	1.4951	3.23015e-10	9.49078
CC77DRAFT_72410	1.02835	8.67136e-06	5.06191
CC77DRAFT_730211	1.07271	0.00103554	2.98483
CC77DRAFT_733156	1.83869	9.09261e-12	11.0413
CC77DRAFT_733663	1.02422	3.82631e-06	5.41722
CC77DRAFT_733713	1.03215	1.23431e-06	5.90858
CC77DRAFT_734223	1.2448	7.02219e-08	7.15353
CC77DRAFT_740232	1.37973	2.87652e-09	8.54113
CC77DRAFT_741699	2.55792	1.18591e-09	8.92595
CC77DRAFT_742825	1.84552	6.21931e-14	13.2063
CC77DRAFT_744447	1.53281	1.54936e-07	6.80985
CC77DRAFT_746756	1.49628	2.70779e-10	9.56738
CC77DRAFT_752394	1.475	7.79555e-10	9.10815
CC77DRAFT_768800	2.08571	3.20035e-13	12.4948
CC77DRAFT_782783	1.17528	3.04475e-07	6.51645
CC77DRAFT_78571	2.7227	1.06523e-25	24.9726
CC77DRAFT_786348	1.04654	1.51109e-05	4.82071
CC77DRAFT_794127	1.01006	1.26664e-06	5.89735
CC77DRAFT_804135	1.23759	3.84078e-07	6.41558
CC77DRAFT_807823	2.68359	8.23661e-26	25.0843
CC77DRAFT_817030	1.26011	0.00100319	2.99861
CC77DRAFT_832476	1.66962	2.39929e-12	11.6199
CC77DRAFT_833006	1.15598	1.37193e-07	6.86267
CC77DRAFT_83600	1.35908	0.0111126	1.95418
CC77DRAFT_836169	1.00813	8.63111e-06	5.06393
CC77DRAFT_838071	1.1419	1.5868e-07	6.79948
CC77DRAFT_839270	1.69569	1.08602e-08	7.96416
CC77DRAFT_839420	1.03294	7.24132e-07	6.14018
CC77DRAFT_841372	1.06498	7.41756e-07	6.12974
CC77DRAFT_844787	1.37394	1.4746e-09	8.83133
CC77DRAFT_848053	1.33487	9.3018e-07	6.03143
CC77DRAFT_853746	1.61389	6.16271e-08	7.21023
CC77DRAFT_854456	1.0884	3.7539e-07	6.42552
CC77DRAFT_856758	1.40117	8.8623e-10	9.05245
CC77DRAFT_86302	1.0508	1.54477e-05	4.81114
CC77DRAFT_865710	1.24243	1.32116e-06	5.87905
CC77DRAFT_870679	1.83615	6.72129e-14	13.1725
CC77DRAFT_896587	1.51278	7.9656e-09	8.09878
CC77DRAFT_896842	2.13901	8.3147e-14	13.0802
CC77DRAFT_899244	1.60666	0.00835744	2.07793
CC77DRAFT_899511	1.82995	0.000871975	3.0595
CC77DRAFT_899817	1.76793	4.49057e-11	10.3477
CC77DRAFT_900024	2.60005	2.39566e-23	22.6206
CC77DRAFT_901357	1.00595	0.0096786	2.01419
CC77DRAFT_903421	1.91752	1.76039e-09	8.75439
CC77DRAFT_903434	1.36866	3.93071e-09	8.40553
CC77DRAFT_904181	2.27032	2.36962e-10	9.62532
CC77DRAFT_908857	1.36913	0.000311218	3.50693
CC77DRAFT_914060	1.30865	2.69e-08	7.57025
CC77DRAFT_915032	1.43648	6.36021e-07	6.19653
CC77DRAFT_915710	1.74632	1.56326e-09	8.80597
CC77DRAFT_917898	1.03463	1.51841e-05	4.81861
CC77DRAFT_919909	1.90251	0.00504311	2.2973
CC77DRAFT_920041	1.09405	1.51102e-06	5.82073
CC77DRAFT_923732	1.08657	1.19134e-06	5.92396
CC77DRAFT_923907	1.09427	5.95647e-07	6.22501
CC77DRAFT_923968	1.21465	2.67836e-07	6.57213
CC77DRAFT_923991	1.34567	2.5191e-09	8.59875
CC77DRAFT_924019	1.8415	4.13198e-14	13.3838
CC77DRAFT_924090	1.73697	0.00266187	2.57481
CC77DRAFT_924210	1.11563	1.19817e-07	6.92148
CC77DRAFT_924757	2.58562	1.06773e-19	18.9715
CC77DRAFT_924852	1.22339	1.35044e-08	7.86952
CC77DRAFT_924934	1.3276	0.00129099	2.88908
CC77DRAFT_925229	1.63361	1.9941e-11	10.7003
CC77DRAFT_926114	1.15777	0.000636638	3.19611
CC77DRAFT_926670	1.59889	5.78745e-11	10.2375
CC77DRAFT_926879	2.02627	1.06163e-15	14.974
CC77DRAFT_927029	1.02028	2.89907e-05	4.53774
CC77DRAFT_927444	3.10483	5.10418e-28	27.2921
CC77DRAFT_927501	1.67789	1.1126e-11	10.9537
CC77DRAFT_927857	1.19068	2.25832e-07	6.64621
CC77DRAFT_928067	1.70045	9.43891e-12	11.0251
CC77DRAFT_928143	2.4218	7.21037e-20	19.142
CC77DRAFT_928393	1.17876	2.02054e-07	6.69453
CC77DRAFT_928597	1.0279	8.25503e-06	5.08328
CC77DRAFT_928642	1.03011	2.84547e-06	5.54585
CC77DRAFT_928959	1.39723	4.07344e-08	7.39004
CC77DRAFT_929534	1.13582	3.60037e-07	6.44365
CC77DRAFT_929748	3.60203	2.43964e-39	38.6127
CC77DRAFT_930015	5.04873	9.91482e-61	60.0037
CC77DRAFT_930048	3.56428	1.1657e-37	36.9334
CC77DRAFT_930297	2.00309	4.36458e-15	14.3601
CC77DRAFT_930322	1.95039	1.57753e-13	12.802
CC77DRAFT_930801	1.29776	2.80084e-08	7.55271
CC77DRAFT_931074	1.42259	1.31571e-09	8.88084
CC77DRAFT_931441	2.16506	1.51609e-06	5.81928
CC77DRAFT_931446	1.2123	1.63479e-07	6.78654
CC77DRAFT_931492	2.03986	1.5804e-13	12.8012
CC77DRAFT_931559	1.59018	3.73474e-11	10.4277
CC77DRAFT_931916	1.06032	1.56731e-06	5.80484
CC77DRAFT_932815	1.74902	2.91257e-12	11.5357
CC77DRAFT_932923	1.18194	6.37774e-07	6.19533
CC77DRAFT_933198	1.72099	5.50416e-13	12.2593
CC77DRAFT_933679	1.75587	4.03495e-10	9.39416
CC77DRAFT_933789	7.41705	2.0676e-93	92.6845
CC77DRAFT_933980	1.02089	1.9257e-05	4.71541
CC77DRAFT_934235	1.3984	1.45019e-09	8.83858
CC77DRAFT_934424	2.57135	3.07166e-23	22.5126
CC77DRAFT_934429	2.81413	3.01338e-21	20.5209
CC77DRAFT_934582	1.23198	5.66113e-08	7.2471
CC77DRAFT_934586	1.58788	2.60671e-11	10.5839
CC77DRAFT_935390	1.06734	7.52612e-07	6.12343
CC77DRAFT_935395	1.853	1.03232e-14	13.9862
CC77DRAFT_935802	2.60769	2.82562e-23	22.5489
CC77DRAFT_935866	1.41355	1.13226e-09	8.94606
CC77DRAFT_935922	3.34552	1.32319e-33	32.8784
CC77DRAFT_935962	1.93682	2.9435e-14	13.5311
CC77DRAFT_935971	2.20226	1.2767e-18	17.8939
CC77DRAFT_936300	1.23829	1.92687e-06	5.71515
CC77DRAFT_936354	1.78859	4.78434e-11	10.3202
CC77DRAFT_936871	1.27641	7.03413e-09	8.15279
CC77DRAFT_936957	3.98202	4.0629e-19	18.3912
CC77DRAFT_937116	3.80444	2.3269e-42	41.6332
CC77DRAFT_937146	1.29272	9.30965e-08	7.03107
CC77DRAFT_937282	2.15141	8.59305e-08	7.06585
CC77DRAFT_937493	3.31917	5.93437e-34	33.2266
CC77DRAFT_937530	1.76984	1.96545e-06	5.70654
CC77DRAFT_938603	1.01369	0.0094015	2.0268
CC77DRAFT_939146	2.53487	1.92448e-19	18.7157
CC77DRAFT_939172	1.43748	7.91922e-10	9.10132
CC77DRAFT_939498	1.28627	9.1418e-08	7.03897
CC77DRAFT_939876	1.84119	1.79734e-10	9.74537
CC77DRAFT_940310	4.45247	3.83968e-34	33.4157
CC77DRAFT_940422	1.40072	4.40429e-09	8.35612
CC77DRAFT_940513	1.35753	9.62943e-09	8.0164
CC77DRAFT_941100	2.14164	5.19564e-17	16.2844
CC77DRAFT_941149	1.48787	1.88867e-09	8.72384
CC77DRAFT_941177	1.67178	1.24006e-12	11.9066
CC77DRAFT_941639	1.60139	6.16669e-11	10.2099
CC77DRAFT_941652	1.33758	5.51043e-09	8.25881
CC77DRAFT_941807	1.38819	0.00012762	3.89408
CC77DRAFT_941987	1.89142	1.09758e-14	13.9596
CC77DRAFT_942139	1.25618	1.85641e-05	4.73133
CC77DRAFT_942324	1.91068	6.93282e-09	8.15909
CC77DRAFT_942347	1.3694	1.56586e-09	8.80525
CC77DRAFT_942406	1.60082	0.00159689	2.79673
CC77DRAFT_942610	1.997	1.68415e-15	14.7736
CC77DRAFT_943098	1.41974	1.3001e-09	8.88602
CC77DRAFT_943220	1.4031	1.19451e-09	8.92281
CC77DRAFT_943479	1.23994	1.43394e-07	6.84347
CC77DRAFT_943549	2.90345	6.7739e-26	25.1692
CC77DRAFT_943642	1.63369	1.70482e-11	10.7683
CC77DRAFT_943918	2.34239	0.0482187	1.31678
CC77DRAFT_943953	1.16758	2.22817e-06	5.65205
CC77DRAFT_944052	5.80294	5.85167e-52	51.2327
CC77DRAFT_944156	1.31479	0.0339129	1.46964
CC77DRAFT_944171	1.29306	1.59931e-08	7.79607
CC77DRAFT_944358	2.75939	5.49328e-05	4.26017
CC77DRAFT_944384	1.12433	0.0384234	1.4154
CC77DRAFT_944401	1.3056	3.38323e-06	5.47067
CC77DRAFT_945096	1.93973	8.07984e-12	11.0926
CC77DRAFT_945423	2.63049	1.82832e-21	20.7379
CC77DRAFT_945751	1.91461	0.00178809	2.74761
CC77DRAFT_945829	1.69619	2.25311e-13	12.6472
CC77DRAFT_946066	1.60424	0.000106234	3.97374
CC77DRAFT_946321	1.98099	0.00320804	2.49376
CC77DRAFT_946351	1.02304	1.80164e-06	5.74433
CC77DRAFT_946479	1.16487	2.54715e-07	6.59395
CC77DRAFT_946572	1.09939	3.0715e-06	5.51265
CC77DRAFT_946574	2.28951	0.0482187	1.31678
CC77DRAFT_946882	3.18173	1.39288e-27	26.8561
CC77DRAFT_947060	2.03359	9.96221e-16	15.0016
CC77DRAFT_947082	1.97174	8.86963e-11	10.0521
CC77DRAFT_947172	1.32023	6.03913e-09	8.21903
CC77DRAFT_947317	1.71419	3.12039e-12	11.5058
CC77DRAFT_947407	1.33278	1.09595e-08	7.96021
CC77DRAFT_947964	5.3075	3.35876e-55	54.4738
CC77DRAFT_948152	1.56507	9.34991e-10	9.02919
CC77DRAFT_948166	2.10199	9.0767e-14	13.0421
CC77DRAFT_948232	1.42887	8.41486e-10	9.07495
CC77DRAFT_948240	5.07769	3.83459e-14	13.4163
CC77DRAFT_948405	2.17937	1.70856e-18	17.7674
CC77DRAFT_948433	5.23554	9.83089e-61	60.0074
CC77DRAFT_948462	1.06739	8.61428e-07	6.06478
CC77DRAFT_948845	1.68034	5.45141e-11	10.2635
CC77DRAFT_949140	1.36214	3.94273e-09	8.4042
CC77DRAFT_949223	2.91278	1.43577e-27	26.8429
CC77DRAFT_949867	1.20139	1.2351e-07	6.9083
CC77DRAFT_949959	4.40103	2.02285e-51	50.694
CC77DRAFT_950113	2.3605	8.0378e-20	19.0949
CC77DRAFT_950185	1.9288	2.03947e-14	13.6905
CC77DRAFT_950203	1.62516	1.43981e-11	10.8417
CC77DRAFT_950377	1.56593	4.2726e-11	10.3693
CC77DRAFT_950776	2.89655	0.00257786	2.58874
CC77DRAFT_950966	1.3493	2.16001e-09	8.66554
CC77DRAFT_950999	2.00434	1.46304e-11	10.8347
CC77DRAFT_951509	1.04281	0.0172072	1.76429
CC77DRAFT_951686	1.01188	8.57063e-06	5.06699
CC77DRAFT_951750	1.11743	1.26185e-06	5.89899
CC77DRAFT_951807	1.49452	3.57941e-10	9.44619
CC77DRAFT_952854	2.16115	1.95662e-18	17.7085
CC77DRAFT_953963	1.86387	1.06492e-14	13.9727
CC77DRAFT_954102	1.35788	2.4072e-09	8.61849
CC77DRAFT_955171	1.31462	8.53008e-09	8.06905
CC77DRAFT_955194	1.29346	1.30545e-07	6.88424
CC77DRAFT_955901	1.06813	7.84332e-07	6.1055
CC77DRAFT_956036	1.74035	1.16873e-12	11.9323
CC77DRAFT_956146	1.49265	2.71674e-11	10.566
CC77DRAFT_956336	1.38766	3.02921e-09	8.51867
CC77DRAFT_956983	1.26992	3.96337e-07	6.40194
CC77DRAFT_957091	1.4905	7.83709e-09	8.10585
CC77DRAFT_959006	1.54723	1.25861e-10	9.90011
CC77DRAFT_959303	1.05701	0.000114699	3.94044
CC77DRAFT_959431	3.50671	1.2404e-10	9.90644
CC77DRAFT_959516	1.14877	1.89732e-07	6.72186
CC77DRAFT_959960	1.38629	3.9105e-09	8.40777
CC77DRAFT_962441	1.46181	8.81132e-10	9.05496
CC77DRAFT_962462	1.66992	5.53022e-10	9.25726
CC77DRAFT_962712	1.00333	5.14991e-06	5.2882
CC77DRAFT_963548	2.24944	1.89866e-08	7.72155
CC77DRAFT_963721	1.10387	7.43827e-06	5.12853
CC77DRAFT_964058	2.2459	2.20808e-19	18.656
CC77DRAFT_964529	2.98026	0.00257786	2.58874
CC77DRAFT_964811	4.24631	1.61617e-38	37.7915
CC77DRAFT_965567	3.81192	4.67395e-31	30.3303
CC77DRAFT_965771	1.27034	1.80238e-07	6.74415
CC77DRAFT_965871	1.06634	2.36683e-06	5.62583
CC77DRAFT_966145	1.04624	1.32116e-06	5.87904
CC77DRAFT_966647	1.71621	0.0437615	1.35891
CC77DRAFT_966867	1.4915	2.65064e-10	9.57665
CC77DRAFT_968182	1.9691	4.39827e-15	14.3567
CC77DRAFT_969101	1.35919	6.15373e-09	8.21086
CC77DRAFT_969639	2.16835	1.95682e-11	10.7084
CC77DRAFT_969641	1.81887	6.84014e-14	13.1649
CC77DRAFT_969872	1.04137	4.63107e-06	5.33432
CC77DRAFT_970215	1.03693	6.02012e-05	4.22039
CC77DRAFT_971572	1.30034	2.58384e-08	7.58773
CC77DRAFT_971779	3.49233	7.33226e-17	16.1348
CC77DRAFT_972484	2.79263	1.0191e-24	23.9918
CC77DRAFT_973123	1.101	4.59116e-07	6.33808
CC77DRAFT_974926	1.48628	3.86203e-09	8.41318
CC77DRAFT_97610	1.02744	1.15877e-05	4.936
CC77DRAFT_976694	1.72294	0.0125776	1.9004
CC77DRAFT_977803	1.08008	0.0315519	1.50098
CC77DRAFT_979861	1.13395	0.00850406	2.07037
CC77DRAFT_979961	1.43176	2.20435e-10	9.65672
CC77DRAFT_980021	4.27059	8.28405e-40	39.0818
CC77DRAFT_980293	1.46713	0.00424831	2.37178
CC77DRAFT_982073	1.93161	4.5022e-13	12.3466
CC77DRAFT_982250	1.90623	5.20545e-13	12.2835
CC77DRAFT_982253	3.0063	2.49196e-28	27.6035
CC77DRAFT_983629	1.34826	1.26444e-07	6.8981
CC77DRAFT_984305	1.67473	5.00431e-12	11.3007
CC77DRAFT_985079	1.91736	4.68678e-12	11.3291
CC77DRAFT_985257	1.40653	5.86455e-09	8.23177
CC77DRAFT_985534	1.22639	4.53736e-08	7.3432
CC77DRAFT_986634	1.4917	9.67959e-11	10.0141
CC77DRAFT_987662	1.15992	3.42303e-07	6.46559
CC77DRAFT_988940	2.95161	6.54805e-09	8.18389
CC77DRAFT_989092	1.61254	7.39733e-12	11.1309
CC77DRAFT_989826	1.33805	4.08396e-08	7.38892
CC77DRAFT_989828	1.75874	4.05536e-12	11.392
CC77DRAFT_990160	1.71834	2.4943e-12	11.6031
CC77DRAFT_990455	1.50068	1.89e-10	9.72354
CC77DRAFT_990459	1.12837	6.52703e-07	6.18528
CC77DRAFT_990989	1.16303	4.29593e-07	6.36694
CC77DRAFT_991209	1.26116	2.05643e-05	4.68689
CC77DRAFT_991963	1.0516	3.9082e-06	5.40802
CC77DRAFT_992257	1.27325	8.46871e-08	7.07218
CC77DRAFT_992413	1.64312	9.37043e-11	10.0282
CC77DRAFT_993119	1.44736	3.4131e-10	9.46685
CC77DRAFT_993348	1.4278	2.24937e-09	8.64794
CC77DRAFT_993576	1.81075	8.3894e-07	6.07627
CC77DRAFT_993861	1.55588	3.24001e-11	10.4895
CC77DRAFT_994577	1.38684	3.24627e-09	8.48862
CC77DRAFT_994655	1.07535	6.63605e-06	5.17809
CC77DRAFT_995142	1.00985	0.0097792	2.0097
CC77DRAFT_996854	1.60467	2.30437e-10	9.63745
CC77DRAFT_996986	1.00823	2.89828e-05	4.53786
CC77DRAFT_997880	3.20058	4.64595e-31	30.3329
CC77DRAFT_997899	3.42539	9.10572e-35	34.0407
CC77DRAFT_998046	1.01656	0.000107132	3.97008
CC77DRAFT_998131	2.05149	3.55215e-18	17.4495
CC77DRAFT_998777	2.6085	5.49078e-23	22.2604
CC77DRAFT_999298	4.56818	1.25157e-46	45.9025
CC77DRAFT_999645	1.00761	8.34391e-06	5.07863
CC77DRAFT_999782	4.022	6.12718e-33	32.2127
CC77DRAFT_1000094	-2.32441	8.93185e-12	11.0491
CC77DRAFT_1000610	-1.54557	0.0340312	1.46812
CC77DRAFT_1000665	-2.05564	1.03081e-07	6.98682
CC77DRAFT_1000684	-1.05781	0.00259576	2.58573
CC77DRAFT_1000956	-1.21333	0.000504933	3.29677
CC77DRAFT_1001019	-2.32193	3.59462e-05	4.44435
CC77DRAFT_1001105	-2.20865	2.55528e-12	11.5926
CC77DRAFT_1001146	-1.59293	0.00444794	2.35184
CC77DRAFT_1001526	-2.93273	1.57668e-21	20.8023
CC77DRAFT_1001643	-2.68158	1.23018e-12	11.91
CC77DRAFT_1001824	-2.2874	1.8497e-12	11.7329
CC77DRAFT_1001929	-3.61257	3.53e-12	11.4522
CC77DRAFT_1002285	-1.12008	0.000201971	3.69471
CC77DRAFT_1002448	-1.53431	1.95649e-05	4.70852
CC77DRAFT_1002548	-1.09695	0.0188737	1.72414
CC77DRAFT_1002833	-1.91284	2.14031e-06	5.66952
CC77DRAFT_1003114	-1.7943	2.30684e-08	7.63698
CC77DRAFT_1003124	-1.79564	3.9897e-05	4.39906
CC77DRAFT_1003358	-1.70829	2.78954e-06	5.55447
CC77DRAFT_1003399	-2.69363	5.49609e-06	5.25995
CC77DRAFT_1003454	-3.29704	1.0192e-25	24.9917
CC77DRAFT_1003539	-1.00054	0.00940504	2.02664
CC77DRAFT_1003543	-2.63088	9.87095e-10	9.00564
CC77DRAFT_1003564	-1.78535	8.07663e-09	8.09277
CC77DRAFT_1003851	-1.29422	0.000153052	3.81516
CC77DRAFT_1004049	-1.05841	0.00217227	2.66309
CC77DRAFT_1004088	-1.03354	0.00516296	2.2871
CC77DRAFT_1004168	-1.31296	0.000126124	3.8992
CC77DRAFT_1004199	-1.74755	6.50325e-08	7.18687
CC77DRAFT_1004297	-1.0517	0.00344458	2.46286
CC77DRAFT_1004367	-1.03421	0.00523744	2.28088
CC77DRAFT_1004483	-1.2555	0.000142688	3.84561
CC77DRAFT_1004490	-1.37944	0.000475253	3.32308
CC77DRAFT_1004518	-1.379	0.000284144	3.54646
CC77DRAFT_1004556	-1.30014	9.48519e-05	4.02295
CC77DRAFT_1004979	-1.49793	1.85765e-05	4.73104
CC77DRAFT_1005011	-1.86913	1.96838e-05	4.70589
CC77DRAFT_1005101	-2.95295	4.53623e-09	8.3433
CC77DRAFT_1005129	-1.09967	0.00150178	2.82339
CC77DRAFT_1005130	-1.70133	1.0681e-06	5.97139
CC77DRAFT_1005174	-1.46989	0.0005563	3.25469
CC77DRAFT_1005176	-2.04962	2.75704e-05	4.55956
CC77DRAFT_1005182	-1.47828	0.000413965	3.38304
CC77DRAFT_1005236	-1.44064	0.000124175	3.90597
CC77DRAFT_1005247	-1.01709	0.00293009	2.53312
CC77DRAFT_1005302	-1.54261	7.91386e-05	4.10161
CC77DRAFT_1005351	-1.34512	8.30435e-05	4.08069
CC77DRAFT_1005453	-1.2654	9.38556e-05	4.02754
CC77DRAFT_1005505	-1.98408	0.000185422	3.73184
CC77DRAFT_1005543	-2.23126	1.1627e-05	4.93453
CC77DRAFT_1005583	-2.03536	1.24035e-05	4.90646
CC77DRAFT_1005694	-2.3259	1.51289e-05	4.82019
CC77DRAFT_1005707	-1.01976	0.0050556	2.29623
CC77DRAFT_1005938	-1.05067	0.00477515	2.32101
CC77DRAFT_1005946	-3.15495	2.27597e-13	12.6428
CC77DRAFT_1005985	-1.15478	0.00074011	3.1307
CC77DRAFT_1006107	-2.17584	1.05929e-11	10.975
CC77DRAFT_1006445	-1.23624	0.013549	1.86809
CC77DRAFT_1006562	-1.38162	0.000110152	3.95801
CC77DRAFT_1006672	-1.47037	2.0717e-05	4.68367
CC77DRAFT_1006690	-2.04903	6.10349e-07	6.21442
CC77DRAFT_1006856	-1.16835	0.00101877	2.99192
CC77DRAFT_1006863	-2.47912	3.07214e-15	14.5126
CC77DRAFT_1006898	-1.09859	0.00300589	2.52203
CC77DRAFT_1007170	-1.4227	1.72127e-05	4.76415
CC77DRAFT_1007433	-1.97767	1.24395e-12	11.9052
CC77DRAFT_1007435	-2.15877	1.09443e-14	13.9608
CC77DRAFT_1007436	-1.06845	0.000429195	3.36735
CC77DRAFT_1007472	-1.13161	0.00742196	2.12948
CC77DRAFT_1007626	-1.14579	0.00620257	2.20743
CC77DRAFT_1007955	-1.70675	2.18064e-07	6.66142
CC77DRAFT_1007975	-2.03158	4.02777e-09	8.39493
CC77DRAFT_1008124	-3.9271	8.35604e-34	33.078
CC77DRAFT_1008250	-1.29738	8.49942e-05	4.07061
CC77DRAFT_1008274	-1.07474	0.00191656	2.71748
CC77DRAFT_1008282	-2.925	2.50171e-16	15.6018
CC77DRAFT_1008420	-1.3218	7.96844e-05	4.09863
CC77DRAFT_1008451	-1.05481	0.00358748	2.44521
CC77DRAFT_1008454	-1.3582	2.19229e-05	4.6591
CC77DRAFT_1008726	-1.07361	0.00211	2.67572
CC77DRAFT_1008750	-1.24268	0.000762695	3.11765
CC77DRAFT_1008870	-1.05951	0.00508167	2.29399
CC77DRAFT_1008879	-1.72693	9.6217e-07	6.01675
CC77DRAFT_1008916	-1.97334	8.26002e-05	4.08302
CC77DRAFT_1009094	-1.83379	1.41935e-08	7.84791
CC77DRAFT_1009217	-1.27292	0.000733484	3.13461
CC77DRAFT_1009224	-1.54325	0.00495882	2.30462
CC77DRAFT_1009467	-1.39808	7.68548e-05	4.11433
CC77DRAFT_1009657	-1.78566	0.0259725	1.58549
CC77DRAFT_1009753	-1.40083	1.44591e-05	4.83986
CC77DRAFT_1009865	-1.42684	5.29384e-05	4.27623
CC77DRAFT_1009943	-1.15766	0.00455862	2.34117
CC77DRAFT_1010056	-2.78261	0.000672342	3.17241
CC77DRAFT_1010222	-2.23605	4.64614e-12	11.3329
CC77DRAFT_1010245	-1.69125	0.000430014	3.36652
CC77DRAFT_1010262	-1.99723	6.41931e-10	9.19251
CC77DRAFT_1010278	-1.53283	1.26885e-05	4.89659
CC77DRAFT_1010332	-2.96427	3.02787e-14	13.5189
CC77DRAFT_1010394	-2.48312	6.70362e-16	15.1737
CC77DRAFT_1010481	-1.2778	0.000127166	3.89563
CC77DRAFT_1010524	-1.30522	7.40814e-05	4.13029
CC77DRAFT_1010617	-1.3824	1.569e-05	4.80438
CC77DRAFT_1010630	-1.37471	8.87041e-05	4.05206
CC77DRAFT_1010642	-1.38158	1.96067e-05	4.70759
CC77DRAFT_1010682	-3.30445	6.41764e-21	20.1926
CC77DRAFT_1010713	-2.49901	1.18823e-13	12.9251
CC77DRAFT_1010776	-1.49972	5.6642e-05	4.24686
CC77DRAFT_1010932	-1.38581	2.04151e-05	4.69005
CC77DRAFT_1011053	-2.26005	1.70041e-08	7.76945
CC77DRAFT_1011105	-1.12075	0.000625486	3.20378
CC77DRAFT_1011110	-2.54404	0.000238613	3.62231
CC77DRAFT_1011496	-1.67112	7.28473e-08	7.13759
CC77DRAFT_1011535	-1.1226	0.00246473	2.60823
CC77DRAFT_1011560	-2.62048	5.69841e-15	14.2442
CC77DRAFT_1011575	-1.69295	2.43093e-07	6.61423
CC77DRAFT_1011612	-1.06255	0.00336697	2.47276
CC77DRAFT_1011674	-1.01369	0.00753085	2.12316
CC77DRAFT_1011821	-1.69194	8.99628e-07	6.04594
CC77DRAFT_1011900	-1.51498	2.30143e-06	5.638
CC77DRAFT_1011901	-2.62406	5.81638e-07	6.23535
CC77DRAFT_1012017	-1.63834	0.0142934	1.84486
CC77DRAFT_1012206	-1.33099	0.000185765	3.73104
CC77DRAFT_1012293	-1.5183	1.64152e-06	5.78475
CC77DRAFT_1012510	-1.11914	0.0010554	2.97658
CC77DRAFT_1012664	-1.48459	2.8873e-06	5.53951
CC77DRAFT_1012665	-1.53526	2.63838e-05	4.57866
CC77DRAFT_1012728	-1.45881	3.21627e-06	5.49265
CC77DRAFT_1012901	-2.34248	7.69167e-12	11.114
CC77DRAFT_1013040	-1.43002	1.05099e-05	4.9784
CC77DRAFT_1013211	-2.17648	8.13124e-10	9.08984
CC77DRAFT_1013302	-1.20944	0.00100209	2.99909
CC77DRAFT_1013341	-1.52784	0.000207412	3.68317
CC77DRAFT_1013386	-1.91243	4.94475e-05	4.30586
CC77DRAFT_1013456	-1.62176	0.0166013	1.77986
CC77DRAFT_1013516	-1.66011	0.0103958	1.98314
CC77DRAFT_1013520	-3.33661	1.34586e-26	25.871
CC77DRAFT_1013583	-1.11103	0.00159606	2.79695
CC77DRAFT_1013606	-3.25692	2.20707e-27	26.6562
CC77DRAFT_1013699	-1.09533	0.00234444	2.62996
CC77DRAFT_1013770	-1.46588	1.967e-05	4.7062
CC77DRAFT_1013864	-1.17726	0.000697413	3.15651
CC77DRAFT_1014048	-1.51359	1.7838e-06	5.74865
CC77DRAFT_1014093	-2.43406	0.000201281	3.6962
CC77DRAFT_1014198	-1.21447	0.000851755	3.06969
CC77DRAFT_1014200	-1.4951	1.4569e-05	4.83657
CC77DRAFT_1014438	-1.01061	0.00365944	2.43658
CC77DRAFT_1014448	-1.76201	1.7414e-08	7.7591
CC77DRAFT_1014468	-1.79669	1.84365e-08	7.73432
CC77DRAFT_1014481	-1.18594	0.00176114	2.75421
CC77DRAFT_1014608	-2.06417	1.36232e-10	9.86572
CC77DRAFT_1014616	-2.05972	2.21877e-08	7.65389
CC77DRAFT_1014774	-1.5507	4.04248e-06	5.39335
CC77DRAFT_1014864	-3.87353	2.01327e-05	4.6961
CC77DRAFT_1014912	-1.80068	1.60783e-08	7.79376
CC77DRAFT_101495	-1.27399	0.000136915	3.86355
CC77DRAFT_1014986	-2.26549	6.82615e-10	9.16582
CC77DRAFT_1014991	-1.42561	0.0385242	1.41427
CC77DRAFT_1015057	-1.17612	0.0481018	1.31784
CC77DRAFT_1015157	-1.5113	2.83052e-06	5.54813
CC77DRAFT_1015229	-1.06725	0.00262947	2.58013
CC77DRAFT_1015264	-1.20701	0.0328794	1.48308
CC77DRAFT_1015359	-1.84182	1.38776e-08	7.85768
CC77DRAFT_1015408	-1.26362	0.000209454	3.67891
CC77DRAFT_1015432	-2.40229	3.27491e-15	14.4848
CC77DRAFT_1015444	-1.01037	0.00211363	2.67497
CC77DRAFT_1015478	-1.14968	0.00293776	2.53198
CC77DRAFT_1015492	-1.78409	2.25283e-08	7.64727
CC77DRAFT_1015561	-4.51772	9.01931e-20	19.0448
CC77DRAFT_1015566	-3.42026	9.4979e-24	23.0224
CC77DRAFT_1015690	-1.72279	3.61709e-08	7.44164
CC77DRAFT_1015739	-1.77199	1.74571e-07	6.75803
CC77DRAFT_1015746	-1.17088	0.00179976	2.74479
CC77DRAFT_1015750	-1.05023	0.00361073	2.4424
CC77DRAFT_1015797	-2.18893	1.77661e-12	11.7504
CC77DRAFT_1015799	-1.85309	2.93116e-09	8.53296
CC77DRAFT_1015837	-2.11602	0.000213604	3.67039
CC77DRAFT_1015853	-1.76691	5.49861e-07	6.25975
CC77DRAFT_1015905	-1.48784	3.26052e-06	5.48671
CC77DRAFT_1015999	-1.03707	0.0420379	1.37636
CC77DRAFT_1016055	-1.34382	4.17714e-05	4.37912
CC77DRAFT_1016101	-1.37612	4.90819e-05	4.30908
CC77DRAFT_1016182	-1.16548	0.000843452	3.07394
CC77DRAFT_1016196	-1.20284	0.000308483	3.51077
CC77DRAFT_1016201	-1.53168	7.89326e-07	6.10274
CC77DRAFT_1016351	-1.10404	0.000642311	3.19225
CC77DRAFT_1016353	-1.34495	4.15224e-05	4.38172
CC77DRAFT_1016368	-1.72731	1.24533e-09	8.90472
CC77DRAFT_1016504	-1.20165	0.000692337	3.15968
CC77DRAFT_1016512	-1.35592	2.55008e-05	4.59345
CC77DRAFT_1016554	-1.9555	4.29083e-10	9.36746
CC77DRAFT_1016604	-1.6705	8.97304e-07	6.04706
CC77DRAFT_1016621	-1.63119	0.000180257	3.74411
CC77DRAFT_1016669	-1.14253	0.00122874	2.91054
CC77DRAFT_1016697	-1.31136	0.00020305	3.6924
CC77DRAFT_1016698	-1.21398	0.000593149	3.22684
CC77DRAFT_1016705	-1.52799	7.69087e-06	5.11402
CC77DRAFT_1016736	-1.19317	0.000381006	3.41907
CC77DRAFT_1016750	-1.4851	3.91311e-06	5.40748
CC77DRAFT_1016775	-1.06454	0.00293187	2.53285
CC77DRAFT_1016780	-1.61735	9.44636e-07	6.02474
CC77DRAFT_1016827	-1.81736	1.53004e-05	4.8153
CC77DRAFT_1016888	-1.06813	0.00247676	2.60612
CC77DRAFT_1016919	-1.01098	0.00529662	2.276
CC77DRAFT_1016952	-1.47184	5.33122e-06	5.27317
CC77DRAFT_1016991	-2.85558	4.17065e-19	18.3798
CC77DRAFT_1017004	-1.25698	0.000337673	3.4715
CC77DRAFT_1017016	-1.04598	0.00201218	2.69633
CC77DRAFT_1017069	-1.12013	0.00130469	2.88449
CC77DRAFT_1017102	-1.00478	0.0073035	2.13647
CC77DRAFT_1017135	-1.50054	0.000161229	3.79256
CC77DRAFT_1017146	-1.30951	6.21023e-05	4.20689
CC77DRAFT_1017207	-1.2659	0.000288266	3.54021
CC77DRAFT_1017214	-1.03276	0.00499231	2.3017
CC77DRAFT_1017234	-1.44102	1.02528e-05	4.98916
CC77DRAFT_1017247	-1.02666	0.00230303	2.6377
CC77DRAFT_1017275	-1.11756	0.00268993	2.57026
CC77DRAFT_1017310	-1.24467	0.000361609	3.44176
CC77DRAFT_1017311	-1.0411	0.00495104	2.3053
CC77DRAFT_1017317	-1.59757	2.61742e-06	5.58213
CC77DRAFT_1017415	-1.91182	0.00222112	2.65343
CC77DRAFT_1017466	-1.99786	3.1746e-07	6.49831
CC77DRAFT_1017527	-1.13323	0.00151251	2.8203
CC77DRAFT_1017550	-1.22559	0.00043888	3.35765
CC77DRAFT_1017557	-2.97884	6.75782e-06	5.17019
CC77DRAFT_1017602	-1.15827	0.000800528	3.09662
CC77DRAFT_1017606	-1.2881	8.04391e-05	4.09453
CC77DRAFT_1017616	-1.00073	0.00732132	2.13541
CC77DRAFT_1017656	-1.10202	0.00198678	2.70185
CC77DRAFT_1017711	-2.5905	2.28439e-15	14.6412
CC77DRAFT_1017724	-1.20173	0.000251603	3.59928
CC77DRAFT_1017768	-1.02444	0.00423828	2.37281
CC77DRAFT_1017922	-1.3723	3.37229e-05	4.47208
CC77DRAFT_1017937	-1.39067	4.09516e-05	4.38773
CC77DRAFT_1017992	-1.60573	3.4435e-07	6.463
CC77DRAFT_1017993	-1.08796	0.00250177	2.60175
CC77DRAFT_1018004	-1.27757	0.000179919	3.74492
CC77DRAFT_1018020	-1.09308	0.00116508	2.93364
CC77DRAFT_1018062	-1.20731	0.000826932	3.08253
CC77DRAFT_1018068	-1.27611	0.000236887	3.62546
CC77DRAFT_1018073	-2.20519	2.88564e-13	12.5398
CC77DRAFT_1018076	-4.12913	2.72469e-41	40.5647
CC77DRAFT_1018195	-1.19789	0.000609724	3.21487
CC77DRAFT_1018264	-1.10611	0.000812596	3.09013
CC77DRAFT_1018301	-1.32699	0.000135588	3.86778
CC77DRAFT_1018332	-7.29074	1.20647e-87	86.9185
CC77DRAFT_1018339	-3.39559	2.79911e-14	13.553
CC77DRAFT_1018403	-1.76465	9.6219e-05	4.01674
CC77DRAFT_1018408	-1.47473	5.69879e-06	5.24422
CC77DRAFT_1018424	-1.07716	0.00224369	2.64904
CC77DRAFT_1018447	-1.03413	0.0446449	1.35023
CC77DRAFT_1018514	-1.58614	6.57718e-07	6.18196
CC77DRAFT_1018580	-1.2029	0.000798118	3.09793
CC77DRAFT_1018600	-1.00375	0.00659351	2.18088
CC77DRAFT_1018683	-1.3039	6.1215e-05	4.21314
CC77DRAFT_1018742	-3.19759	1.35762e-24	23.8672
CC77DRAFT_1018758	-1.12198	0.00211237	2.67523
CC77DRAFT_1018814	-1.54963	7.58446e-06	5.12008
CC77DRAFT_1018817	-1.16364	0.000942853	3.02556
CC77DRAFT_1018851	-2.8214	6.85925e-05	4.16372
CC77DRAFT_1018857	-1.13171	0.00116488	2.93372
CC77DRAFT_1018869	-3.15274	1.10952e-23	22.9549
CC77DRAFT_1018894	-2.01593	6.20497e-10	9.20726
CC77DRAFT_1018930	-2.14555	3.22823e-14	13.491
CC77DRAFT_1018931	-2.50336	7.34908e-19	18.1338
CC77DRAFT_1018933	-1.14897	0.0127159	1.89565
CC77DRAFT_1018937	-2.06533	2.18344e-13	12.6609
CC77DRAFT_1018992	-1.47805	0.000311969	3.50589
CC77DRAFT_1019073	-1.20196	0.000295272	3.52978
CC77DRAFT_1019170	-1.26364	0.000198516	3.7022
CC77DRAFT_1019213	-1.94311	3.40505e-10	9.46788
CC77DRAFT_1019229	-1.01181	0.00304038	2.51707
CC77DRAFT_1019268	-3.3012	8.57141e-26	25.0669
CC77DRAFT_1019275	-1.82855	1.92902e-08	7.71466
CC77DRAFT_1019279	-1.16697	0.0005346	3.27197
CC77DRAFT_1019371	-2.7678	1.02725e-20	19.9883
CC77DRAFT_1019398	-1.96269	3.60488e-09	8.44311
CC77DRAFT_1019432	-1.14812	0.00126561	2.8977
CC77DRAFT_1019556	-1.276	0.00010702	3.97054
CC77DRAFT_1019641	-1.46772	2.82548e-07	6.54891
CC77DRAFT_1019647	-1.47455	7.53491e-06	5.12292
CC77DRAFT_1019712	-11.2232	4.08868e-142	141.388
CC77DRAFT_1019713	-7.87591	2.73949e-85	84.5623
CC77DRAFT_1019736	-2.11651	1.00429e-09	8.99814
CC77DRAFT_1019741	-2.61276	1.60751e-14	13.7938
CC77DRAFT_1019761	-1.1284	0.00133873	2.87331
CC77DRAFT_1019803	-1.69998	2.14349e-07	6.66888
CC77DRAFT_1019817	-1.81074	2.37905e-08	7.6236
CC77DRAFT_1019829	-1.67945	2.312e-06	5.63601
CC77DRAFT_1019839	-1.60754	5.30881e-07	6.275
CC77DRAFT_1019841	-1.06116	0.00152546	2.8166
CC77DRAFT_1019849	-1.51744	3.31532e-06	5.47947
CC77DRAFT_1019858	-1.2142	0.00173358	2.76106
CC77DRAFT_1019924	-1.20591	0.000384037	3.41563
CC77DRAFT_1019984	-2.98133	1.95291e-24	23.7093
CC77DRAFT_1019990	-1.07973	0.000536788	3.2702
CC77DRAFT_1019995	-1.04122	0.00576294	2.23936
CC77DRAFT_1020010	-1.18825	0.0133155	1.87564
CC77DRAFT_1020094	-2.80376	6.09577e-19	18.215
CC77DRAFT_1020131	-2.57532	8.26237e-17	16.0829
CC77DRAFT_1020173	-1.67396	1.57538e-07	6.80261
CC77DRAFT_1020202	-3.08708	3.63115e-14	13.44
CC77DRAFT_1020263	-2.71713	3.42333e-17	16.4656
CC77DRAFT_1020267	-1.35515	4.57754e-05	4.33937
CC77DRAFT_1020331	-1.05155	0.00153484	2.81394
CC77DRAFT_1020358	-2.71553	2.63968e-16	15.5784
CC77DRAFT_1020370	-1.31465	3.24184e-05	4.48921
CC77DRAFT_1020494	-1.33262	6.47259e-05	4.18892
CC77DRAFT_1020508	-1.77038	0.000350369	3.45547
CC77DRAFT_1020557	-2.69509	8.08436e-19	18.0924
CC77DRAFT_1020560	-1.03886	0.00249072	2.60368
CC77DRAFT_1020691	-1.26321	0.000182416	3.73894
CC77DRAFT_1020727	-1.36202	4.54618e-05	4.34235
CC77DRAFT_1020756	-1.41849	8.31536e-05	4.08012
CC77DRAFT_1020789	-1.37285	4.38845e-05	4.35769
CC77DRAFT_1020858	-2.11183	2.78356e-08	7.5554
CC77DRAFT_1020861	-1.53025	6.23874e-06	5.2049
CC77DRAFT_1020921	-1.12826	0.00871341	2.05981
CC77DRAFT_1020922	-1.05368	0.00645259	2.19027
CC77DRAFT_1020952	-1.07705	0.00115192	2.93858
CC77DRAFT_1021035	-1.12308	0.0026911	2.57007
CC77DRAFT_1021045	-1.48472	1.72829e-05	4.76238
CC77DRAFT_1021054	-1.63542	3.71687e-06	5.42982
CC77DRAFT_1021092	-2.15773	3.41119e-07	6.46709
CC77DRAFT_1021093	-1.05747	0.0026535	2.57618
CC77DRAFT_1021111	-1.0039	0.0119111	1.92405
CC77DRAFT_1021163	-1.72476	3.10315e-07	6.5082
CC77DRAFT_1021165	-1.0986	0.00138329	2.85909
CC77DRAFT_1021188	-1.05912	0.0106229	1.97376
CC77DRAFT_1021247	-1.63137	2.21157e-05	4.6553
CC77DRAFT_1021419	-1.03408	0.0381984	1.41796
CC77DRAFT_1021557	-1.22697	0.000672286	3.17245
CC77DRAFT_1021585	-1.91542	1.36428e-09	8.8651
CC77DRAFT_1021624	-1.56413	0.0172072	1.76429
CC77DRAFT_1021629	-1.47465	0.000717961	3.1439
CC77DRAFT_1021663	-2.51185	9.69904e-12	11.0133
CC77DRAFT_1021683	-1.79421	6.5591e-06	5.18316
CC77DRAFT_1021711	-1.22289	0.000331005	3.48017
CC77DRAFT_1021715	-6.35298	1.79213e-24	23.7466
CC77DRAFT_1021743	-2.8645	7.75339e-08	7.11051
CC77DRAFT_1021765	-1.76647	4.24613e-07	6.37201
CC77DRAFT_1021788	-2.67159	1.60499e-11	10.7945
CC77DRAFT_1021807	-1.24319	0.000251342	3.59974
CC77DRAFT_1021834	-1.68827	0.00118555	2.92608
CC77DRAFT_1021893	-1.22593	0.00021698	3.66358
CC77DRAFT_1021901	-1.16324	0.000588653	3.23014
CC77DRAFT_1021942	-2.08334	3.1115e-11	10.507
CC77DRAFT_1022038	-1.05547	0.0021177	2.67414
CC77DRAFT_1022096	-2.65768	4.20251e-07	6.37649
CC77DRAFT_1022116	-1.39427	1.81423e-05	4.74131
CC77DRAFT_1022117	-1.63399	2.6463e-07	6.57736
CC77DRAFT_1022121	-1.05442	0.00593479	2.22659
CC77DRAFT_1022186	-1.03039	0.0204702	1.68888
CC77DRAFT_1022199	-1.03336	0.00872102	2.05943
CC77DRAFT_1022246	-1.7211	0.00714518	2.14599
CC77DRAFT_1022367	-1.66164	1.08903e-07	6.96296
CC77DRAFT_1022378	-1.90788	6.96703e-09	8.15695
CC77DRAFT_1022406	-1.02546	0.00235019	2.6289
CC77DRAFT_1022411	-2.19111	5.3194e-12	11.2741
CC77DRAFT_1022432	-2.81592	0.011249	1.94889
CC77DRAFT_1022449	-1.03558	0.00213193	2.67123
CC77DRAFT_1022460	-1.45558	9.31155e-06	5.03098
CC77DRAFT_1022511	-1.11631	0.000868472	3.06124
CC77DRAFT_1022568	-1.05705	0.0030877	2.51036
CC77DRAFT_1022627	-3.14228	4.37498e-23	22.359
CC77DRAFT_1022629	-1.23362	0.000142105	3.84739
CC77DRAFT_1022645	-1.04603	0.00461069	2.33623
CC77DRAFT_1022658	-1.91607	7.61816e-09	8.11815
CC77DRAFT_1022698	-2.01268	1.18705e-09	8.92553
CC77DRAFT_1022741	-1.06114	0.00985889	2.00617
CC77DRAFT_1022743	-1.50936	2.33069e-06	5.63252
CC77DRAFT_1022746	-1.3621	9.52835e-05	4.02098
CC77DRAFT_1022759	-1.11293	0.00203681	2.69105
CC77DRAFT_1022771	-1.02136	0.00464429	2.33308
CC77DRAFT_1022826	-1.42711	8.00751e-06	5.0965
CC77DRAFT_1022880	-1.00811	0.0062432	2.20459
CC77DRAFT_1022925	-1.62087	1.73515e-07	6.76066
CC77DRAFT_1022931	-1.41194	7.50342e-06	5.12474
CC77DRAFT_1022948	-1.07395	0.0339445	1.46923
CC77DRAFT_1022996	-1.2494	0.000242723	3.61489
CC77DRAFT_1023029	-1.31955	9.24453e-05	4.03412
CC77DRAFT_1023069	-1.45892	1.43612e-05	4.84281
CC77DRAFT_1023070	-1.42326	6.6775e-06	5.17539
CC77DRAFT_1023106	-1.03133	0.00386289	2.41309
CC77DRAFT_1023109	-2.20874	2.77036e-11	10.5575
CC77DRAFT_1023138	-1.22832	0.0002379	3.62361
CC77DRAFT_1023324	-3.02245	9.6631e-26	25.0149
CC77DRAFT_1023339	-1.26071	0.000924631	3.03403
CC77DRAFT_1023379	-1.42613	2.00645e-05	4.69757
CC77DRAFT_1023401	-2.70175	2.31313e-17	16.6358
CC77DRAFT_1023439	-3.05387	0.00791645	2.10147
CC77DRAFT_1023473	-2.86709	0.000188491	3.72471
CC77DRAFT_1023502	-1.19414	0.00235195	2.62857
CC77DRAFT_1023604	-1.59584	3.2201e-06	5.49213
CC77DRAFT_1023622	-1.23808	0.00025889	3.58688
CC77DRAFT_1023625	-2.86763	1.88818e-21	20.724
CC77DRAFT_1023626	-1.21774	0.00033651	3.473
CC77DRAFT_1023636	-1.96195	9.60863e-10	9.01734
CC77DRAFT_1023745	-1.15953	0.0012208	2.91336
CC77DRAFT_1023822	-1.50849	1.78007e-06	5.74956
CC77DRAFT_1023892	-1.64553	1.39218e-07	6.85631
CC77DRAFT_1023915	-2.93437	2.97899e-23	22.5259
CC77DRAFT_1023991	-1.40127	0.000160986	3.79321
CC77DRAFT_1024038	-1.02611	0.00441802	2.35477
CC77DRAFT_1024049	-1.62297	4.71744e-05	4.32629
CC77DRAFT_1024065	-1.11799	0.00107227	2.9697
CC77DRAFT_1024078	-2.1426	5.07305e-05	4.29473
CC77DRAFT_1024123	-1.31172	0.00324216	2.48917
CC77DRAFT_1024157	-1.07866	0.00363526	2.43946
CC77DRAFT_1024209	-2.01436	1.08767e-09	8.9635
CC77DRAFT_1024227	-1.5609	0.0097792	2.0097
CC77DRAFT_1024240	-1.69548	2.28313e-07	6.64147
CC77DRAFT_1024266	-1.12744	0.00201145	2.69649
CC77DRAFT_1024334	-1.32949	0.000117559	3.92974
CC77DRAFT_1024355	-1.23208	0.000283417	3.54757
CC77DRAFT_1024485	-1.02952	0.00287699	2.54106
CC77DRAFT_1024517	-3.49594	5.79081e-28	27.2373
CC77DRAFT_1024545	-1.24714	0.00168676	2.77295
CC77DRAFT_1024610	-1.04777	0.00284718	2.54558
CC77DRAFT_1024637	-1.73026	1.63447e-05	4.78662
CC77DRAFT_1024667	-1.8025	3.18814e-09	8.49646
CC77DRAFT_1024730	-1.60164	3.80075e-07	6.42013
CC77DRAFT_1024765	-1.96345	2.80298e-10	9.55238
CC77DRAFT_1024768	-1.8778	1.69572e-06	5.77065
CC77DRAFT_1024786	-1.44436	2.12028e-05	4.67361
CC77DRAFT_1024789	-1.06122	0.00355701	2.44892
CC77DRAFT_1024818	-1.0973	0.000923521	3.03455
CC77DRAFT_1024901	-1.11984	0.00116413	2.934
CC77DRAFT_1024951	-2.04599	8.57817e-11	10.0666
CC77DRAFT_1024983	-1.78615	3.86747e-07	6.41257
CC77DRAFT_1024988	-2.82073	8.89459e-18	17.0509
CC77DRAFT_1024999	-1.38149	1.22598e-05	4.91152
CC77DRAFT_1025018	-2.17866	2.85091e-12	11.545
CC77DRAFT_1025110	-1.46333	9.76637e-06	5.01027
CC77DRAFT_1025123	-2.15046	0.000185422	3.73184
CC77DRAFT_1025138	-4.18799	8.11211e-35	34.0909
CC77DRAFT_1025219	-3.95449	7.46063e-34	33.1272
CC77DRAFT_1025266	-1.14935	0.000924632	3.03403
CC77DRAFT_1025282	-1.10785	0.00844009	2.07365
CC77DRAFT_1025296	-1.37131	0.000469403	3.32845
CC77DRAFT_1025344	-1.0016	0.00715216	2.14556
CC77DRAFT_1025475	-1.59623	3.81352e-08	7.41867
CC77DRAFT_1025528	-1.31189	0.000294198	3.53136
CC77DRAFT_1025531	-1.18764	0.000592672	3.22719
CC77DRAFT_1025557	-1.13194	0.00119196	2.92374
CC77DRAFT_1025600	-1.80961	0.0016531	2.7817
CC77DRAFT_1025602	-3.39681	3.15283e-16	15.5013
CC77DRAFT_1025624	-6.76794	1.0304e-83	82.987
CC77DRAFT_1025641	-1.57062	1.2344e-06	5.90854
CC77DRAFT_1025665	-1.68833	2.5394e-07	6.59527
CC77DRAFT_1025707	-1.40329	4.15829e-05	4.38109
CC77DRAFT_1025708	-4.71059	2.48081e-46	45.6054
CC77DRAFT_1025749	-1.55834	5.9949e-07	6.22222
CC77DRAFT_1025775	-1.05688	0.0015688	2.80443
CC77DRAFT_1025782	-1.19167	0.000308193	3.51118
CC77DRAFT_1025791	-3.67914	0.000137243	3.86251
CC77DRAFT_1025801	-1.4284	3.84466e-05	4.41514
CC77DRAFT_1025837	-1.04799	0.00217685	2.66217
CC77DRAFT_1025869	-1.20033	0.00191041	2.71887
CC77DRAFT_1025898	-1.02995	0.0263682	1.57892
CC77DRAFT_1025906	-1.30181	0.000104812	3.97959
CC77DRAFT_1025908	-1.73114	6.21031e-08	7.20689
CC77DRAFT_1025988	-1.32434	0.000234071	3.63065
CC77DRAFT_1025991	-1.74476	2.81501e-07	6.55052
CC77DRAFT_1026017	-1.70088	0.00325941	2.48686
CC77DRAFT_1026100	-1.02992	0.0169018	1.77207
CC77DRAFT_1026124	-1.07212	0.00557786	2.25353
CC77DRAFT_1026135	-1.54683	9.09011e-06	5.04143
CC77DRAFT_1026140	-1.4173	3.43045e-07	6.46465
CC77DRAFT_1026173	-1.85843	6.41735e-07	6.19264
CC77DRAFT_1026276	-1.05272	0.00401718	2.39608
CC77DRAFT_1026290	-1.06827	0.00211484	2.67472
CC77DRAFT_1026292	-1.70911	1.66648e-07	6.7782
CC77DRAFT_1026326	-1.26866	0.000144746	3.83939
CC77DRAFT_1026355	-2.20309	1.01071e-10	9.99537
CC77DRAFT_1026389	-1.03657	0.00293057	2.53305
CC77DRAFT_1026434	-1.22987	0.000435802	3.36071
CC77DRAFT_1026485	-1.13408	0.0012429	2.90556
CC77DRAFT_1026487	-1.22552	0.000264576	3.57745
CC77DRAFT_1026527	-2.04178	1.80758e-10	9.7429
CC77DRAFT_1026565	-1.06583	0.003862	2.41319
CC77DRAFT_1026574	-1.46695	8.90858e-05	4.05019
CC77DRAFT_1026582	-4.47063	4.9502e-43	42.3054
CC77DRAFT_1026605	-1.42333	0.00430721	2.3658
CC77DRAFT_1026626	-1.00933	0.00541608	2.26632
CC77DRAFT_1026638	-4.65961	5.85589e-46	45.2324
CC77DRAFT_1026686	-2.20117	2.95857e-09	8.52892
CC77DRAFT_1026688	-1.94218	8.38252e-08	7.07663
CC77DRAFT_1026694	-1.38057	0.00388323	2.41081
CC77DRAFT_1026702	-1.95614	7.34787e-08	7.13384
CC77DRAFT_1026728	-1.50658	4.43236e-05	4.35337
CC77DRAFT_1026788	-2.09356	9.91234e-06	5.00382
CC77DRAFT_1026818	-2.06904	0.00424831	2.37178
CC77DRAFT_1026966	-1.29073	0.0004765	3.32194
CC77DRAFT_1026979	-1.36981	0.00237833	2.62373
CC77DRAFT_1026988	-1.15279	0.00649564	2.18738
CC77DRAFT_1027107	-1.7979	1.80564e-08	7.74337
CC77DRAFT_1027247	-1.20883	0.000294416	3.53104
CC77DRAFT_1027366	-1.72658	0.00124696	2.90415
CC77DRAFT_1027543	-1.04474	0.00306058	2.5142
CC77DRAFT_1027764	-1.03283	0.00218749	2.66005
CC77DRAFT_1027835	-1.17544	0.000564579	3.24827
CC77DRAFT_1027950	-1.30611	0.000142662	3.84569
CC77DRAFT_1027993	-1.6966	9.7104e-08	7.01276
CC77DRAFT_1028011	-2.11083	1.81473e-11	10.7412
CC77DRAFT_1028036	-2.3703	1.50631e-08	7.82208
CC77DRAFT_1028045	-3.10597	1.0061e-20	19.9974
CC77DRAFT_1028111	-1.53466	1.55475e-05	4.80834
CC77DRAFT_1028113	-1.27509	0.00015147	3.81967
CC77DRAFT_1028258	-1.69693	3.199e-07	6.49499
CC77DRAFT_1028303	-1.89165	1.94491e-09	8.7111
CC77DRAFT_1028475	-2.74259	2.40756e-16	15.6184
CC77DRAFT_1028690	-1.43471	1.97299e-05	4.70488
CC77DRAFT_1028832	-1.13932	0.000802782	3.0954
CC77DRAFT_1028920	-1.55912	1.20906e-06	5.91755
CC77DRAFT_1028922	-1.09851	0.00223965	2.64982
CC77DRAFT_1028972	-1.28475	9.34367e-05	4.02948
CC77DRAFT_1029020	-1.42223	1.64769e-05	4.78312
CC77DRAFT_1029077	-1.23347	0.000168082	3.77448
CC77DRAFT_1029262	-2.11439	1.42886e-10	9.84501
CC77DRAFT_1029312	-1.86508	1.30398e-09	8.88473
CC77DRAFT_1029358	-1.05308	0.00179172	2.74673
CC77DRAFT_1029569	-1.03414	0.00368714	2.43331
CC77DRAFT_1029639	-1.5788	2.84434e-07	6.54602
CC77DRAFT_1029707	-1.25058	0.000363759	3.43919
CC77DRAFT_1029770	-1.89135	9.34241e-07	6.02954
CC77DRAFT_1029838	-1.12266	0.00225689	2.64649
CC77DRAFT_1029939	-2.00341	1.02395e-12	11.9897
CC77DRAFT_1029954	-1.19048	0.000442766	3.35383
CC77DRAFT_1030168	-1.83518	1.06604e-07	6.97223
CC77DRAFT_1030172	-1.31275	7.67987e-05	4.11465
CC77DRAFT_1030232	-1.0127	0.00330121	2.48133
CC77DRAFT_1030247	-1.99261	7.62751e-09	8.11762
CC77DRAFT_1030302	-1.08967	0.00154078	2.81226
CC77DRAFT_1030324	-1.52604	1.82737e-05	4.73817
CC77DRAFT_1030407	-1.5025	5.69731e-06	5.24433
CC77DRAFT_1030473	-1.02543	0.00294444	2.531
CC77DRAFT_1030665	-1.28107	0.00122106	2.91326
CC77DRAFT_1030686	-1.59734	5.65753e-06	5.24737
CC77DRAFT_1030704	-1.42828	2.60711e-05	4.58384
CC77DRAFT_1030711	-1.26311	0.000475468	3.32288
CC77DRAFT_1030741	-1.27234	0.000307242	3.51252
CC77DRAFT_1030930	-1.46853	8.94504e-05	4.04842
CC77DRAFT_1030944	-1.56469	4.71557e-07	6.32647
CC77DRAFT_1031012	-1.89563	1.26194e-06	5.89896
CC77DRAFT_1031070	-1.15977	0.000542342	3.26573
CC77DRAFT_1031168	-1.46357	0.0106084	1.97435
CC77DRAFT_1031219	-1.14273	0.005317	2.27433
CC77DRAFT_1031231	-1.6654	0.000129789	3.88676
CC77DRAFT_1031245	-1.5265	4.11828e-06	5.38528
CC77DRAFT_1031254	-1.20373	0.000202055	3.69453
CC77DRAFT_1031357	-3.40067	0.000965181	3.01539
CC77DRAFT_1031411	-1.4905	8.95513e-06	5.04793
CC77DRAFT_1031516	-1.49983	6.30319e-06	5.20044
CC77DRAFT_1031642	-1.42011	4.90297e-05	4.30954
CC77DRAFT_1031655	-1.02978	0.00595869	2.22485
CC77DRAFT_1031670	-1.98527	3.14162e-05	4.50285
CC77DRAFT_1031703	-1.63839	2.6513e-06	5.57654
CC77DRAFT_1031801	-1.21113	0.000551951	3.2581
CC77DRAFT_1031975	-1.22481	0.000181447	3.74125
CC77DRAFT_1032226	-1.13761	0.00366196	2.43629
CC77DRAFT_1032241	-2.62018	3.53443e-17	16.4517
CC77DRAFT_1032350	-1.19409	0.000613768	3.212
CC77DRAFT_1032428	-2.061	6.18556e-10	9.20862
CC77DRAFT_1032488	-1.56524	6.00229e-07	6.22168
CC77DRAFT_1032513	-1.10918	0.000979247	3.00911
CC77DRAFT_1032567	-1.11883	0.000982943	3.00747
CC77DRAFT_1032598	-1.47398	1.61118e-06	5.79286
CC77DRAFT_1032606	-3.47731	1.86968e-21	20.7282
CC77DRAFT_1032704	-1.80755	2.84017e-07	6.54666
CC77DRAFT_1032761	-1.42269	8.09725e-06	5.09166
CC77DRAFT_1032889	-2.0046	6.66859e-11	10.176
CC77DRAFT_1033175	-1.03294	0.00325798	2.48705
CC77DRAFT_1033370	-1.10303	0.00176098	2.75424
CC77DRAFT_1033452	-3.1814	5.03184e-25	24.2983
CC77DRAFT_1033470	-1.37191	4.97191e-05	4.30348
CC77DRAFT_1033497	-1.74383	1.03632e-07	6.98451
CC77DRAFT_1033604	-1.98086	1.35793e-10	9.86712
CC77DRAFT_1033606	-2.56545	1.06652e-15	14.972
CC77DRAFT_1033608	-1.46843	4.85257e-06	5.31403
CC77DRAFT_1033651	-1.87973	2.26477e-07	6.64498
CC77DRAFT_1033693	-1.81896	2.29072e-07	6.64003
CC77DRAFT_1033732	-1.98046	1.34555e-06	5.8711
CC77DRAFT_1033772	-1.75533	1.17599e-07	6.92959
CC77DRAFT_1033815	-1.48704	3.82088e-05	4.41784
CC77DRAFT_1033969	-1.46871	6.42784e-06	5.19194
CC77DRAFT_1034003	-1.79348	4.12987e-09	8.38406
CC77DRAFT_1034083	-1.07389	0.0018174	2.74055
CC77DRAFT_1034117	-3.9166	1.44073e-24	23.8414
CC77DRAFT_1034157	-1.67623	0.000194004	3.71219
CC77DRAFT_1034197	-1.42896	0.00313695	2.50349
CC77DRAFT_1034336	-1.14559	0.00144637	2.83972
CC77DRAFT_1034443	-1.38093	6.46038e-05	4.18974
CC77DRAFT_1034488	-1.4014	1.92618e-05	4.7153
CC77DRAFT_1034599	-1.51521	0.000155327	3.80875
CC77DRAFT_1034899	-2.90508	4.51236e-20	19.3456
CC77DRAFT_1035204	-1.78002	0.0100144	1.99937
CC77DRAFT_1035354	-1.56003	0.0120577	1.91874
CC77DRAFT_1035523	-2.5614	1.10006e-16	15.9586
CC77DRAFT_1035576	-1.27546	0.000261337	3.5828
CC77DRAFT_1035681	-1.38827	1.7202e-05	4.76442
CC77DRAFT_1035740	-1.61071	8.08348e-07	6.0924
CC77DRAFT_1035764	-1.40978	8.25132e-05	4.08348
CC77DRAFT_1035789	-2.21478	8.45568e-12	11.0729
CC77DRAFT_1035818	-1.27262	0.000112191	3.95004
CC77DRAFT_1035913	-2.83933	0.000287883	3.54078
CC77DRAFT_1036131	-1.13006	0.00193136	2.71414
CC77DRAFT_1036259	-1.51498	3.28572e-06	5.48337
CC77DRAFT_1036268	-4.2923	1.66826e-14	13.7777
CC77DRAFT_1036315	-1.17935	0.00280597	2.55192
CC77DRAFT_1036378	-3.21727	2.44706e-24	23.6114
CC77DRAFT_1036398	-2.98535	3.09855e-20	19.5088
CC77DRAFT_1036485	-1.31069	0.0215399	1.66676
CC77DRAFT_1036489	-1.16337	0.037916	1.42118
CC77DRAFT_1036704	-2.01459	1.24072e-09	8.90633
CC77DRAFT_1037030	-1.97547	2.53508e-10	9.59601
CC77DRAFT_1037147	-2.06712	1.67551e-09	8.77585
CC77DRAFT_1037229	-2.21277	0.00221589	2.65445
CC77DRAFT_1037234	-1.88371	4.45613e-05	4.35104
CC77DRAFT_1037288	-1.25781	0.000612346	3.213
CC77DRAFT_1037521	-1.2709	0.00014559	3.83687
CC77DRAFT_1037603	-1.50722	1.10062e-05	4.95836
CC77DRAFT_1037606	-1.42054	0.027271	1.5643
CC77DRAFT_1037660	-1.23995	0.0267105	1.57332
CC77DRAFT_1038093	-1.35203	0.00398762	2.39929
CC77DRAFT_1038310	-1.5584	1.62206e-06	5.78993
CC77DRAFT_1038445	-1.21146	0.0004645	3.33301
CC77DRAFT_1038512	-1.08776	0.00241002	2.61798
CC77DRAFT_1039010	-1.07661	0.00207936	2.68207
CC77DRAFT_1039035	-1.43119	4.13553e-06	5.38347
CC77DRAFT_1039425	-1.23312	0.000218468	3.66061
CC77DRAFT_1039659	-1.03542	0.0039208	2.40663
CC77DRAFT_1039754	-2.64668	1.20256e-18	17.9199
CC77DRAFT_1040015	-1.62524	1.85361e-06	5.73198
CC77DRAFT_1040196	-1.45687	0.0056994	2.24417
CC77DRAFT_1040984	-1.67692	1.72857e-05	4.76231
CC77DRAFT_1041160	-1.38096	2.51887e-05	4.59879
CC77DRAFT_1041196	-1.41529	0.00102902	2.98758
CC77DRAFT_1041794	-1.11364	0.00096508	3.01544
CC77DRAFT_1042045	-1.03869	0.012216	1.91307
CC77DRAFT_1042685	-2.68072	2.17424e-06	5.66269
CC77DRAFT_1042696	-5.1692	6.45781e-13	12.1899
CC77DRAFT_1042765	-1.17777	0.0007257	3.13924
CC77DRAFT_1042858	-1.29521	6.58082e-05	4.18172
CC77DRAFT_1043069	-2.27299	1.43031e-12	11.8446
CC77DRAFT_1043108	-2.05951	2.93516e-07	6.53237
CC77DRAFT_1043412	-1.1391	0.0121989	1.91368
CC77DRAFT_1043420	-2.70736	0.0297938	1.52587
CC77DRAFT_1043434	-1.43622	7.67161e-06	5.11511
CC77DRAFT_1043610	-1.47705	6.22409e-05	4.20592
CC77DRAFT_1043614	-3.58006	5.15881e-21	20.2875
CC77DRAFT_1043782	-1.25239	0.000206076	3.68597
CC77DRAFT_1043791	-1.92512	1.97785e-09	8.70381
CC77DRAFT_1044017	-1.08125	0.00166935	2.77745
CC77DRAFT_1044107	-1.83017	0.000791228	3.1017
CC77DRAFT_1044227	-4.38031	6.40951e-30	29.1932
CC77DRAFT_1044345	-1.13894	0.00189427	2.72256
CC77DRAFT_1044441	-3.12451	1.25065e-22	21.9029
CC77DRAFT_1044593	-1.14774	0.000983532	3.00721
CC77DRAFT_1044813	-1.5321	1.12199e-06	5.95001
CC77DRAFT_1044985	-1.85265	3.27134e-05	4.48527
CC77DRAFT_1045302	-4.04146	1.17122e-26	25.9314
CC77DRAFT_1045353	-1.12407	0.00258132	2.58816
CC77DRAFT_1045396	-2.03607	0.000178725	3.74781
CC77DRAFT_1045424	-2.11805	9.5298e-10	9.02092
CC77DRAFT_1045601	-2.12018	0.00597756	2.22348
CC77DRAFT_1045627	-1.0574	0.0112329	1.94951
CC77DRAFT_1045689	-1.20561	0.000722854	3.14095
CC77DRAFT_1045895	-1.34835	0.000253077	3.59675
CC77DRAFT_1046064	-1.28606	0.00111108	2.95425
CC77DRAFT_1046130	-1.81029	0.000621921	3.20626
CC77DRAFT_1046207	-1.78721	3.68936e-06	5.43305
CC77DRAFT_1046350	-2.95901	3.81288e-17	16.4187
CC77DRAFT_1046492	-1.26702	6.97985e-05	4.15615
CC77DRAFT_1046657	-1.26498	0.00658518	2.18143
CC77DRAFT_1046749	-1.6331	0.00366601	2.43581
CC77DRAFT_1046764	-1.58641	0.00091463	3.03875
CC77DRAFT_1046803	-1.1122	0.00154314	2.8116
CC77DRAFT_1046885	-1.13576	0.000701238	3.15413
CC77DRAFT_1046953	-1.07066	0.00541177	2.26666
CC77DRAFT_1046954	-1.96205	1.66651e-07	6.77819
CC77DRAFT_1046959	-1.51494	0.000918221	3.03705
CC77DRAFT_1047016	-2.06805	0.00414065	2.38293
CC77DRAFT_1047060	-1.31714	0.000730788	3.13621
CC77DRAFT_1047358	-1.27113	0.000312698	3.50488
CC77DRAFT_1048099	-1.18341	0.00052703	3.27816
CC77DRAFT_1048232	-1.63294	0.000209861	3.67807
CC77DRAFT_1048252	-2.13382	5.95266e-12	11.2253
CC77DRAFT_1048253	-1.09969	0.0412257	1.38483
CC77DRAFT_1048413	-1.67599	1.65761e-07	6.78052
CC77DRAFT_1048553	-3.76686	1.11458e-08	7.95289
CC77DRAFT_1048615	-1.05207	0.00939679	2.02702
CC77DRAFT_1048681	-1.12297	0.00283542	2.54738
CC77DRAFT_1048811	-1.22361	0.000773838	3.11135
CC77DRAFT_1048907	-1.82707	4.38838e-11	10.3577
CC77DRAFT_1049345	-1.14679	0.000606782	3.21697
CC77DRAFT_1049368	-1.68315	9.3673e-08	7.02839
CC77DRAFT_1049477	-3.33787	2.89717e-06	5.53803
CC77DRAFT_1049531	-1.0648	0.016941	1.77106
CC77DRAFT_1049944	-1.2547	0.0371985	1.42947
CC77DRAFT_1050209	-1.68993	0.00029082	3.53638
CC77DRAFT_1050567	-1.65297	3.29734e-07	6.48184
CC77DRAFT_1051	-2.84522	3.03245e-05	4.51821
CC77DRAFT_1051104	-1.42196	2.6595e-05	4.5752
CC77DRAFT_1051256	-1.02423	0.00287793	2.54092
CC77DRAFT_1051434	-1.77074	0.0097792	2.0097
CC77DRAFT_1051535	-1.00941	0.00459905	2.33733
CC77DRAFT_1051907	-1.19511	0.000751058	3.12433
CC77DRAFT_1052185	-1.26144	0.000118755	3.92535
CC77DRAFT_1052195	-3.25101	1.99182e-13	12.7008
CC77DRAFT_1052483	-1.96453	8.62041e-09	8.06447
CC77DRAFT_1052613	-4.03214	3.2939e-21	20.4823
CC77DRAFT_1052620	-1.70299	0.000165277	3.78179
CC77DRAFT_1052730	-2.90513	8.0703e-24	23.0931
CC77DRAFT_1052949	-1.23617	0.000246818	3.60762
CC77DRAFT_1053365	-1.1375	0.00162441	2.7893
CC77DRAFT_1053704	-1.46046	0.000313719	3.50346
CC77DRAFT_1053961	-2.12969	6.87681e-13	12.1626
CC77DRAFT_1053979	-5.52602	5.54027e-61	60.2565
CC77DRAFT_1053995	-1.52434	0.00628371	2.20178
CC77DRAFT_1054005	-2.32906	1.19666e-06	5.92203
CC77DRAFT_1054033	-1.01622	0.0104092	1.98258
CC77DRAFT_1054275	-2.55348	1.58898e-12	11.7989
CC77DRAFT_1054410	-1.10337	0.00121688	2.91475
CC77DRAFT_1054418	-1.86196	4.19262e-06	5.37751
CC77DRAFT_1054581	-1.82753	0.0208137	1.68165
CC77DRAFT_1054708	-1.31428	9.26448e-05	4.03318
CC77DRAFT_1054947	-1.29703	7.58736e-05	4.11991
CC77DRAFT_1055166	-3.22907	1.5437e-08	7.81144
CC77DRAFT_1055678	-2.19204	8.89305e-08	7.05095
CC77DRAFT_1055794	-1.1935	0.0410713	1.38646
CC77DRAFT_1055801	-1.70716	0.0283372	1.54764
CC77DRAFT_1055858	-1.61525	1.04276e-06	5.98182
CC77DRAFT_1055983	-1.64981	8.67136e-07	6.06191
CC77DRAFT_1055989	-1.39375	0.000102506	3.98925
CC77DRAFT_1056004	-1.23429	0.000863353	3.06381
CC77DRAFT_1056011	-2.13657	4.50701e-11	10.3461
CC77DRAFT_1056035	-1.64864	2.31938e-07	6.63463
CC77DRAFT_1056084	-1.78647	1.43149e-05	4.84421
CC77DRAFT_1056093	-1.14244	0.00089852	3.04647
CC77DRAFT_1056128	-1.54749	6.69261e-07	6.1744
CC77DRAFT_1056131	-1.36119	0.00173637	2.76036
CC77DRAFT_1056166	-1.15804	0.0038842	2.4107
CC77DRAFT_1056269	-1.43039	6.16727e-05	4.20991
CC77DRAFT_1056285	-1.20291	0.000804014	3.09474
CC77DRAFT_1056401	-1.06938	0.00475264	2.32307
CC77DRAFT_1056456	-1.69486	2.37864e-07	6.62367
CC77DRAFT_1056548	-1.70102	0.000165277	3.78179
CC77DRAFT_1056571	-1.14462	0.000933404	3.02993
CC77DRAFT_1056661	-1.03064	0.0200317	1.69828
CC77DRAFT_1056681	-1.35316	0.000201333	3.69608
CC77DRAFT_1056688	-3.33611	6.13331e-24	23.2123
CC77DRAFT_1056777	-1.85641	2.82249e-09	8.54937
CC77DRAFT_1056789	-1.52341	0.00812702	2.09007
CC77DRAFT_1056829	-1.41609	0.000754737	3.1222
CC77DRAFT_1056850	-1.03941	0.0054496	2.26364
CC77DRAFT_1056855	-1.29652	6.85481e-05	4.164
CC77DRAFT_1056889	-1.74187	1.92989e-05	4.71447
CC77DRAFT_1056893	-1.5781	1.288e-05	4.89008
CC77DRAFT_1056951	-1.12602	0.00259799	2.58536
CC77DRAFT_1056983	-1.24026	0.00801981	2.09584
CC77DRAFT_1057038	-1.67959	7.25353e-05	4.13945
CC77DRAFT_1057120	-1.09629	0.012734	1.89504
CC77DRAFT_1057147	-3.1055	5.2445e-20	19.2803
CC77DRAFT_1057177	-3.3368	1.39082e-24	23.8567
CC77DRAFT_1057192	-2.40747	9.12037e-10	9.03999
CC77DRAFT_1057196	-1.77582	3.10799e-05	4.50752
CC77DRAFT_1057321	-1.57727	6.01837e-06	5.22052
CC77DRAFT_1057322	-2.05658	2.07647e-05	4.68267
CC77DRAFT_1057376	-1.20576	0.000317776	3.49788
CC77DRAFT_1057398	-1.47287	1.73643e-05	4.76034
CC77DRAFT_1057402	-1.79612	6.91186e-06	5.16041
CC77DRAFT_1057486	-1.59798	2.30747e-06	5.63686
CC77DRAFT_1057488	-2.22366	4.59129e-10	9.33807
CC77DRAFT_1057553	-1.38624	0.000205485	3.68722
CC77DRAFT_1057601	-1.11916	0.00106098	2.97429
CC77DRAFT_1057649	-1.15646	0.0189225	1.72302
CC77DRAFT_1057777	-1.05908	0.0118184	1.92744
CC77DRAFT_1057783	-1.85042	1.06446e-05	4.97287
CC77DRAFT_1057931	-1.46496	0.01339	1.87322
CC77DRAFT_1058012	-1.36959	0.00138594	2.85826
CC77DRAFT_1058018	-1.09124	0.00167131	2.77694
CC77DRAFT_1058212	-1.45336	9.02451e-06	5.04458
CC77DRAFT_1058240	-1.19914	0.000238067	3.6233
CC77DRAFT_1058317	-1.98069	0.0171802	1.76497
CC77DRAFT_1058378	-1.22624	0.000721833	3.14156
CC77DRAFT_1058384	-1.02805	0.00243587	2.61335
CC77DRAFT_1058435	-1.04211	0.00236921	2.6254
CC77DRAFT_1058507	-1.84212	0.0259725	1.58549
CC77DRAFT_1058588	-1.11129	0.0108607	1.96414
CC77DRAFT_1058687	-1.4403	9.70855e-06	5.01285
CC77DRAFT_1058856	-1.91877	3.12302e-05	4.50542
CC77DRAFT_1058908	-2.27964	2.66232e-11	10.5747
CC77DRAFT_1058965	-1.20207	0.000226099	3.6457
CC77DRAFT_1058971	-2.5902	1.75959e-16	15.7546
CC77DRAFT_1058998	-2.08454	3.23667e-08	7.4899
CC77DRAFT_1059045	-1.16834	0.0338484	1.47046
CC77DRAFT_1059065	-1.26583	0.000174562	3.75805
CC77DRAFT_1059099	-1.64871	4.3782e-05	4.3587
CC77DRAFT_1059247	-1.60356	1.88274e-06	5.72521
CC77DRAFT_1059287	-1.64651	7.51237e-07	6.12422
CC77DRAFT_1059300	-1.75944	0.00012789	3.89316
CC77DRAFT_1059500	-2.22965	0.00303852	2.51734
CC77DRAFT_1059539	-1.36588	2.45866e-05	4.6093
CC77DRAFT_1059549	-2.25468	2.61485e-12	11.5826
CC77DRAFT_1059572	-1.72608	2.2526e-05	4.64732
CC77DRAFT_1059646	-3.17814	1.63746e-18	17.7858
CC77DRAFT_1059845	-2.09751	6.61325e-14	13.1796
CC77DRAFT_1059888	-1.40628	7.7147e-05	4.11268
CC77DRAFT_1059892	-1.14869	0.000954968	3.02001
CC77DRAFT_1059918	-3.02887	2.5668e-21	20.5906
CC77DRAFT_1059994	-2.1538	1.79876e-10	9.74503
CC77DRAFT_1060046	-1.19805	0.000719919	3.14272
CC77DRAFT_1060047	-1.35725	3.56569e-05	4.44786
CC77DRAFT_1060048	-1.8763	3.98532e-09	8.39954
CC77DRAFT_1060066	-1.03157	0.00314261	2.50271
CC77DRAFT_1060154	-1.34326	7.5522e-05	4.12193
CC77DRAFT_1060195	-2.14981	3.12015e-11	10.5058
CC77DRAFT_1060344	-1.47968	4.75188e-06	5.32313
CC77DRAFT_1060437	-1.76023	1.24439e-05	4.90504
CC77DRAFT_1060507	-1.5237	0.00149177	2.8263
CC77DRAFT_1060509	-1.43401	0.000667797	3.17536
CC77DRAFT_1060605	-1.00943	0.00415047	2.3819
CC77DRAFT_1060656	-1.18512	0.000312979	3.50448
CC77DRAFT_1060658	-1.23666	0.000233347	3.632
CC77DRAFT_1060705	-1.9427	0.018109	1.74211
CC77DRAFT_1060856	-1.33236	2.81831e-05	4.55001
CC77DRAFT_1061020	-1.44377	5.38149e-06	5.2691
CC77DRAFT_1061028	-1.62634	4.1245e-07	6.38463
CC77DRAFT_1061057	-1.59038	0.000316532	3.49958
CC77DRAFT_1061354	-1.49714	2.98731e-06	5.52472
CC77DRAFT_1061441	-2.45572	9.22973e-14	13.0348
CC77DRAFT_1061444	-2.18207	1.06508e-09	8.97262
CC77DRAFT_1061472	-2.03188	3.62932e-11	10.4402
CC77DRAFT_1061502	-1.52663	3.37812e-06	5.47132
CC77DRAFT_1061503	-1.52587	1.78464e-06	5.74845
CC77DRAFT_1061580	-1.60043	4.01251e-06	5.39658
CC77DRAFT_1061706	-1.82979	2.2995e-08	7.63837
CC77DRAFT_1061775	-3.68589	5.49328e-05	4.26017
CC77DRAFT_1061793	-1.65265	6.17934e-07	6.20906
CC77DRAFT_1061819	-1.95464	2.23891e-09	8.64996
CC77DRAFT_1061829	-1.43502	6.41423e-06	5.19286
CC77DRAFT_1061953	-1.31421	6.25713e-05	4.20362
CC77DRAFT_1062038	-5.26609	9.4201e-44	43.0259
CC77DRAFT_1062125	-1.06854	0.00385105	2.41442
CC77DRAFT_1062277	-2.5652	7.31499e-06	5.13579
CC77DRAFT_1062516	-1.17022	0.0103084	1.98681
CC77DRAFT_1062535	-1.38499	4.2307e-05	4.37359
CC77DRAFT_1062551	-1.45792	0.000205135	3.68796
CC77DRAFT_1062613	-2.08234	0.000228969	3.64022
CC77DRAFT_1062621	-1.65963	1.17362e-06	5.93047
CC77DRAFT_1062638	-1.17532	0.0125288	1.90209
CC77DRAFT_1062679	-1.04002	0.00236162	2.62679
CC77DRAFT_1062761	-1.76349	1.8298e-08	7.7376
CC77DRAFT_1062873	-3.77087	5.23279e-05	4.28127
CC77DRAFT_1062894	-1.31184	0.000113531	3.94489
CC77DRAFT_1062991	-1.28383	0.0051481	2.28835
CC77DRAFT_1063150	-1.71993	5.03656e-07	6.29787
CC77DRAFT_1063292	-1.29886	0.000373804	3.42736
CC77DRAFT_1063299	-1.10378	0.0151405	1.81986
CC77DRAFT_1063596	-1.26318	0.000109528	3.96048
CC77DRAFT_1063648	-1.09688	0.0010942	2.9609
CC77DRAFT_1063747	-1.85896	5.45291e-10	9.26337
CC77DRAFT_1063761	-1.62891	1.55105e-05	4.80938
CC77DRAFT_1063794	-1.09425	0.00178952	2.74726
CC77DRAFT_1063798	-1.76252	1.45503e-08	7.83713
CC77DRAFT_1063831	-1.02757	0.00280131	2.55264
CC77DRAFT_1063881	-1.14332	0.000965866	3.01508
CC77DRAFT_1063927	-1.62226	5.55086e-07	6.25564
CC77DRAFT_1063928	-1.23885	0.000452659	3.34423
CC77DRAFT_1064005	-2.27481	2.33795e-10	9.63116
CC77DRAFT_1064204	-1.00575	0.00807615	2.0928
CC77DRAFT_1064255	-3.10398	2.15738e-23	22.6661
CC77DRAFT_1064325	-1.27839	0.00013997	3.85397
CC77DRAFT_1064369	-3.65207	2.82142e-30	29.5495
CC77DRAFT_1064416	-2.33743	4.7875e-15	14.3199
CC77DRAFT_1064488	-2.18948	0.00159689	2.79673
CC77DRAFT_1064506	-1.3013	7.64617e-05	4.11656
CC77DRAFT_1064559	-1.60572	4.58706e-07	6.33847
CC77DRAFT_1064585	-1.49208	0.0375879	1.42495
CC77DRAFT_1064618	-2.62979	1.41225e-13	12.8501
CC77DRAFT_1064668	-1.13856	0.000906396	3.04268
CC77DRAFT_1064731	-1.40368	4.44664e-07	6.35197
CC77DRAFT_1065002	-1.26686	0.000331282	3.4798
CC77DRAFT_1065014	-2.02878	2.16113e-10	9.66532
CC77DRAFT_1065064	-1.20513	0.00039716	3.40103
CC77DRAFT_1065082	-1.64771	5.976e-07	6.22359
CC77DRAFT_1065480	-1.74169	0.0105601	1.97633
CC77DRAFT_1065526	-1.11611	0.00356386	2.44808
CC77DRAFT_1065528	-1.1868	0.011655	1.93349
CC77DRAFT_1065602	-1.3871	0.00018444	3.73414
CC77DRAFT_1065794	-2.62854	7.72788e-13	12.1119
CC77DRAFT_1065802	-1.35628	0.00505605	2.29619
CC77DRAFT_1065847	-1.9427	0.00303852	2.51734
CC77DRAFT_1065869	-1.51087	1.64131e-06	5.78481
CC77DRAFT_1065975	-1.14981	0.000690448	3.16087
CC77DRAFT_1065976	-1.62644	6.96464e-07	6.1571
CC77DRAFT_1066067	-1.06315	0.00238375	2.62274
CC77DRAFT_1066161	-2.50631	2.27465e-05	4.64309
[truncated: 1,228 more rows]

## Sheet: Table S2-4
Table S2-4. List of upregulated and downregulated genes of A. alternata in +Thr 6 d/ −Thr 1 d group. Genes with at least two fold change (log2FC > 1.0 or < −1) at p < 0.05 of +Thr 6 d in comparison to −Thr 1 d. Red and blue color indicates upregulated and downregulated genes, respectively. Data were derived from Figure S7A.
Gene ID	Log2(+Thr 6d/-Thr 1d)	p-value	-Log10p
CC77DRAFT_1000211	4.01601	1.01034e-24	23.9955
CC77DRAFT_1001136	1.24793	0.0259447	1.58595
CC77DRAFT_1002005	2.82189	1.68765e-18	17.7727
CC77DRAFT_1003405	3.40763	1.24303e-21	20.9055
CC77DRAFT_1003543	3.96455	1.47667e-37	36.8307
CC77DRAFT_1003633	6.09523	1.03675e-71	70.9843
CC77DRAFT_1004049	1.0058	4.25495e-06	5.37111
CC77DRAFT_1004389	1.36586	2.21674e-09	8.65429
CC77DRAFT_1004633	1.70602	5.11269e-12	11.2914
CC77DRAFT_1004753	1.9615	2.15942e-14	13.6657
CC77DRAFT_1005036	1.10202	0.000278569	3.55507
CC77DRAFT_1005107	1.21527	0.00898184	2.04663
CC77DRAFT_1005109	1.16989	6.98937e-08	7.15556
CC77DRAFT_1005113	1.13741	4.53701e-06	5.34323
CC77DRAFT_1005131	1.70065	1.89416e-12	11.7226
CC77DRAFT_1005574	1.59272	1.02404e-10	9.98968
CC77DRAFT_1006091	1.65491	0.00296771	2.52758
CC77DRAFT_1006560	1.12545	2.39806e-07	6.62014
CC77DRAFT_1006647	2.43986	1.49744e-05	4.82465
CC77DRAFT_1006940	1.60628	7.15842e-12	11.1452
CC77DRAFT_1007103	3.4502	2.08196e-36	35.6815
CC77DRAFT_1007182	1.56828	2.29592e-06	5.63904
CC77DRAFT_1007197	3.36923	8.46542e-05	4.07235
CC77DRAFT_1007225	1.01786	1.35227e-05	4.86894
CC77DRAFT_1007372	1.57251	6.6095e-11	10.1798
CC77DRAFT_1007444	4.6105	6.3194e-12	11.1993
CC77DRAFT_1007446	2.07359	5.1251e-16	15.2903
CC77DRAFT_1007502	1.55957	4.2287e-11	10.3738
CC77DRAFT_1007506	1.12388	6.70691e-07	6.17348
CC77DRAFT_1007593	1.12794	1.16987e-06	5.93186
CC77DRAFT_1007639	1.0038	3.24325e-06	5.48902
CC77DRAFT_1007808	1.14028	1.31615e-06	5.8807
CC77DRAFT_1007963	1.71954	1.23156e-12	11.9095
CC77DRAFT_1008731	1.79736	7.06142e-14	13.1511
CC77DRAFT_1009328	2.37844	3.30596e-13	12.4807
CC77DRAFT_1009329	1.07965	0.000196877	3.7058
CC77DRAFT_1009865	2.42065	5.08174e-20	19.294
CC77DRAFT_1010107	2.75097	0.00421502	2.3752
CC77DRAFT_1010341	2.01501	1.4317e-15	14.8441
CC77DRAFT_1010451	1.11142	4.89553e-07	6.3102
CC77DRAFT_1010604	2.60483	7.14345e-24	23.1461
CC77DRAFT_1010966	1.59707	0.000258679	3.58724
CC77DRAFT_1011083	2.30778	0.0297938	1.52587
CC77DRAFT_1011194	1.1365	1.32015e-07	6.87938
CC77DRAFT_1011316	1.57958	2.81062e-11	10.5512
CC77DRAFT_1011598	2.59286	4.73011e-17	16.3251
CC77DRAFT_1011849	1.75395	2.89445e-09	8.53843
CC77DRAFT_1011954	1.25489	1.89828e-08	7.72164
CC77DRAFT_1011997	3.02606	0.00157687	2.8022
CC77DRAFT_1012478	3.32193	0.000137243	3.86251
CC77DRAFT_1012590	2.72303	3.13083e-25	24.5043
CC77DRAFT_1012626	1.1875	4.62434e-07	6.33495
CC77DRAFT_1013499	1.29258	4.6173e-08	7.33561
CC77DRAFT_1013694	2.58506	2.39244e-23	22.6212
CC77DRAFT_1014033	2.47393	0.000134807	3.87029
CC77DRAFT_1014304	2.12475	1.36004e-17	16.8664
CC77DRAFT_1014341	1.34941	0.0152326	1.81722
CC77DRAFT_1014388	1.70662	2.7048e-11	10.5679
CC77DRAFT_1014804	2.89383	3.14586e-28	27.5023
CC77DRAFT_1015391	1.91266	1.37753e-14	13.8609
CC77DRAFT_1015420	1.74322	0.0014502	2.83857
CC77DRAFT_1015460	1.88541	1.59671e-14	13.7968
CC77DRAFT_1015578	1.51587	1.78973e-10	9.74721
CC77DRAFT_1015579	2.02583	0.0128422	1.89136
CC77DRAFT_1015831	1.15803	2.26782e-07	6.64439
CC77DRAFT_1015975	1.00424	3.15066e-06	5.5016
CC77DRAFT_1016019	1.97027	1.87077e-15	14.728
CC77DRAFT_1016094	1.0608	0.00763247	2.11733
CC77DRAFT_1016215	1.37618	1.97576e-09	8.70427
CC77DRAFT_1016219	1.72637	0.0014502	2.83857
CC77DRAFT_1016227	1.78869	1.53707e-11	10.8133
CC77DRAFT_1016248	1.93961	1.60496e-14	13.7945
CC77DRAFT_1016629	2.08274	7.56243e-17	16.1213
CC77DRAFT_1016966	1.15216	3.27335e-07	6.48501
CC77DRAFT_1016998	1.28915	8.36999e-08	7.07727
CC77DRAFT_1017103	1.216	3.73512e-07	6.4277
CC77DRAFT_1017135	1.13957	3.07328e-06	5.5124
CC77DRAFT_1017270	1.66232	8.09127e-12	11.092
CC77DRAFT_1017615	4.37196	1.18277e-45	44.9271
CC77DRAFT_1017919	4.06383	1.26362e-46	45.8984
CC77DRAFT_1018038	4.94963	1.40609e-32	31.852
CC77DRAFT_1018059	1.76155	2.51033e-13	12.6003
CC77DRAFT_1018183	2.08003	3.42351e-17	16.4655
CC77DRAFT_1018184	1.05413	9.40878e-07	6.02647
CC77DRAFT_1018276	1.74807	2.3375e-13	12.6312
CC77DRAFT_1018286	1.51855	3.41198e-10	9.46699
CC77DRAFT_1018514	1.6864	9.19312e-12	11.0365
CC77DRAFT_1018647	1.58358	7.50166e-11	10.1248
CC77DRAFT_1018678	1.3155	4.6918e-05	4.32866
CC77DRAFT_1018846	1.06863	0.00295369	2.52964
CC77DRAFT_1018955	1.05441	1.31998e-06	5.87943
CC77DRAFT_1019220	1.68318	5.29728e-12	11.2759
CC77DRAFT_1019621	2.6013	5.77006e-11	10.2388
CC77DRAFT_1019768	3.42413	2.46918e-35	34.6074
CC77DRAFT_1019944	1.18241	1.33568e-06	5.8743
CC77DRAFT_1020038	1.71431	2.40063e-11	10.6197
CC77DRAFT_1020140	1.18368	9.50292e-05	4.02214
CC77DRAFT_1020262	1.61471	6.74612e-08	7.17095
CC77DRAFT_1020301	3.46358	1.38109e-12	11.8598
CC77DRAFT_1020470	3.11359	8.26622e-28	27.0827
CC77DRAFT_1020588	1.88944	1.18634e-10	9.92579
CC77DRAFT_1020600	1.46174	3.45635e-10	9.46138
CC77DRAFT_1020699	2.2919	1.33244e-05	4.87535
CC77DRAFT_1020793	1.24306	1.74997e-08	7.75697
CC77DRAFT_1020897	2.08132	2.05291e-15	14.6876
CC77DRAFT_1020907	1.30467	4.26285e-09	8.3703
CC77DRAFT_1020919	1.53139	9.50736e-05	4.02194
CC77DRAFT_1020937	1.56652	4.29297e-11	10.3672
CC77DRAFT_1020959	1.59225	8.41636e-11	10.0749
CC77DRAFT_1021047	1.0224	3.70392e-06	5.43134
CC77DRAFT_1021055	1.34298	3.6947e-09	8.43242
CC77DRAFT_1021101	1.28011	0.00594633	2.22575
CC77DRAFT_1021386	1.14863	2.68517e-07	6.57103
CC77DRAFT_1021437	1.78496	2.55066e-13	12.5933
CC77DRAFT_1021476	1.36052	5.48159e-09	8.26109
CC77DRAFT_1021638	1.09079	3.05591e-06	5.51486
CC77DRAFT_1021685	2.63941	8.59928e-05	4.06554
CC77DRAFT_1021896	2.18393	2.95201e-18	17.5299
CC77DRAFT_1021919	1.31399	7.07791e-09	8.1501
CC77DRAFT_1021945	1.56295	4.75524e-11	10.3228
CC77DRAFT_1021990	1.86876	0.00266187	2.57481
CC77DRAFT_1022051	3.18491	3.86836e-33	32.4125
CC77DRAFT_1022077	1.2221	4.68369e-08	7.32941
CC77DRAFT_1022202	2.35448	4.16186e-17	16.3807
CC77DRAFT_1022298	2.65215	5.17129e-25	24.2864
CC77DRAFT_1022495	2.01964	4.06472e-16	15.391
CC77DRAFT_1022600	1.69183	1.00236e-12	11.999
CC77DRAFT_1022818	1.7686	5.71814e-13	12.2427
CC77DRAFT_1022919	1.01138	2.27222e-06	5.64355
CC77DRAFT_1022943	1.11601	4.69031e-07	6.3288
CC77DRAFT_1022952	1.55213	0.0116547	1.9335
CC77DRAFT_1022958	1.28638	3.37882e-08	7.47124
CC77DRAFT_1022965	2.49527	3.70567e-21	20.4311
CC77DRAFT_1023121	1.11517	0.00395706	2.40263
CC77DRAFT_1023197	1.52388	2.3364e-10	9.63145
CC77DRAFT_1023218	1.26764	4.57183e-08	7.33991
CC77DRAFT_1023281	1.18952	1.07924e-07	6.96688
CC77DRAFT_1023584	1.48443	8.92264e-11	10.0495
CC77DRAFT_1023585	1.11494	2.31147e-07	6.63611
CC77DRAFT_1023835	1.55717	6.94712e-09	8.1582
CC77DRAFT_1023836	1.20603	6.99343e-08	7.15531
CC77DRAFT_1023901	1.44524	0.0085769	2.06667
CC77DRAFT_1023942	1.42565	5.59434e-10	9.25225
CC77DRAFT_1023969	1.07896	5.45168e-07	6.26347
CC77DRAFT_1023985	1.23511	3.59639e-05	4.44413
CC77DRAFT_1023996	1.85745	0.00266187	2.57481
CC77DRAFT_1024069	2.78983	0.00421502	2.3752
CC77DRAFT_1024082	1.28603	2.59034e-08	7.58664
CC77DRAFT_1024250	2.06079	1.46769e-16	15.8334
CC77DRAFT_1024292	2.37921	9.95455e-10	9.00198
CC77DRAFT_1024407	1.49888	6.96458e-09	8.1571
CC77DRAFT_1024567	3.13264	1.63652e-18	17.7861
CC77DRAFT_1024609	1.53095	5.26187e-11	10.2789
CC77DRAFT_1024770	2.16273	3.91763e-05	4.40698
CC77DRAFT_1024826	1.29566	0.00462512	2.33488
CC77DRAFT_1024828	1.15128	7.50593e-07	6.1246
CC77DRAFT_1025144	8.25523	6.43819e-103	102.191
CC77DRAFT_1025234	1.31093	0.0277101	1.55736
CC77DRAFT_1025407	1.46564	6.32231e-10	9.19912
CC77DRAFT_1025409	1.50802	1.04462e-10	9.98104
CC77DRAFT_1025600	1.31494	2.97493e-06	5.52652
CC77DRAFT_1025806	1.05494	0.00186887	2.72842
CC77DRAFT_1025960	1.30819	1.65721e-08	7.78062
CC77DRAFT_1026046	1.07321	0.0237965	1.62349
CC77DRAFT_1026140	2.94008	1.1321e-27	26.9461
CC77DRAFT_1026206	1.5957	1.67671e-11	10.7755
CC77DRAFT_1026316	1.18419	1.25444e-07	6.90155
CC77DRAFT_1026352	1.60126	1.25449e-11	10.9015
CC77DRAFT_1026452	1.62585	3.25784e-11	10.4871
CC77DRAFT_1026506	1.70872	1.08467e-09	8.9647
CC77DRAFT_1026584	2.80921	1.53189e-06	5.81477
CC77DRAFT_1026590	1.89073	4.97917e-06	5.30284
CC77DRAFT_1026607	1.04547	1.19084e-05	4.92415
CC77DRAFT_1026628	2.58755	4.41136e-24	23.3554
CC77DRAFT_1027108	3.09059	5.51798e-26	25.2582
CC77DRAFT_1027587	1.86355	1.6338e-13	12.7868
CC77DRAFT_1027991	1.41962	1.52335e-09	8.8172
CC77DRAFT_1028041	1.19175	6.68608e-07	6.17483
CC77DRAFT_1028121	1.77166	1.81279e-13	12.7417
CC77DRAFT_1028144	1.88361	1.15293e-09	8.9382
CC77DRAFT_1028232	1.98855	3.53925e-15	14.4511
CC77DRAFT_1028550	1.12359	1.79171e-07	6.74673
CC77DRAFT_1028634	1.24657	3.19723e-08	7.49523
CC77DRAFT_1028714	1.30145	2.01682e-08	7.69533
CC77DRAFT_1028727	1.52243	3.27036e-10	9.4854
CC77DRAFT_1029009	1.43971	4.74289e-10	9.32396
CC77DRAFT_1029373	1.08266	3.39566e-07	6.46908
CC77DRAFT_1029425	1.21913	3.56364e-07	6.44811
CC77DRAFT_1029668	1.05096	8.84778e-06	5.05317
CC77DRAFT_1029946	2.17203	2.38403e-16	15.6227
CC77DRAFT_1030628	1.30729	1.88232e-08	7.72531
CC77DRAFT_1030753	1.44382	2.82117e-10	9.54957
CC77DRAFT_1030793	1.84188	5.00055e-14	13.301
CC77DRAFT_1030870	1.0347	1.86872e-06	5.72846
CC77DRAFT_1031050	1.36729	5.5731e-09	8.2539
CC77DRAFT_1031526	2.84732	7.25083e-28	27.1396
CC77DRAFT_1031611	1.58488	2.26555e-11	10.6448
CC77DRAFT_1032239	1.77124	1.41989e-12	11.8477
CC77DRAFT_1032470	1.62341	0.000102071	3.9911
CC77DRAFT_1032529	2.31522	9.18837e-20	19.0368
CC77DRAFT_1032598	1.83573	5.42479e-14	13.2656
CC77DRAFT_1032700	1.49601	1.7288e-10	9.76225
CC77DRAFT_1032980	1.11133	7.0124e-07	6.15413
CC77DRAFT_1033266	1.36178	1.48349e-09	8.82871
CC77DRAFT_1033317	1.34141	4.15806e-09	8.38111
CC77DRAFT_1033659	1.20923	2.26493e-06	5.64495
CC77DRAFT_1033667	1.43488	6.61346e-10	9.17957
CC77DRAFT_1033857	1.13278	2.31829e-05	4.63483
CC77DRAFT_1034023	1.18967	2.54883e-08	7.59366
CC77DRAFT_1034316	1.32534	5.67886e-06	5.24574
CC77DRAFT_1034988	1.14552	9.58229e-08	7.01853
CC77DRAFT_1035408	1.13516	0.0473162	1.32499
CC77DRAFT_1035652	1.62127	1.98611e-10	9.702
CC77DRAFT_1035753	1.55664	8.3701e-11	10.0773
CC77DRAFT_1035832	1.80418	0.00101204	2.9948
CC77DRAFT_1035968	5.30581	4.42244e-17	16.3543
CC77DRAFT_1036426	1.1213	4.48417e-06	5.34832
CC77DRAFT_1036427	1.45122	6.63201e-09	8.17836
CC77DRAFT_1036429	3.24971	1.12862e-15	14.9475
CC77DRAFT_1036661	1.40855	6.78039e-10	9.16875
CC77DRAFT_1036806	2.87915	0.00421502	2.3752
CC77DRAFT_1037332	2.27009	4.83651e-18	17.3155
CC77DRAFT_1037410	1.03924	5.44329e-06	5.26414
CC77DRAFT_1038091	1.37258	1.72216e-09	8.76393
CC77DRAFT_1038697	3.64464	1.34813e-32	31.8703
CC77DRAFT_1039035	1.29905	2.1794e-08	7.66166
CC77DRAFT_103914	4.91969	9.38473e-59	58.0276
CC77DRAFT_1039272	1.09133	1.14723e-06	5.94035
CC77DRAFT_1039315	1.2331	2.36053e-08	7.62699
CC77DRAFT_1039719	1.8282	5.37026e-14	13.27
CC77DRAFT_1040928	2.22837	2.99379e-06	5.52378
CC77DRAFT_1043005	1.33597	2.76476e-08	7.55834
CC77DRAFT_1043019	1.31274	5.54652e-09	8.25598
CC77DRAFT_1043108	4.5366	1.14684e-49	48.9405
CC77DRAFT_1043109	2.90266	1.5437e-08	7.81144
CC77DRAFT_1044181	4.68952	7.99364e-51	50.0973
CC77DRAFT_1044281	1.68177	1.72121e-06	5.76417
CC77DRAFT_1044489	1.25655	0.000417457	3.37939
CC77DRAFT_1044512	3.9633	8.81891e-45	44.0546
CC77DRAFT_1044558	2.12106	6.83318e-08	7.16538
CC77DRAFT_1044802	1.34901	4.35352e-07	6.36116
CC77DRAFT_1045008	2.98948	1.62499e-06	5.78915
CC77DRAFT_1045382	1.90522	6.06267e-06	5.21734
CC77DRAFT_1045423	2.59995	2.3889e-18	17.6218
CC77DRAFT_1045876	1.32904	5.2542e-09	8.27949
CC77DRAFT_1045962	1.64103	8.78586e-09	8.05622
CC77DRAFT_1046349	2.00072	1.53495e-12	11.8139
CC77DRAFT_1046369	3.25914	6.56789e-31	30.1826
CC77DRAFT_1046596	1.07231	1.15765e-05	4.93642
CC77DRAFT_1046786	1.36042	1.90214e-08	7.72076
CC77DRAFT_1046896	1.27118	1.42214e-08	7.84706
CC77DRAFT_1046993	1.02193	4.11529e-05	4.3856
CC77DRAFT_1047122	2.3803	0.00157015	2.80406
CC77DRAFT_1047267	1.73161	5.57977e-13	12.2534
CC77DRAFT_1047714	1.14796	2.09609e-07	6.67859
CC77DRAFT_1048688	2.53033	7.08836e-23	22.1495
CC77DRAFT_1048906	4.01584	2.36925e-15	14.6254
CC77DRAFT_1049125	1.89145	3.54337e-14	13.4506
CC77DRAFT_1049357	1.03286	2.4981e-06	5.60239
CC77DRAFT_1049425	3.52219	1.20815e-36	35.9179
CC77DRAFT_1049514	1.41347	1.29418e-05	4.88801
CC77DRAFT_1049631	3.55673	1.11458e-08	7.95289
CC77DRAFT_1049938	1.89245	4.09338e-05	4.38792
CC77DRAFT_1050574	1.56524	3.28617e-11	10.4833
CC77DRAFT_1051285	1.49972	1.72833e-07	6.76237
CC77DRAFT_1052326	1.2909	2.04776e-08	7.68872
CC77DRAFT_1052569	1.4353	2.09896e-05	4.678
CC77DRAFT_1052750	4.15197	1.40684e-44	43.8518
CC77DRAFT_1053937	1.82273	0.000219755	3.65806
CC77DRAFT_1054482	1.16059	3.73224e-05	4.42803
CC77DRAFT_1055063	1.60418	0.000542941	3.26525
CC77DRAFT_1055157	1.575	0.000258679	3.58724
CC77DRAFT_1055537	3.77179	2.78417e-07	6.5553
CC77DRAFT_1055896	2.47753	2.69275e-09	8.5698
CC77DRAFT_1055912	1.03148	0.00430721	2.3658
CC77DRAFT_1056016	1.31728	2.10607e-05	4.67653
CC77DRAFT_1056307	3.19244	3.05979e-31	30.5143
CC77DRAFT_1056314	1.48828	3.67397e-07	6.43486
CC77DRAFT_1056326	1.67839	9.99517e-13	12.0002
CC77DRAFT_1056359	1.90551	5.85244e-15	14.2327
CC77DRAFT_1056548	1.92579	1.49997e-11	10.8239
CC77DRAFT_1056748	1.66554	6.46001e-12	11.1898
CC77DRAFT_1056832	2.28011	0.0297938	1.52587
CC77DRAFT_1057067	1.33681	9.12554e-09	8.03974
CC77DRAFT_1057209	1.06245	2.25379e-06	5.64709
CC77DRAFT_1057721	2.00547	3.49673e-16	15.4563
CC77DRAFT_1057906	1.14845	2.36038e-05	4.62702
CC77DRAFT_1057930	2.69002	2.42779e-20	19.6148
CC77DRAFT_1057949	1.95184	0.00119995	2.92084
CC77DRAFT_1057966	1.43268	0.00305387	2.51515
CC77DRAFT_1058239	1.6487	1.00473e-09	8.99795
CC77DRAFT_1058433	1.94093	2.59052e-09	8.58661
CC77DRAFT_1058631	2.53504	2.47303e-21	20.6068
CC77DRAFT_1059105	1.87447	0.0128422	1.89136
CC77DRAFT_1059169	2.66469	5.82744e-24	23.2345
CC77DRAFT_1059426	2.4021	0.0297938	1.52587
CC77DRAFT_1059545	1.43142	6.26971e-09	8.20275
CC77DRAFT_1059554	1.52869	0.000908636	3.04161
CC77DRAFT_1059661	4.35367	6.33353e-50	49.1984
CC77DRAFT_1059662	2.89558	1.15677e-24	23.9368
CC77DRAFT_1059739	2.29524	2.06193e-19	18.6857
CC77DRAFT_1060033	1.74745	1.27831e-13	12.8934
CC77DRAFT_1060187	3.6078	1.99252e-06	5.7006
CC77DRAFT_1060407	2.00545	0.0194098	1.71198
CC77DRAFT_1060480	1.95293	2.73286e-16	15.5634
CC77DRAFT_1060501	1.41343	6.57839e-07	6.18188
CC77DRAFT_1060790	1.08517	5.23659e-07	6.28095
CC77DRAFT_1060802	1.32091	3.6395e-08	7.43896
CC77DRAFT_1060865	2.25029	3.70087e-19	18.4317
CC77DRAFT_1060886	1.65146	0.000826643	3.08268
CC77DRAFT_1061118	1.11275	1.61258e-05	4.79248
CC77DRAFT_1061121	1.85949	9.25729e-09	8.03352
CC77DRAFT_1061215	2.52901	0.011249	1.94889
CC77DRAFT_1061325	1.1099	0.0283372	1.54764
CC77DRAFT_1061357	1.16061	0.0463935	1.33354
CC77DRAFT_1061380	1.62926	8.27859e-07	6.08204
CC77DRAFT_1061558	1.91483	8.21407e-15	14.0854
CC77DRAFT_1061791	1.09197	0.00058272	3.23454
CC77DRAFT_1062161	1.13612	5.41155e-06	5.26668
CC77DRAFT_1062173	3.00507	3.26314e-08	7.48636
CC77DRAFT_1062215	4.25746	1.63578e-38	37.7863
CC77DRAFT_1062375	1.52172	0.0301407	1.52085
CC77DRAFT_1062512	1.4204	5.30233e-05	4.27553
CC77DRAFT_1062541	1.80963	0.0292174	1.53436
CC77DRAFT_1062803	1.16406	0.0283372	1.54764
CC77DRAFT_1062831	1.3105	3.2501e-07	6.4881
CC77DRAFT_1062961	1.46232	6.56888e-09	8.18251
CC77DRAFT_1063186	3.51696	1.29057e-37	36.8892
CC77DRAFT_1063430	1.78221	5.30956e-06	5.27494
CC77DRAFT_1063479	1.24081	0.000252702	3.59739
CC77DRAFT_1063528	1.92212	1.20882e-14	13.9176
CC77DRAFT_1063607	1.06347	7.12965e-07	6.14693
CC77DRAFT_1063747	1.02092	3.21376e-06	5.49299
CC77DRAFT_1063785	1.36095	0.012158	1.91514
CC77DRAFT_1063792	1.21285	1.42063e-08	7.84752
CC77DRAFT_1064056	3.08702	7.52755e-09	8.12335
CC77DRAFT_1064225	1.51808	3.92914e-09	8.4057
CC77DRAFT_1064439	2.36809	7.98346e-20	19.0978
CC77DRAFT_1064564	1.87755	3.77922e-11	10.4226
CC77DRAFT_1064731	1.13139	3.8137e-06	5.41865
CC77DRAFT_1064749	2.06506	3.02959e-10	9.51862
CC77DRAFT_1064818	1.47637	4.63884e-10	9.33359
CC77DRAFT_1064896	1.08346	4.43611e-06	5.353
CC77DRAFT_1064984	1.12467	0.000272638	3.56441
CC77DRAFT_1065195	2.45943	1.90213e-16	15.7208
CC77DRAFT_1065208	3.37527	2.17173e-10	9.66319
CC77DRAFT_1065236	1.1302	2.05615e-07	6.68694
CC77DRAFT_1065610	1.88748	1.43492e-14	13.8432
CC77DRAFT_1066075	1.75383	6.05616e-14	13.2178
CC77DRAFT_1066091	1.44808	4.76315e-08	7.32211
CC77DRAFT_1066099	1.01052	0.000164643	3.78346
CC77DRAFT_1066176	1.12345	4.94219e-07	6.30608
CC77DRAFT_1066548	2.10269	0.00846923	2.07216
CC77DRAFT_1066984	2.71021	5.95335e-11	10.2252
CC77DRAFT_1067199	2.1565	1.54876e-05	4.81002
CC77DRAFT_1067280	1.17413	9.0561e-08	7.04306
CC77DRAFT_1067375	1.89016	0.00601135	2.22103
CC77DRAFT_1067389	4.21579	5.47879e-14	13.2613
CC77DRAFT_1067428	1.25976	0.000130641	3.88392
CC77DRAFT_1067515	1.73167	8.9206e-13	12.0496
CC77DRAFT_1067622	1.4973	9.43401e-11	10.0253
CC77DRAFT_1067875	1.39035	0.00808426	2.09236
CC77DRAFT_1068023	1.79326	1.53003e-13	12.8153
CC77DRAFT_1068024	1.33824	5.76756e-07	6.23901
CC77DRAFT_1068132	1.35856	0.0309913	1.50876
CC77DRAFT_1068311	3.54057	2.01327e-05	4.6961
CC77DRAFT_1069977	1.88398	0.0007057	3.15138
CC77DRAFT_1070439	2.1627	2.1712e-10	9.6633
CC77DRAFT_1070977	2.24917	0.000109008	3.96254
CC77DRAFT_1071168	1.18479	1.77345e-07	6.75118
CC77DRAFT_1071189	1.80733	7.15072e-14	13.1456
CC77DRAFT_1072801	2.73985	0.00421502	2.3752
CC77DRAFT_1072979	2.02554	0.0128422	1.89136
CC77DRAFT_1073449	1.11733	3.71605e-07	6.42992
CC77DRAFT_1073608	1.25879	1.12667e-07	6.9482
CC77DRAFT_1073731	1.97696	4.17979e-05	4.37885
CC77DRAFT_1074050	1.47307	0.000960216	3.01763
CC77DRAFT_1075284	2.63227	4.60997e-06	5.3363
CC77DRAFT_1075328	2.34702	4.9143e-05	4.30854
CC77DRAFT_1076840	1.02672	0.0283372	1.54764
CC77DRAFT_1076937	1.80047	0.0292174	1.53436
CC77DRAFT_1077394	8.00563	8.75088e-101	100.058
CC77DRAFT_1077409	1.52477	1.71661e-10	9.76533
CC77DRAFT_1078075	1.9102	5.7235e-05	4.24234
CC77DRAFT_1078626	1.08701	4.26309e-07	6.37028
CC77DRAFT_1078917	2.59364	9.14445e-24	23.0388
CC77DRAFT_1079933	1.90578	0.00119995	2.92084
CC77DRAFT_1080602	2.64775	1.54426e-24	23.8113
CC77DRAFT_1081732	1.8977	0.00414065	2.38293
CC77DRAFT_1081957	1.83147	7.77899e-09	8.10908
CC77DRAFT_1081963	2.3388	0.0297938	1.52587
CC77DRAFT_1082022	1.47754	1.01266e-05	4.99454
CC77DRAFT_1082646	1.07666	1.30559e-05	4.88419
CC77DRAFT_1083230	1.19867	0.00622823	2.20564
CC77DRAFT_1083238	4.75878	4.78208e-45	44.3204
CC77DRAFT_1083474	2.24675	3.91763e-05	4.40698
CC77DRAFT_1084499	1.55565	0.00869664	2.06065
CC77DRAFT_1085206	1.39642	0.012158	1.91514
CC77DRAFT_1087213	1.75002	4.83053e-05	4.31601
CC77DRAFT_1088016	1.80346	0.00216081	2.66538
CC77DRAFT_1088307	1.78891	2.05078e-13	12.6881
CC77DRAFT_1088563	1.03096	1.73931e-06	5.75962
CC77DRAFT_1089579	1.62482	0.0128428	1.89134
CC77DRAFT_1089648	1.32475	0.00124696	2.90415
CC77DRAFT_1090127	2.27646	9.99307e-20	19.0003
CC77DRAFT_1090553	1.77843	5.01588e-08	7.29965
CC77DRAFT_1090794	1.82716	0.0292174	1.53436
CC77DRAFT_1091661	2.19543	6.86064e-17	16.1636
CC77DRAFT_1092501	2.44662	1.33377e-18	17.8749
CC77DRAFT_1092526	1.29141	9.0109e-09	8.04523
CC77DRAFT_1092660	1.0339	0.00012701	3.89616
CC77DRAFT_1092883	1.1268	3.6362e-06	5.43935
CC77DRAFT_1093121	1.82343	0.00178809	2.74761
CC77DRAFT_1093126	1.01102	0.0187589	1.72679
CC77DRAFT_1093241	2.95655	2.26989e-17	16.644
CC77DRAFT_1093527	1.84769	1.59193e-13	12.7981
CC77DRAFT_1094072	3.15959	1.85194e-23	22.7324
CC77DRAFT_1094298	2.09982	2.61422e-13	12.5827
CC77DRAFT_1094524	2.08702	2.42943e-14	13.6145
CC77DRAFT_1094582	1.17159	0.00268141	2.57164
CC77DRAFT_1094891	1.40753	0.000293242	3.53277
CC77DRAFT_1095174	1.39491	0.000143504	3.84313
CC77DRAFT_1095192	1.31464	1.44242e-07	6.84091
CC77DRAFT_1095799	1.17	0.000300384	3.52232
CC77DRAFT_1095837	3.95035	1.69813e-25	24.77
CC77DRAFT_1095859	1.22831	5.90832e-08	7.22854
CC77DRAFT_1096418	2.0011	6.75532e-09	8.17035
CC77DRAFT_1096961	1.18227	0.0117863	1.92862
CC77DRAFT_1097278	1.28011	0.0241887	1.61639
CC77DRAFT_1097585	1.6114	2.10057e-09	8.67766
CC77DRAFT_1097711	2.83328	1.72142e-27	26.7641
CC77DRAFT_1097790	6.62833	0.00030906	3.50996
CC77DRAFT_1098308	1.54667	2.73367e-05	4.56325
CC77DRAFT_1098343	1.50495	2.8848e-06	5.53988
CC77DRAFT_1098444	2.13993	0.00557105	2.25406
CC77DRAFT_1099520	2.62344	0.011249	1.94889
CC77DRAFT_1099683	2.44514	0.0297938	1.52587
CC77DRAFT_1100353	1.78202	1.99578e-05	4.69989
CC77DRAFT_1100636	2.19704	0.000162508	3.78912
CC77DRAFT_117266	1.88422	3.62028e-11	10.4413
CC77DRAFT_122142	1.772	1.26705e-13	12.8972
CC77DRAFT_123314	1.58044	3.10337e-08	7.50817
CC77DRAFT_132947	1.55153	4.83209e-12	11.3159
CC77DRAFT_135267	1.70249	1.40803e-12	11.8514
CC77DRAFT_137453	3.65339	1.80133e-38	37.7444
CC77DRAFT_142502	1.35946	3.32408e-08	7.47833
CC77DRAFT_14275	2.17935	5.34978e-18	17.2717
CC77DRAFT_143281	1.76288	0.000144158	3.84116
CC77DRAFT_145118	3.16993	0.00059137	3.22814
CC77DRAFT_15	1.17999	1.49403e-07	6.82564
CC77DRAFT_151022	1.10167	7.80338e-06	5.10772
CC77DRAFT_155195	1.3645	0.000260539	3.58413
CC77DRAFT_156145	1.24583	7.19121e-07	6.1432
CC77DRAFT_157703	1.58953	1.88653e-10	9.72434
CC77DRAFT_157727	1.50288	1.33692e-10	9.87389
CC77DRAFT_15776	2.18223	1.03379e-16	15.9856
CC77DRAFT_158800	1.82455	6.254e-14	13.2038
CC77DRAFT_159824	1.90539	8.87529e-15	14.0518
CC77DRAFT_163662	2.5025	0.000672342	3.17241
CC77DRAFT_164375	1.47294	1.19155e-05	4.92389
CC77DRAFT_165104	2.03132	1.15434e-14	13.9377
CC77DRAFT_17076	1.61959	7.71189e-12	11.1128
CC77DRAFT_173663	1.54464	8.11271e-06	5.09083
CC77DRAFT_177332	1.10292	0.00251096	2.60016
CC77DRAFT_181307	4.95962	9.86822e-47	46.0058
CC77DRAFT_189213	3.14379	1.8299e-30	29.7376
CC77DRAFT_191201	1.33368	9.58433e-09	8.01844
CC77DRAFT_191434	1.39482	1.40699e-09	8.85171
CC77DRAFT_191757	1.26384	0.00167003	2.77728
CC77DRAFT_198978	1.23754	0.000516297	3.2871
CC77DRAFT_199194	1.96813	1.25132e-13	12.9026
CC77DRAFT_199482	1.06637	1.17741e-06	5.92907
CC77DRAFT_207226	1.6813	7.92491e-12	11.101
CC77DRAFT_210867	1.71028	3.23259e-13	12.4904
CC77DRAFT_214442	1.15195	0.00012592	3.8999
CC77DRAFT_21515	1.13972	3.22619e-07	6.49131
CC77DRAFT_215846	1.66406	5.87282e-12	11.2312
CC77DRAFT_216187	1.05154	2.66598e-06	5.57414
CC77DRAFT_218272	1.07755	1.97843e-05	4.70368
CC77DRAFT_222174	2.47001	2.69407e-22	21.5696
CC77DRAFT_222929	2.23638	1.67256e-18	17.7766
CC77DRAFT_226342	1.81153	1.29495e-11	10.8877
CC77DRAFT_230293	1.19335	1.85515e-07	6.73162
CC77DRAFT_230392	1.11449	8.87636e-07	6.05177
CC77DRAFT_231767	1.36763	1.78381e-09	8.74865
CC77DRAFT_232295	1.42328	4.89216e-10	9.3105
CC77DRAFT_234316	1.13139	4.30693e-07	6.36583
CC77DRAFT_235021	1.22825	9.04903e-08	7.0434
CC77DRAFT_236352	1.46296	5.45616e-11	10.2631
CC77DRAFT_237169	3.1655	3.27146e-23	22.4853
CC77DRAFT_23848	6.49678	3.33534e-84	83.4769
CC77DRAFT_23894	3.6961	1.25109e-38	37.9027
CC77DRAFT_239666	1.39675	2.77492e-07	6.55675
CC77DRAFT_240583	1.14912	1.09721e-07	6.95971
CC77DRAFT_240796	1.119	2.87174e-07	6.54186
CC77DRAFT_242431	2.20596	2.33838e-18	17.6311
CC77DRAFT_242971	1.85021	8.02031e-14	13.0958
CC77DRAFT_249822	1.96357	3.94359e-13	12.4041
CC77DRAFT_249843	1.12912	4.97886e-07	6.30287
CC77DRAFT_259924	1.08143	6.82479e-07	6.16591
CC77DRAFT_264324	1.20107	0.0339129	1.46964
CC77DRAFT_266056	1.63823	7.82418e-12	11.1066
CC77DRAFT_279171	1.51007	8.92638e-09	8.04932
CC77DRAFT_279285	1.64165	2.29592e-06	5.63904
CC77DRAFT_280850	3.53054	1.32049e-35	34.8793
CC77DRAFT_282589	3.3072	2.53486e-09	8.59605
CC77DRAFT_290631	1.54168	2.98671e-11	10.5248
CC77DRAFT_290992	3.41313	1.4834e-32	31.8287
CC77DRAFT_294639	1.03849	4.91862e-06	5.30816
CC77DRAFT_296007	1.71986	1.2199e-12	11.9137
CC77DRAFT_297365	1.35969	0.0277101	1.55736
CC77DRAFT_297588	3.03403	1.41263e-21	20.85
CC77DRAFT_299044	1.08326	1.35282e-05	4.86876
CC77DRAFT_308501	1.27033	0.000149538	3.82525
CC77DRAFT_309002	1.15056	0.0473162	1.32499
CC77DRAFT_310477	2.46892	3.44513e-21	20.4628
CC77DRAFT_310834	1.14492	6.43594e-07	6.19139
CC77DRAFT_312148	1.0208	3.58249e-06	5.44582
CC77DRAFT_317518	4.09096	1.97178e-40	39.7051
CC77DRAFT_31899	1.84308	1.63917e-14	13.7854
CC77DRAFT_333153	1.4599	1.43148e-10	9.84421
CC77DRAFT_333754	1.61097	2.10873e-07	6.67598
CC77DRAFT_337731	1.05645	0.000318041	3.49752
CC77DRAFT_342893	1.47776	2.12247e-10	9.67316
CC77DRAFT_364733	1.54268	2.99717e-11	10.5233
CC77DRAFT_371184	1.62018	6.57856e-11	10.1819
CC77DRAFT_378917	1.37281	0.0171802	1.76497
CC77DRAFT_381826	1.92549	5.82363e-05	4.23481
CC77DRAFT_382969	2.77465	2.26876e-16	15.6442
CC77DRAFT_382987	2.97857	2.44822e-26	25.6111
CC77DRAFT_383093	1.3113	8.65521e-09	8.06272
CC77DRAFT_386711	1.29422	1.85263e-07	6.73221
CC77DRAFT_387262	2.95641	0.00157687	2.8022
CC77DRAFT_389913	4.07257	1.04043e-31	30.9828
CC77DRAFT_39241	1.42192	1.69834e-07	6.76998
CC77DRAFT_394570	1.04427	2.01022e-06	5.69676
CC77DRAFT_396713	1.51288	0.0259725	1.58549
CC77DRAFT_397551	1.09457	1.96452e-06	5.70674
CC77DRAFT_401921	1.9851	0.0128422	1.89136
CC77DRAFT_402538	1.46059	0.000519763	3.28419
CC77DRAFT_403433	2.34896	2.68869e-19	18.5705
CC77DRAFT_403944	2.11036	3.70767e-16	15.4309
CC77DRAFT_404283	1.53002	3.31333e-09	8.47974
CC77DRAFT_404311	1.63094	2.81984e-08	7.54977
CC77DRAFT_404506	1.47736	2.39013e-10	9.62158
CC77DRAFT_407563	1.11928	2.11681e-06	5.67432
CC77DRAFT_407579	1.20476	5.3791e-07	6.26929
CC77DRAFT_435485	1.36272	1.159e-08	7.93592
CC77DRAFT_439572	1.06921	1.02179e-05	4.99064
CC77DRAFT_446991	1.74045	5.11432e-05	4.29121
CC77DRAFT_449595	1.45117	3.69627e-10	9.43224
CC77DRAFT_450279	1.16374	2.44915e-07	6.61098
CC77DRAFT_455475	1.22045	3.52637e-05	4.45267
CC77DRAFT_456775	1.90357	5.81033e-15	14.2358
CC77DRAFT_459525	1.44785	4.67574e-10	9.33015
CC77DRAFT_461190	1.00079	2.54593e-06	5.59415
CC77DRAFT_463992	1.2209	5.68936e-08	7.24494
CC77DRAFT_466613	1.3594	0.0277101	1.55736
CC77DRAFT_466741	2.92787	7.45883e-28	27.1273
CC77DRAFT_466775	1.09342	8.8352e-07	6.05378
CC77DRAFT_467614	1.36676	2.09815e-09	8.67816
CC77DRAFT_481207	1.01797	0.000215611	3.66633
CC77DRAFT_482323	1.00778	4.76539e-06	5.3219
CC77DRAFT_487559	1.20601	1.08103e-07	6.96616
CC77DRAFT_487563	1.62178	5.21734e-11	10.2826
CC77DRAFT_502631	1.68132	0.0020759	2.68279
CC77DRAFT_504626	1.1289	1.73016e-05	4.76191
CC77DRAFT_515477	1.68197	1.26303e-10	9.89859
CC77DRAFT_515622	1.14	5.31578e-07	6.27443
CC77DRAFT_52654	1.04731	9.66316e-07	6.01488
CC77DRAFT_528893	1.87867	2.70481e-14	13.5679
CC77DRAFT_531630	1.32755	3.04621e-09	8.51624
CC77DRAFT_539386	6.56027	1.1176e-63	62.9517
CC77DRAFT_540954	1.88151	0.00119995	2.92084
CC77DRAFT_540962	2.31315	4.89978e-20	19.3098
CC77DRAFT_544438	1.68534	2.74104e-12	11.5621
CC77DRAFT_545064	1.00626	2.12155e-06	5.67335
CC77DRAFT_545351	2.32193	0.000201281	3.6962
CC77DRAFT_545596	1.88807	6.98667e-13	12.1557
CC77DRAFT_546152	2.44577	0.00881166	2.05494
CC77DRAFT_546209	1.79231	2.98957e-07	6.52439
CC77DRAFT_548390	2.19035	1.42035e-07	6.8476
CC77DRAFT_555268	2.6328	1.83566e-23	22.7362
CC77DRAFT_558304	2.41181	9.34232e-08	7.02955
CC77DRAFT_563375	1.39795	6.57839e-07	6.18188
CC77DRAFT_568662	1.17317	1.83611e-05	4.7361
CC77DRAFT_570606	1.07065	6.68241e-06	5.17507
CC77DRAFT_570820	1.14576	2.98896e-07	6.52448
CC77DRAFT_576782	1.04041	1.84385e-05	4.73427
CC77DRAFT_584356	2.20865	2.93376e-16	15.5326
CC77DRAFT_58469	1.21059	5.74771e-08	7.24051
CC77DRAFT_589805	2.23721	7.3823e-18	17.1318
CC77DRAFT_593262	1.80654	4.42847e-14	13.3537
CC77DRAFT_603009	1.75994	1.10757e-07	6.95563
CC77DRAFT_614419	1.04011	6.70031e-06	5.17391
CC77DRAFT_615067	1.51483	9.27746e-11	10.0326
CC77DRAFT_61700	2.24427	4.00171e-09	8.39775
CC77DRAFT_626059	1.128	6.1521e-07	6.21098
CC77DRAFT_627061	1.56955	3.64429e-11	10.4384
CC77DRAFT_628588	1.55367	1.90024e-11	10.7212
CC77DRAFT_632504	1.11119	1.41254e-06	5.85
CC77DRAFT_63326	1.41047	3.91401e-07	6.40738
CC77DRAFT_63433	2.81225	1.44618e-05	4.83978
CC77DRAFT_640023	1.95749	2.28344e-15	14.6414
CC77DRAFT_641961	1.97482	1.28298e-15	14.8918
CC77DRAFT_64664	1.07516	1.30767e-06	5.8835
CC77DRAFT_668232	2.26589	0.0297938	1.52587
CC77DRAFT_669945	1.08677	3.82263e-07	6.41764
CC77DRAFT_675347	1.82048	7.51267e-14	13.1242
CC77DRAFT_693559	1.32706	1.44002e-08	7.84163
CC77DRAFT_693581	1.53224	1.2036e-10	9.91952
CC77DRAFT_694450	1.21389	4.7931e-08	7.31938
CC77DRAFT_704041	1.18221	6.66875e-07	6.17596
CC77DRAFT_704321	2.07139	6.14951e-17	16.2112
CC77DRAFT_705170	1.68722	1.34715e-12	11.8706
CC77DRAFT_715510	1.16907	2.33935e-07	6.63091
CC77DRAFT_717856	1.03066	0.000410411	3.38678
CC77DRAFT_718155	1.24293	4.79472e-08	7.31924
CC77DRAFT_718774	2.10454	6.88937e-15	14.1618
CC77DRAFT_721166	3.14914	3.60117e-30	29.4436
CC77DRAFT_72365	1.58772	6.45888e-11	10.1898
CC77DRAFT_725777	1.60461	5.10016e-10	9.29242
CC77DRAFT_727822	1.57305	4.35348e-10	9.36116
CC77DRAFT_728329	1.45274	1.29583e-05	4.88745
CC77DRAFT_735403	1.18725	9.33021e-08	7.03011
CC77DRAFT_740232	1.01359	4.23856e-06	5.37278
CC77DRAFT_741181	1.46409	1.62801e-08	7.78834
CC77DRAFT_741699	1.68193	0.000172471	3.76328
CC77DRAFT_742825	1.97703	7.82898e-16	15.1063
CC77DRAFT_744149	1.07657	6.4382e-07	6.19124
CC77DRAFT_746756	1.98543	7.34696e-15	14.1339
CC77DRAFT_748819	1.6203	3.25989e-11	10.4868
CC77DRAFT_750923	1.01345	3.99053e-06	5.39897
CC77DRAFT_752182	1.42993	3.14162e-05	4.50285
CC77DRAFT_753011	1.16721	9.67776e-08	7.01423
CC77DRAFT_768800	1.00311	0.000220488	3.65662
CC77DRAFT_77574	2.48463	1.50124e-22	21.8236
CC77DRAFT_78571	1.195	5.44153e-07	6.26428
CC77DRAFT_795596	1.3034	4.20991e-05	4.37573
CC77DRAFT_800249	1.45807	3.13227e-10	9.50414
CC77DRAFT_805456	1.34962	2.51118e-06	5.60012
CC77DRAFT_807823	2.25127	6.96923e-19	18.1568
CC77DRAFT_813470	1.49738	1.93669e-10	9.71294
CC77DRAFT_817030	1.14674	0.00208095	2.68174
CC77DRAFT_834492	1.52182	2.02284e-07	6.69404
CC77DRAFT_83600	1.48286	0.0058667	2.23161
CC77DRAFT_836169	1.61796	3.15825e-11	10.5006
CC77DRAFT_843768	1.83944	1.66603e-11	10.7783
CC77DRAFT_846714	1.12057	7.95522e-07	6.09935
CC77DRAFT_847866	1.11242	7.67016e-07	6.1152
CC77DRAFT_848053	1.43388	1.70633e-07	6.76794
CC77DRAFT_850991	1.13943	1.46039e-07	6.83553
CC77DRAFT_851140	1.25893	8.95695e-08	7.04784
CC77DRAFT_853746	1.43501	7.88245e-07	6.10334
CC77DRAFT_861048	2.14383	2.27296e-17	16.6434
CC77DRAFT_861072	1.08164	1.19522e-06	5.92255
CC77DRAFT_897576	1.4114	1.1061e-09	8.95621
CC77DRAFT_899244	1.86904	0.00101204	2.9948
CC77DRAFT_899745	1.38867	2.70884e-09	8.56722
CC77DRAFT_900024	1.79405	2.91354e-13	12.5356
CC77DRAFT_902415	4.28041	2.63131e-47	46.5798
CC77DRAFT_903929	1.96789	0.00320804	2.49376
CC77DRAFT_904181	1.5003	3.62707e-05	4.44044
CC77DRAFT_908857	1.06116	0.00395706	2.40263
CC77DRAFT_911801	2.29546	0.0482187	1.31678
CC77DRAFT_912457	1.62344	1.15784e-07	6.93635
CC77DRAFT_915710	1.20947	1.10515e-05	4.95658
CC77DRAFT_919422	1.19323	0.013402	1.87283
CC77DRAFT_923523	1.83328	1.38631e-11	10.8581
CC77DRAFT_923732	1.05051	5.60912e-06	5.2511
CC77DRAFT_923907	1.16005	1.09915e-07	6.95894
CC77DRAFT_924019	1.6073	1.67911e-11	10.7749
CC77DRAFT_924090	2.01874	0.000539457	3.26804
CC77DRAFT_925140	1.65209	3.04991e-12	11.5157
CC77DRAFT_926326	1.42864	7.81891e-10	9.10685
CC77DRAFT_926879	4.79572	4.65012e-58	57.3325
CC77DRAFT_927221	1.16155	2.09885e-07	6.67802
CC77DRAFT_927444	1.59124	2.86664e-10	9.54263
CC77DRAFT_927501	2.04366	4.32483e-16	15.364
CC77DRAFT_928060	2.34064	8.47393e-17	16.0719
CC77DRAFT_928597	1.92631	1.01326e-14	13.9943
CC77DRAFT_928669	1.47805	6.85152e-10	9.16421
CC77DRAFT_928686	1.48862	1.5525e-09	8.80897
CC77DRAFT_928959	3.92673	3.74797e-42	41.4262
CC77DRAFT_929319	1.96597	8.57452e-16	15.0668
CC77DRAFT_929543	1.07366	1.02145e-06	5.99078
CC77DRAFT_929748	2.46219	6.69739e-22	21.1741
CC77DRAFT_930015	4.26779	7.16747e-49	48.1446
CC77DRAFT_930048	2.24965	1.8472e-18	17.7335
CC77DRAFT_930322	1.39087	1.3821e-07	6.85946
CC77DRAFT_930407	1.3469	2.52283e-09	8.59811
CC77DRAFT_930669	1.30931	1.34726e-07	6.87055
CC77DRAFT_930738	1.72574	2.41015e-12	11.618
CC77DRAFT_930835	2.65489	6.93528e-25	24.1589
CC77DRAFT_931074	1.01448	4.1584e-06	5.38107
CC77DRAFT_931559	1.04727	1.2613e-06	5.89918
CC77DRAFT_931907	1.12942	3.66404e-06	5.43604
CC77DRAFT_933198	2.02996	4.3043e-16	15.3661
CC77DRAFT_933317	2.20405	2.01019e-16	15.6968
CC77DRAFT_933645	1.04435	0.000351039	3.45464
CC77DRAFT_933789	5.04677	2.2032e-52	51.6569
CC77DRAFT_933928	2.38987	2.68866e-16	15.5705
CC77DRAFT_934235	1.79117	3.91496e-13	12.4073
CC77DRAFT_934424	1.23414	1.70227e-07	6.76897
CC77DRAFT_934887	3.61715	4.53456e-22	21.3435
CC77DRAFT_935384	1.35025	9.00875e-09	8.04534
CC77DRAFT_935390	1.11723	5.562e-07	6.25477
CC77DRAFT_935971	2.7865	2.67876e-26	25.5721
CC77DRAFT_936412	1.15227	1.15286e-07	6.93823
CC77DRAFT_936957	3.82475	2.92433e-17	16.534
CC77DRAFT_937116	2.98857	3.96283e-29	28.402
CC77DRAFT_937893	1.67173	2.77532e-09	8.55669
CC77DRAFT_939847	1.30997	4.46997e-08	7.3497
CC77DRAFT_939876	1.4081	1.07912e-06	5.96693
CC77DRAFT_940117	1.02819	1.40181e-06	5.85331
CC77DRAFT_940310	1.87764	1.09745e-06	5.95962
CC77DRAFT_940422	1.48932	5.31697e-10	9.27434
CC77DRAFT_940513	1.25392	2.82487e-08	7.549
CC77DRAFT_940516	1.59435	1.49553e-11	10.8252
CC77DRAFT_940704	1.74424	1.7859e-12	11.7481
CC77DRAFT_941652	1.43514	5.41522e-10	9.26638
CC77DRAFT_941987	1.85941	2.28059e-14	13.642
CC77DRAFT_942139	2.37825	4.23538e-15	14.3731
CC77DRAFT_942372	1.147	0.00203947	2.69048
CC77DRAFT_942406	1.07758	0.0283372	1.54764
CC77DRAFT_942610	1.0009	1.16124e-05	4.93508
CC77DRAFT_943098	1.40851	9.28983e-10	9.03199
CC77DRAFT_943220	1.19632	1.04266e-07	6.98186
CC77DRAFT_943549	2.92768	1.52242e-25	24.8175
CC77DRAFT_943642	1.01117	7.25505e-06	5.13936
CC77DRAFT_944052	3.57703	2.99466e-20	19.5237
CC77DRAFT_944358	4.11782	1.73945e-12	11.7596
CC77DRAFT_944850	1.18536	4.32063e-06	5.36445
CC77DRAFT_945096	1.44559	7.8821e-08	7.10336
CC77DRAFT_945423	2.92929	2.49384e-27	26.6031
CC77DRAFT_945763	1.68297	1.40072e-12	11.8536
CC77DRAFT_945801	1.07501	9.43408e-07	6.0253
CC77DRAFT_945829	1.3466	1.91334e-09	8.71821
CC77DRAFT_946029	1.16565	5.39413e-07	6.26808
CC77DRAFT_946321	1.73545	0.0124009	1.90655
CC77DRAFT_946351	1.53594	1.50422e-11	10.8227
CC77DRAFT_946352	1.44922	8.16591e-10	9.088
CC77DRAFT_946882	1.27455	3.1044e-06	5.50802
CC77DRAFT_947060	1.43334	2.4312e-09	8.61418
CC77DRAFT_947082	3.00612	2.13581e-22	21.6704
CC77DRAFT_947172	1.65019	2.07075e-12	11.6839
CC77DRAFT_947204	1.25362	1.07483e-07	6.96866
CC77DRAFT_947284	1.05291	8.0299e-05	4.09529
CC77DRAFT_947791	1.53649	3.94997e-11	10.4034
CC77DRAFT_947964	2.38155	3.4565e-13	12.4614
CC77DRAFT_948209	1.10046	4.98416e-07	6.30241
CC77DRAFT_948240	3.54094	5.23279e-05	4.28127
CC77DRAFT_948405	2.51327	9.01502e-23	22.045
CC77DRAFT_948433	1.94186	5.03692e-13	12.2978
CC77DRAFT_948462	1.81738	1.50976e-14	13.8211
CC77DRAFT_949959	1.67685	1.3244e-12	11.878
CC77DRAFT_950297	1.59986	2.96509e-11	10.528
CC77DRAFT_950377	1.39889	1.47347e-09	8.83166
CC77DRAFT_950776	3.21778	0.000222945	3.6518
CC77DRAFT_951586	1.23087	3.50994e-08	7.4547
CC77DRAFT_951679	1.11652	3.42235e-07	6.46568
CC77DRAFT_952854	2.11303	9.26616e-18	17.0331
CC77DRAFT_953743	1.23093	3.96555e-08	7.4017
CC77DRAFT_953963	1.29752	1.98429e-08	7.70239
CC77DRAFT_954102	2.84081	4.64712e-27	26.3328
CC77DRAFT_955437	1.66191	3.43485e-12	11.4641
CC77DRAFT_955795	1.66191	0.0279003	1.55439
CC77DRAFT_955901	1.00997	2.68264e-06	5.57144
CC77DRAFT_957091	1.10344	1.49503e-05	4.82535
CC77DRAFT_959006	2.11878	1.60566e-17	16.7943
CC77DRAFT_959303	1.31789	6.90587e-06	5.16078
CC77DRAFT_959431	2.38654	9.4272e-05	4.02562
CC77DRAFT_959840	1.26537	4.68407e-08	7.32938
CC77DRAFT_960258	1.04136	2.5298e-06	5.59691
CC77DRAFT_961747	1.49525	1.10308e-10	9.95739
CC77DRAFT_961840	1.12709	0.000364603	3.43818
CC77DRAFT_963548	2.4442	4.83803e-10	9.31533
CC77DRAFT_963721	1.11822	1.87381e-06	5.72727
CC77DRAFT_964058	2.23379	6.03983e-19	18.219
CC77DRAFT_964515	4.07185	8.57985e-13	12.0665
CC77DRAFT_964529	2.38333	0.0482187	1.31678
CC77DRAFT_964811	3.2998	4.61553e-25	24.3358
CC77DRAFT_965567	2.2967	3.80287e-13	12.4199
CC77DRAFT_967430	1.21751	9.90184e-08	7.00428
CC77DRAFT_969872	1.67102	4.76431e-12	11.322
CC77DRAFT_970035	1.06324	1.19886e-06	5.92123
CC77DRAFT_970342	2.12	2.4412e-07	6.6124
CC77DRAFT_971056	1.13448	7.83293e-07	6.10608
CC77DRAFT_971779	2.67538	3.05142e-09	8.5155
CC77DRAFT_974565	2.1661	3.62766e-06	5.44037
CC77DRAFT_975329	2.1503	1.22578e-08	7.91159
CC77DRAFT_976353	1.05765	0.000212024	3.67361
CC77DRAFT_976980	1.32334	2.21087e-06	5.65544
CC77DRAFT_977035	1.23358	6.0735e-05	4.21656
CC77DRAFT_977730	1.55943	0.000140363	3.85275
CC77DRAFT_979718	3.42658	8.54546e-29	28.0683
CC77DRAFT_979961	1.34368	5.35355e-09	8.27136
CC77DRAFT_980021	1.58429	2.76435e-07	6.55841
CC77DRAFT_980293	2.58496	3.36951e-08	7.47243
CC77DRAFT_982022	1.07853	1.49501e-06	5.82536
CC77DRAFT_982116	2.38925	4.99406e-19	18.3015
CC77DRAFT_982250	1.01147	3.56209e-05	4.4483
CC77DRAFT_982253	1.49252	9.84037e-10	9.00699
CC77DRAFT_982912	1.43175	0.00714518	2.14599
CC77DRAFT_983284	1.52235	1.25394e-10	9.90172
CC77DRAFT_983629	2.42716	8.33591e-20	19.079
CC77DRAFT_983735	1.50115	1.50786e-09	8.82164
CC77DRAFT_983873	1.07631	2.93457e-06	5.53246
CC77DRAFT_984305	1.29371	4.96852e-08	7.30377
CC77DRAFT_985017	1.73654	2.84884e-13	12.5453
CC77DRAFT_986634	1.02481	2.66476e-06	5.57434
CC77DRAFT_986667	1.22239	0.0208137	1.68165
CC77DRAFT_987110	1.09225	0.000367684	3.43453
CC77DRAFT_987620	2.60138	1.37475e-19	18.8618
CC77DRAFT_988940	1.72489	0.0020759	2.68279
CC77DRAFT_990459	2.07935	1.09254e-16	15.9616
CC77DRAFT_990989	1.05621	5.1699e-06	5.28652
CC77DRAFT_991545	1.39525	2.57287e-10	9.58958
CC77DRAFT_991657	1.20141	1.38154e-07	6.85964
CC77DRAFT_992257	1.72984	5.12624e-13	12.2902
CC77DRAFT_992413	2.79182	8.67863e-24	23.0615
CC77DRAFT_993119	1.14819	2.96042e-07	6.52865
CC77DRAFT_995685	1.39936	9.36952e-10	9.02828
CC77DRAFT_998046	1.08648	8.54219e-05	4.06843
CC77DRAFT_999184	1.02397	6.31816e-05	4.19941
CC77DRAFT_999236	1.58852	1.90435e-10	9.72025
CC77DRAFT_999298	3.57137	2.9302e-32	31.5331
CC77DRAFT_999316	1.52577	9.35525e-11	10.0289
CC77DRAFT_1000094	-1.20484	0.00121101	2.91685
CC77DRAFT_1000665	-1.28752	0.00108835	2.96323
CC77DRAFT_1000684	-1.24933	0.000337713	3.47145
CC77DRAFT_1000956	-1.43296	2.11312e-05	4.67508
CC77DRAFT_1001019	-2.57758	1.54876e-05	4.81002
CC77DRAFT_1001105	-1.42035	2.12062e-05	4.67354
CC77DRAFT_1001146	-1.44284	0.0102925	1.98748
CC77DRAFT_1001526	-1.02338	0.00595357	2.22522
CC77DRAFT_1001929	-3.31171	1.06433e-10	9.97292
CC77DRAFT_1002152	-3.56986	0.000362814	3.44032
CC77DRAFT_1002448	-1.02402	0.0114802	1.94005
CC77DRAFT_1002833	-1.49067	0.000271511	3.56621
CC77DRAFT_1003098	-1.92122	0.000393408	3.40516
CC77DRAFT_1003124	-1.47917	0.000717967	3.1439
CC77DRAFT_1003130	-1.0878	0.0302364	1.51947
CC77DRAFT_1003399	-4.17906	1.84612e-10	9.73374
CC77DRAFT_1003454	-2.18528	1.34219e-12	11.8722
CC77DRAFT_1003539	-1.29106	0.000302451	3.51935
CC77DRAFT_1003561	-1.30796	0.00348302	2.45804
CC77DRAFT_1003851	-1.6218	1.87112e-07	6.7279
CC77DRAFT_1003854	-1.06757	0.00143514	2.84311
CC77DRAFT_1004297	-1.15052	0.00116408	2.93402
CC77DRAFT_1004310	-1.35535	2.44306e-05	4.61207
CC77DRAFT_1005011	-1.25737	0.00673722	2.17152
CC77DRAFT_1005026	-1.58675	1.66634e-07	6.77824
CC77DRAFT_1005129	-1.01515	0.00474513	2.32375
CC77DRAFT_1005176	-3.10024	2.56747e-09	8.59049
CC77DRAFT_1005182	-1.26917	0.00235915	2.62724
CC77DRAFT_1005453	-1.08646	0.00164894	2.78279
CC77DRAFT_1005583	-1.76272	0.000127901	3.89313
CC77DRAFT_1005918	-1.68376	5.4389e-08	7.26449
CC77DRAFT_1005946	-1.50963	0.000202198	3.69422
CC77DRAFT_1005985	-1.00556	0.00574881	2.24042
CC77DRAFT_1006107	-1.73507	9.23745e-08	7.03445
CC77DRAFT_1006336	-1.13709	0.0207991	1.68195
CC77DRAFT_1006562	-1.022	0.00755143	2.12197
CC77DRAFT_1006672	-1.37143	7.77791e-05	4.10914
CC77DRAFT_1006690	-2.79696	9.06519e-11	10.0426
CC77DRAFT_1006831	-1.82168	2.49217e-05	4.60342
CC77DRAFT_1006856	-1.34506	0.000133301	3.87517
CC77DRAFT_1006863	-1.66359	4.28876e-07	6.36767
CC77DRAFT_1006898	-1.29252	0.000319038	3.49616
CC77DRAFT_1006946	-1.12557	0.0021782	2.6619
CC77DRAFT_1007384	-3.11221	0.00421502	2.3752
CC77DRAFT_1007405	-1.01981	0.00375931	2.42489
CC77DRAFT_1007433	-1.74159	5.55809e-09	8.25507
CC77DRAFT_1007435	-2.16185	2.69177e-13	12.57
CC77DRAFT_1007436	-1.19045	0.000190049	3.72113
CC77DRAFT_1007923	-1.0186	0.00448083	2.34864
CC77DRAFT_1008124	-1.89326	6.66831e-09	8.17598
CC77DRAFT_1008282	-2.07568	2.74526e-09	8.56142
CC77DRAFT_1008879	-1.16975	0.00193488	2.71335
CC77DRAFT_1009351	-1.14031	0.00050063	3.30048
CC77DRAFT_1009753	-2.09626	4.29018e-12	11.3675
CC77DRAFT_1010222	-1.90399	3.34669e-09	8.47538
CC77DRAFT_1010262	-1.77525	3.84124e-08	7.41553
CC77DRAFT_1010270	-1.21604	0.0438015	1.35851
CC77DRAFT_1010332	-1.55522	4.07191e-05	4.3902
CC77DRAFT_1010394	-1.62375	1.60138e-07	6.79551
CC77DRAFT_1010630	-1.44119	2.65902e-05	4.57528
CC77DRAFT_1010642	-1.07504	0.00200275	2.69837
CC77DRAFT_1010682	-1.26446	0.000810609	3.09119
CC77DRAFT_1010713	-1.44029	5.21633e-05	4.28263
CC77DRAFT_1010772	-4.16922	3.28642e-38	37.4833
CC77DRAFT_1010932	-1.0653	0.00336685	2.47278
CC77DRAFT_1011053	-1.46058	0.000153118	3.81498
CC77DRAFT_1011140	-1.2251	0.000618599	3.20859
CC77DRAFT_1011560	-1.89966	1.40479e-08	7.85239
CC77DRAFT_1011575	-1.41039	3.67361e-05	4.43491
CC77DRAFT_1011821	-1.83075	1.34996e-07	6.86968
CC77DRAFT_1011900	-3.5628	5.40751e-23	22.267
CC77DRAFT_1012017	-2.91263	0.000242371	3.61552
CC77DRAFT_1012293	-1.12153	0.00117352	2.93051
CC77DRAFT_1012418	-2.26779	1.95034e-14	13.7099
CC77DRAFT_1012664	-1.15274	0.000466939	3.33074
CC77DRAFT_1012728	-1.07267	0.00141014	2.85074
CC77DRAFT_1012901	-1.46869	4.81524e-05	4.31738
CC77DRAFT_1012902	-3.42114	0.000965181	3.01539
CC77DRAFT_1013211	-1.24737	0.000888001	3.05159
CC77DRAFT_1013214	-1.22167	0.00098951	3.00458
CC77DRAFT_1013329	-1.20963	0.00024892	3.60394
CC77DRAFT_1013386	-1.1559	0.0169274	1.77141
CC77DRAFT_1013520	-1.51179	9.82678e-06	5.00759
CC77DRAFT_1013583	-1.04927	0.00424776	2.37184
CC77DRAFT_1013699	-1.14659	0.00116585	2.93336
CC77DRAFT_1014015	-1.49417	1.28885e-06	5.8898
CC77DRAFT_1014164	-1.03421	0.00434958	2.36155
CC77DRAFT_1014276	-1.03021	0.00209803	2.67819
CC77DRAFT_1014468	-1.08451	0.00238498	2.62252
CC77DRAFT_1014616	-1.08513	0.00611888	2.21333
CC77DRAFT_1014774	-1.39149	3.46039e-05	4.46088
CC77DRAFT_1014912	-1.13951	0.000874729	3.05813
CC77DRAFT_1014986	-1.27287	0.000612329	3.21301
CC77DRAFT_1014991	-4.59553	1.92681e-07	6.71516
CC77DRAFT_1015035	-1.44525	6.3362e-06	5.19817
CC77DRAFT_1015041	-1.12373	0.00148752	2.82754
CC77DRAFT_1015065	-1.07289	0.00226183	2.64554
CC77DRAFT_1015264	-1.2283	0.0200238	1.69845
CC77DRAFT_1015314	-1.07103	0.0115952	1.93572
CC77DRAFT_1015432	-1.28049	0.000137836	3.86064
CC77DRAFT_1015478	-1.09645	0.00481678	2.31724
CC77DRAFT_1015492	-1.42451	3.6025e-05	4.4434
CC77DRAFT_1015566	-2.42698	9.49234e-14	13.0226
CC77DRAFT_1015622	-1.64601	0.00315388	2.50115
CC77DRAFT_1015739	-1.29155	0.000420617	3.37611
CC77DRAFT_1015797	-1.5763	9.36791e-07	6.02836
CC77DRAFT_1015799	-1.75518	4.48244e-08	7.34849
CC77DRAFT_1015837	-1.36362	0.0172691	1.76273
CC77DRAFT_1015876	-1.13396	0.00256465	2.59097
CC77DRAFT_1016101	-1.15564	0.000555428	3.25537
CC77DRAFT_1016201	-2.50784	1.09141e-14	13.962
CC77DRAFT_1016368	-2.40605	4.45579e-16	15.3511
CC77DRAFT_1016425	-1.01348	0.00498067	2.30271
CC77DRAFT_1016554	-1.5886	9.13839e-07	6.03913
CC77DRAFT_1016562	-1.84898	1.08437e-09	8.96482
CC77DRAFT_1016565	-2.79317	0.011249	1.94889
CC77DRAFT_1016621	-1.03039	0.0225516	1.64682
CC77DRAFT_1016623	-1.23578	0.000721863	3.14155
CC77DRAFT_1016697	-1.69035	2.95319e-07	6.52971
CC77DRAFT_1016708	-1.05899	0.00290457	2.53692
CC77DRAFT_1016736	-1.13259	0.00123745	2.90747
CC77DRAFT_1016750	-1.35197	4.88879e-05	4.3108
CC77DRAFT_1017069	-1.11089	0.00115105	2.9389
CC77DRAFT_1017109	-3.06099	0.00257786	2.58874
CC77DRAFT_1017173	-1.23469	0.000244088	3.61245
CC77DRAFT_1017214	-1.02427	0.00624957	2.20415
CC77DRAFT_1017247	-1.70823	1.60674e-07	6.79406
CC77DRAFT_1017296	-1.63464	0.00063266	3.19883
CC77DRAFT_1017310	-1.28024	0.000264195	3.57808
CC77DRAFT_1017317	-1.37281	0.00010816	3.96593
CC77DRAFT_1017415	-2.27277	0.000266726	3.57393
CC77DRAFT_1017451	-1.1138	0.00316009	2.5003
CC77DRAFT_1017452	-1.49844	1.43481e-05	4.84321
CC77DRAFT_1017466	-1.68508	7.04763e-06	5.15196
CC77DRAFT_1017470	-1.13992	0.00650106	2.18702
CC77DRAFT_1017527	-1.30233	0.000175047	3.75685
CC77DRAFT_1017602	-1.02633	0.00518742	2.28505
CC77DRAFT_1017683	-1.0493	0.00257369	2.58944
CC77DRAFT_1017703	-2.4451	0.0014502	2.83857
CC77DRAFT_1017717	-1.31723	2.14892e-05	4.66778
CC77DRAFT_1017937	-1.84524	4.38554e-09	8.35798
CC77DRAFT_1017951	-1.11417	0.00103257	2.98608
CC77DRAFT_1018146	-1.75064	3.13451e-07	6.50383
CC77DRAFT_1018147	-1.31358	0.00770038	2.11349
CC77DRAFT_1018156	-1.32801	0.0169846	1.76995
CC77DRAFT_1018180	-3.68357	8.46542e-05	4.07235
CC77DRAFT_1018255	-1.75023	1.72143e-05	4.76411
CC77DRAFT_1018301	-1.16835	0.00123891	2.90696
CC77DRAFT_1018327	-1.15182	0.00899598	2.04595
CC77DRAFT_1018332	-7.60021	1.68551e-92	91.7733
CC77DRAFT_1018339	-2.54669	2.4246e-09	8.61536
CC77DRAFT_1018345	-1.17688	0.000376947	3.42372
CC77DRAFT_1018362	-1.26673	0.00020594	3.68626
CC77DRAFT_1018408	-1.21144	0.000416025	3.38088
CC77DRAFT_1018584	-1.01994	0.00531611	2.27441
CC77DRAFT_1018600	-1.40665	1.61098e-05	4.79291
CC77DRAFT_1018725	-2.10489	5.39294e-11	10.2682
CC77DRAFT_1018742	-2.68085	5.31243e-18	17.2747
CC77DRAFT_1018814	-1.24622	0.000554785	3.25588
CC77DRAFT_1018817	-1.01792	0.00398059	2.40005
CC77DRAFT_1018885	-1.46715	9.23855e-05	4.0344
CC77DRAFT_1018894	-1.53385	3.37016e-06	5.47235
CC77DRAFT_1018930	-1.9558	8.57408e-11	10.0668
CC77DRAFT_1018931	-2.05611	4.96858e-12	11.3038
CC77DRAFT_1018937	-2.35485	2.11025e-15	14.6757
CC77DRAFT_1018992	-1.06519	0.0103639	1.98448
CC77DRAFT_1019020	-1.28441	0.000343994	3.46345
CC77DRAFT_1019022	-1.15349	0.00138585	2.85828
CC77DRAFT_1019048	-1.43436	2.28517e-05	4.64108
CC77DRAFT_1019156	-1.19679	0.000347357	3.45922
CC77DRAFT_1019170	-1.13438	0.000728799	3.13739
CC77DRAFT_1019180	-1.48766	2.03593e-06	5.69124
CC77DRAFT_1019229	-1.00701	0.00368015	2.43413
CC77DRAFT_1019268	-2.22893	3.30627e-12	11.4807
CC77DRAFT_1019275	-1.91865	2.99718e-09	8.52329
CC77DRAFT_1019371	-1.99122	6.79538e-11	10.1678
CC77DRAFT_1019406	-1.24059	0.000173842	3.75985
CC77DRAFT_1019475	-1.00289	0.00412779	2.38428
CC77DRAFT_1019477	-1.1934	0.000317995	3.49758
CC77DRAFT_1019556	-1.00752	0.00348257	2.4581
CC77DRAFT_1019647	-1.34229	0.00011288	3.94738
CC77DRAFT_1019688	-1.18696	0.00966306	2.01489
CC77DRAFT_1019712	-9.85057	2.90808e-128	127.536
CC77DRAFT_1019713	-9.02096	9.78004e-94	93.0097
CC77DRAFT_1019736	-1.23108	0.000583179	3.2342
CC77DRAFT_1019741	-1.95441	7.262e-09	8.13894
CC77DRAFT_1019743	-1.2669	0.00065241	3.18548
CC77DRAFT_1019817	-1.16158	0.0012409	2.90626
CC77DRAFT_1019839	-2.16722	2.73893e-12	11.5624
CC77DRAFT_1019841	-1.05323	0.00216743	2.66406
CC77DRAFT_1019984	-2.09961	2.64387e-13	12.5778
CC77DRAFT_1020094	-1.18344	0.000625631	3.20368
CC77DRAFT_1020131	-1.44763	1.51936e-05	4.81834
CC77DRAFT_1020173	-1.45751	1.22349e-05	4.9124
CC77DRAFT_1020202	-4.43286	1.02712e-21	20.9884
CC77DRAFT_1020255	-1.18947	0.000365779	3.43678
CC77DRAFT_1020263	-2.08597	2.58573e-10	9.58742
CC77DRAFT_1020274	-1.0813	0.00390825	2.40802
CC77DRAFT_1020314	-1.00934	0.00631618	2.19955
CC77DRAFT_1020331	-1.20287	0.000296605	3.52782
CC77DRAFT_1020358	-3.32036	1.28125e-24	23.8924
CC77DRAFT_1020634	-1.03403	0.00441291	2.35528
CC77DRAFT_1020691	-1.10327	0.00111218	2.95382
CC77DRAFT_1020727	-1.40907	1.29259e-05	4.88854
CC77DRAFT_1020807	-1.21885	0.00094153	3.02617
CC77DRAFT_1020858	-1.06723	0.00846501	2.07237
CC77DRAFT_1020870	-1.21563	0.000307052	3.51279
CC77DRAFT_1020921	-1.32515	0.00132535	2.87767
CC77DRAFT_1020922	-1.28309	0.000704478	3.15213
CC77DRAFT_1021092	-1.75677	1.63094e-05	4.78756
CC77DRAFT_1021223	-1.26219	0.00101927	2.99171
CC77DRAFT_1021342	-1.19008	0.0438015	1.35851
CC77DRAFT_1021411	-1.44782	4.96175e-06	5.30436
CC77DRAFT_1021498	-1.00217	0.00321481	2.49285
CC77DRAFT_1021663	-2.60483	1.1181e-12	11.9515
CC77DRAFT_1021683	-1.54588	0.000112382	3.9493
CC77DRAFT_1021715	-2.35856	1.73715e-09	8.76016
CC77DRAFT_1021743	-1.59904	0.00159382	2.79756
CC77DRAFT_1021765	-1.50173	2.22195e-05	4.65327
CC77DRAFT_1021768	-1.33578	0.0108624	1.96407
CC77DRAFT_1021788	-1.43038	0.000313722	3.50346
CC77DRAFT_1021901	-1.0936	0.00143788	2.84228
CC77DRAFT_1021942	-1.16102	0.00098458	3.00675
CC77DRAFT_1022067	-1.01862	0.00671465	2.17298
CC77DRAFT_1022096	-2.12065	2.54131e-05	4.59494
CC77DRAFT_1022117	-1.45998	2.9169e-06	5.53508
CC77DRAFT_1022131	-1.74242	0.000149538	3.82525
CC77DRAFT_1022142	-1.01119	0.00900646	2.04545
CC77DRAFT_1022246	-1.69135	0.00898184	2.04663
CC77DRAFT_1022367	-1.10894	0.00144744	2.8394
CC77DRAFT_1022378	-1.37725	8.38543e-05	4.07647
CC77DRAFT_1022406	-1.08505	0.00151977	2.81822
CC77DRAFT_1022511	-1.44228	1.10372e-05	4.95714
CC77DRAFT_1022563	-1.02193	0.00313003	2.50445
CC77DRAFT_1022627	-1.94951	4.78533e-09	8.32009
CC77DRAFT_1022630	-1.30568	0.00389071	2.40997
CC77DRAFT_1022645	-1.19989	0.000390673	3.40819
CC77DRAFT_1022741	-1.2262	0.00156698	2.80494
CC77DRAFT_1022925	-1.21285	0.000153936	3.81266
CC77DRAFT_1023109	-1.70979	5.2384e-07	6.2808
CC77DRAFT_1023138	-1.00714	0.00532408	2.27376
CC77DRAFT_1023312	-1.15081	0.00173624	2.76039
CC77DRAFT_1023324	-2.79481	6.29987e-21	20.2007
CC77DRAFT_1023339	-1.00109	0.0115683	1.93673
CC77DRAFT_1023379	-1.23953	0.000465657	3.33193
CC77DRAFT_1023401	-1.53388	4.63522e-06	5.33393
CC77DRAFT_1023409	-1.15099	0.00136069	2.86624
CC77DRAFT_1023437	-1.29015	0.000189874	3.72154
CC77DRAFT_1023439	-3.2555	0.00157687	2.8022
CC77DRAFT_1023494	-1.77753	1.01477e-07	6.99363
CC77DRAFT_1023502	-1.74357	9.90596e-07	6.0041
CC77DRAFT_1023515	-1.37935	3.57785e-05	4.44638
CC77DRAFT_1023575	-1.13547	0.00145387	2.83747
CC77DRAFT_1023604	-1.31441	0.000186407	3.72954
CC77DRAFT_1023625	-2.39439	2.89114e-15	14.5389
CC77DRAFT_1023822	-1.11858	0.000936024	3.02871
CC77DRAFT_1023892	-1.19168	0.00032867	3.48324
CC77DRAFT_1023915	-4.2165	2.57395e-40	39.5894
CC77DRAFT_1023991	-1.58858	6.65695e-06	5.17673
CC77DRAFT_1024038	-1.28698	0.00015196	3.81827
CC77DRAFT_1024049	-1.24412	0.00221707	2.65422
CC77DRAFT_1024065	-1.13634	0.000856739	3.06715
CC77DRAFT_1024123	-1.51457	0.000504025	3.29755
CC77DRAFT_1024227	-2.32754	0.000157671	3.80225
CC77DRAFT_1024240	-1.69595	2.92789e-07	6.53345
CC77DRAFT_1024412	-1.0469	0.00273214	2.5635
CC77DRAFT_1024431	-1.10461	0.0191289	1.71831
CC77DRAFT_1024444	-1.28472	0.000120963	3.91735
CC77DRAFT_1024479	-1.06023	0.00204325	2.68968
CC77DRAFT_1024610	-1.15676	0.00114692	2.94047
CC77DRAFT_1024619	-1.0117	0.00251948	2.59869
CC77DRAFT_1024637	-1.1035	0.0105818	1.97544
CC77DRAFT_1024729	-3.22707	0.00157687	2.8022
CC77DRAFT_1024730	-1.21137	0.000217986	3.66157
CC77DRAFT_1024786	-2.34107	2.05779e-12	11.6866
CC77DRAFT_1024789	-1.09367	0.00334487	2.47562
CC77DRAFT_1024835	-1.18436	0.0019295	2.71456
CC77DRAFT_1024901	-1.33924	9.11888e-05	4.04006
CC77DRAFT_1024941	-1.2031	0.000326226	3.48648
CC77DRAFT_1025038	-1.39757	3.27469e-05	4.48483
CC77DRAFT_1025043	-1.47301	6.85248e-06	5.16415
CC77DRAFT_1025110	-1.17979	0.000777026	3.10956
CC77DRAFT_1025123	-2.54137	2.27465e-05	4.64309
CC77DRAFT_1025180	-1.35333	1.06654e-05	4.97202
CC77DRAFT_1025219	-2.44564	8.67176e-15	14.0619
CC77DRAFT_1025237	-1.89028	0.000325768	3.48709
CC77DRAFT_1025239	-1.19002	0.000789894	3.10243
CC77DRAFT_1025250	-1.09758	0.000637365	3.19561
CC77DRAFT_1025282	-2.28452	4.43356e-08	7.35325
CC77DRAFT_1025423	-1.71484	0.00682986	2.16559
CC77DRAFT_1025469	-1.07818	0.00288171	2.54035
CC77DRAFT_1025602	-1.17706	0.00364326	2.43851
CC77DRAFT_1025624	-3.62295	4.8707e-30	29.3124
CC77DRAFT_1025665	-1.53405	5.85384e-06	5.23256
CC77DRAFT_1025696	-1.0754	0.00160418	2.79475
CC77DRAFT_1025707	-1.57926	3.61815e-06	5.44151
CC77DRAFT_1025708	-3.6944	4.56774e-31	30.3403
CC77DRAFT_1025727	-1.01352	0.00621209	2.20676
CC77DRAFT_1025747	-1.04704	0.00441881	2.35469
CC77DRAFT_1025749	-1.88166	8.78676e-10	9.05617
CC77DRAFT_1025782	-1.48177	4.79177e-06	5.3195
CC77DRAFT_1025828	-1.01124	0.00764939	2.11637
CC77DRAFT_1025837	-1.00042	0.00326143	2.48659
CC77DRAFT_1025841	-1.4024	0.000254904	3.59362
CC77DRAFT_1025846	-1.03261	0.00871494	2.05974
CC77DRAFT_1025869	-1.24293	0.000617142	3.20961
CC77DRAFT_1025898	-1.06915	0.018549	1.73168
CC77DRAFT_1026017	-1.61688	0.00495882	2.30462
CC77DRAFT_1026135	-2.74951	1.26281e-16	15.8987
CC77DRAFT_1026147	-1.98844	0.012158	1.91514
CC77DRAFT_1026157	-1.03151	0.00748479	2.12582
CC77DRAFT_1026290	-1.12197	0.00145703	2.83653
CC77DRAFT_1026355	-1.55569	1.06093e-05	4.97431
CC77DRAFT_1026376	-1.01134	0.00593261	2.22675
CC77DRAFT_1026394	-2.88982	0.011249	1.94889
CC77DRAFT_1026527	-1.52073	4.16828e-06	5.38004
CC77DRAFT_1026582	-2.98309	3.39267e-21	20.4695
CC77DRAFT_1026605	-1.86989	0.000194549	3.71097
CC77DRAFT_1026638	-1.37255	2.35433e-05	4.62813
CC77DRAFT_1026688	-1.3497	0.000317839	3.49779
CC77DRAFT_1026694	-2.09391	2.20157e-05	4.65727
CC77DRAFT_1026702	-2.31639	2.16515e-10	9.66451
CC77DRAFT_1026728	-1.47082	9.83705e-05	4.00714
CC77DRAFT_1026788	-1.73742	0.000361245	3.4422
CC77DRAFT_1026795	-2.87619	0.011249	1.94889
CC77DRAFT_1026803	-4.67777	3.21428e-09	8.49292
CC77DRAFT_1026979	-1.90642	2.4709e-05	4.60715
CC77DRAFT_1027107	-1.31679	0.000115076	3.93902
CC77DRAFT_1027366	-1.27481	0.0156143	1.80648
CC77DRAFT_1027543	-1.30454	0.000101422	3.99387
CC77DRAFT_1027835	-1.13193	0.00120446	2.91921
CC77DRAFT_1027993	-1.40514	2.6861e-05	4.57088
CC77DRAFT_1028011	-1.18292	0.000281306	3.55082
CC77DRAFT_1028111	-1.22198	0.00107183	2.96988
CC77DRAFT_1028113	-1.28749	0.000140592	3.85204
CC77DRAFT_1028475	-1.72912	2.89958e-07	6.53766
CC77DRAFT_1028832	-1.10322	0.000700671	3.15449
CC77DRAFT_1028920	-1.57443	1.05696e-06	5.97594
CC77DRAFT_1028922	-1.3267	0.000178812	3.7476
CC77DRAFT_1029077	-1.22329	0.000351011	3.45468
CC77DRAFT_1029086	-1.0073	0.00470041	2.32786
CC77DRAFT_1029312	-2.61019	1.39973e-17	16.854
CC77DRAFT_1029367	-1.64832	3.01313e-07	6.52098
CC77DRAFT_1029639	-1.55503	9.45948e-07	6.02413
CC77DRAFT_1029670	-1.34649	0.00125866	2.90009
CC77DRAFT_1029701	-1.41162	1.69199e-05	4.7716
CC77DRAFT_1029707	-1.36636	7.94576e-05	4.09986
CC77DRAFT_1029770	-1.71572	1.60397e-05	4.7948
CC77DRAFT_1029939	-1.49893	9.79369e-07	6.00905
CC77DRAFT_1029958	-1.11607	0.00187332	2.72739
CC77DRAFT_1030150	-1.09442	0.00274676	2.56118
CC77DRAFT_1030168	-1.0564	0.0062355	2.20513
CC77DRAFT_1030181	-1.47702	0.000797387	3.09833
CC77DRAFT_1030247	-1.16535	0.00190627	2.71982
CC77DRAFT_1030324	-1.56833	9.62631e-06	5.01654
CC77DRAFT_1030507	-1.01477	0.0116963	1.93195
CC77DRAFT_1030626	-1.62752	0.000427713	3.36885
CC77DRAFT_1030686	-1.07196	0.00400071	2.39786
CC77DRAFT_1030704	-1.21938	0.000487047	3.31243
CC77DRAFT_1030833	-1.21295	0.000400704	3.39718
CC77DRAFT_1031012	-1.6018	3.34334e-05	4.47582
CC77DRAFT_1031070	-1.07365	0.00137846	2.86061
CC77DRAFT_1031159	-1.05294	0.00306883	2.51303
CC77DRAFT_1031231	-1.1916	0.0092181	2.03536
CC77DRAFT_1031256	-1.80301	1.47835e-08	7.83022
CC77DRAFT_1031411	-1.25516	0.000255265	3.59301
CC77DRAFT_1031428	-1.01063	0.00335485	2.47433
CC77DRAFT_1031626	-1.00838	0.00766861	2.11528
CC77DRAFT_1031642	-1.13412	0.00245751	2.60951
CC77DRAFT_1031703	-1.88996	7.15666e-08	7.14529
CC77DRAFT_1031803	-1.04368	0.00298408	2.52519
CC77DRAFT_1032226	-1.03827	0.00899885	2.04581
CC77DRAFT_1032241	-1.69912	8.66535e-08	7.06221
CC77DRAFT_1032272	-1.1553	0.0010156	2.99328
CC77DRAFT_1032428	-1.37725	8.81427e-05	4.05481
CC77DRAFT_1032488	-1.33758	5.32096e-05	4.27401
CC77DRAFT_1032513	-1.35843	4.44431e-05	4.3522
CC77DRAFT_1033175	-1.15448	0.000704744	3.15197
CC77DRAFT_1033452	-1.29798	7.12093e-05	4.14746
CC77DRAFT_1033454	-1.08962	0.00094875	3.02285
CC77DRAFT_1033604	-1.18488	0.00062248	3.20587
CC77DRAFT_1033605	-1.66924	0.000315916	3.50043
CC77DRAFT_1033651	-1.27632	0.000824324	3.0839
CC77DRAFT_1033655	-1.60866	1.90668e-06	5.71972
CC77DRAFT_1033707	-1.02582	0.00238902	2.62178
CC77DRAFT_1033732	-1.73329	4.23478e-05	4.37317
CC77DRAFT_1033770	-3.22956	3.36951e-08	7.47243
CC77DRAFT_1033772	-2.49653	7.18327e-14	13.1437
CC77DRAFT_1033815	-1.14271	0.00252318	2.59805
CC77DRAFT_1033969	-1.46937	5.22929e-06	5.28156
CC77DRAFT_1034003	-1.40383	1.81358e-05	4.74146
CC77DRAFT_1034117	-1.97614	2.14022e-08	7.66954
CC77DRAFT_1034197	-2.65335	8.68779e-08	7.06109
CC77DRAFT_1034353	-1.31292	4.11456e-05	4.38568
CC77DRAFT_1034611	-1.2997	0.000133706	3.87385
CC77DRAFT_1034899	-1.28492	0.000237215	3.62486
CC77DRAFT_1035204	-2.44342	0.000491801	3.30821
CC77DRAFT_1035501	-1.65869	2.35956e-06	5.62717
CC77DRAFT_1035521	-1.87867	5.01446e-08	7.29978
CC77DRAFT_1035523	-1.34708	0.000110882	3.95514
CC77DRAFT_1035557	-1.1127	0.00416099	2.3808
CC77DRAFT_1035681	-1.72578	6.33583e-08	7.1982
CC77DRAFT_1035740	-1.04748	0.00459717	2.33751
CC77DRAFT_1035789	-1.55113	3.74868e-06	5.42612
CC77DRAFT_1036265	-1.51977	4.19859e-06	5.3769
CC77DRAFT_1036268	-2.32436	6.38811e-07	6.19463
CC77DRAFT_1036300	-1.00083	0.00794829	2.09973
CC77DRAFT_1036315	-1.14932	0.00338975	2.46983
CC77DRAFT_1036378	-2.03806	5.57722e-11	10.2536
CC77DRAFT_1036398	-1.1362	0.00239038	2.62153
CC77DRAFT_1036402	-1.15287	0.000961799	3.01692
CC77DRAFT_1036485	-2.34998	8.03932e-05	4.09478
CC77DRAFT_1036704	-1.20534	0.000989075	3.00477
CC77DRAFT_1036965	-1.01497	0.00263239	2.57965
CC77DRAFT_1037030	-1.11378	0.000555305	3.25547
CC77DRAFT_1037147	-1.16028	0.00153176	2.81481
CC77DRAFT_1037234	-3.43982	1.07511e-10	9.96855
CC77DRAFT_1037603	-1.11044	0.00516784	2.28669
CC77DRAFT_1037776	-1.13856	0.00232129	2.63427
CC77DRAFT_1038310	-1.12879	0.00105406	2.97713
CC77DRAFT_1038512	-1.0096	0.0072442	2.14001
CC77DRAFT_1038627	-1.04692	0.00163187	2.78731
CC77DRAFT_1039659	-1.22072	0.000309788	3.50894
CC77DRAFT_1040015	-1.02639	0.00537391	2.26971
CC77DRAFT_1040908	-1.25069	0.000208794	3.68028
CC77DRAFT_1040984	-1.8578	2.41333e-06	5.61738
CC77DRAFT_1041135	-1.00663	0.00352536	2.4528
CC77DRAFT_1041160	-1.03238	0.00497526	2.30318
CC77DRAFT_1041196	-1.76865	1.99079e-05	4.70097
CC77DRAFT_1041285	-1.47434	0.0172072	1.76429
CC77DRAFT_1041915	-1.26181	0.000119716	3.92185
CC77DRAFT_1042012	-1.45055	1.22569e-05	4.91162
CC77DRAFT_1042685	-1.19695	0.0384988	1.41455
CC77DRAFT_1042696	-3.56685	6.52945e-10	9.18512
CC77DRAFT_1043570	-1.10946	0.0359205	1.44466
CC77DRAFT_1043614	-1.78323	1.60579e-06	5.79431
CC77DRAFT_1043782	-1.30765	0.000125985	3.89968
CC77DRAFT_1043791	-1.03486	0.00360535	2.44305
CC77DRAFT_1044227	-2.05411	5.68652e-10	9.24515
CC77DRAFT_1044441	-1.07646	0.00276171	2.55882
CC77DRAFT_1044593	-1.73103	1.7491e-07	6.75719
CC77DRAFT_1044813	-1.05097	0.00300279	2.52248
CC77DRAFT_1044985	-2.39844	1.16721e-07	6.93285
CC77DRAFT_1045302	-4.2936	1.24918e-27	26.9034
CC77DRAFT_1045309	-1.90127	0.00381787	2.41818
CC77DRAFT_1045358	-3.83543	6.48459e-32	31.1881
CC77DRAFT_1045396	-2.7449	1.07883e-06	5.96705
CC77DRAFT_104553	-1.05685	0.00438768	2.35776
CC77DRAFT_1045689	-1.38651	9.04843e-05	4.04343
CC77DRAFT_1045999	-1.23369	0.0143886	1.84198
CC77DRAFT_1046130	-2.62899	2.67631e-06	5.57246
CC77DRAFT_1046175	-2.21371	0.00296771	2.52758
CC77DRAFT_1046350	-1.50043	6.23556e-05	4.20512
CC77DRAFT_1046368	-1.07161	0.00240174	2.61947
CC77DRAFT_1046954	-1.46549	0.000155023	3.8096
CC77DRAFT_1046959	-1.02325	0.0379016	1.42134
CC77DRAFT_1048180	-1.37486	0.000608099	3.21603
CC77DRAFT_1048232	-1.22936	0.00741321	2.12999
CC77DRAFT_1048252	-1.72546	5.88126e-08	7.23053
CC77DRAFT_1048371	-1.29459	0.0351362	1.45425
CC77DRAFT_1048413	-1.06959	0.00251816	2.59892
CC77DRAFT_1048553	-1.31071	0.00860075	2.06546
CC77DRAFT_1048811	-1.13626	0.00296834	2.52749
CC77DRAFT_1048857	-1.06137	0.00168684	2.77293
CC77DRAFT_1048907	-1.73943	7.07053e-09	8.15055
CC77DRAFT_1048955	-1.12619	0.00349862	2.4561
CC77DRAFT_1049019	-1.14822	0.000456777	3.3403
CC77DRAFT_1049368	-1.25554	0.00011449	3.94123
CC77DRAFT_1049589	-1.43984	1.45214e-05	4.83799
CC77DRAFT_1049944	-1.29033	0.0310626	1.50776
CC77DRAFT_1050057	-1.0213	0.0221214	1.65519
CC77DRAFT_1050619	-1.55619	0.0120577	1.91874
CC77DRAFT_1051	-4.27082	6.87921e-07	6.16246
CC77DRAFT_1051168	-1.22661	0.00322706	2.49119
CC77DRAFT_1051184	-1.71505	0.00120188	2.92014
CC77DRAFT_1051434	-3.08006	1.33244e-05	4.87535
CC77DRAFT_105158	-1.5037	0.00114411	2.94153
CC77DRAFT_1052129	-2.92811	0.000242371	3.61552
CC77DRAFT_1052483	-1.27335	0.000396316	3.40196
CC77DRAFT_1052613	-2.62461	1.15158e-11	10.9387
CC77DRAFT_1052620	-1.22921	0.0096983	2.0133
CC77DRAFT_1052730	-2.9778	3.75104e-23	22.4258
CC77DRAFT_1052887	-1.0933	0.0410212	1.38699
CC77DRAFT_1053704	-1.6729	3.8342e-05	4.41633
CC77DRAFT_1053979	-4.52625	1.88571e-45	44.7245
CC77DRAFT_1053995	-1.8089	0.000999484	3.00022
CC77DRAFT_1054275	-1.90807	1.09466e-07	6.96072
CC77DRAFT_1054418	-1.67292	3.63976e-05	4.43893
CC77DRAFT_1054581	-1.88982	0.0152326	1.81722
CC77DRAFT_1055067	-1.34994	0.0160615	1.79421
CC77DRAFT_1055127	-1.04451	0.0483557	1.31555
CC77DRAFT_1055166	-3.19207	3.36951e-08	7.47243
CC77DRAFT_1055251	-2.13861	0.000106234	3.97374
CC77DRAFT_1055678	-1.87728	4.3516e-06	5.36135
CC77DRAFT_1055711	-1.21396	0.000657587	3.18205
CC77DRAFT_1055983	-2.13134	1.66639e-10	9.77822
CC77DRAFT_1055989	-1.2547	0.000655442	3.18347
CC77DRAFT_1056004	-1.96589	1.07294e-09	8.96942
CC77DRAFT_1056072	-1.03872	0.00324472	2.48882
CC77DRAFT_1056084	-1.21839	0.00491132	2.3088
CC77DRAFT_1056093	-1.15099	0.00122173	2.91302
CC77DRAFT_1056128	-1.4404	7.16867e-06	5.14456
CC77DRAFT_1056166	-1.25006	0.00164494	2.78385
CC77DRAFT_1056269	-1.49083	3.1626e-05	4.49996
CC77DRAFT_1056386	-1.2519	0.000149412	3.82562
CC77DRAFT_1056456	-1.23532	0.000484646	3.31458
CC77DRAFT_1056688	-2.19098	3.55734e-12	11.4489
CC77DRAFT_1056845	-1.55793	4.58049e-06	5.33909
CC77DRAFT_1056868	-1.2032	0.000939886	3.02692
CC77DRAFT_1056893	-1.0362	0.0144529	1.84004
CC77DRAFT_1056928	-1.17113	0.00346124	2.46077
CC77DRAFT_1056989	-1.01839	0.00713685	2.14649
CC77DRAFT_1057082	-1.47251	1.16871e-05	4.93229
CC77DRAFT_1057120	-1.45958	0.00047651	3.32193
CC77DRAFT_1057177	-1.73086	1.04194e-07	6.98216
CC77DRAFT_1057192	-1.60627	4.61208e-05	4.3361
CC77DRAFT_1057196	-1.5349	0.000359689	3.44407
CC77DRAFT_1057322	-1.06469	0.0384302	1.41533
CC77DRAFT_1057402	-2.31199	4.80408e-09	8.31839
CC77DRAFT_1057488	-1.2513	0.000970788	3.01288
CC77DRAFT_1057649	-1.00438	0.0401592	1.39622
CC77DRAFT_1057777	-1.17248	0.00281277	2.55087
CC77DRAFT_1057783	-1.43949	0.000895463	3.04795
CC77DRAFT_1057839	-1.07296	0.00135477	2.86813
CC77DRAFT_1058054	-1.29032	0.000171331	3.76616
CC77DRAFT_1058435	-1.1601	0.000702885	3.15312
CC77DRAFT_1058662	-1.68114	0.00325941	2.48686
CC77DRAFT_1058856	-1.44527	0.00132812	2.87676
CC77DRAFT_1058908	-1.88037	3.01239e-08	7.52109
CC77DRAFT_1058947	-1.13901	0.00256633	2.59069
CC77DRAFT_1058965	-1.07604	0.00215362	2.66683
CC77DRAFT_1058998	-1.24723	0.00119771	2.92165
CC77DRAFT_1059022	-1.01063	0.00289046	2.53903
CC77DRAFT_1059287	-1.20955	0.000478846	3.3198
CC77DRAFT_1059300	-1.30375	0.00411652	2.38547
CC77DRAFT_1059500	-1.5196	0.0178859	1.74749
CC77DRAFT_1059523	-1.09598	0.00175722	2.75517
CC77DRAFT_1059549	-1.11391	0.0027724	2.55714
CC77DRAFT_1059572	-1.39865	0.000863048	3.06396
CC77DRAFT_1059609	-1.29588	0.00033116	3.47996
CC77DRAFT_1059646	-1.73724	6.20612e-07	6.20718
CC77DRAFT_1059673	-1.33777	0.0295124	1.53
CC77DRAFT_1059746	-1.09743	0.00359397	2.44443
CC77DRAFT_1059845	-2.03942	7.71156e-12	11.1129
CC77DRAFT_1059892	-1.36485	0.000151938	3.81833
CC77DRAFT_1059918	-1.85898	1.68801e-08	7.77263
CC77DRAFT_1059994	-1.01779	0.00261557	2.58243
CC77DRAFT_1060046	-1.01492	0.00649006	2.18775
CC77DRAFT_1060048	-1.19955	0.00015543	3.80847
CC77DRAFT_1060104	-1.08645	0.00297092	2.52711
CC77DRAFT_1060154	-1.11016	0.00260722	2.58382
CC77DRAFT_1060507	-1.29097	0.00838	2.07676
CC77DRAFT_1060656	-1.17482	0.000665778	3.17667
CC77DRAFT_1060705	-3.56869	0.000362814	3.44032
CC77DRAFT_1060856	-1.67425	1.13144e-07	6.94637
CC77DRAFT_1060880	-2.13699	1.538e-05	4.81304
CC77DRAFT_1060993	-1.03438	0.00266071	2.575
CC77DRAFT_1061030	-1.30229	0.00333948	2.47632
CC77DRAFT_1061267	-1.11987	0.00326604	2.48598
CC77DRAFT_1061292	-1.647	0.0370822	1.43083
CC77DRAFT_1061354	-1.37842	1.81422e-05	4.74131
CC77DRAFT_1061441	-1.6163	1.9975e-06	5.69951
CC77DRAFT_1061472	-2.05221	1.83656e-11	10.736
CC77DRAFT_1061500	-3.09622	0.00421502	2.3752
CC77DRAFT_1061502	-1.10041	0.00254968	2.59352
CC77DRAFT_1061503	-1.25359	0.00023551	3.62799
CC77DRAFT_1061705	-2.926	0.011249	1.94889
CC77DRAFT_1061775	-1.83441	0.0111126	1.95418
CC77DRAFT_1061799	-1.41802	1.04853e-05	4.97942
CC77DRAFT_1061819	-1.14117	0.00164937	2.78268
CC77DRAFT_1061829	-1.01186	0.00388912	2.41015
CC77DRAFT_1061959	-1.17772	0.000378841	3.42154
CC77DRAFT_1062277	-1.36399	0.0163285	1.78705
CC77DRAFT_1062510	-1.48941	0.00163664	2.78605
CC77DRAFT_1062613	-1.29247	0.0193824	1.71259
CC77DRAFT_1062638	-1.36169	0.00292027	2.53458
CC77DRAFT_1062761	-2.24408	3.81996e-13	12.4179
CC77DRAFT_1062823	-1.57058	5.18953e-06	5.28487
CC77DRAFT_1062873	-1.73611	0.0283372	1.54764
CC77DRAFT_1062991	-1.3223	0.00449642	2.34713
CC77DRAFT_1063001	-1.38274	0.0120577	1.91874
CC77DRAFT_1063292	-1.08136	0.00552872	2.25738
CC77DRAFT_1063648	-1.55691	1.89634e-06	5.72208
CC77DRAFT_1063757	-1.21822	0.00196842	2.70588
CC77DRAFT_1063761	-1.02621	0.0122303	1.91256
CC77DRAFT_1063784	-1.09527	0.0061689	2.20979
CC77DRAFT_1063794	-1.24562	0.000177774	3.75013
CC77DRAFT_1063927	-1.37118	5.05339e-05	4.29642
CC77DRAFT_1064145	-1.23106	0.000341574	3.46652
CC77DRAFT_1064204	-1.10877	0.00330575	2.48073
CC77DRAFT_1064255	-1.22205	0.000413702	3.38331
CC77DRAFT_1064290	-1.12471	0.00179122	2.74685
CC77DRAFT_1064325	-1.68038	3.51759e-07	6.45375
CC77DRAFT_1064369	-2.72613	3.78922e-19	18.4215
CC77DRAFT_1064416	-1.8315	2.38793e-09	8.62198
CC77DRAFT_1064506	-1.66297	1.89769e-07	6.72177
CC77DRAFT_1064618	-2.87003	1.6743e-15	14.7762
CC77DRAFT_1064668	-1.14029	0.00111939	2.95102
CC77DRAFT_1065002	-1.89971	6.96394e-09	8.15715
CC77DRAFT_1065023	-3.36455	8.2569e-28	27.0832
CC77DRAFT_1065217	-1.25733	0.000840599	3.07541
CC77DRAFT_1065480	-2.11784	0.0058667	2.23161
CC77DRAFT_1065526	-1.1913	0.00146665	2.83367
CC77DRAFT_1065528	-1.10701	0.0218676	1.6602
CC77DRAFT_1065794	-1.10241	0.00596249	2.22457
CC77DRAFT_1065798	-1.126	0.00186886	2.72842
CC77DRAFT_1065976	-1.40123	3.48281e-05	4.45807
CC77DRAFT_1066133	-1.33548	0.00047149	3.32653
CC77DRAFT_1066162	-1.8124	0.0152326	1.81722
CC77DRAFT_1066255	-1.12657	0.00252417	2.59788
CC77DRAFT_1066474	-1.08528	0.00198546	2.70214
CC77DRAFT_1066544	-1.21691	0.000348942	3.45725
CC77DRAFT_1066731	-2.32342	4.08071e-15	14.3893
CC77DRAFT_1066734	-1.59809	3.00728e-06	5.52183
CC77DRAFT_1066747	-1.36653	0.000749675	3.12513
CC77DRAFT_1066775	-1.21415	0.00148911	2.82707
CC77DRAFT_1066807	-1.20099	0.0116133	1.93505
CC77DRAFT_1066903	-1.05607	0.00233666	2.6314
CC77DRAFT_1066934	-1.72089	0.0178859	1.74749
CC77DRAFT_1067052	-1.00798	0.00149266	2.82604
CC77DRAFT_1067190	-1.45457	1.65063e-05	4.78235
CC77DRAFT_1067281	-2.66272	0.00178809	2.74761
CC77DRAFT_1067362	-1.34182	0.000121228	3.9164
CC77DRAFT_1067778	-1.83283	8.29747e-09	8.08105
CC77DRAFT_1067808	-1.09412	0.00176612	2.75298
CC77DRAFT_1067840	-2.31589	3.34751e-13	12.4753
CC77DRAFT_1067929	-1.11286	0.00506496	2.29542
CC77DRAFT_1068030	-1.05977	0.015922	1.798
CC77DRAFT_1068237	-1.07576	0.00220314	2.65696
CC77DRAFT_1068501	-3.9855	7.82237e-06	5.10666
CC77DRAFT_1069350	-2.04137	0.00221589	2.65445
CC77DRAFT_1069709	-1.08367	0.0061321	2.21239
CC77DRAFT_1070017	-1.31954	0.0351362	1.45425
CC77DRAFT_1071455	-1.69541	0.0004343	3.36221
CC77DRAFT_1072236	-1.14942	0.000545247	3.26341
CC77DRAFT_1072673	-1.889	5.89612e-09	8.22943
CC77DRAFT_1073062	-1.74671	5.81868e-05	4.23518
CC77DRAFT_1073351	-1.51324	9.77941e-06	5.00969
CC77DRAFT_1074313	-2.49812	0.00395731	2.4026
CC77DRAFT_1075896	-4.48487	2.93826e-07	6.53191
CC77DRAFT_1075957	-2.77516	4.38453e-06	5.35808
CC77DRAFT_1076538	-1.05418	0.00789985	2.10238
CC77DRAFT_1076708	-2.0441	4.0101e-10	9.39685
CC77DRAFT_1076802	-1.05395	0.00491293	2.30866
CC77DRAFT_1076845	-3.51514	1.93054e-10	9.71432
CC77DRAFT_1078484	-1.42219	0.00261735	2.58214
CC77DRAFT_1078733	-1.88936	0.0339129	1.46964
CC77DRAFT_1078945	-1.19812	0.00157988	2.80138
CC77DRAFT_1079408	-1.24517	0.000326847	3.48566
CC77DRAFT_1081876	-2.0052	0.000194549	3.71097
CC77DRAFT_1081880	-2.39232	0.0482187	1.31678
CC77DRAFT_1082050	-1.39032	0.00455741	2.34128
CC77DRAFT_1082440	-1.78802	0.00518333	2.28539
CC77DRAFT_1083080	-1.18509	0.00393836	2.40468
CC77DRAFT_1086995	-1.27699	0.000465404	3.33217
CC77DRAFT_1089249	-1.05204	0.0035709	2.44722
CC77DRAFT_1089813	-1.30639	0.0016734	2.7764
CC77DRAFT_1090141	-1.29199	8.51133e-05	4.07
CC77DRAFT_1090204	-1.5345	9.84328e-07	6.00686
CC77DRAFT_1090375	-1.06583	0.00920091	2.03617
CC77DRAFT_1090640	-2.99889	0.000162508	3.78912
CC77DRAFT_1090768	-1.2222	0.00219506	2.65855
CC77DRAFT_1090810	-1.00104	0.00401975	2.3958
CC77DRAFT_1091082	-1.50094	2.5924e-06	5.5863
CC77DRAFT_1091112	-2.10866	0.0277101	1.55736
CC77DRAFT_1091162	-1.81319	2.97196e-08	7.52696
CC77DRAFT_1091227	-1.62267	0.00868613	2.06117
CC77DRAFT_1091233	-1.60645	0.0237965	1.62349
CC77DRAFT_1091337	-1.06412	0.0023322	2.63223
CC77DRAFT_1091512	-1.2368	0.0376058	1.42475
CC77DRAFT_1091875	-1.00931	0.0484911	1.31434
CC77DRAFT_1092024	-2.12508	1.44046e-10	9.8415
CC77DRAFT_1092391	-1.00122	0.00506021	2.29583
CC77DRAFT_1092776	-1.05386	0.00301712	2.52041
CC77DRAFT_1092930	-1.9296	1.49113e-10	9.82648
CC77DRAFT_1093274	-1.09381	0.0445796	1.35086
CC77DRAFT_1093629	-1.00568	0.00697009	2.15676
CC77DRAFT_1093695	-2.58952	9.54558e-16	15.0202
CC77DRAFT_1093779	-1.45171	1.63986e-05	4.78519
CC77DRAFT_1093887	-1.12578	0.00129719	2.88699
CC77DRAFT_1094060	-2.61471	0.00266187	2.57481
CC77DRAFT_1094357	-2.02271	2.60769e-10	9.58374
CC77DRAFT_1094428	-1.63712	6.12208e-07	6.2131
CC77DRAFT_1094594	-1.26586	0.000398534	3.39953
CC77DRAFT_1094696	-3.26879	1.43765e-11	10.8423
CC77DRAFT_1094887	-1.39625	0.00284905	2.5453
CC77DRAFT_1094977	-1.21712	0.000379136	3.42121
CC77DRAFT_1095163	-2.90974	0.000539457	3.26804
CC77DRAFT_1095172	-1.95269	0.0171802	1.76497
CC77DRAFT_1095282	-1.81193	0.00125987	2.89967
CC77DRAFT_1095297	-1.33111	5.95821e-05	4.22488
CC77DRAFT_1095303	-2.04774	5.37212e-07	6.26985
CC77DRAFT_1095716	-1.24097	4.92702e-05	4.30742
CC77DRAFT_1095769	-1.20094	0.00123231	2.90928
CC77DRAFT_1096069	-2.61837	1.21976e-16	15.9137
CC77DRAFT_1096114	-1.06711	0.0105696	1.97594
CC77DRAFT_1096126	-1.11088	0.00421908	2.37478
CC77DRAFT_1096607	-1.15585	0.0446449	1.35023
CC77DRAFT_1096626	-1.56185	2.6001e-06	5.58501
CC77DRAFT_1096643	-1.71966	1.99079e-05	4.70097
CC77DRAFT_1096782	-1.66879	2.1518e-06	5.6672
CC77DRAFT_1097044	-1.26673	0.0393758	1.40477
CC77DRAFT_1097473	-1.29039	0.00110169	2.95794
CC77DRAFT_1097613	-2.49078	1.1388e-16	15.9436
CC77DRAFT_1097621	-1.98654	6.04173e-06	5.21884
CC77DRAFT_1097638	-1.06751	0.00253093	2.59672
CC77DRAFT_1097655	-1.89522	1.01134e-05	4.9951
CC77DRAFT_1097700	-2.17576	4.38582e-11	10.3579
CC77DRAFT_1097708	-1.12393	0.00111779	2.95164
CC77DRAFT_1097973	-1.00424	0.013156	1.88088
CC77DRAFT_1098129	-1.77368	3.01277e-08	7.52103
CC77DRAFT_1098153	-2.12611	3.67513e-05	4.43473
CC77DRAFT_1098301	-3.0156	0.00421502	2.3752
CC77DRAFT_1098590	-1.14932	0.00410473	2.38672
CC77DRAFT_1098607	-1.11234	0.00203923	2.69053
CC77DRAFT_1098882	-1.10442	0.000755788	3.1216
CC77DRAFT_1098937	-1.33919	8.36467e-05	4.07755
CC77DRAFT_1098943	-1.65544	0.0384234	1.4154
CC77DRAFT_1099003	-2.19207	0.00307064	2.51277
CC77DRAFT_1099197	-1.71401	3.54634e-07	6.45022
CC77DRAFT_1099313	-1.63364	0.0159569	1.79705
CC77DRAFT_1099466	-1.00296	0.00438144	2.35838
CC77DRAFT_1099551	-1.00671	0.00761972	2.11806
CC77DRAFT_1099777	-1.82732	2.08643e-05	4.6806
CC77DRAFT_1099955	-1.39686	2.29734e-05	4.63877
CC77DRAFT_1099988	-1.49457	3.48213e-05	4.45816
CC77DRAFT_1100264	-1.27958	0.000359227	3.44463
CC77DRAFT_1100284	-1.1033	0.00178482	2.74841
CC77DRAFT_1100299	-1.9072	0.000260539	3.58413
CC77DRAFT_1100307	-1.33119	9.33237e-05	4.03001
CC77DRAFT_1100402	-1.89971	6.19045e-09	8.20828
CC77DRAFT_1100579	-1.54467	0.00340315	2.46812
CC77DRAFT_1100637	-1.02449	0.00362196	2.44106
CC77DRAFT_1100687	-3.4683	0.000332489	3.47822
CC77DRAFT_1100758	-1.04229	0.00442717	2.35387
CC77DRAFT_1100796	-1.64287	4.35941e-06	5.36057
CC77DRAFT_1100822	-3.70972	6.31217e-17	16.1998
CC77DRAFT_1100899	-1.00479	0.0179028	1.74708
CC77DRAFT_116155	-1.59784	2.72522e-06	5.5646
CC77DRAFT_117314	-1.07132	0.00395613	2.40273
CC77DRAFT_118491	-2.87447	0.011249	1.94889
CC77DRAFT_118969	-1.19857	0.000330019	3.48146
CC77DRAFT_119422	-1.37209	0.00403599	2.39405
CC77DRAFT_119490	-1.58958	1.21707e-05	4.91468
CC77DRAFT_119914	-2.27085	1.85713e-07	6.73116
CC77DRAFT_122669	-1.11114	0.00599822	2.22198
CC77DRAFT_122843	-1.25855	0.000183792	3.73567
CC77DRAFT_129102	-1.39575	0.000367383	3.43488
CC77DRAFT_12990	-1.16967	0.00101541	2.99336
CC77DRAFT_131662	-1.42428	0.000119419	3.92292
CC77DRAFT_132933	-1.15075	0.00100451	2.99804
CC77DRAFT_136845	-1.05773	0.00299376	2.52378
CC77DRAFT_137686	-1.19342	0.000583905	3.23366
CC77DRAFT_138304	-1.19456	0.000730191	3.13656
CC77DRAFT_139666	-1.45628	1.23697e-05	4.90764
CC77DRAFT_14009	-1.08804	0.0021873	2.66009
CC77DRAFT_140422	-1.03466	0.00371104	2.4305
CC77DRAFT_142579	-1.99365	1.37261e-08	7.86245
CC77DRAFT_143301	-1.98024	1.17643e-09	8.92943
CC77DRAFT_144121	-2.52466	0.00395731	2.4026
CC77DRAFT_144136	-1.68381	1.36644e-07	6.86441
CC77DRAFT_144934	-2.57973	0.00395731	2.4026
CC77DRAFT_148598	-3.48308	1.27573e-08	7.89424
CC77DRAFT_149427	-1.33033	0.000157893	3.80164
CC77DRAFT_151259	-1.17536	0.0267105	1.57332
CC77DRAFT_151287	-1.51693	0.00018595	3.7306
CC77DRAFT_152647	-1.4872	5.57705e-06	5.2536
CC77DRAFT_154534	-1.35443	8.20961e-05	4.08568
CC77DRAFT_155666	-1.57202	2.1474e-06	5.66809
CC77DRAFT_155770	-1.14876	0.000472213	3.32586
CC77DRAFT_155774	-1.28746	0.000251722	3.59908
CC77DRAFT_156698	-1.43979	0.000242382	3.6155
CC77DRAFT_160508	-1.1542	0.000940376	3.0267
CC77DRAFT_164376	-1.33659	0.000680619	3.1671
CC77DRAFT_166649	-1.44746	0.0201111	1.69656
CC77DRAFT_166656	-1.03835	0.00418732	2.37806
CC77DRAFT_166663	-2.79909	0.011249	1.94889
CC77DRAFT_168446	-1.66528	2.61009e-05	4.58334
CC77DRAFT_168480	-2.0303	3.76085e-07	6.42471
CC77DRAFT_169126	-1.31488	0.000147911	3.83
CC77DRAFT_169192	-1.41323	0.000477859	3.3207
CC77DRAFT_169288	-1.34658	0.000159572	3.79704
CC77DRAFT_170927	-1.02325	0.00761489	2.11834
CC77DRAFT_173209	-1.60226	2.66051e-07	6.57503
CC77DRAFT_177781	-2.1006	4.00506e-08	7.39739
CC77DRAFT_178227	-1.1249	0.00142221	2.84704
CC77DRAFT_178498	-1.38977	0.00261852	2.58194
CC77DRAFT_181793	-1.53225	0.0281971	1.5498
CC77DRAFT_18514	-1.16697	0.000562547	3.24984
CC77DRAFT_189442	-1.09562	0.00372826	2.42849
CC77DRAFT_194247	-1.06399	0.0119075	1.92418
CC77DRAFT_197715	-1.61081	5.87366e-07	6.23109
CC77DRAFT_198970	-1.06675	0.00334822	2.47519
CC77DRAFT_199358	-1.20436	0.00335149	2.47476
CC77DRAFT_200406	-1.09704	0.00264054	2.57831
CC77DRAFT_201813	-1.41031	9.18197e-05	4.03706
CC77DRAFT_20192	-1.09561	0.00426468	2.37011
CC77DRAFT_203013	-1.33322	0.00274535	2.5614
CC77DRAFT_203017	-1.30044	0.0026007	2.58491
CC77DRAFT_204202	-1.05315	0.0112864	1.94744
CC77DRAFT_207992	-1.51921	8.23145e-07	6.08452
CC77DRAFT_208305	-1.30215	0.000779113	3.1084
CC77DRAFT_208755	-1.22497	0.0055276	2.25746
CC77DRAFT_209901	-1.50959	0.0315519	1.50098
CC77DRAFT_211961	-1.60171	2.64681e-06	5.57728
CC77DRAFT_213301	-1.04972	0.00401587	2.39622
CC77DRAFT_216117	-1.02553	0.00599731	2.22204
CC77DRAFT_216710	-1.23879	0.0026007	2.58491
CC77DRAFT_225814	-1.76004	2.0811e-07	6.68171
CC77DRAFT_227552	-1.33542	5.99283e-05	4.22237
CC77DRAFT_228733	-1.04321	0.00578755	2.23751
CC77DRAFT_234194	-2.25171	3.8572e-14	13.4137
CC77DRAFT_23611	-1.32984	0.000178042	3.74948
CC77DRAFT_23656	-1.17428	0.000920413	3.03602
CC77DRAFT_23691	-1.04532	0.00212657	2.67232
CC77DRAFT_238212	-1.18958	0.000976773	3.01021
CC77DRAFT_248574	-1.84729	6.58988e-06	5.18112
CC77DRAFT_248708	-1.52765	0.00596327	2.22452
CC77DRAFT_260299	-1.04686	0.00711113	2.14806
CC77DRAFT_260375	-1.06186	0.00386405	2.41296
CC77DRAFT_262890	-1.47399	1.31252e-05	4.88189
CC77DRAFT_263563	-1.20856	0.00106936	2.97088
CC77DRAFT_264362	-1.78219	0.000621921	3.20626
CC77DRAFT_265658	-1.1158	0.00264341	2.57783
CC77DRAFT_266824	-1.21279	0.000506017	3.29584
CC77DRAFT_267217	-1.23965	0.00152303	2.81729
CC77DRAFT_267293	-1.53162	2.971e-05	4.5271
CC77DRAFT_267312	-1.47984	1.08337e-05	4.96522
CC77DRAFT_268576	-1.1706	0.00287022	2.54209
CC77DRAFT_269013	-2.04604	6.56716e-11	10.1826
CC77DRAFT_269751	-2.30937	1.72837e-05	4.76236
CC77DRAFT_279631	-1.16241	0.00230447	2.63743
CC77DRAFT_280682	-2.69999	3.18057e-19	18.4975
CC77DRAFT_281168	-2.7125	1.64675e-19	18.7834
CC77DRAFT_281298	-1.17566	0.000375461	3.42544
CC77DRAFT_281354	-1.20113	0.00170921	2.7672
CC77DRAFT_282647	-1.78208	3.18387e-09	8.49704
CC77DRAFT_282824	-1.24689	0.00028175	3.55014
CC77DRAFT_283555	-1.80803	3.7044e-05	4.43128
CC77DRAFT_284520	-1.12956	0.0011969	2.92194
CC77DRAFT_284636	-1.31763	1.58028e-05	4.80127
CC77DRAFT_285929	-1.09518	0.00328677	2.48323
CC77DRAFT_286543	-1.28911	0.00185778	2.73101
CC77DRAFT_286773	-1.10761	0.00348141	2.45825
CC77DRAFT_287044	-5.03127	7.82105e-44	43.1067
CC77DRAFT_287814	-3.08037	0.00421502	2.3752
CC77DRAFT_288573	-1.53208	6.26516e-06	5.20307
CC77DRAFT_288625	-1.36574	0.0011633	2.93431
CC77DRAFT_288727	-2.05935	1.93623e-10	9.71304
CC77DRAFT_289005	-2.08451	1.88954e-06	5.72364
CC77DRAFT_291006	-1.48592	0.000134028	3.87281
CC77DRAFT_296507	-1.59946	0.000726349	3.13885
CC77DRAFT_296664	-1.02611	0.00321144	2.4933
CC77DRAFT_297779	-1.32737	0.000137823	3.86068
CC77DRAFT_298211	-1.16995	0.000630634	3.20022
CC77DRAFT_301790	-1.46783	3.3796e-06	5.47113
CC77DRAFT_301844	-1.26678	0.00022188	3.65388
CC77DRAFT_302760	-1.99868	1.78271e-10	9.74892
CC77DRAFT_303079	-1.83609	3.42964e-06	5.46475
CC77DRAFT_303133	-1.58861	4.49968e-06	5.34682
CC77DRAFT_304132	-1.28355	0.0287031	1.54207
CC77DRAFT_307457	-2.74519	2.59521e-18	17.5858
CC77DRAFT_311229	-1.60704	9.21547e-07	6.03548
CC77DRAFT_314509	-1.30279	8.78365e-05	4.05632
CC77DRAFT_315777	-1.21243	0.00041159	3.38554
CC77DRAFT_317802	-1.03122	0.00214154	2.66927
CC77DRAFT_3185	-1.12993	0.00119591	2.9223
CC77DRAFT_320462	-1.36434	4.46722e-05	4.34996
CC77DRAFT_321540	-1.53473	0.000478214	3.32038
CC77DRAFT_322460	-1.35053	1.67372e-05	4.77632
CC77DRAFT_330810	-1.65522	9.32198e-08	7.03049
CC77DRAFT_331997	-2.71476	2.44547e-18	17.6116
CC77DRAFT_334276	-1.12465	0.00097941	3.00904
CC77DRAFT_334467	-1.25379	0.000408575	3.38873
CC77DRAFT_334469	-1.7083	2.3413e-07	6.63054
CC77DRAFT_334470	-1.10038	0.00397394	2.40078
CC77DRAFT_33543	-1.36861	5.36382e-05	4.27053
CC77DRAFT_337758	-1.30169	0.000298137	3.52558
CC77DRAFT_337777	-1.31073	0.000133461	3.87465
CC77DRAFT_338257	-1.06294	0.00381252	2.41879
CC77DRAFT_340061	-1.18863	0.00104746	2.97986
CC77DRAFT_355226	-1.08578	0.00187185	2.72773
CC77DRAFT_35569	-2.42704	4.80774e-15	14.3181
CC77DRAFT_356845	-1.08678	0.00261179	2.58306
CC77DRAFT_360718	-1.17068	0.000464392	3.33312
CC77DRAFT_370517	-1.03003	0.00438051	2.35848
CC77DRAFT_377794	-1.15955	0.0123366	1.9088
CC77DRAFT_378890	-1.05155	0.00680174	2.16738
CC77DRAFT_380084	-1.03492	0.0161167	1.79273
CC77DRAFT_381483	-1.62556	0.000435407	3.3611
CC77DRAFT_382434	-1.23137	0.00011663	3.93319
CC77DRAFT_382451	-3.96465	3.12076e-34	33.5057
CC77DRAFT_387472	-1.92359	2.65415e-07	6.57607
CC77DRAFT_389714	-2.02045	1.88502e-09	8.72468
CC77DRAFT_389760	-1.16457	0.0481676	1.31725
CC77DRAFT_389829	-1.62409	1.53736e-07	6.81323
CC77DRAFT_39591	-1.14036	0.00282768	2.54857
CC77DRAFT_400796	-1.40389	2.40681e-05	4.61856
CC77DRAFT_403598	-2.06451	0.0171802	1.76497
CC77DRAFT_403761	-1.18836	0.000715764	3.14523
CC77DRAFT_408194	-1.04781	0.00371074	2.43054
CC77DRAFT_408395	-1.02299	0.00326875	2.48562
CC77DRAFT_408983	-1.10956	0.00132486	2.87783
CC77DRAFT_411192	-1.09007	0.00215261	2.66703
CC77DRAFT_416993	-2.27957	2.83132e-14	13.548
CC77DRAFT_423000	-1.14262	0.000878803	3.05611
CC77DRAFT_428296	-1.43462	3.53861e-05	4.45117
CC77DRAFT_430591	-1.31677	0.00134412	2.87156
CC77DRAFT_436050	-1.07762	0.00317898	2.49771
CC77DRAFT_436110	-1.6433	3.6456e-07	6.43823
CC77DRAFT_436115	-1.3654	0.000138465	3.85866
CC77DRAFT_43771	-2.56836	6.78658e-14	13.1683
CC77DRAFT_438020	-1.38193	7.52706e-05	4.12337
CC77DRAFT_440261	-1.01889	0.00759371	2.11955
CC77DRAFT_44036	-1.32243	0.000140154	3.85339
CC77DRAFT_44038	-1.62196	3.80031e-07	6.42018
CC77DRAFT_440996	-1.38879	2.24674e-05	4.64845
CC77DRAFT_443016	-1.47492	1.14586e-05	4.94087
CC77DRAFT_443163	-1.38074	8.07269e-06	5.09298
CC77DRAFT_443181	-1.07291	0.00308533	2.5107
CC77DRAFT_443365	-2.32193	2.97793e-05	4.52609
CC77DRAFT_443769	-1.42112	0.00012569	3.9007
CC77DRAFT_445544	-2.42823	1.6321e-15	14.7873
CC77DRAFT_448634	-1.07922	0.010604	1.97453
CC77DRAFT_449867	-1.43264	0.000272591	3.56449
CC77DRAFT_451935	-1.51485	7.09625e-05	4.14897
CC77DRAFT_454160	-1.27647	0.000609066	3.21534
CC77DRAFT_454696	-1.41856	0.00132028	2.87933
CC77DRAFT_456075	-1.05582	0.00930749	2.03117
CC77DRAFT_463938	-1.28603	0.00122106	2.91326
CC77DRAFT_465768	-1.18704	0.00051132	3.29131
CC77DRAFT_466591	-1.56468	0.00628371	2.20178
CC77DRAFT_468411	-1.41804	1.09264e-05	4.96152
CC77DRAFT_468751	-1.31627	0.000155376	3.80862
CC77DRAFT_47100	-1.0242	0.0285666	1.54414
CC77DRAFT_481654	-1.06549	0.00861811	2.06459
CC77DRAFT_482711	-1.89316	5.92901e-07	6.22702
CC77DRAFT_485472	-1.24224	0.000150377	3.82282
CC77DRAFT_48590	-1.14457	0.000937569	3.028
CC77DRAFT_48768	-1.1258	0.00291258	2.53572
CC77DRAFT_488154	-1.40521	4.07999e-05	4.38934
CC77DRAFT_488628	-1.32744	0.000106407	3.97303
CC77DRAFT_493631	-2.57482	3.27101e-17	16.4853
CC77DRAFT_49435	-1.06238	0.0132655	1.87728
CC77DRAFT_499652	-1.07051	0.00182898	2.73779
CC77DRAFT_500472	-1.11585	0.0100277	1.9988
CC77DRAFT_501075	-1.10321	0.00349012	2.45716
CC77DRAFT_502227	-1.459	4.41061e-06	5.3555
CC77DRAFT_509561	-1.31845	0.000731703	3.13567
CC77DRAFT_509799	-1.13109	0.00248103	2.60537
CC77DRAFT_510251	-1.32641	0.000281333	3.55078
CC77DRAFT_510653	-1.29137	0.000248121	3.60534
CC77DRAFT_510940	-1.04912	0.00783799	2.1058
CC77DRAFT_517160	-2.51788	1.63537e-15	14.7864
CC77DRAFT_518853	-1.39321	4.92112e-05	4.30794
CC77DRAFT_518976	-1.42558	1.89225e-05	4.72302
CC77DRAFT_523544	-1.54782	4.0042e-06	5.39748
CC77DRAFT_531727	-2.05023	2.46155e-07	6.60879
CC77DRAFT_533279	-1.287	0.00060111	3.22105
CC77DRAFT_533302	-2.17984	4.87816e-13	12.3117
CC77DRAFT_53440	-1.29303	8.04698e-05	4.09437
CC77DRAFT_540469	-1.07718	0.00301197	2.52115
CC77DRAFT_54224	-1.98307	9.46514e-09	8.02387
CC77DRAFT_545424	-1.1514	0.0231563	1.63533
CC77DRAFT_548280	-1.05588	0.00500587	2.30052
CC77DRAFT_549007	-1.27044	0.00111171	2.95401
CC77DRAFT_550238	-1.58796	8.07547e-07	6.09283
CC77DRAFT_551499	-2.16488	2.14068e-06	5.66945
CC77DRAFT_553557	-1.11855	0.00320766	2.49381
CC77DRAFT_554639	-1.19197	0.00039025	3.40866
CC77DRAFT_556163	-1.08746	0.0316302	1.4999
CC77DRAFT_556794	-1.63993	0.0283372	1.54764
CC77DRAFT_556813	-1.8537	4.8556e-08	7.31376
CC77DRAFT_558399	-1.69384	2.59441e-07	6.58596
CC77DRAFT_558408	-2.14238	1.62501e-09	8.78914
CC77DRAFT_560264	-1.20557	0.00182755	2.73813
CC77DRAFT_560505	-1.14654	0.00101094	2.99527
CC77DRAFT_56126	-1.21057	0.000680947	3.16689
CC77DRAFT_56217	-1.68897	2.68697e-07	6.57074
CC77DRAFT_563429	-1.10879	0.00106975	2.97072
CC77DRAFT_564858	-2.10703	1.18868e-11	10.9249
CC77DRAFT_566327	-1.42206	2.33269e-05	4.63214
CC77DRAFT_566402	-1.06174	0.000819181	3.08662
CC77DRAFT_567150	-1.22338	0.000505782	3.29604
CC77DRAFT_567165	-1.93458	4.36365e-09	8.36015
CC77DRAFT_569832	-1.14364	0.00143377	2.84352
CC77DRAFT_570443	-1.41903	1.12601e-05	4.94846
CC77DRAFT_572829	-1.0383	0.00289847	2.53783
CC77DRAFT_573342	-1.23677	0.0187489	1.72702
CC77DRAFT_573408	-1.05464	0.0259795	1.58537
CC77DRAFT_573672	-1.05608	0.00249076	2.60367
CC77DRAFT_573680	-1.10839	0.0273674	1.56277
CC77DRAFT_576210	-2.0689	0.0085769	2.06667
CC77DRAFT_577018	-1.19512	0.000388801	3.41027
CC77DRAFT_579655	-1.34704	0.000203505	3.69142
CC77DRAFT_579732	-1.65998	6.52009e-05	4.18575
CC77DRAFT_579876	-1.08133	0.00865403	2.06278
CC77DRAFT_579990	-2.51226	3.37751e-14	13.4714
CC77DRAFT_580145	-3.23729	0.000362814	3.44032
CC77DRAFT_580675	-2.82345	3.15447e-14	13.5011
CC77DRAFT_581343	-1.28011	0.0310626	1.50776
CC77DRAFT_58418	-1.1898	0.00212813	2.672
CC77DRAFT_585527	-2.18908	7.27627e-13	12.1381
CC77DRAFT_59262	-1.52539	0.000354388	3.45052
CC77DRAFT_593030	-1.38694	0.000135839	3.86697
CC77DRAFT_594346	-1.20179	0.000622943	3.20555
CC77DRAFT_597885	-1.21805	0.00353359	2.45178
CC77DRAFT_597932	-1.34544	2.86215e-05	4.54331
CC77DRAFT_597934	-1.23125	0.00924002	2.03433
CC77DRAFT_597948	-1.4409	5.87445e-06	5.23103
CC77DRAFT_599013	-2.21007	4.30194e-12	11.3663
CC77DRAFT_599369	-1.11243	0.00370178	2.43159
CC77DRAFT_599385	-1.36669	1.75008e-05	4.75694
CC77DRAFT_599773	-2.33092	1.27355e-12	11.895
CC77DRAFT_603005	-1.58888	2.28806e-06	5.64053
CC77DRAFT_611698	-1.2137	0.0018035	2.74388
CC77DRAFT_615562	-1.09108	0.006925	2.15958
CC77DRAFT_618077	-1.26461	0.000130208	3.88536
CC77DRAFT_618580	-1.65399	7.82248e-07	6.10666
CC77DRAFT_621000	-1.19292	0.00527709	2.27761
CC77DRAFT_625018	-1.22276	0.000509003	3.29328
CC77DRAFT_625061	-1.07688	0.00242258	2.61572
CC77DRAFT_634126	-1.29407	0.00010069	3.99701
CC77DRAFT_639934	-1.58591	8.60314e-07	6.06534
CC77DRAFT_640165	-1.07354	0.00182982	2.73759
CC77DRAFT_64050	-1.09229	0.00254998	2.59346
CC77DRAFT_64134	-1.00831	0.00532787	2.27345
CC77DRAFT_64194	-1.3471	8.52252e-05	4.06943
CC77DRAFT_643890	-1.02168	0.00443408	2.3532
CC77DRAFT_64471	-1.16167	0.000950647	3.02198
CC77DRAFT_64564	-1.22534	0.000462424	3.33496
CC77DRAFT_648740	-1.07961	0.00177043	2.75192
CC77DRAFT_655232	-1.46449	1.40882e-06	5.85115
CC77DRAFT_659217	-1.10463	0.00181441	2.74126
CC77DRAFT_661145	-1.46285	7.82964e-05	4.10626
CC77DRAFT_662676	-1.35174	0.000577633	3.23835
CC77DRAFT_663208	-1.85858	2.8923e-07	6.53876
CC77DRAFT_663670	-1.21948	0.000278403	3.55533
CC77DRAFT_666734	-1.22954	0.000795595	3.09931
CC77DRAFT_668932	-1.00202	0.00432301	2.36421
CC77DRAFT_669329	-1.34379	0.000391125	3.40768
CC77DRAFT_669522	-1.07093	0.0128249	1.89195
CC77DRAFT_671607	-1.12867	0.0291103	1.53595
CC77DRAFT_67366	-2.15124	1.67156e-07	6.77688
CC77DRAFT_674296	-2.60016	1.1416e-15	14.9425
CC77DRAFT_674322	-1.31487	0.0284953	1.54523
CC77DRAFT_677716	-2.4562	2.44942e-08	7.61094
CC77DRAFT_679900	-1.59606	8.95903e-07	6.04774
CC77DRAFT_684449	-1.20301	0.00185889	2.73075
CC77DRAFT_684758	-1.49205	5.98407e-06	5.223
CC77DRAFT_685020	-1.49516	5.22449e-06	5.28196
CC77DRAFT_685514	-1.67879	1.78712e-07	6.74785
CC77DRAFT_686730	-1.24578	0.000204884	3.68849
CC77DRAFT_687369	-1.01213	0.00334083	2.47615
CC77DRAFT_693878	-1.00023	0.0074702	2.12667
CC77DRAFT_694842	-1.11479	0.000954647	3.02016
CC77DRAFT_699440	-1.02627	0.00354496	2.45039
CC77DRAFT_700505	-1.12098	0.00123898	2.90693
CC77DRAFT_700531	-1.04779	0.00140221	2.85319
CC77DRAFT_702371	-1.03094	0.00545519	2.26319
CC77DRAFT_709868	-1.04205	0.00675569	2.17033
CC77DRAFT_709972	-1.08213	0.0270777	1.56739
CC77DRAFT_711652	-1.12472	0.00124999	2.90309
CC77DRAFT_711743	-2.10045	6.99276e-06	5.15535
CC77DRAFT_714426	-1.6151	3.27408e-07	6.48491
CC77DRAFT_714442	-3.81979	2.25562e-08	7.64673
CC77DRAFT_719136	-1.13549	0.00367065	2.43526
CC77DRAFT_722178	-1.35767	0.00392516	2.40614
CC77DRAFT_722505	-1.37833	0.000615649	3.21067
CC77DRAFT_725718	-1.61119	1.13739e-06	5.94409
CC77DRAFT_727076	-1.11643	0.00198	2.70334
CC77DRAFT_729740	-1.15214	0.00671202	2.17315
CC77DRAFT_730217	-1.0467	0.0037412	2.42699
CC77DRAFT_73103	-1.48943	0.000346489	3.46031
CC77DRAFT_73106	-1.28456	0.0148719	1.82763
CC77DRAFT_73129	-1.20537	0.00524271	2.28044
CC77DRAFT_734456	-1.34475	5.01192e-05	4.3
CC77DRAFT_735589	-1.02189	0.00164686	2.78334
CC77DRAFT_742158	-1.35314	0.0295124	1.53
CC77DRAFT_742543	-2.94667	0.00421502	2.3752
CC77DRAFT_742961	-1.15169	0.00164914	2.78274
CC77DRAFT_74446	-1.20847	0.000420744	3.37598
CC77DRAFT_745554	-1.34544	7.06809e-05	4.1507
CC77DRAFT_746079	-2.08063	2.50392e-11	10.6014
CC77DRAFT_746108	-2.85914	9.83025e-20	19.0074
CC77DRAFT_746368	-1.4979	1.06208e-05	4.97384
CC77DRAFT_74722	-1.61369	8.66532e-08	7.06222
CC77DRAFT_748805	-1.22335	0.000254273	3.5947
CC77DRAFT_750811	-1.17328	0.00131849	2.87992
CC77DRAFT_752339	-1.30853	0.000135153	3.86917
CC77DRAFT_752966	-1.35737	0.000758096	3.12028
CC77DRAFT_755043	-1.28555	0.0366714	1.43567
CC77DRAFT_76446	-1.41085	5.28068e-05	4.27731
CC77DRAFT_767214	-1.53851	0.00542461	2.26563
CC77DRAFT_767233	-1.62135	8.30466e-07	6.08068
CC77DRAFT_772513	-1.1888	0.000519009	3.28483
CC77DRAFT_777139	-1.34525	2.47399e-05	4.6066
CC77DRAFT_779096	-2.6081	5.40352e-16	15.2673
CC77DRAFT_781341	-1.05545	0.00739696	2.13095
CC77DRAFT_782028	-1.45943	0.0416756	1.38012
CC77DRAFT_783123	-1.62149	2.30571e-06	5.6372
CC77DRAFT_787046	-1.38802	2.43262e-05	4.61393
CC77DRAFT_789071	-1.18065	0.00039747	3.4007
CC77DRAFT_792713	-1.03434	0.00476604	2.32184
CC77DRAFT_79298	-1.16283	0.00122938	2.91031
CC77DRAFT_79340	-2.33184	0.0128428	1.89134
CC77DRAFT_79366	-1.22976	0.00107077	2.9703
CC77DRAFT_793895	-2.1467	2.01968e-11	10.6947
CC77DRAFT_794498	-1.21235	0.000753458	3.12294
CC77DRAFT_794993	-1.09601	0.0154249	1.81178
CC77DRAFT_795380	-1.07753	0.00241121	2.61776
CC77DRAFT_801446	-1.43828	3.10035e-05	4.50859
CC77DRAFT_801567	-1.00169	0.00438628	2.3579
CC77DRAFT_802697	-1.25852	0.000176902	3.75227
CC77DRAFT_804036	-1.09854	0.00170377	2.76859
CC77DRAFT_806552	-1.32088	0.000143537	3.84304
CC77DRAFT_80979	-1.05389	0.0031557	2.5009
CC77DRAFT_814840	-1.37174	2.89297e-05	4.53866
CC77DRAFT_816322	-1.16644	0.000406278	3.39118
CC77DRAFT_81658	-1.08029	0.00869	2.06098
CC77DRAFT_82532	-1.16074	0.00346124	2.46077
CC77DRAFT_82838	-1.04329	0.00273832	2.56252
CC77DRAFT_834540	-1.64606	0.000364603	3.43818
CC77DRAFT_834606	-2.14762	5.96506e-12	11.2244
CC77DRAFT_837330	-1.26235	7.51346e-05	4.12416
CC77DRAFT_839391	-2.28293	0.000826643	3.08268
CC77DRAFT_840166	-1.23139	0.00627491	2.20239
CC77DRAFT_840380	-1.86687	1.70564e-06	5.76811
CC77DRAFT_840448	-1.15987	0.000766855	3.11529
CC77DRAFT_840466	-1.31121	9.27608e-05	4.03264
CC77DRAFT_840521	-1.38702	6.7103e-05	4.17326
CC77DRAFT_840526	-1.71686	1.02054e-05	4.99117
CC77DRAFT_848126	-1.01009	0.00802996	2.09529
CC77DRAFT_853218	-1.21708	0.000433338	3.36317
CC77DRAFT_853357	-1.08799	0.00152707	2.81614
CC77DRAFT_854371	-1.16823	0.000483414	3.31568
CC77DRAFT_854755	-1.074	0.0359205	1.44466
CC77DRAFT_8552	-1.63049	2.04723e-06	5.68883
CC77DRAFT_8590	-1.11766	0.0057063	2.24365
CC77DRAFT_860386	-1.33307	9.65127e-05	4.01542
CC77DRAFT_861258	-1.10139	0.00134516	2.87122
CC77DRAFT_86302	-1.32227	2.69784e-05	4.56898
CC77DRAFT_863684	-1.12164	0.00105361	2.97732
CC77DRAFT_867669	-1.01342	0.0193554	1.7132
CC77DRAFT_867894	-1.90702	9.92803e-08	7.00314
CC77DRAFT_871707	-1.02425	0.00531865	2.2742
CC77DRAFT_871709	-1.46281	1.77523e-05	4.75075
CC77DRAFT_894677	-2.01902	3.46393e-12	11.4604
CC77DRAFT_895487	-1.96731	7.24347e-09	8.14005
CC77DRAFT_896392	-2.06683	5.01624e-06	5.29962
CC77DRAFT_896702	-2.41851	4.93687e-07	6.30655
CC77DRAFT_897627	-1.70352	0.0283372	1.54764
CC77DRAFT_897700	-1.18048	0.00175536	2.75563
CC77DRAFT_898188	-1.17165	0.00115725	2.93657
CC77DRAFT_899440	-2.71881	1.47261e-17	16.8319
CC77DRAFT_899491	-1.09943	0.00159516	2.7972
CC77DRAFT_900397	-1.70378	0.00594633	2.22575
CC77DRAFT_900596	-2.68353	0.0297938	1.52587
CC77DRAFT_900807	-1.66269	1.66101e-07	6.77963
CC77DRAFT_901137	-1.27613	0.011543	1.93768
CC77DRAFT_902224	-1.67655	1.10908e-06	5.95504
CC77DRAFT_902774	-1.24079	0.000113965	3.94323
CC77DRAFT_903589	-1.40113	4.01937e-05	4.39584
CC77DRAFT_904079	-3.63227	5.23279e-05	4.28127
CC77DRAFT_905377	-2.13841	6.43602e-13	12.1914
CC77DRAFT_906715	-1.29965	0.0015778	2.80195
CC77DRAFT_907439	-1.04966	0.00411598	2.38553
CC77DRAFT_90909	-1.66757	1.62858e-07	6.78819
CC77DRAFT_910116	-2.01263	5.41486e-05	4.26641
CC77DRAFT_910557	-2.84693	1.12776e-12	11.9478
[truncated: 323 more rows]

## Sheet: Table S2-5
Table S2-5. List of upregulated and downregulated genes of A. alternata in +Thr 3 d/ −Thr 3 d group. Genes with at least two fold change (log2FC > 1.0 or < −1) at p < 0.05 of +Thr 3 d in comparison to −Thr 3 d. Red and blue color indicates upregulated and downregulated genes, respectively. Data were derived from Figure S7A.
Gene ID	Log2(+Thr 3d/−Thr 3d)	p-value	−Log10p
CC77DRAFT_1000226	1.11766	0.000334069	3.47616
CC77DRAFT_1000958	1.75266	2.0184e-05	4.69499
CC77DRAFT_1001526	1.74595	2.20011e-10	9.65756
CC77DRAFT_1001717	3.28788	6.26023e-25	24.2034
CC77DRAFT_1001824	1.30479	7.45082e-07	6.1278
CC77DRAFT_1003114	1.65203	1.93752e-10	9.71275
CC77DRAFT_1003405	2.75687	1.09236e-07	6.96164
CC77DRAFT_1003633	3.79422	5.37077e-37	36.27
CC77DRAFT_1003687	1.8357	3.69791e-12	11.432
CC77DRAFT_1003872	1.66547	3.75121e-08	7.42583
CC77DRAFT_1003937	1.40477	1.63279e-08	7.78707
CC77DRAFT_1004083	1.60124	2.87333e-06	5.54161
CC77DRAFT_1004091	2.8689	1.32016e-26	25.8794
CC77DRAFT_1004153	2.18474	0.00320804	2.49376
CC77DRAFT_1004231	2.57187	1.636e-07	6.78622
CC77DRAFT_1004329	1.01322	3.36517e-05	4.47299
CC77DRAFT_1004357	1.60512	9.64293e-07	6.01579
CC77DRAFT_1004389	1.55833	1.58936e-10	9.79878
CC77DRAFT_1004390	2.01854	0.00178809	2.74761
CC77DRAFT_1004449	1.90574	5.10347e-13	12.2921
CC77DRAFT_1004490	2.05664	6.5068e-07	6.18663
CC77DRAFT_1004812	1.3115	2.72836e-07	6.5641
CC77DRAFT_1004828	1.82945	4.75276e-11	10.3231
CC77DRAFT_1004892	1.07841	0.000184536	3.73392
CC77DRAFT_1004915	1.48737	4.00028e-08	7.39791
CC77DRAFT_1005011	2.83007	5.49328e-05	4.26017
CC77DRAFT_1005031	1.34574	6.70438e-08	7.17364
CC77DRAFT_1005109	1.33379	4.96835e-08	7.30379
CC77DRAFT_1005130	1.24778	0.00017133	3.76617
CC77DRAFT_1005131	1.68786	8.6078e-11	10.0651
CC77DRAFT_1005252	1.49109	4.37e-09	8.35952
CC77DRAFT_1005446	2.66903	9.76294e-22	21.0104
CC77DRAFT_1005574	1.36475	5.46124e-07	6.26271
CC77DRAFT_1005613	2.82797	2.293e-11	10.6396
CC77DRAFT_1005628	1.23568	9.28073e-07	6.03242
CC77DRAFT_1005632	1.21124	1.65329e-06	5.78165
CC77DRAFT_1005721	1.58976	1.72099e-08	7.76422
CC77DRAFT_1005812	1.35453	2.16509e-07	6.66452
CC77DRAFT_1005898	1.54495	3.15473e-06	5.50104
CC77DRAFT_1006091	1.62979	0.0125776	1.9004
CC77DRAFT_1006112	2.22967	2.9023e-16	15.5373
CC77DRAFT_1006123	1.23447	0.000432015	3.3645
CC77DRAFT_1006172	1.0567	2.53367e-05	4.59625
CC77DRAFT_1006345	1.28362	7.36396e-07	6.13289
CC77DRAFT_1006556	1.14263	4.18644e-06	5.37816
CC77DRAFT_1006560	1.55434	7.57031e-10	9.12089
CC77DRAFT_1006587	5.93403	9.53192e-66	65.0208
CC77DRAFT_1006647	2.40473	0.00157015	2.80406
CC77DRAFT_1006747	4.25705	3.67207e-13	12.4351
CC77DRAFT_1006810	1.08727	2.68282e-06	5.57141
CC77DRAFT_1007042	1.47114	2.69114e-07	6.57006
CC77DRAFT_1007070	1.64177	9.71941e-11	10.0124
CC77DRAFT_1007103	2.40408	9.5125e-19	18.0217
CC77DRAFT_1007105	2.3798	9.71939e-11	10.0124
CC77DRAFT_1007182	1.28951	0.000965074	3.01544
CC77DRAFT_1007225	1.09915	7.98136e-05	4.09792
CC77DRAFT_1007372	1.27079	5.29797e-08	7.27589
CC77DRAFT_1007433	4.70215	4.77907e-50	49.3207
CC77DRAFT_1007435	8.16085	7.96096e-105	104.099
CC77DRAFT_1007436	3.08146	2.57907e-25	24.5885
CC77DRAFT_1007502	1.58037	7.93584e-10	9.10041
CC77DRAFT_1007797	1.15095	0.000149082	3.82658
CC77DRAFT_1007840	1.71138	2.84699e-06	5.54561
CC77DRAFT_1007941	1.02847	0.000246242	3.60864
CC77DRAFT_1007963	2.16446	5.26486e-17	16.2786
CC77DRAFT_1007964	2.34536	1.02056e-18	17.9912
CC77DRAFT_1007969	1.49355	9.60765e-09	8.01738
CC77DRAFT_1008076	1.97031	9.75368e-14	13.0108
CC77DRAFT_1008124	3.08285	3.52774e-18	17.4525
CC77DRAFT_1008657	1.20499	0.0001463	3.83476
CC77DRAFT_1008699	1.09906	1.44333e-05	4.84063
CC77DRAFT_1009101	1.18402	3.46852e-05	4.45986
CC77DRAFT_1009217	1.37475	1.54802e-06	5.81022
CC77DRAFT_1009227	2.65103	9.67391e-21	20.0144
CC77DRAFT_1009328	4.11814	8.13477e-08	7.08965
CC77DRAFT_1009554	2.91751	4.96582e-25	24.304
CC77DRAFT_1009739	1.05894	2.36691e-05	4.62582
CC77DRAFT_1009865	1.9133	2.30323e-08	7.63766
CC77DRAFT_1009911	2.86323	5.39706e-09	8.26784
CC77DRAFT_1009916	1.12853	7.94493e-06	5.09991
CC77DRAFT_1010075	2.32382	5.90205e-18	17.229
CC77DRAFT_1010088	3.91427	3.07099e-06	5.51272
CC77DRAFT_1010214	1.61512	1.68192e-08	7.7742
CC77DRAFT_1010270	2.75673	3.12095e-06	5.50571
CC77DRAFT_1010278	2.41464	4.20251e-13	12.3765
CC77DRAFT_1010332	1.36898	0.00622823	2.20564
CC77DRAFT_1010395	1.72203	1.21128e-12	11.9168
CC77DRAFT_1010444	2.29931	1.68514e-09	8.77337
CC77DRAFT_1010451	1.04183	7.11449e-06	5.14786
CC77DRAFT_1010553	1.1758	6.78935e-07	6.16817
CC77DRAFT_1010604	2.64953	2.0069e-23	22.6975
CC77DRAFT_1010743	8.50444	5.41642e-108	107.266
CC77DRAFT_1011194	1.9269	6.23176e-13	12.2054
CC77DRAFT_1011480	1.29548	1.39346e-07	6.85591
CC77DRAFT_1011496	1.30236	6.85105e-07	6.16424
CC77DRAFT_1011535	1.47753	4.7668e-08	7.32177
CC77DRAFT_1011575	1.67903	1.7136e-08	7.76609
CC77DRAFT_1011849	1.20171	0.000274428	3.56157
CC77DRAFT_1011900	2.8608	5.5213e-14	13.258
CC77DRAFT_1011954	1.06873	7.81992e-06	5.1068
CC77DRAFT_1012108	1.09471	0.000194017	3.71216
CC77DRAFT_1012206	1.02136	3.03891e-05	4.51728
CC77DRAFT_1012327	2.16294	0.0482187	1.31678
CC77DRAFT_1012478	2.46609	0.00157015	2.80406
CC77DRAFT_1012505	1.52084	8.47537e-09	8.07184
CC77DRAFT_1012519	1.38355	0.000125044	3.90294
CC77DRAFT_1012590	1.08031	1.35715e-05	4.86737
CC77DRAFT_1012626	2.56993	3.49425e-10	9.45665
CC77DRAFT_1012953	2.65437	2.73516e-22	21.563
CC77DRAFT_1013118	1.6016	1.22047e-06	5.91347
CC77DRAFT_1013212	1.21957	3.45684e-06	5.46132
CC77DRAFT_1013246	1.86239	1.60403e-12	11.7948
CC77DRAFT_1013368	1.32573	2.42817e-07	6.61472
CC77DRAFT_1013520	2.0194	1.49872e-13	12.8243
CC77DRAFT_1013598	2.38815	7.22392e-18	17.1412
CC77DRAFT_1013606	3.50761	5.10046e-33	32.2924
CC77DRAFT_1013694	1.65206	1.55273e-11	10.8089
CC77DRAFT_1013713	2.06779	1.1443e-05	4.94146
CC77DRAFT_1013796	1.38995	0.0224535	1.64872
CC77DRAFT_1013864	5.6818	6.09459e-66	65.2151
CC77DRAFT_1014089	2.34792	0.0297938	1.52587
CC77DRAFT_1014304	2.11054	2.77976e-16	15.556
CC77DRAFT_1014608	4.71747	1.167e-53	52.9329
CC77DRAFT_1014636	1.40997	4.01719e-07	6.39608
CC77DRAFT_1014941	1.22537	0.000483891	3.31525
CC77DRAFT_1015057	1.31865	0.0339129	1.46964
CC77DRAFT_1015106	2.68405	2.57644e-23	22.589
CC77DRAFT_1015136	2.15662	4.28208e-16	15.3683
CC77DRAFT_1015224	3.41137	2.07441e-13	12.6831
CC77DRAFT_1015234	1.36475	0.00666659	2.1761
CC77DRAFT_1015304	1.30986	0.000973848	3.01151
CC77DRAFT_1015321	1.82823	0.000213604	3.67039
CC77DRAFT_1015391	1.75345	3.22175e-11	10.4919
CC77DRAFT_1015460	1.90661	4.3144e-14	13.3651
CC77DRAFT_1015495	1.45419	0.00012598	3.8997
CC77DRAFT_1015550	2.19607	7.45656e-16	15.1275
CC77DRAFT_1015562	1.28337	0.0142934	1.84486
CC77DRAFT_1015588	1.39102	0.0012712	2.89579
CC77DRAFT_1015690	2.42863	8.41421e-18	17.075
CC77DRAFT_1015728	2.76944	6.20427e-22	21.2073
CC77DRAFT_1015739	1.01282	0.000466788	3.33088
CC77DRAFT_1015743	1.802	6.93885e-11	10.1587
CC77DRAFT_1015797	1.35789	9.99737e-06	5.00011
CC77DRAFT_1015831	3.15099	1.30683e-29	28.8838
CC77DRAFT_1015934	1.36547	5.06641e-08	7.2953
CC77DRAFT_1015975	4.19997	9.23843e-40	39.0344
CC77DRAFT_1016018	2.38749	7.86252e-19	18.1044
CC77DRAFT_1016019	2.69209	3.99432e-24	23.3986
CC77DRAFT_1016022	1.00614	0.000377212	3.42341
CC77DRAFT_1016055	1.90116	1.49431e-12	11.8256
CC77DRAFT_1016092	3.44815	0.000137243	3.86251
CC77DRAFT_1016094	1.36923	0.0339129	1.46964
CC77DRAFT_1016136	1.32786	3.82372e-07	6.41751
CC77DRAFT_1016180	1.5205	1.43919e-08	7.84188
CC77DRAFT_1016208	2.34932	1.26095e-18	17.8993
CC77DRAFT_1016215	4.89922	3.16353e-56	55.4998
CC77DRAFT_1016219	2.47034	1.05913e-16	15.975
CC77DRAFT_1016244	1.16145	1.34632e-06	5.87085
CC77DRAFT_1016414	2.34481	5.58245e-17	16.2532
CC77DRAFT_1016422	3.35039	5.85787e-33	32.2323
CC77DRAFT_1016512	1.85779	2.01065e-12	11.6967
CC77DRAFT_1016554	1.35115	2.20923e-07	6.65576
CC77DRAFT_1016629	1.84914	2.92241e-13	12.5343
CC77DRAFT_1016740	2.582	5.50605e-21	20.2592
CC77DRAFT_1016849	2.88881	4.70974e-19	18.327
CC77DRAFT_1016919	1.66032	1.05645e-09	8.97615
CC77DRAFT_1016936	1.068	0.00591842	2.22779
CC77DRAFT_1016962	1.51699	8.03884e-10	9.09481
CC77DRAFT_1016966	2.21961	6.0787e-16	15.2162
CC77DRAFT_1016967	1.10745	1.57123e-05	4.80376
CC77DRAFT_1016998	4.53534	3.14336e-49	48.5026
CC77DRAFT_1017102	1.1519	0.000299667	3.52336
CC77DRAFT_1017103	2.08268	9.16011e-13	12.0381
CC77DRAFT_1017135	3.82814	8.9824e-11	10.0466
CC77DRAFT_1017189	1.11711	0.000170884	3.7673
CC77DRAFT_1017199	1.3976	2.10318e-07	6.67712
CC77DRAFT_1017223	1.17717	6.27437e-06	5.20243
CC77DRAFT_1017226	1.00054	5.83284e-05	4.23412
CC77DRAFT_1017328	2.48179	4.65103e-19	18.3325
CC77DRAFT_1017361	1.48653	2.83414e-08	7.54758
CC77DRAFT_1017390	1.12763	1.08573e-05	4.96428
CC77DRAFT_1017409	1.38954	2.45355e-08	7.61021
CC77DRAFT_1017454	2.83081	0.00421502	2.3752
CC77DRAFT_1017528	1.06565	7.10261e-05	4.14858
CC77DRAFT_1017533	1.29735	1.27456e-07	6.89464
CC77DRAFT_1017536	1.52544	1.33227e-06	5.87541
CC77DRAFT_1017574	1.43978	4.35655e-09	8.36086
CC77DRAFT_1017605	1.4833	2.20806e-07	6.65599
CC77DRAFT_1017606	2.51617	4.255e-20	19.3711
CC77DRAFT_1017622	1.22311	1.1728e-07	6.93078
CC77DRAFT_1017665	2.09254	2.11333e-15	14.675
CC77DRAFT_1017800	1.82431	1.92575e-11	10.7154
CC77DRAFT_1017851	1.44664	2.702e-07	6.56831
CC77DRAFT_1017853	3.08175	2.45969e-29	28.6091
CC77DRAFT_1017963	1.54171	1.87962e-09	8.72593
CC77DRAFT_1017984	2.32766	1.83496e-18	17.7364
CC77DRAFT_1018006	1.02961	0.0201111	1.69656
CC77DRAFT_1018013	1.58326	1.15603e-08	7.93703
CC77DRAFT_1018059	1.51575	6.20334e-10	9.20737
CC77DRAFT_1018073	1.53852	1.20873e-09	8.91767
CC77DRAFT_1018076	3.77613	1.19506e-34	33.9226
CC77DRAFT_1018106	1.04946	3.30682e-05	4.48059
CC77DRAFT_1018143	1.49289	8.28455e-08	7.08173
CC77DRAFT_1018147	2.58162	5.29632e-13	12.276
CC77DRAFT_1018166	1.91079	1.22752e-07	6.91097
CC77DRAFT_1018183	1.31749	2.61802e-08	7.58203
CC77DRAFT_1018215	1.75184	2.38596e-11	10.6223
CC77DRAFT_1018245	1.07324	2.47145e-05	4.60705
CC77DRAFT_1018286	4.11489	1.97654e-42	41.7041
CC77DRAFT_1018362	3.06062	1.56885e-27	26.8044
CC77DRAFT_1018373	1.29493	5.67923e-07	6.24571
CC77DRAFT_1018403	1.12553	0.011699	1.93185
CC77DRAFT_1018461	3.31969	6.3927e-27	26.1943
CC77DRAFT_1018552	2.00758	5.52045e-15	14.258
CC77DRAFT_1018553	2.54853	5.72504e-22	21.2422
CC77DRAFT_1018635	1.82249	1.16314e-07	6.93437
CC77DRAFT_1018647	5.44207	9.53497e-64	63.0207
CC77DRAFT_1018669	1.86179	2.2568e-12	11.6465
CC77DRAFT_1018720	1.35031	1.68783e-07	6.77267
CC77DRAFT_1018725	1.1954	8.80162e-06	5.05544
CC77DRAFT_1018779	1.32833	0.00347921	2.45852
CC77DRAFT_1018786	3.01159	0.000965181	3.01539
CC77DRAFT_1018803	1.00816	0.000421874	3.37482
CC77DRAFT_1018814	1.66318	6.5791e-09	8.18183
CC77DRAFT_1018872	1.56686	3.08548e-09	8.51068
CC77DRAFT_1018892	2.86589	2.58598e-24	23.5874
CC77DRAFT_1018930	2.20505	1.62964e-14	13.7879
CC77DRAFT_1018931	7.38535	8.5477e-96	95.0682
CC77DRAFT_1018937	3.43443	3.94005e-31	30.4045
CC77DRAFT_1019104	1.62107	5.91901e-09	8.22775
CC77DRAFT_1019115	1.02947	7.09494e-06	5.14905
CC77DRAFT_1019116	1.44049	7.67801e-10	9.11475
CC77DRAFT_1019119	3.97914	1.42083e-42	41.8475
CC77DRAFT_1019143	1.51997	1.41738e-08	7.84851
CC77DRAFT_1019197	2.26756	0.00574046	2.24105
CC77DRAFT_1019220	1.21101	6.46112e-06	5.18969
CC77DRAFT_1019264	2.86194	3.14528e-21	20.5023
CC77DRAFT_1019312	2.52482	2.93062e-19	18.533
CC77DRAFT_1019508	2.07244	1.5282e-14	13.8158
CC77DRAFT_1019530	1.53094	1.66341e-07	6.779
CC77DRAFT_1019545	2.1857	1.00014e-16	15.9999
CC77DRAFT_1019557	1.66719	6.60156e-08	7.18035
CC77DRAFT_1019647	1.44864	4.98303e-08	7.30251
CC77DRAFT_1019733	1.27441	8.99767e-08	7.04587
CC77DRAFT_1019745	1.54291	1.27253e-05	4.89533
CC77DRAFT_1019768	3.28995	4.97349e-31	30.3033
CC77DRAFT_1019783	1.0607	0.00108874	2.96308
CC77DRAFT_1019803	1.11251	2.84468e-05	4.54597
CC77DRAFT_1019823	2.1143	6.44891e-15	14.1905
CC77DRAFT_1019826	1.24446	1.17037e-06	5.93168
CC77DRAFT_1019891	1.42055	2.80343e-08	7.55231
CC77DRAFT_1019930	1.31527	2.73691e-07	6.56274
CC77DRAFT_1020098	1.91719	1.36378e-09	8.86526
CC77DRAFT_1020109	1.16355	2.52446e-06	5.59783
CC77DRAFT_1020126	1.67998	1.44393e-10	9.84045
CC77DRAFT_1020131	3.36548	5.80683e-32	31.2361
CC77DRAFT_1020137	1.56941	2.43605e-08	7.61331
CC77DRAFT_1020260	1.37581	0.000621921	3.20626
CC77DRAFT_1020262	1.26113	3.10791e-06	5.50753
CC77DRAFT_1020292	2.56448	3.69723e-20	19.4321
CC77DRAFT_1020358	1.38125	1.04052e-06	5.98275
CC77DRAFT_1020408	2.7597	7.80913e-23	22.1074
CC77DRAFT_1020470	1.43285	4.13063e-05	4.38398
CC77DRAFT_1020568	2.06195	1.2983e-13	12.8866
CC77DRAFT_1020585	1.55353	8.24326e-09	8.0839
CC77DRAFT_1020627	2.1372	5.58078e-15	14.2533
CC77DRAFT_1020655	2.32889	3.56273e-17	16.4482
CC77DRAFT_1020706	2.16258	1.20108e-14	13.9204
CC77DRAFT_1020791	4.29488	2.18176e-08	7.66119
CC77DRAFT_1020793	4.4412	6.57437e-48	47.1821
CC77DRAFT_1020796	1.64508	9.68336e-08	7.01397
CC77DRAFT_1020815	2.17736	3.43689e-17	16.4638
CC77DRAFT_1020817	2.10434	1.38285e-05	4.85923
CC77DRAFT_1020881	2.03177	1.44702e-12	11.8395
CC77DRAFT_1020906	1.42607	7.6782e-09	8.11474
CC77DRAFT_1020907	2.8297	7.13579e-24	23.1466
CC77DRAFT_1020919	2.66225	3.36951e-08	7.47243
CC77DRAFT_1020921	2.54988	4.83803e-10	9.31533
CC77DRAFT_1020922	3.50728	1.47295e-19	18.8318
CC77DRAFT_1020930	1.75335	1.05811e-11	10.9755
CC77DRAFT_1020937	1.10909	3.18304e-06	5.49716
CC77DRAFT_1021021	1.1466	5.97617e-06	5.22358
CC77DRAFT_1021045	1.80683	1.0571e-08	7.97588
CC77DRAFT_1021047	2.45789	7.23874e-19	18.1403
CC77DRAFT_1021055	1.26837	6.90204e-07	6.16102
CC77DRAFT_1021102	1.40176	0.000133268	3.87527
CC77DRAFT_1021125	1.31939	8.52181e-09	8.06947
CC77DRAFT_1021188	1.78045	1.45076e-08	7.8384
CC77DRAFT_1021247	1.27674	0.000229713	3.63881
CC77DRAFT_1021262	1.31145	3.52588e-07	6.45273
CC77DRAFT_1021273	1.61065	1.96838e-05	4.70589
CC77DRAFT_1021313	1.14946	4.08285e-06	5.38904
CC77DRAFT_1021383	1.75946	3.65336e-11	10.4373
CC77DRAFT_1021437	1.41205	5.74006e-08	7.24108
CC77DRAFT_1021438	1.31137	1.09672e-06	5.9599
CC77DRAFT_1021441	1.05855	5.19239e-06	5.28463
CC77DRAFT_1021497	4.10968	1.34082e-39	38.8726
CC77DRAFT_1021579	1.73562	2.32286e-09	8.63398
CC77DRAFT_1021585	2.66001	9.17565e-21	20.0374
CC77DRAFT_1021609	1.39028	9.98399e-08	7.0007
CC77DRAFT_1021618	1.32046	3.17867e-07	6.49775
CC77DRAFT_1021636	3.53655	6.04664e-26	25.2185
CC77DRAFT_1021638	2.50566	6.24563e-14	13.2044
CC77DRAFT_1021706	1.79286	7.95905e-06	5.09914
CC77DRAFT_1021809	1.26599	4.92557e-07	6.30754
CC77DRAFT_1021810	2.48117	1.12862e-18	17.9475
CC77DRAFT_1021819	1.5334	5.50886e-10	9.25894
CC77DRAFT_1021843	1.87401	7.64857e-14	13.1164
CC77DRAFT_1021850	1.42431	9.80066e-09	8.00874
CC77DRAFT_1021879	1.54563	3.13032e-09	8.50441
CC77DRAFT_1021942	1.67604	8.59755e-11	10.0656
CC77DRAFT_1021945	2.16174	1.6182e-13	12.791
CC77DRAFT_1022000	2.31252	3.73556e-17	16.4276
CC77DRAFT_1022015	1.36927	2.14121e-07	6.66934
CC77DRAFT_1022051	2.20924	3.55771e-17	16.4488
CC77DRAFT_1022077	2.96719	1.44399e-23	22.8404
CC77DRAFT_1022097	1.75823	3.81186e-08	7.41886
CC77DRAFT_1022134	1.96436	5.47146e-12	11.2619
CC77DRAFT_1022136	1.49304	0.0370822	1.43083
CC77DRAFT_1022142	1.32625	5.66e-07	6.24718
CC77DRAFT_1022186	2.17924	1.65104e-06	5.78224
CC77DRAFT_1022199	1.19444	5.67788e-05	4.24581
CC77DRAFT_1022223	1.93956	1.05227e-10	9.97787
CC77DRAFT_1022230	1.07791	2.56289e-05	4.59127
CC77DRAFT_1022245	1.16474	0.00734396	2.13407
CC77DRAFT_1022276	1.08087	9.70323e-05	4.01308
CC77DRAFT_1022281	1.70823	0.000213604	3.67039
CC77DRAFT_1022302	1.32847	1.74809e-07	6.75744
CC77DRAFT_1022320	3.70016	3.04021e-36	35.5171
CC77DRAFT_1022371	1.72441	4.6491e-11	10.3326
CC77DRAFT_1022383	1.88105	2.30307e-12	11.6377
CC77DRAFT_1022394	3.70244	2.92948e-16	15.5332
CC77DRAFT_1022396	2.92661	1.35769e-24	23.8672
CC77DRAFT_1022422	1.32795	5.48993e-05	4.26043
CC77DRAFT_1022440	1.30762	5.53109e-08	7.25719
CC77DRAFT_1022460	2.02261	1.29976e-12	11.8861
CC77DRAFT_1022551	2.36757	7.10282e-20	19.1486
CC77DRAFT_1022563	2.06432	5.11996e-13	12.2907
CC77DRAFT_1022586	1.15061	3.05838e-06	5.51451
CC77DRAFT_1022600	1.23273	5.017e-07	6.29956
CC77DRAFT_1022659	1.47164	3.51844e-09	8.45365
CC77DRAFT_1022677	1.37201	1.27227e-05	4.89542
CC77DRAFT_1022698	2.97241	4.2089e-14	13.3758
CC77DRAFT_1022796	3.2712	1.28227e-30	29.892
CC77DRAFT_1022818	1.28659	8.95735e-07	6.04782
CC77DRAFT_1022840	1.02643	6.03897e-06	5.21904
CC77DRAFT_1022870	1.1546	7.38442e-05	4.13168
CC77DRAFT_1022888	1.82746	3.13845e-07	6.50328
CC77DRAFT_1022919	2.77221	4.75878e-23	22.3225
CC77DRAFT_1022952	1.00183	0.0085684	2.0671
CC77DRAFT_1022955	1.25852	3.52176e-07	6.45324
CC77DRAFT_1023008	1.69078	6.04277e-10	9.21876
CC77DRAFT_1023197	1.76535	7.25617e-12	11.1393
CC77DRAFT_1023211	1.55861	2.33228e-09	8.63222
CC77DRAFT_1023218	1.17614	8.55409e-07	6.06783
CC77DRAFT_1023324	8.73513	1.38678e-113	112.858
CC77DRAFT_1023347	2.71956	2.9114e-17	16.5359
CC77DRAFT_1023330	1.0628	1.69621	0.00216
CC77DRAFT_1023551	3.88863	9.25991e-42	41.0334
CC77DRAFT_1023564	2.32853	1.22487e-17	16.9119
CC77DRAFT_1023590	5.12895	2.03353e-53	52.6917
CC77DRAFT_1023636	4.21526	4.48967e-45	44.3478
CC77DRAFT_1023713	1.16721	0.000839683	3.07588
CC77DRAFT_1023718	3.18968	6.895e-26	25.1615
CC77DRAFT_1023722	2.30268	3.98729e-13	12.3993
CC77DRAFT_1023745	1.06978	1.46539e-05	4.83405
CC77DRAFT_1023768	1.23039	1.97765e-06	5.70385
CC77DRAFT_1023786	2.07126	2.72212e-14	13.5651
CC77DRAFT_1023798	1.95706	1.65729e-14	13.7806
CC77DRAFT_1023836	3.0223	4.47474e-26	25.3492
CC77DRAFT_1023915	1.69825	2.58875e-09	8.58691
CC77DRAFT_1023916	1.07371	1.78294e-05	4.74886
CC77DRAFT_1023985	2.29177	3.91763e-05	4.40698
CC77DRAFT_1023988	1.48276	7.53618e-09	8.12285
CC77DRAFT_1024048	1.24191	0.000317029	3.4989
CC77DRAFT_1024069	2.37606	0.0482187	1.31678
CC77DRAFT_1024163	1.56439	2.62788e-09	8.58039
CC77DRAFT_1024213	1.62872	7.11342e-09	8.14792
CC77DRAFT_1024225	2.0225	7.19483e-14	13.143
CC77DRAFT_1024227	2.8046	0.00688941	2.16182
CC77DRAFT_1024255	1.3435	7.61316e-08	7.11843
CC77DRAFT_1024263	4.50792	7.65253e-49	48.1162
CC77DRAFT_1024315	1.07982	1.69234e-05	4.77151
CC77DRAFT_1024326	2.13213	1.47977e-15	14.8298
CC77DRAFT_1024330	1.00715	4.51241e-05	4.34559
CC77DRAFT_1024363	1.80443	3.36292e-11	10.4733
CC77DRAFT_1024428	2.0593	4.30223e-14	13.3663
CC77DRAFT_1024496	1.42155	0.0003987	3.39935
CC77DRAFT_1024508	2.99494	1.82535e-15	14.7387
CC77DRAFT_1024565	1.25242	7.68389e-07	6.11442
CC77DRAFT_1024637	3.01345	4.79905e-12	11.3188
CC77DRAFT_1024659	1.54705	4.70191e-05	4.32773
CC77DRAFT_1024684	4.51216	5.75171e-45	44.2402
CC77DRAFT_1024729	2.28264	0.00129528	2.88764
CC77DRAFT_1024752	1.29684	1.07473e-07	6.9687
CC77DRAFT_1024765	1.65648	3.38589e-09	8.47033
CC77DRAFT_1024864	1.10141	2.18952e-05	4.65965
CC77DRAFT_1024874	3.13694	2.27174e-28	27.6436
CC77DRAFT_1024904	1.75144	2.59795e-11	10.5854
CC77DRAFT_1024916	3.2265	1.42805e-30	29.8453
CC77DRAFT_1024932	1.02507	0.000102409	3.98966
CC77DRAFT_1024951	1.818	3.15758e-11	10.5006
CC77DRAFT_1024996	1.57294	4.08899e-08	7.38838
CC77DRAFT_1025005	1.95787	6.01103e-13	12.2211
CC77DRAFT_1025038	1.02783	2.34649e-05	4.62958
CC77DRAFT_1025082	1.30294	3.1673e-05	4.49931
CC77DRAFT_1025159	1.46003	4.80808e-09	8.31803
CC77DRAFT_1025167	1.53495	4.17409e-09	8.37944
CC77DRAFT_1025208	2.24952	3.42225e-15	14.4657
CC77DRAFT_1025271	1.70362	2.9094e-10	9.5362
CC77DRAFT_1025396	1.45327	7.68625e-07	6.11429
CC77DRAFT_1025407	2.37413	2.44968e-19	18.6109
CC77DRAFT_1025409	3.13826	3.33533e-29	28.4769
CC77DRAFT_1025542	2.41393	1.72357e-13	12.7636
CC77DRAFT_1025588	1.65936	2.29682e-11	10.6389
CC77DRAFT_1025602	1.96347	0.00414065	2.38293
CC77DRAFT_1025624	6.42507	5.17614e-66	65.286
CC77DRAFT_1025665	5.9897	3.29077e-46	45.4827
CC77DRAFT_1025667	1.95787	1.31798e-19	18.8801
CC77DRAFT_1025696	3.05034	1.85509e-22	21.7316
CC77DRAFT_1025708	1.15662	8.30167e-05	4.08083
CC77DRAFT_1025741	6.17055	7.93223e-80	79.1006
CC77DRAFT_1025934	1.84731	7.88658e-12	11.1031
CC77DRAFT_1025960	1.43435	1.38207e-08	7.85947
CC77DRAFT_1025962	1.07372	3.12634e-06	5.50496
CC77DRAFT_1025975	2.89469	1.49778e-18	17.8246
CC77DRAFT_1025991	1.20409	1.06773e-05	4.97154
CC77DRAFT_1026046	2.9927	1.1995e-07	6.921
CC77DRAFT_1026140	4.75521	9.98504e-47	46.0007
CC77DRAFT_1026267	1.04071	8.12621e-05	4.09011
CC77DRAFT_1026292	1.91477	1.3797e-12	11.8602
CC77DRAFT_1026316	2.81186	3.7588e-17	16.425
CC77DRAFT_1026434	2.57896	8.59931e-22	21.0655
CC77DRAFT_1026440	1.07288	0.0257957	1.58845
CC77DRAFT_1026450	1.13359	2.31062e-06	5.63627
CC77DRAFT_1026574	1.17444	0.000424013	3.37262
CC77DRAFT_1026582	1.71882	3.37253e-08	7.47204
CC77DRAFT_1026628	1.30679	5.62837e-07	6.24962
CC77DRAFT_1026632	2.04483	3.71791e-13	12.4297
CC77DRAFT_1026898	1.5842	6.94045e-10	9.15861
CC77DRAFT_1026966	1.10073	0.000535161	3.27152
CC77DRAFT_1027344	1.75683	3.54558e-11	10.4503
CC77DRAFT_1027587	1.54475	3.89993e-08	7.40894
CC77DRAFT_1027744	1.06829	2.41164e-05	4.61769
CC77DRAFT_1027820	1.59777	8.04118e-05	4.09468
CC77DRAFT_1027863	1.64207	1.03534e-09	8.98492
CC77DRAFT_1027966	2.36707	2.94962e-18	17.5302
CC77DRAFT_1027993	2.38333	5.6348e-19	18.2491
CC77DRAFT_1028121	2.60407	1.33788e-21	20.8736
CC77DRAFT_1028144	2.32404	1.82391e-13	12.739
CC77DRAFT_1028212	1.05227	1.77502e-05	4.7508
CC77DRAFT_1028232	1.56477	9.27235e-11	10.0328
CC77DRAFT_1028346	1.0723	4.42785e-05	4.35381
CC77DRAFT_1028388	1.19463	9.03204e-06	5.04421
CC77DRAFT_1028405	2.19457	2.58531e-15	14.5875
CC77DRAFT_1028551	2.2523	2.10885e-11	10.676
CC77DRAFT_1028558	2.02223	1.98239e-10	9.70281
CC77DRAFT_1028612	1.07312	1.30169e-05	4.88549
CC77DRAFT_1028727	1.14463	3.42869e-05	4.46487
CC77DRAFT_1029096	1.57898	4.63122e-10	9.3343
CC77DRAFT_1029265	1.87776	5.24864e-13	12.28
CC77DRAFT_1029373	2.42336	6.93111e-19	18.1592
CC77DRAFT_1029392	1.06605	3.23468e-05	4.49017
CC77DRAFT_1029422	1.04098	5.66055e-05	4.24714
CC77DRAFT_1029425	2.4467	2.12357e-17	16.6729
CC77DRAFT_1029468	1.19223	0.00103554	2.98483
CC77DRAFT_1029506	1.72304	8.36032e-12	11.0778
CC77DRAFT_1029637	2.0407	4.30574e-11	10.366
CC77DRAFT_1029638	1.138	2.70979e-06	5.56706
CC77DRAFT_1029767	1.86627	2.30746e-12	11.6369
CC77DRAFT_1029770	1.228	0.00285896	2.54379
CC77DRAFT_1029828	1.08372	0.00012667	3.89733
CC77DRAFT_1029866	1.44167	3.14613e-06	5.50222
CC77DRAFT_1029939	3.4948	2.28813e-33	32.6405
CC77DRAFT_1030626	1.08019	0.0019966	2.69971
CC77DRAFT_1030628	1.32309	1.14707e-06	5.94041
CC77DRAFT_1030741	4.42796	5.35787e-49	48.271
CC77DRAFT_1030753	1.65379	2.98132e-11	10.5256
CC77DRAFT_1030837	1.78986	2.47205e-11	10.6069
CC77DRAFT_1030895	1.15211	1.02093e-05	4.991
CC77DRAFT_1030930	1.10408	0.000507719	3.29438
CC77DRAFT_1030960	1.1425	9.09851e-05	4.04103
CC77DRAFT_1031010	2.14548	9.06496e-06	5.04263
CC77DRAFT_1031050	1.29077	4.13359e-07	6.38367
CC77DRAFT_1031064	3.61746	6.58489e-34	33.1815
CC77DRAFT_1031162	2.97461	0.00257786	2.58874
CC77DRAFT_1031516	1.52348	1.37707e-07	6.86104
CC77DRAFT_1031526	3.17197	1.93709e-27	26.7129
CC77DRAFT_1031554	1.46724	2.04447e-09	8.68942
CC77DRAFT_1031628	1.98046	1.84942e-13	12.733
CC77DRAFT_1031635	1.04422	4.23645e-05	4.373
CC77DRAFT_1031852	2.17433	3.22573e-15	14.4914
CC77DRAFT_1031996	1.44894	5.39446e-07	6.26805
CC77DRAFT_1032093	1.0696	3.20661e-05	4.49395
CC77DRAFT_1032110	1.30546	0.000121756	3.91451
CC77DRAFT_1032239	1.48437	2.73314e-09	8.56334
CC77DRAFT_1032350	1.65528	4.10519e-10	9.38667
CC77DRAFT_1032508	2.12919	7.08349e-13	12.1498
CC77DRAFT_1032527	1.62142	4.0307e-10	9.39462
CC77DRAFT_1032598	1.54897	2.85209e-08	7.54484
CC77DRAFT_1032601	1.00982	0.000169993	3.76957
CC77DRAFT_1032646	4.01716	7.70819e-07	6.11305
CC77DRAFT_1032719	1.98587	5.78247e-08	7.23789
CC77DRAFT_1032756	1.0529	1.7908e-05	4.74695
CC77DRAFT_1032840	2.84413	1.42455e-19	18.8463
CC77DRAFT_1032980	2.99944	1.26094e-26	25.8993
CC77DRAFT_1033082	1.57954	1.66879e-10	9.7776
CC77DRAFT_1033266	2.31914	6.10442e-18	17.2144
CC77DRAFT_1033317	1.06451	6.95063e-06	5.15798
CC77DRAFT_1033370	1.13184	2.32713e-05	4.63318
CC77DRAFT_1033452	2.16414	5.79798e-15	14.2367
CC77DRAFT_1033477	1.63293	1.96978e-09	8.70558
CC77DRAFT_1033497	7.92044	2.11878e-106	105.674
CC77DRAFT_1033585	2.24089	2.3677e-12	11.6257
CC77DRAFT_1033605	1.20962	0.0022498	2.64786
CC77DRAFT_1033911	1.23363	1.51749e-05	4.81887
CC77DRAFT_1034023	3.94951	8.96129e-37	36.0476
CC77DRAFT_1034287	1.06049	0.00598075	2.22324
CC77DRAFT_1034292	1.82839	1.89779e-11	10.7218
CC77DRAFT_1034316	2.36315	2.18485e-09	8.66058
CC77DRAFT_1034338	1.28545	5.74419e-07	6.24077
CC77DRAFT_1034395	2.08164	2.64196e-15	14.5781
CC77DRAFT_1034427	1.30145	4.587e-06	5.33847
CC77DRAFT_1034463	6.50743	2.06805e-73	72.6844
CC77DRAFT_1034494	2.36875	5.06572e-17	16.2954
CC77DRAFT_1034611	1.14127	9.27851e-06	5.03252
CC77DRAFT_1034729	1.34032	4.25731e-06	5.37086
CC77DRAFT_1034744	1.68893	8.46694e-11	10.0723
CC77DRAFT_1034878	1.48963	1.20352e-07	6.91955
CC77DRAFT_1034959	1.08147	0.000303919	3.51724
CC77DRAFT_1034988	1.79984	6.23821e-11	10.2049
CC77DRAFT_1035394	1.58599	9.1753e-10	9.03738
CC77DRAFT_1035408	1.94076	0.0128422	1.89136
CC77DRAFT_1035434	1.94965	2.93387e-13	12.5326
CC77DRAFT_1035477	1.67472	3.07687e-10	9.51189
CC77DRAFT_1035576	12.0021	2.32612e-162	161.633
CC77DRAFT_1035659	3.59082	1.25334e-05	4.90193
CC77DRAFT_1035684	1.37327	4.9779e-05	4.30295
CC77DRAFT_1035740	1.99152	3.09919e-11	10.5088
CC77DRAFT_1035753	2.49139	1.08134e-18	17.966
CC77DRAFT_1035861	1.29358	4.62908e-08	7.33451
CC77DRAFT_1035968	1.88486	0.0292174	1.53436
CC77DRAFT_1036131	1.27831	2.72747e-06	5.56424
CC77DRAFT_1036155	1.66137	3.88721e-10	9.41036
CC77DRAFT_1036259	1.26218	3.14445e-07	6.50246
CC77DRAFT_1036378	1.6628	5.17978e-08	7.28569
CC77DRAFT_1036398	1.91576	7.59751e-10	9.11933
CC77DRAFT_1036427	1.15676	2.01412e-06	5.69591
CC77DRAFT_1036429	1.30892	0.000776197	3.11003
CC77DRAFT_1036485	1.61983	0.0085769	2.06667
CC77DRAFT_1036489	1.17177	0.0375879	1.42495
CC77DRAFT_1036502	1.36221	0.0192893	1.71468
CC77DRAFT_1036588	2.80328	2.06457e-23	22.6852
CC77DRAFT_1036606	2.81567	4.7478e-21	20.3235
CC77DRAFT_1036661	1.4401	7.40675e-09	8.13037
CC77DRAFT_1037025	1.09085	8.53554e-06	5.06877
CC77DRAFT_1037067	1.29864	1.33486e-05	4.87456
CC77DRAFT_1037148	3.61224	5.19774e-28	27.2842
CC77DRAFT_1037159	1.50501	9.12921e-09	8.03957
CC77DRAFT_1037226	1.46368	8.92902e-09	8.0492
CC77DRAFT_1037332	1.10306	4.85288e-06	5.314
CC77DRAFT_1037440	2.20953	4.22145e-16	15.3745
CC77DRAFT_1037571	1.12334	5.376e-05	4.26954
CC77DRAFT_1037603	1.90899	1.75148e-12	11.7566
CC77DRAFT_1037776	4.65501	3.89452e-44	43.4095
CC77DRAFT_1037973	3.01565	1.72246e-20	19.7639
CC77DRAFT_1038091	2.03463	1.5603e-14	13.8068
CC77DRAFT_1038093	2.10114	1.23133e-05	4.90962
CC77DRAFT_1038307	1.26027	2.16834e-06	5.66387
CC77DRAFT_1038435	1.50048	1.26246e-06	5.89878
CC77DRAFT_1038810	1.20809	8.43318e-07	6.07401
CC77DRAFT_1039142	1.75339	1.5685e-10	9.80451
CC77DRAFT_1039208	1.29509	7.8997e-08	7.10239
CC77DRAFT_1039315	1.21035	1.02269e-06	5.99025
CC77DRAFT_1039356	3.13447	1.05528e-28	27.9766
CC77DRAFT_1039719	2.17933	8.89977e-16	15.0506
CC77DRAFT_1039725	2.13213	3.04574e-14	13.5163
CC77DRAFT_1039958	1.70244	1.78137e-11	10.7492
CC77DRAFT_1039993	1.10002	1.77172e-05	4.75161
CC77DRAFT_1040090	1.33345	3.23451e-07	6.49019
CC77DRAFT_1040128	2.72154	3.04255e-22	21.5168
CC77DRAFT_1040565	1.14383	5.11095e-05	4.2915
CC77DRAFT_1040840	2.23027	2.59717e-15	14.5855
CC77DRAFT_1040928	4.15153	3.37383e-08	7.47188
CC77DRAFT_1041903	1.37016	2.59062e-07	6.5866
CC77DRAFT_1042367	1.40799	4.94737e-08	7.30563
CC77DRAFT_1042521	1.54068	6.09241e-09	8.21521
CC77DRAFT_1042701	1.02508	0.000105964	3.97484
CC77DRAFT_1042771	1.0493	3.42467e-05	4.46538
CC77DRAFT_1042792	2.50069	0.000522899	3.28158
CC77DRAFT_1043230	4.15866	1.22214e-42	41.9129
CC77DRAFT_1043343	1.81859	1.67388e-08	7.77627
CC77DRAFT_1043468	5.00689	1.73889e-27	26.7597
CC77DRAFT_1043570	2.5435	3.11888e-06	5.506
CC77DRAFT_1043752	1.23106	1.15719e-06	5.93659
CC77DRAFT_1044181	1.47424	1.25882e-05	4.90004
CC77DRAFT_1044227	3.6845	3.24192e-05	4.4892
CC77DRAFT_1044281	3.52154	2.01327e-05	4.6961
CC77DRAFT_1044512	1.14554	6.76146e-06	5.16996
CC77DRAFT_1044558	1.01719	0.00437219	2.3593
CC77DRAFT_1044889	1.63608	0.000197538	3.70435
CC77DRAFT_1044911	1.1336	2.07437e-05	4.68311
CC77DRAFT_1045008	1.85719	5.65806e-06	5.24733
CC77DRAFT_1045072	2.28378	1.32917e-16	15.8764
CC77DRAFT_1045152	3.03302	1.00642e-25	24.9972
CC77DRAFT_1045216	1.41878	0.000417457	3.37939
CC77DRAFT_1045353	1.86856	9.39443e-10	9.02713
CC77DRAFT_1045358	2.0435	2.05319e-15	14.6876
CC77DRAFT_1045382	3.59991	3.24192e-05	4.4892
CC77DRAFT_1045384	1.3112	0.000965074	3.01544
CC77DRAFT_1045619	2.46533	2.41438e-18	17.6172
CC77DRAFT_1045876	2.91563	4.7209e-24	23.326
CC77DRAFT_1045962	2.42088	2.65156e-16	15.5765
CC77DRAFT_1046349	1.28961	2.93134e-05	4.53293
CC77DRAFT_1046369	5.43844	2.43017e-60	59.6144
CC77DRAFT_1046389	2.32931	0.0482187	1.31678
CC77DRAFT_1046568	1.63313	0.000338621	3.47029
CC77DRAFT_1046695	1.06975	2.37582e-05	4.62419
CC77DRAFT_1046843	2.36209	3.40615e-17	16.4677
CC77DRAFT_1046896	2.09312	6.11439e-15	14.2136
CC77DRAFT_1046969	1.95583	2.16982e-15	14.6636
CC77DRAFT_1046993	1.60634	2.84599e-10	9.54577
CC77DRAFT_1047291	1.01736	0.000129041	3.88927
CC77DRAFT_1047292	2.7277	7.02237e-16	15.1535
CC77DRAFT_1047358	1.14328	1.37766e-05	4.86086
CC77DRAFT_1047406	3.25041	5.41991e-27	26.266
CC77DRAFT_1047699	1.09324	5.4256e-05	4.26555
CC77DRAFT_1047714	1.46252	2.0614e-08	7.68584
CC77DRAFT_1048047	1.11921	3.84769e-05	4.4148
CC77DRAFT_1048231	1.14078	3.03945e-05	4.51721
CC77DRAFT_1048292	1.7587	2.34802e-06	5.6293
CC77DRAFT_1048297	1.1056	4.11297e-05	4.38584
CC77DRAFT_1048371	1.2645	0.0384234	1.4154
CC77DRAFT_1048657	1.53864	5.28379e-08	7.27705
CC77DRAFT_1048688	1.49115	6.01609e-09	8.22069
CC77DRAFT_1048906	1.89812	0.00601135	2.22103
CC77DRAFT_1048907	8.08714	1.76591e-101	100.753
CC77DRAFT_1049185	1.021	3.90521e-05	4.40836
CC77DRAFT_1049425	1.56037	2.50508e-10	9.60118
CC77DRAFT_1049761	1.22827	0.00218903	2.65975
CC77DRAFT_1050155	1.16829	1.54638e-06	5.81068
CC77DRAFT_1050640	2.23836	1.97569e-06	5.70428
CC77DRAFT_1050771	1.90728	7.35016e-11	10.1337
CC77DRAFT_1050943	2.16993	0.00846923	2.07216
CC77DRAFT_1050991	2.40716	8.35267e-15	14.0782
CC77DRAFT_1051390	1.74682	7.92114e-10	9.10121
CC77DRAFT_1051612	1.59368	0.00166962	2.77738
CC77DRAFT_1051679	1.7173	1.38413e-11	10.8588
CC77DRAFT_1051907	6.45165	2.50505e-65	64.6012
CC77DRAFT_1051918	1.6105	0.0189027	1.72348
CC77DRAFT_1052129	3.03684	0.00059137	3.22814
CC77DRAFT_1052483	2.14294	1.80739e-05	4.74295
CC77DRAFT_1052612	3.50986	2.01327e-05	4.6961
CC77DRAFT_1052730	7.09003	8.40257e-62	61.0756
CC77DRAFT_1052750	4.90992	1.1757e-55	54.9297
CC77DRAFT_1052878	1.61763	0.00603438	2.21937
CC77DRAFT_1053126	1.26348	7.15993e-07	6.14509
CC77DRAFT_1053299	3.52602	5.25196e-08	7.27968
CC77DRAFT_1053914	1.78026	0.000826643	3.08268
CC77DRAFT_1053995	2.33985	0.00157015	2.80406
CC77DRAFT_1054033	1.49242	4.99114e-08	7.3018
CC77DRAFT_1054482	1.3325	0.000167295	3.77652
CC77DRAFT_1054641	1.14269	0.0384234	1.4154
CC77DRAFT_1055063	2.87915	2.10236e-09	8.67729
CC77DRAFT_1055926	1.33853	9.33353e-08	7.02995
CC77DRAFT_1055928	1.45278	2.42729e-06	5.61488
CC77DRAFT_1055983	1.52204	4.96194e-08	7.30435
CC77DRAFT_1056001	1.50275	9.86678e-07	6.00582
CC77DRAFT_1056004	1.38951	1.85323e-08	7.73207
CC77DRAFT_1056167	1.34126	4.95993e-05	4.30452
CC77DRAFT_1056285	1.88244	3.09082e-11	10.5099
CC77DRAFT_1056307	3.53453	5.56361e-32	31.2546
CC77DRAFT_1056335	2.7541	3.69214e-11	10.4327
CC77DRAFT_1056344	4.56637	2.49595e-39	38.6028
CC77DRAFT_1056359	1.94597	1.94167e-14	13.7118
CC77DRAFT_1056386	1.97879	2.34514e-13	12.6298
CC77DRAFT_1056396	1.11103	0.0187589	1.72679
CC77DRAFT_1056401	1.22006	8.62251e-06	5.06437
CC77DRAFT_1056562	1.40384	9.54467e-07	6.02024
CC77DRAFT_1056768	1.3727	1.27878e-06	5.8932
CC77DRAFT_1056773	1.61326	6.67766e-11	10.1754
CC77DRAFT_1056789	1.20536	0.0425859	1.37073
CC77DRAFT_1056829	1.08704	0.0025378	2.59554
CC77DRAFT_1056843	3.852	2.09569e-10	9.67867
CC77DRAFT_1056845	2.66055	5.12679e-20	19.2902
CC77DRAFT_1056868	1.44127	2.1079e-06	5.67615
CC77DRAFT_1057067	1.74682	1.45715e-12	11.8365
CC77DRAFT_1057098	7.65927	4.35279e-84	83.3612
CC77DRAFT_1057108	1.26824	4.8204e-07	6.31692
CC77DRAFT_1057147	1.37162	6.8866e-05	4.162
CC77DRAFT_1057196	1.79479	0.000362649	3.44051
CC77DRAFT_1057209	2.66322	4.32223e-20	19.3643
CC77DRAFT_1057244	1.52464	4.91904e-09	8.30812
CC77DRAFT_1057283	1.733	0.000698378	3.15591
CC77DRAFT_1057312	2.10269	0.0482187	1.31678
CC77DRAFT_1057320	2.38687	1.68241e-16	15.7741
CC77DRAFT_1057321	1.48417	3.49647e-06	5.45637
CC77DRAFT_1057486	2.50567	4.27439e-14	13.3691
CC77DRAFT_1057489	2.17955	0.0297938	1.52587
CC77DRAFT_1057494	1.89161	4.61057e-11	10.3362
CC77DRAFT_1057584	4.18964	5.27652e-42	41.2777
CC77DRAFT_1057710	2.36039	2.39914e-19	18.6199
CC77DRAFT_1057721	2.44799	0.000806016	3.09366
CC77DRAFT_1057726	1.1647	9.35451e-06	5.02898
CC77DRAFT_1057809	1.57229	1.75472e-08	7.75579
CC77DRAFT_1057816	2.21179	1.51334e-15	14.8201
CC77DRAFT_1057848	1.48618	0.000115817	3.93623
CC77DRAFT_1057851	1.98472	2.43179e-08	7.61407
CC77DRAFT_1057872	2.07837	2.27465e-05	4.64309
CC77DRAFT_1057930	4.25582	1.88802e-26	25.724
CC77DRAFT_1057949	3.00856	9.30241e-06	5.0314
CC77DRAFT_1057968	1.74305	1.02617e-09	8.98878
CC77DRAFT_1058054	1.20382	3.80296e-06	5.41988
CC77DRAFT_1058173	1.97447	1.50486e-08	7.82251
CC77DRAFT_1058210	1.17154	0.000248304	3.60502
CC77DRAFT_1058233	1.54463	9.3089e-06	5.0311
CC77DRAFT_1058243	1.24255	5.6506e-06	5.24791
CC77DRAFT_1058289	1.96477	3.17912e-13	12.4977
CC77DRAFT_1058370	1.14324	6.84737e-06	5.16448
CC77DRAFT_1058433	1.17378	2.45721e-05	4.60956
CC77DRAFT_1058434	1.21139	1.57606e-06	5.80243
CC77DRAFT_1058435	1.20618	3.05011e-06	5.51568
CC77DRAFT_1058588	1.01332	0.00563333	2.24923
CC77DRAFT_1058631	2.97879	1.50426e-19	18.8227
CC77DRAFT_1058662	1.88083	0.00216081	2.66538
CC77DRAFT_1058727	2.38633	1.57523e-14	13.8027
CC77DRAFT_1058773	1.04168	1.69281e-05	4.77139
CC77DRAFT_1058896	1.52176	2.2394e-09	8.64987
CC77DRAFT_1058971	2.15152	5.19692e-12	11.2843
CC77DRAFT_1059045	1.37281	0.00291399	2.53551
CC77DRAFT_1059072	3.11443	3.29353e-29	28.4823
CC77DRAFT_1059104	1.4661	7.92205e-05	4.10116
CC77DRAFT_1059167	2.24341	4.08737e-15	14.3886
CC77DRAFT_1059169	5.64823	1.21731e-67	66.9146
CC77DRAFT_1059313	1.52779	0.0162045	1.79037
CC77DRAFT_1059357	1.70024	1.07237e-08	7.96966
CC77DRAFT_1059465	1.75607	0.0125776	1.9004
CC77DRAFT_1059542	2.07866	1.57748e-14	13.802
CC77DRAFT_1059545	2.02256	4.84676e-12	11.3145
CC77DRAFT_1059554	1.66297	0.000908636	3.04161
CC77DRAFT_1059661	3.06011	1.1886e-28	27.925
CC77DRAFT_1059662	3.19518	2.29024e-21	20.6401
CC77DRAFT_1059739	1.94382	4.95507e-14	13.3049
CC77DRAFT_1059746	2.70207	1.74488e-21	20.7582
CC77DRAFT_1059747	1.84171	7.27753e-05	4.13802
CC77DRAFT_1059750	3.33697	3.81645e-26	25.4183
CC77DRAFT_1059818	1.73576	2.08891e-11	10.6801
CC77DRAFT_1059835	1.09127	8.48156e-06	5.07152
CC77DRAFT_1059845	3.98985	1.28859e-39	38.8899
CC77DRAFT_1060009	1.30151	4.16667e-07	6.38021
CC77DRAFT_1060011	1.24264	7.24487e-07	6.13997
CC77DRAFT_1060022	4.65831	7.56292e-53	52.1213
CC77DRAFT_1060133	1.05938	9.2157e-05	4.03547
CC77DRAFT_1060296	2.14308	2.01892e-06	5.69488
CC77DRAFT_1060480	2.98325	1.81925e-25	24.7401
CC77DRAFT_1060509	1.59206	6.04173e-06	5.21884
CC77DRAFT_1061011	2.64172	5.05742e-18	17.2961
CC77DRAFT_1061267	1.05748	8.16698e-06	5.08794
CC77DRAFT_1061268	1.1274	2.48302e-06	5.60502
CC77DRAFT_1061325	2.90583	6.95406e-17	16.1578
CC77DRAFT_1061330	4.99942	1.35969e-12	11.8666
CC77DRAFT_1061357	1.38904	0.00402933	2.39477
CC77DRAFT_1061437	1.87897	0.0128422	1.89136
CC77DRAFT_1061482	3.0504	1.31277e-14	13.8818
CC77DRAFT_1061502	1.09241	1.06296e-05	4.97348
CC77DRAFT_1061558	1.57683	4.49184e-10	9.34758
CC77DRAFT_1061567	1.21194	0.000368569	3.43348
CC77DRAFT_1061702	1.28704	6.29107e-08	7.20128
CC77DRAFT_1061791	1.04017	0.000496807	3.30381
CC77DRAFT_1061797	1.02664	1.5351e-05	4.81386
CC77DRAFT_1062007	2.54292	1.38484e-20	19.8586
CC77DRAFT_1062097	1.69969	0.000519763	3.28419
CC77DRAFT_1062143	2.7866	0.00421502	2.3752
CC77DRAFT_1062161	2.92323	9.77846e-15	14.0097
CC77DRAFT_1062249	1.20636	6.49234e-06	5.1876
CC77DRAFT_1062290	1.6777	4.44908e-08	7.35173
CC77DRAFT_1062510	1.18359	0.000186414	3.72952
CC77DRAFT_1062512	2.91604	6.29217e-11	10.2012
CC77DRAFT_1062602	1.58496	0.0189027	1.72348
CC77DRAFT_1062674	1.13476	3.88718e-05	4.41037
CC77DRAFT_1062811	2.85594	6.48663e-17	16.188
CC77DRAFT_1062823	1.40821	4.75375e-08	7.32296
CC77DRAFT_1062824	2.4467	2.04999e-13	12.6882
CC77DRAFT_1062894	1.55473	3.08044e-08	7.51139
CC77DRAFT_1063055	1.36062	7.45907e-08	7.12732
CC77DRAFT_1063105	2.01501	2.71485e-15	14.5663
CC77DRAFT_1063165	1.59828	9.76131e-11	10.0105
CC77DRAFT_1063186	2.88386	4.8126e-26	25.3176
CC77DRAFT_1063371	2.40099	6.13501e-17	16.2122
CC77DRAFT_1063485	3.82631	4.89479e-06	5.31027
CC77DRAFT_1063648	2.36437	2.15248e-17	16.6671
CC77DRAFT_1063741	1.43581	1.31789e-09	8.88012
CC77DRAFT_1063792	4.45003	7.86007e-49	48.1046
CC77DRAFT_1063796	1.25216	5.60498e-05	4.25143
CC77DRAFT_1063797	1.70374	7.1617e-11	10.145
CC77DRAFT_1064222	2.45831	0.011249	1.94889
CC77DRAFT_1064267	1.51341	1.80134e-06	5.74441
CC77DRAFT_1064360	1.20257	3.21185e-06	5.49325
CC77DRAFT_1064416	3.69612	5.57028e-25	24.2541
CC77DRAFT_1064506	1.88158	1.21307e-12	11.9161
CC77DRAFT_1064677	1.79971	1.99293e-12	11.7005
CC77DRAFT_1064730	1.77705	2.8501e-10	9.54514
CC77DRAFT_1064731	2.07871	3.83525e-14	13.4162
CC77DRAFT_1064749	3.45581	1.09088e-10	9.96222
CC77DRAFT_1064811	2.83548	8.48171e-24	23.0715
CC77DRAFT_1064818	2.09195	2.32138e-16	15.6343
CC77DRAFT_1064854	2.427	1.38956e-08	7.85712
CC77DRAFT_1064926	4.38189	1.03747e-38	37.984
CC77DRAFT_1065018	1.54007	2.19714e-08	7.65814
CC77DRAFT_1065023	3.24454	8.21977e-29	28.0851
CC77DRAFT_1065064	1.01865	3.43665e-05	4.46387
CC77DRAFT_1065195	1.01697	3.22764e-05	4.49112
CC77DRAFT_1065236	2.26519	2.63945e-16	15.5785
CC77DRAFT_1065480	2.12338	0.0482187	1.31678
CC77DRAFT_1065482	2.64277	0.00688941	2.16182
CC77DRAFT_1065506	1.1983	0.0109638	1.96004
CC77DRAFT_1065863	2.25555	0.000430007	3.36652
CC77DRAFT_1065939	1.9586	7.89298e-13	12.1028
CC77DRAFT_1066075	3.35076	9.12705e-31	30.0397
CC77DRAFT_1066091	1.72968	3.43318e-09	8.4643
CC77DRAFT_1066176	2.30472	1.84758e-13	12.7334
CC77DRAFT_1066358	1.51639	7.93863e-09	8.10025
CC77DRAFT_1066614	1.43789	3.84729e-09	8.41485
CC77DRAFT_1066734	1.26041	1.12142e-05	4.95023
CC77DRAFT_1066736	1.55066	5.55201e-10	9.25555
CC77DRAFT_1066825	1.3508	3.824e-05	4.41748
CC77DRAFT_1066912	1.49297	7.60849e-08	7.1187
CC77DRAFT_1066932	1.22216	4.48991e-07	6.34776
CC77DRAFT_1067141	2.43578	4.5696e-19	18.3401
CC77DRAFT_1067150	1.41414	3.22337e-08	7.49169
CC77DRAFT_1067152	1.0124	4.59187e-05	4.33801
CC77DRAFT_1067162	2.09947	5.19692e-12	11.2843
CC77DRAFT_1067280	1.06568	1.59249e-05	4.79792
CC77DRAFT_1067375	3.47959	6.14737e-14	13.2113
CC77DRAFT_1067465	1.51675	1.25237e-08	7.90227
CC77DRAFT_1067495	1.72186	2.94763e-05	4.53053
CC77DRAFT_1067552	1.13362	0.0262251	1.58128
CC77DRAFT_1067582	2.15423	2.90398e-08	7.53701
CC77DRAFT_1067622	2.3864	1.37165e-17	16.8628
CC77DRAFT_1067667	2.50811	3.19537e-07	6.49548
CC77DRAFT_1067958	1.73302	1.55542e-07	6.80815
CC77DRAFT_1068023	1.64045	2.49374e-11	10.6031
CC77DRAFT_1068024	1.91351	2.69867e-12	11.5688
CC77DRAFT_1068132	2.35238	0.00157015	2.80406
CC77DRAFT_1069422	1.00884	4.32416e-05	4.3641
CC77DRAFT_1069699	2.23781	4.41838e-09	8.35474
CC77DRAFT_1070017	1.52066	0.00808426	2.09236
CC77DRAFT_1070439	2.32193	9.4272e-05	4.02562
CC77DRAFT_1070807	1.20333	2.74295e-05	4.56178
CC77DRAFT_1071189	1.55432	3.6767e-10	9.43454
CC77DRAFT_1071261	3.50589	0.000137243	3.86251
CC77DRAFT_1071274	2.12009	2.45563e-14	13.6098
CC77DRAFT_1071752	1.00889	0.00100539	2.99767
CC77DRAFT_1071870	4.44095	9.19894e-09	8.03626
CC77DRAFT_1072673	1.40293	6.34608e-08	7.19749
CC77DRAFT_1073389	1.61891	0.0437615	1.35891
CC77DRAFT_1073449	1.72047	1.93947e-11	10.7123
CC77DRAFT_1073511	1.62604	2.1301e-08	7.6716
CC77DRAFT_1074050	1.91242	0.000219755	3.65806
CC77DRAFT_1074578	1.249	0.01339	1.87322
CC77DRAFT_1075011	1.1592	0.00652629	2.18533
CC77DRAFT_1076642	1.29493	3.73049e-07	6.42823
CC77DRAFT_1076708	1.812	2.58763e-11	10.5871
CC77DRAFT_1077943	1.00537	2.72231e-05	4.56506
CC77DRAFT_1078456	2.63743	0.0183334	1.73676
CC77DRAFT_1078699	2.14296	0.0482187	1.31678
CC77DRAFT_1078917	1.12382	2.48955e-05	4.60388
CC77DRAFT_1078945	1.00448	0.000134054	3.87272
CC77DRAFT_1080895	1.86484	0.00601135	2.22103
CC77DRAFT_1081732	1.6621	0.00093771	3.02793
CC77DRAFT_1082427	2.60049	2.24466e-06	5.64885
CC77DRAFT_1082646	2.68655	2.44594e-20	19.6116
CC77DRAFT_1083026	1.14639	4.64496e-06	5.33302
CC77DRAFT_1083045	1.66953	0.0125776	1.9004
CC77DRAFT_1083238	2.52715	7.75339e-08	7.11051
CC77DRAFT_1083497	1.75174	0.000362649	3.44051
CC77DRAFT_1084382	1.99741	1.24426e-13	12.9051
CC77DRAFT_1084495	2.81526	0.00688941	2.16182
CC77DRAFT_1084544	1.18494	1.73353e-05	4.76107
CC77DRAFT_1084682	1.2013	2.94813e-06	5.53045
CC77DRAFT_1086009	1.89341	7.78722e-05	4.10862
CC77DRAFT_1086069	1.05488	1.41445e-05	4.84941
CC77DRAFT_1086379	3.79632	7.82237e-06	5.10666
CC77DRAFT_1087827	1.1634	3.83551e-05	4.41618
CC77DRAFT_1088307	3.16621	4.40226e-30	29.3563
CC77DRAFT_1088554	1.5068	6.99763e-07	6.15505
CC77DRAFT_1088641	1.44224	2.87278e-06	5.5417
CC77DRAFT_1089665	1.48654	1.00001e-07	7
CC77DRAFT_1089868	1.36975	0.000204077	3.69021
CC77DRAFT_1089938	1.16405	3.66463e-06	5.43597
CC77DRAFT_1090039	1.21488	0.000829302	3.08129
CC77DRAFT_1090052	1.09238	2.10077e-05	4.67762
CC77DRAFT_1090127	5.46618	9.63464e-64	63.0162
CC77DRAFT_1090204	2.30487	4.75793e-16	15.3226
CC77DRAFT_1090703	1.50418	6.09894e-09	8.21475
CC77DRAFT_1090768	1.66729	1.14649e-05	4.94063
CC77DRAFT_1091062	1.98144	1.01112e-12	11.9952
CC77DRAFT_1091233	2.13918	0.000917882	3.03721
CC77DRAFT_1091304	3.35991	9.55156e-19	18.0199
CC77DRAFT_1091439	2.53025	1.33122e-16	15.8758
CC77DRAFT_1091512	1.05497	0.0340312	1.46812
CC77DRAFT_1091661	1.33682	3.99217e-08	7.39879
CC77DRAFT_1091715	1.89404	5.54732e-10	9.25592
CC77DRAFT_1091717	3.34971	0.000222945	3.6518
CC77DRAFT_1091742	2.30046	1.07883e-06	5.96705
CC77DRAFT_1091793	1.2566	6.05408e-07	6.21795
CC77DRAFT_1092024	5.52814	2.6201e-57	56.5817
CC77DRAFT_1092254	1.3943	1.35321e-08	7.86864
CC77DRAFT_1092351	1.12529	1.60477e-05	4.79459
CC77DRAFT_1092501	1.98434	1.42808e-10	9.84525
CC77DRAFT_1092526	3.86973	4.19066e-38	37.3777
CC77DRAFT_1092551	1.7083	9.33192e-11	10.03
CC77DRAFT_1092660	1.58588	7.7838e-09	8.10881
CC77DRAFT_1093058	1.43809	1.25745e-06	5.90051
CC77DRAFT_1093214	2.38762	2.36178e-16	15.6268
CC77DRAFT_1093241	1.35614	0.00167003	2.77728
CC77DRAFT_1093439	1.58496	0.018109	1.74211
CC77DRAFT_1093519	2.74847	1.90132e-25	24.7209
CC77DRAFT_1093527	1.39048	3.61179e-09	8.44228
CC77DRAFT_1093577	1.09656	6.3928e-06	5.19431
CC77DRAFT_1093860	3.13626	3.25878e-13	12.4869
CC77DRAFT_1093861	1.14726	7.63413e-05	4.11724
CC77DRAFT_1093937	2.10415	5.82363e-05	4.23481
CC77DRAFT_1094350	1.45393	5.51478e-08	7.25847
CC77DRAFT_1094826	1.03067	9.09578e-05	4.04116
CC77DRAFT_1094891	1.48543	0.0111126	1.95418
CC77DRAFT_1095157	1.26056	9.53386e-07	6.02073
CC77DRAFT_1095174	2.10575	3.09313e-05	4.5096
CC77DRAFT_1095209	1.69401	2.12544e-09	8.67255
CC77DRAFT_1095227	1.9656	1.7623e-13	12.7539
CC77DRAFT_1095277	1.57075	8.41907e-08	7.07474
CC77DRAFT_1095303	1.38187	0.000636638	3.19611
CC77DRAFT_1095629	1.20615	1.10135e-06	5.95808
CC77DRAFT_1095633	1.37272	7.74131e-05	4.11119
CC77DRAFT_1095859	2.10576	3.72343e-15	14.4291
CC77DRAFT_1095904	1.03966	8.23142e-05	4.08453
CC77DRAFT_1095984	2.52873	2.05393e-11	10.6874
CC77DRAFT_1096069	2.11291	1.07072e-09	8.97032
CC77DRAFT_1096288	1.16564	6.54005e-06	5.18442
CC77DRAFT_1096303	1.64258	1.58127e-10	9.80099
CC77DRAFT_1096556	1.77253	5.22316e-11	10.2821
CC77DRAFT_1096584	2.54596	8.35215e-20	19.0782
CC77DRAFT_1096626	1.12289	1.14652e-06	5.94062
CC77DRAFT_1096817	2.70671	8.09825e-05	4.09161
CC77DRAFT_1096856	2.29861	9.72147e-18	17.0123
CC77DRAFT_1097165	2.2109	0.0297938	1.52587
CC77DRAFT_1097200	1.52921	1.92018e-07	6.71666
CC77DRAFT_1097218	1.71814	5.30461e-08	7.27535
CC77DRAFT_1097258	3.76683	4.52156e-10	9.34471
CC77DRAFT_1097409	1.15237	0.000241085	3.61783
CC77DRAFT_1097613	3.72715	5.01451e-32	31.2998
CC77DRAFT_1097790	2.74847	0.00530446	2.27536
CC77DRAFT_1098084	1.45867	1.38412e-08	7.85883
CC77DRAFT_1098224	1.50614	9.08602e-09	8.04163
CC77DRAFT_1098274	2.27543	9.19503e-17	16.0364
CC77DRAFT_1098345	1.63569	2.63031e-06	5.57999
CC77DRAFT_1098447	2.35755	0.0482187	1.31678
CC77DRAFT_1098590	2.34913	9.36656e-11	10.0284
CC77DRAFT_1098595	2.86822	9.54623e-24	23.0202
CC77DRAFT_1098615	2.83756	8.43765e-21	20.0738
CC77DRAFT_1098619	1.22014	0.000229713	3.63881
CC77DRAFT_1098918	1.34966	1.39481e-07	6.85549
CC77DRAFT_1099188	1.1559	3.10853e-05	4.50745
CC77DRAFT_1099387	2.45227	1.51609e-06	5.81928
CC77DRAFT_1099483	1.46839	1.15939e-06	5.93577
CC77DRAFT_1099731	2.66496	0.00421502	2.3752
CC77DRAFT_1099822	9.16996	4.05666e-111	110.392
CC77DRAFT_1099900	1.35755	0.000121756	3.91451
CC77DRAFT_1099998	1.38696	8.31155e-08	7.08032
CC77DRAFT_1100402	1.1736	1.02436e-05	4.98955
CC77DRAFT_1100445	1.10835	2.13488e-05	4.67063
CC77DRAFT_1100447	1.07833	4.84274e-05	4.31491
CC77DRAFT_1100449	1.11249	0.000743389	3.12878
CC77DRAFT_1100813	2.34341	0.00239761	2.62022
CC77DRAFT_1100924	4.81323	8.25011e-44	43.0835
CC77DRAFT_116029	2.07455	0.0014502	2.83857
CC77DRAFT_116699	2.64495	7.7219e-17	16.1123
CC77DRAFT_117032	1.1477	2.8067e-06	5.5518
CC77DRAFT_117266	1.18174	0.000318009	3.49756
CC77DRAFT_118374	2.13653	4.11729e-15	14.3854
CC77DRAFT_118567	1.2855	1.12257e-07	6.94979
CC77DRAFT_119259	2.18149	2.9486e-17	16.5304
CC77DRAFT_119314	2.44652	1.51547e-19	18.8195
CC77DRAFT_119321	1.24136	2.29143e-07	6.63989
CC77DRAFT_119389	1.30809	0.000435397	3.36111
CC77DRAFT_12024	1.34871	9.37265e-07	6.02814
CC77DRAFT_120746	1.04656	1.59115e-05	4.79829
CC77DRAFT_121247	1.0394	9.25035e-06	5.03384
CC77DRAFT_121494	3.41501	9.93329e-26	25.0029
CC77DRAFT_122107	1.99448	4.20717e-05	4.37601
CC77DRAFT_123197	1.26643	1.49229e-05	4.82615
CC77DRAFT_123314	1.88548	2.69434e-12	11.5695
CC77DRAFT_132578	2.16955	2.85652e-15	14.5442
CC77DRAFT_132947	2.32732	3.24069e-17	16.4894
CC77DRAFT_134151	5.24582	7.28624e-14	13.1375
CC77DRAFT_134642	2.17285	8.72319e-13	12.0593
CC77DRAFT_135085	1.02214	7.34977e-06	5.13373
CC77DRAFT_135520	1.14123	1.2493e-06	5.90333
CC77DRAFT_135562	2.15113	1.37432e-15	14.8619
CC77DRAFT_140666	1.11021	0.000289321	3.53862
CC77DRAFT_143328	1.47175	2.67993e-08	7.57188
CC77DRAFT_144858	1.04166	2.9442e-05	4.53103
CC77DRAFT_147372	1.25125	0.000167295	3.77652
CC77DRAFT_147766	3.19033	0.00059137	3.22814
CC77DRAFT_15	1.80547	2.69889e-12	11.5688
CC77DRAFT_150142	1.23095	1.12223e-05	4.94992
CC77DRAFT_150713	1.62032	1.95576e-05	4.70869
CC77DRAFT_157132	1.13307	6.00423e-05	4.22154
CC77DRAFT_157703	2.15278	4.8771e-14	13.3118
CC77DRAFT_157727	2.09513	7.64554e-16	15.1166
CC77DRAFT_158800	2.29248	1.05944e-17	16.9749
CC77DRAFT_159497	1.09505	4.42208e-05	4.35437
CC77DRAFT_159824	2.10283	3.90014e-16	15.4089
CC77DRAFT_161979	1.92822	2.16072e-12	11.6654
CC77DRAFT_164375	2.56259	7.80537e-07	6.10761
CC77DRAFT_164662	1.27894	2.54861e-06	5.5937
CC77DRAFT_165481	1.13869	2.32129e-06	5.63427
CC77DRAFT_165644	2.10643	3.85292e-15	14.4142
CC77DRAFT_166649	2.04456	3.58833e-05	4.44511
CC77DRAFT_166670	1.979	0.000157671	3.80225
CC77DRAFT_166713	1.85259	2.36974e-10	9.6253
CC77DRAFT_167288	1.09388	1.37416e-05	4.86196
CC77DRAFT_167541	1.39166	0.000249705	3.60257
CC77DRAFT_167930	1.44602	1.13742e-07	6.94408
CC77DRAFT_168480	2.57808	0.0183334	1.73676
CC77DRAFT_168481	3.11016	7.41369e-21	20.13
CC77DRAFT_168964	2.57657	1.51345e-21	20.82
CC77DRAFT_169187	3.47706	2.89879e-21	20.5378
CC77DRAFT_169192	1.10211	0.00258979	2.58674
CC77DRAFT_169213	1.36923	6.44474e-05	4.19079
CC77DRAFT_169314	1.98552	7.44427e-10	9.12818
CC77DRAFT_17076	2.14984	2.96168e-15	14.5285
CC77DRAFT_172181	2.60016	1.25499e-15	14.9014
CC77DRAFT_172243	1.06951	0.00512764	2.29008
CC77DRAFT_173090	1.39456	1.06413e-07	6.973
CC77DRAFT_173209	1.81265	1.99465e-11	10.7001
CC77DRAFT_173663	2.2343	4.92009e-06	5.30803
CC77DRAFT_174468	2.43576	4.86276e-14	13.3131
CC77DRAFT_177263	1.08569	0.000118341	3.92686
CC77DRAFT_177869	1.05918	0.00278551	2.5551
CC77DRAFT_179413	1.24844	1.55529e-06	5.80819
CC77DRAFT_180620	1.21013	1.93454e-06	5.71342
CC77DRAFT_181318	1.3293	3.44955e-07	6.46224
CC77DRAFT_18503	1.77482	7.10059e-10	9.14871
CC77DRAFT_185767	2.31902	2.12242e-15	14.6732
CC77DRAFT_186090	1.18686	5.8913e-06	5.22979
CC77DRAFT_189213	1.26557	3.81379e-06	5.41864
CC77DRAFT_190672	1.96553	6.27305e-14	13.2025
CC77DRAFT_191201	2.19228	3.6915e-14	13.4328
CC77DRAFT_191434	1.71668	1.38513e-11	10.8585
CC77DRAFT_192536	1.28356	2.21859e-07	6.65392
CC77DRAFT_198520	2.60486	0.0183334	1.73676
CC77DRAFT_198978	1.78342	1.40406e-05	4.85261
CC77DRAFT_199194	2.99247	8.89733e-23	22.0507
CC77DRAFT_199892	2.22439	6.83318e-08	7.16538
CC77DRAFT_200406	1.39984	1.91055e-07	6.71884
CC77DRAFT_204202	1.95873	9.4374e-09	8.02515
CC77DRAFT_205394	1.42593	0.00499465	2.3015
CC77DRAFT_207226	3.82334	5.8477e-39	38.233
CC77DRAFT_207352	1.03401	3.04202e-05	4.51684
CC77DRAFT_208305	1.18635	1.27877e-06	5.89321
CC77DRAFT_210830	3.4621	7.63506e-28	27.1172
CC77DRAFT_210867	3.44981	2.26667e-32	31.6446
CC77DRAFT_211556	1.38938	1.3521e-06	5.86899
CC77DRAFT_211557	1.51622	1.41565e-08	7.84905
CC77DRAFT_212936	1.63527	1.17053e-08	7.93162
CC77DRAFT_212944	1.11767	9.4444e-06	5.02483
CC77DRAFT_212955	1.16307	2.68915e-05	4.57039
CC77DRAFT_213956	1.26184	6.37378e-07	6.1956
CC77DRAFT_21515	1.88683	4.0004e-12	11.3979
CC77DRAFT_216735	1.15069	5.74275e-07	6.24088
CC77DRAFT_222174	1.25225	2.41072e-06	5.61785
CC77DRAFT_228375	1.55806	2.9138e-09	8.53554
CC77DRAFT_229632	2.99064	1.20431e-26	25.9193
CC77DRAFT_230293	2.16897	1.96604e-16	15.7064
CC77DRAFT_230392	2.19008	1.6406e-16	15.785
CC77DRAFT_231767	1.4075	8.85854e-09	8.05264
CC77DRAFT_232295	1.23391	4.69032e-07	6.3288
CC77DRAFT_233074	1.30183	5.16819e-07	6.28666
CC77DRAFT_233120	1.04848	0.000484493	3.31471
CC77DRAFT_233356	1.42847	9.6912e-08	7.01362
CC77DRAFT_233634	1.52964	2.11717e-10	9.67425
CC77DRAFT_234194	3.8425	1.42984e-33	32.8447
CC77DRAFT_234225	1.43602	3.7981e-08	7.42043
CC77DRAFT_234316	1.31556	1.4096e-07	6.8509
CC77DRAFT_234491	1.21674	6.54804e-07	6.18389
CC77DRAFT_236352	4.29769	2.02091e-46	45.6945
CC77DRAFT_23656	1.11338	3.62444e-06	5.44076
CC77DRAFT_237100	1.27289	0.0143618	1.84279
CC77DRAFT_23794	1.31068	1.57271e-06	5.80335
CC77DRAFT_238132	1.04155	0.000821529	3.08538
CC77DRAFT_23848	1.13668	2.5522e-05	4.59308
CC77DRAFT_238891	2.1483	1.08647e-10	9.96398
CC77DRAFT_23894	1.0418	6.56497e-05	4.18277
CC77DRAFT_239203	1.19406	3.97017e-06	5.40119
CC77DRAFT_239345	1.32202	3.00526e-07	6.52212
CC77DRAFT_239352	1.96275	5.11295e-13	12.2913
CC77DRAFT_240583	3.4641	5.01431e-31	30.2998
CC77DRAFT_240796	1.0732	8.79306e-06	5.05586
CC77DRAFT_241452	1.38181	1.09715e-07	6.95973
CC77DRAFT_242431	1.91871	5.26818e-12	11.2783
CC77DRAFT_242971	1.69661	2.52854e-10	9.59713
CC77DRAFT_244151	2.38527	3.89504e-06	5.40949
CC77DRAFT_245437	3.55468	1.07483e-33	32.9687
CC77DRAFT_246071	1.42286	8.9563e-08	7.04787
CC77DRAFT_246883	1.07555	3.36114e-05	4.47351
CC77DRAFT_248708	3.07946	1.27999e-06	5.89279
CC77DRAFT_249822	2.63296	1.52958e-17	16.8154
CC77DRAFT_249843	2.28051	6.66165e-18	17.1764
CC77DRAFT_259924	2.42413	1.79652e-19	18.7456
CC77DRAFT_261749	1.26616	0.00353472	2.45164
CC77DRAFT_264168	1.81954	5.50496e-10	9.25925
CC77DRAFT_265658	1.97797	2.75558e-09	8.55979
CC77DRAFT_266289	1.15224	0.0148303	1.82885
CC77DRAFT_269412	2.01342	1.4376e-13	12.8424
CC77DRAFT_270565	1.72923	7.79991e-11	10.1079
CC77DRAFT_272775	1.44931	8.2022e-05	4.08607
CC77DRAFT_272934	2.52579	3.30364e-05	4.48101
CC77DRAFT_280682	1.6692	2.18484e-09	8.66058
CC77DRAFT_281168	3.60223	1.35004e-28	27.8697
CC77DRAFT_284005	2.11243	1.66914e-15	14.7775
CC77DRAFT_286654	2.28138	7.75496e-15	14.1104
CC77DRAFT_287044	1.6789	0.000197538	3.70435
CC77DRAFT_287558	1.39522	1.66878e-05	4.7776
CC77DRAFT_288810	1.31877	0.0259447	1.58595
CC77DRAFT_289005	3.19535	0.000965181	3.01539
CC77DRAFT_289044	1.47179	7.22838e-09	8.14096
CC77DRAFT_289286	2.96123	9.17323e-26	25.0375
CC77DRAFT_290631	1.07117	6.77513e-06	5.16908
CC77DRAFT_290992	1.93102	6.40281e-14	13.1936
CC77DRAFT_294639	1.18189	3.24544e-07	6.48873
CC77DRAFT_297181	1.06283	0.0161187	1.79267
CC77DRAFT_297588	2.94113	1.04219e-13	12.9821
CC77DRAFT_297761	1.31448	0.0370822	1.43083
CC77DRAFT_297779	2.2436	5.25883e-15	14.2791
CC77DRAFT_298056	1.40944	0.0012712	2.89579
CC77DRAFT_299044	1.07674	0.000464063	3.33342
CC77DRAFT_300012	1.30347	4.08565e-07	6.38874
CC77DRAFT_300580	1.7001	8.59521e-11	10.0657
CC77DRAFT_30090	2.68004	6.02494e-20	19.22
CC77DRAFT_30145	2.69581	6.09892e-23	22.2147
CC77DRAFT_303920	1.86598	4.70323e-11	10.3276
CC77DRAFT_305098	1.36838	3.30619e-07	6.48067
CC77DRAFT_307640	1.36246	1.0511e-07	6.97836
CC77DRAFT_308235	1.84638	2.84407e-11	10.5461
CC77DRAFT_310470	1.31199	5.39594e-06	5.26793
CC77DRAFT_310834	1.41466	3.56375e-09	8.44809
CC77DRAFT_311125	1.02447	4.53601e-05	4.34333
CC77DRAFT_311927	1.04921	1.78273e-05	4.74891
CC77DRAFT_312148	1.61782	2.11647e-10	9.67439
CC77DRAFT_317491	1.03343	4.88575e-05	4.31107
CC77DRAFT_317518	2.12487	4.32662e-10	9.36385
CC77DRAFT_321977	2.80633	6.33609e-13	12.1982
CC77DRAFT_322468	1.09258	0.000108341	3.96521
CC77DRAFT_322813	1.13576	0.000308756	3.51038
CC77DRAFT_32699	1.33557	2.85717e-06	5.54406
CC77DRAFT_32763	1.32532	2.39357e-06	5.62095
CC77DRAFT_32768	1.03057	0.00136983	2.86333
CC77DRAFT_32844	1.85144	7.81269e-13	12.1072
CC77DRAFT_333114	1.25393	2.48641e-07	6.60443
CC77DRAFT_333153	4.20113	9.06403e-42	41.0427
CC77DRAFT_333943	1.06204	2.98956e-05	4.52439
CC77DRAFT_334144	1.04829	2.65439e-05	4.57603
CC77DRAFT_334469	1.28434	6.13996e-06	5.21183
CC77DRAFT_335339	1.38419	1.54048e-06	5.81234
CC77DRAFT_33543	3.43316	1.13145e-32	31.9464
CC77DRAFT_339525	1.37851	0.000789803	3.10248
CC77DRAFT_342860	1.26074	1.87948e-07	6.72596
CC77DRAFT_34750	2.63585	6.61867e-22	21.1792
CC77DRAFT_34964	1.11192	5.73754e-06	5.24127
CC77DRAFT_35053	1.38397	7.86713e-08	7.10418
CC77DRAFT_358249	1.00639	2.44472e-05	4.61177
CC77DRAFT_35867	1.92525	1.09844e-12	11.9592
CC77DRAFT_359116	1.34214	3.38573e-07	6.47035
CC77DRAFT_359178	1.36607	1.9082e-07	6.71938
CC77DRAFT_359360	1.2843	4.31344e-07	6.36518
CC77DRAFT_363456	1.86291	4.52131e-11	10.3447
CC77DRAFT_364501	2.66615	3.00409e-22	21.5223
CC77DRAFT_364732	1.74019	7.66718e-11	10.1154
CC77DRAFT_364852	2.78966	3.2102e-22	21.4935
CC77DRAFT_370803	1.95656	2.86163e-13	12.5434
CC77DRAFT_370839	1.30061	1.16935e-07	6.93206
CC77DRAFT_371296	1.17978	1.21919e-06	5.91393
CC77DRAFT_373194	1.24348	8.82711e-07	6.05418
CC77DRAFT_374319	1.61125	1.42317e-09	8.84674
CC77DRAFT_377810	1.19548	4.37511e-07	6.35901
CC77DRAFT_379024	1.06141	8.90459e-06	5.05039
CC77DRAFT_382402	2.24459	1.40658e-07	6.85183
CC77DRAFT_382969	2.82052	9.35387e-21	20.029
CC77DRAFT_382987	2.715	8.91674e-22	21.0498
CC77DRAFT_383093	1.23045	3.61953e-07	6.44135
CC77DRAFT_383282	1.54715	2.59942e-09	8.58512
CC77DRAFT_38447	1.18457	1.93842e-05	4.71255
CC77DRAFT_386108	2.82562	1.61523e-20	19.7918
CC77DRAFT_39067	1.83298	8.20108e-13	12.0861
CC77DRAFT_392952	1.43928	9.60287e-09	8.0176
CC77DRAFT_397551	1.51193	2.27206e-08	7.64358
CC77DRAFT_401772	2.1224	1.61983e-10	9.79053
CC77DRAFT_401881	1.68007	0.00307332	2.51239
CC77DRAFT_403433	2.42372	3.13025e-19	18.5044
CC77DRAFT_403598	3.1788	1.62499e-06	5.78915
CC77DRAFT_403944	1.77542	4.47438e-11	10.3493
CC77DRAFT_404279	2.58522	9.74863e-21	20.0111
CC77DRAFT_404506	1.67615	1.27605e-10	9.89413
CC77DRAFT_407563	1.11116	2.2725e-05	4.6435
CC77DRAFT_407579	2.53651	1.83535e-09	8.73628
CC77DRAFT_408395	1.00803	3.08786e-05	4.51034
CC77DRAFT_408422	1.81796	4.55402e-10	9.3416
CC77DRAFT_408538	1.85943	2.80563e-06	5.55197
CC77DRAFT_408666	1.47448	2.60688e-06	5.58388
CC77DRAFT_409233	1.05336	0.00360454	2.44315
CC77DRAFT_430832	1.1075	1.04107e-05	4.98252
CC77DRAFT_431611	1.34086	2.55914e-07	6.59191
CC77DRAFT_431782	1.09222	1.30969e-05	4.88283
CC77DRAFT_431788	1.85811	7.64947e-13	12.1164
CC77DRAFT_433169	1.12028	2.08854e-05	4.68016
CC77DRAFT_439158	1.25865	3.42617e-07	6.46519
CC77DRAFT_439572	2.49712	7.79536e-19	18.1082
CC77DRAFT_44036	1.55814	7.79942e-09	8.10794
CC77DRAFT_444925	2.10167	4.97353e-10	9.30334
CC77DRAFT_444929	1.4079	1.9667e-06	5.70626
CC77DRAFT_445217	1.93772	0.000105955	3.97488
CC77DRAFT_445362	1.79396	1.78611e-11	10.7481
CC77DRAFT_445544	1.65712	3.13701e-09	8.50348
CC77DRAFT_446991	2.87919	4.83197e-11	10.3159
CC77DRAFT_449595	1.22013	4.23609e-07	6.37303
CC77DRAFT_450170	1.68177	3.92104e-09	8.4066
CC77DRAFT_450279	1.3716	4.87499e-07	6.31203
CC77DRAFT_454085	1.23317	2.79068e-05	4.55429
CC77DRAFT_454390	1.5471	6.39588e-09	8.1941
CC77DRAFT_454696	1.03747	0.0073276	2.13504
CC77DRAFT_459525	1.12388	2.05952e-06	5.68623
CC77DRAFT_461190	1.91662	2.56832e-14	13.5904
CC77DRAFT_463236	2.54189	0.000672342	3.17241
CC77DRAFT_463258	1.06441	1.22366e-05	4.91234
CC77DRAFT_463992	1.27428	1.32793e-07	6.87682
CC77DRAFT_46424	1.81955	6.15874e-07	6.21051
CC77DRAFT_466741	1.1293	1.45852e-06	5.83609
CC77DRAFT_466775	1.21003	2.25429e-05	4.64699
CC77DRAFT_467614	1.80731	6.2528e-12	11.2039
CC77DRAFT_468411	1.1566	4.52234e-06	5.34464
CC77DRAFT_468746	1.11199	9.00674e-05	4.04543
CC77DRAFT_468772	1.00132	3.98769e-05	4.39928
CC77DRAFT_481207	2.24368	4.85499e-05	4.31381
CC77DRAFT_482323	3.53347	2.82018e-30	29.5497
CC77DRAFT_482709	3.26098	4.63474e-22	21.334
CC77DRAFT_48554	1.20058	2.62072e-05	4.58158
CC77DRAFT_485690	1.19208	0.00244292	2.61209
CC77DRAFT_48590	2.07889	2.79738e-14	13.5532
CC77DRAFT_488318	1.15142	0.000105717	3.97586
CC77DRAFT_493309	2.3602	3.91763e-05	4.40698
CC77DRAFT_493631	2.75914	3.57472e-21	20.4468
CC77DRAFT_494855	1.55207	7.93458e-09	8.10048
CC77DRAFT_501047	1.33282	3.52546e-07	6.45278
CC77DRAFT_501324	1.28444	1.35713e-05	4.86738
CC77DRAFT_504626	1.95502	5.75472e-09	8.23998
CC77DRAFT_505877	1.7224	2.82594e-11	10.5488
CC77DRAFT_506105	3.1283	3.55546e-11	10.4491
CC77DRAFT_509561	1.63676	8.53237e-07	6.06893
CC77DRAFT_510235	1.23068	1.23579e-06	5.90805
CC77DRAFT_514187	2.18758	7.90763e-18	17.102
CC77DRAFT_52654	2.31078	1.70832e-17	16.7674
CC77DRAFT_528893	1.66213	2.76134e-09	8.55888
CC77DRAFT_530679	1.07301	2.4777e-05	4.60595
CC77DRAFT_532539	2.15003	0.0482187	1.31678
CC77DRAFT_533489	2.18791	2.92933e-14	13.5332
CC77DRAFT_536367	1.10645	6.33512e-06	5.19825
CC77DRAFT_537643	1.22913	0.0473162	1.32499
CC77DRAFT_539124	1.0289	3.76088e-05	4.42471
CC77DRAFT_539155	2.24687	2.37384e-13	12.6245
CC77DRAFT_539386	2.0233	7.01299e-09	8.1541
CC77DRAFT_540512	1.6705	4.38658e-11	10.3579
CC77DRAFT_540853	2.56457	9.44171e-20	19.0249
CC77DRAFT_540962	1.54183	7.25785e-10	9.13919
CC77DRAFT_541101	2.26756	1.01354e-18	17.9942
CC77DRAFT_544456	2.53301	2.48962e-12	11.6039
CC77DRAFT_544803	1.30192	2.10897e-07	6.67593
CC77DRAFT_545064	2.78194	2.64644e-23	22.5773
CC77DRAFT_545350	1.18345	2.88897e-05	4.53926
CC77DRAFT_545351	1.51229	0.0259725	1.58549
CC77DRAFT_545596	2.23444	4.23672e-12	11.373
CC77DRAFT_545813	1.068	4.96011e-06	5.30451
CC77DRAFT_545893	1.11828	2.1787e-06	5.6618
CC77DRAFT_546152	2.24687	1.41605e-09	8.84892
CC77DRAFT_54692	1.25516	1.97937e-06	5.70347
CC77DRAFT_548054	1.2269	8.94834e-07	6.04826
CC77DRAFT_548366	1.27762	0.000317704	3.49798
CC77DRAFT_548903	1.04433	5.54368e-05	4.2562
CC77DRAFT_554945	1.41164	1.26509e-07	6.89788
CC77DRAFT_555312	1.48967	3.80078e-08	7.42013
CC77DRAFT_556224	1.1947	4.51441e-05	4.3454
CC77DRAFT_558269	7.9203	8.40421e-47	46.0755
CC77DRAFT_559307	1.95836	1.53178e-13	12.8148
CC77DRAFT_563024	1.04331	0.000149471	3.82544
CC77DRAFT_567007	2.51257	2.2881e-09	8.64053
CC77DRAFT_568317	2.72535	1.46813e-17	16.8332
CC77DRAFT_56845	2.15583	9.23659e-16	15.0345
CC77DRAFT_570094	1.75347	8.70217e-11	10.0604
CC77DRAFT_570606	1.08078	1.97787e-05	4.7038
CC77DRAFT_570820	1.92728	5.82017e-14	13.2351
CC77DRAFT_573714	1.83877	4.4878e-12	11.348
CC77DRAFT_584356	1.66533	1.39956e-08	7.85401
CC77DRAFT_584500	1.32305	2.05498e-07	6.68719
CC77DRAFT_58469	1.80971	3.16858e-13	12.4991
CC77DRAFT_589805	1.21641	1.18625e-07	6.92582
CC77DRAFT_590037	1.1105	3.0866e-05	4.51052
CC77DRAFT_590284	1.82051	7.61845e-12	11.1181
CC77DRAFT_593994	1.98081	2.31341e-11	10.6357
CC77DRAFT_597885	1.05687	0.00596327	2.22452
CC77DRAFT_599013	2.97701	6.44185e-26	25.191
CC77DRAFT_603005	1.91425	7.43233e-11	10.1289
CC77DRAFT_603009	2.18763	9.69355e-05	4.01352
CC77DRAFT_612223	1.87336	7.52287e-11	10.1236
CC77DRAFT_612640	1.89866	1.18668e-12	11.9257
CC77DRAFT_612854	1.62957	7.85069e-08	7.10509
CC77DRAFT_6163	1.04232	3.17259e-05	4.49859
CC77DRAFT_617554	1.87141	4.6965e-10	9.32823
CC77DRAFT_617685	1.91191	2.67715e-12	11.5723
CC77DRAFT_621248	1.1359	3.57314e-06	5.44695
CC77DRAFT_62362	1.82561	2.40532e-11	10.6188
CC77DRAFT_626812	1.99689	0.00319859	2.49504
CC77DRAFT_627061	1.12494	4.23177e-06	5.37348
CC77DRAFT_628588	1.91445	9.65243e-12	11.0154
CC77DRAFT_629069	1.02421	2.22538e-05	4.6526
CC77DRAFT_63326	2.03427	0.000157671	3.80225
CC77DRAFT_6341	1.1863	1.91373e-05	4.71812
CC77DRAFT_635354	1.46259	3.86787e-07	6.41253
CC77DRAFT_635402	2.66552	9.58276e-09	8.01851
CC77DRAFT_635630	1.08147	6.94271e-06	5.15847
CC77DRAFT_635783	1.48992	3.99512e-07	6.39847
CC77DRAFT_636430	1.48535	3.63113e-08	7.43996
CC77DRAFT_637667	2.38891	3.87147e-13	12.4121
CC77DRAFT_640023	1.73456	2.117e-12	11.6743
CC77DRAFT_640769	1.63897	1.41546e-09	8.8491
CC77DRAFT_641961	1.45588	2.34676e-08	7.62953
CC77DRAFT_642025	2.2835	1.14601e-16	15.9408
CC77DRAFT_642280	1.04072	3.13088e-06	5.50433
CC77DRAFT_642931	1.838	1.45321e-11	10.8377
CC77DRAFT_645444	2.81821	1.19834e-23	22.9214
CC77DRAFT_645926	1.17248	4.3958e-06	5.35696
CC77DRAFT_646304	1.24901	1.01077e-06	5.99535
CC77DRAFT_646617	1.74346	6.07795e-07	6.21624
CC77DRAFT_64664	1.20547	3.90868e-06	5.40797
CC77DRAFT_648222	2.2901	8.51489e-15	14.0698
CC77DRAFT_649511	1.1949	4.29673e-07	6.36686
CC77DRAFT_655232	1.88433	5.95543e-12	11.2251
CC77DRAFT_660610	1.48829	1.12312e-07	6.94958
CC77DRAFT_661883	1.07413	0.00161256	2.79249
CC77DRAFT_662033	2.95068	4.51385e-24	23.3455
CC77DRAFT_663260	1.1217	0.000678306	3.16857
CC77DRAFT_663265	1.47015	2.04888e-06	5.68848
CC77DRAFT_663401	1.58024	8.03023e-09	8.09527
CC77DRAFT_663666	1.03489	0.000921	3.03574
CC77DRAFT_668232	2.11548	0.0482187	1.31678
CC77DRAFT_669945	1.41446	2.11525e-08	7.67464
CC77DRAFT_675172	1.1893	0.00921051	2.03572
CC77DRAFT_675347	1.64617	2.20422e-11	10.6567
CC77DRAFT_676099	1.66968	1.86353e-11	10.7297
CC77DRAFT_679872	1.02435	3.56472e-05	4.44797
CC77DRAFT_684448	1.2629	1.46606e-06	5.83385
CC77DRAFT_685453	1.49867	3.62147e-09	8.44111
CC77DRAFT_694450	1.22659	4.10323e-06	5.38687
CC77DRAFT_698323	1.46669	2.01312e-09	8.69613
CC77DRAFT_699126	2.19229	6.37275e-15	14.1957
CC77DRAFT_699442	1.24568	0.0110638	1.9561
CC77DRAFT_704321	2.67134	1.64423e-23	22.784
CC77DRAFT_705170	2.5765	2.86491e-22	21.5429
CC77DRAFT_706086	2.59069	3.43153e-21	20.4645
CC77DRAFT_711078	1.98139	2.34973e-13	12.629
CC77DRAFT_711174	2.29635	2.05822e-16	15.6865
CC77DRAFT_712264	1.31526	2.19749e-06	5.65807
CC77DRAFT_712292	1.35677	1.58596e-06	5.79971
CC77DRAFT_717125	1.8353	4.84618e-12	11.3146
CC77DRAFT_721166	3.23881	1.15942e-27	26.9358
CC77DRAFT_723010	1.75838	1.87288e-12	11.7275
CC77DRAFT_728112	1.41777	8.33308e-08	7.07919
CC77DRAFT_728329	2.62711	5.89969e-07	6.22917
CC77DRAFT_728770	1.22312	6.95562e-07	6.15766
CC77DRAFT_729740	1.52332	2.60406e-06	5.58435
CC77DRAFT_729846	1.04933	7.36305e-06	5.13294
CC77DRAFT_729889	1.09843	3.95832e-06	5.40249
CC77DRAFT_730211	1.19874	0.00075302	3.12319
CC77DRAFT_730799	2.38185	1.78685e-16	15.7479
CC77DRAFT_733111	1.01287	3.95721e-05	4.40261
CC77DRAFT_733713	2.11067	2.59616e-15	14.5857
CC77DRAFT_733779	2.2707	5.61915e-05	4.25033
CC77DRAFT_733837	2.29948	9.53722e-19	18.0206
CC77DRAFT_733949	5.08268	4.71435e-57	56.3266
CC77DRAFT_733950	1.58022	2.58718e-09	8.58717
CC77DRAFT_734820	1.02109	0.00770884	2.11301
CC77DRAFT_735403	4.02715	4.82392e-41	40.3166
CC77DRAFT_735437	1.0376	0.000165551	3.78107
CC77DRAFT_73774	3.49842	6.89331e-33	32.1616
CC77DRAFT_740232	2.27819	1.19822e-18	17.9215
CC77DRAFT_741026	1.79371	1.36256e-08	7.86564
CC77DRAFT_741181	1.41563	2.16749e-05	4.66404
CC77DRAFT_741699	1.51728	7.0354e-05	4.15271
CC77DRAFT_742158	1.28951	0.0100144	1.99937
CC77DRAFT_742825	2.65745	3.91521e-22	21.4072
CC77DRAFT_742985	1.08793	1.95746e-05	4.70831
CC77DRAFT_74446	1.13034	1.18071e-05	4.92786
CC77DRAFT_74452	1.16439	2.84508e-05	4.5459
CC77DRAFT_744947	1.51326	0.0370822	1.43083
CC77DRAFT_745249	1.13811	0.000679248	3.16797
CC77DRAFT_745301	1.16078	3.17277e-06	5.49856
CC77DRAFT_745358	1.56561	1.57794e-09	8.80191
CC77DRAFT_745514	1.33764	4.59321e-05	4.33788
CC77DRAFT_746079	1.06013	5.54894e-05	4.25579
CC77DRAFT_746108	2.31129	2.05394e-15	14.6874
CC77DRAFT_746756	1.66338	1.9557e-10	9.7087
CC77DRAFT_748805	1.59091	6.58965e-09	8.18114
CC77DRAFT_750461	1.53098	1.47884e-09	8.83008
CC77DRAFT_752182	2.40541	1.33244e-05	4.87535
CC77DRAFT_752798	1.33158	3.71139e-06	5.43046
CC77DRAFT_752966	1.01933	0.00120811	2.91789
CC77DRAFT_768800	1.92688	7.62253e-11	10.1179
CC77DRAFT_77574	1.34966	2.75328e-07	6.56015
CC77DRAFT_782028	1.09311	0.0375879	1.42495
CC77DRAFT_782783	1.24643	9.37069e-07	6.02823
CC77DRAFT_784096	4.34477	1.14593e-48	47.9408
CC77DRAFT_7868	1.94288	2.41214e-13	12.6176
CC77DRAFT_788666	1.36926	6.31475e-08	7.19964
CC77DRAFT_789367	1.51094	2.71436e-09	8.56633
CC77DRAFT_791275	2.17079	6.26887e-16	15.2028
CC77DRAFT_791863	1.26065	9.31775e-07	6.03069
CC77DRAFT_793244	4.01227	5.93755e-41	40.2264
CC77DRAFT_793997	1.44687	2.06182e-07	6.68575
CC77DRAFT_79588	5.29677	3.42324e-42	41.4656
CC77DRAFT_800249	1.64954	3.54308e-10	9.45062
CC77DRAFT_801354	2.1966	1.90086e-15	14.7211
CC77DRAFT_801753	2.16818	0.000917882	3.03721
CC77DRAFT_804317	1.55523	5.88556e-09	8.23021
CC77DRAFT_80532	1.59453	1.49809e-09	8.82446
CC77DRAFT_80715	1.54095	6.17556e-07	6.20932
CC77DRAFT_81588	1.82652	5.11432e-05	4.29121
CC77DRAFT_817030	1.54432	0.000593439	3.22662
CC77DRAFT_8187	2.80232	1.10873e-06	5.95518
CC77DRAFT_82468	1.15945	0.00454549	2.34242
CC77DRAFT_832217	1.39903	8.47557e-08	7.07183
CC77DRAFT_832835	1.08387	0.000272726	3.56427
CC77DRAFT_834492	1.38097	6.74193e-05	4.17122
CC77DRAFT_836856	1.26073	0.00113506	2.94498
CC77DRAFT_839015	1.91579	0.0194098	1.71198
CC77DRAFT_840521	2.33383	4.04039e-18	17.3936
CC77DRAFT_840526	2.14342	4.095e-07	6.38775
CC77DRAFT_843768	3.20634	3.53e-12	11.4522
CC77DRAFT_848053	1.76652	1.21382e-08	7.91584
CC77DRAFT_848763	1.03067	2.17766e-05	4.66201
CC77DRAFT_848802	1.4484	4.67393e-09	8.33032
CC77DRAFT_849568	1.25826	0.000240186	3.61945
CC77DRAFT_850991	2.98277	2.34239e-25	24.6303
CC77DRAFT_851140	3.89146	4.37904e-26	25.3586
CC77DRAFT_854371	1.10645	6.40823e-06	5.19326
CC77DRAFT_854456	1.91065	7.57687e-14	13.1205
CC77DRAFT_854746	1.25802	1.21373e-06	5.91588
CC77DRAFT_856758	1.50321	7.59597e-10	9.11942
CC77DRAFT_8630	1.20783	3.1742e-06	5.49837
CC77DRAFT_865710	1.61402	3.95914e-08	7.4024
CC77DRAFT_867615	1.7712	1.4041e-11	10.8526
CC77DRAFT_867889	1.10953	1.8692e-05	4.72835
CC77DRAFT_867925	1.57481	1.36726e-09	8.86415
CC77DRAFT_870679	1.27354	6.87611e-08	7.16266
CC77DRAFT_871735	1.07599	4.04754e-05	4.39281
CC77DRAFT_872038	1.73323	3.77774e-06	5.42277
CC77DRAFT_89363	1.25978	2.03684e-07	6.69104
CC77DRAFT_894067	2.49911	1.07241e-10	9.96964
CC77DRAFT_894324	1.19176	6.21833e-07	6.20633
CC77DRAFT_894405	1.58556	1.53724e-09	8.81326
CC77DRAFT_896842	2.71058	6.96991e-18	17.1568
CC77DRAFT_897084	2.85113	1.4696e-24	23.8328
CC77DRAFT_897180	2.01366	0.00557105	2.25406
CC77DRAFT_899440	1.61438	8.9806e-10	9.04669
CC77DRAFT_899511	1.55466	0.00305387	2.51515
CC77DRAFT_899745	1.24206	2.92046e-06	5.53455
CC77DRAFT_899817	1.54054	4.17714e-08	7.37912
CC77DRAFT_900024	1.34631	2.9588e-08	7.52888
CC77DRAFT_900807	1.24232	7.43956e-05	4.12845
CC77DRAFT_902415	2.63413	1.98404e-15	14.7025
CC77DRAFT_902667	1.45053	7.04417e-09	8.15217
CC77DRAFT_902774	2.06477	4.55417e-14	13.3416
CC77DRAFT_903589	1.52282	7.98951e-08	7.09748
CC77DRAFT_904408	2.97847	1.9077e-13	12.7195
CC77DRAFT_905377	4.32833	3.67177e-41	40.4351
CC77DRAFT_905830	5.08468	5.06948e-52	51.295
CC77DRAFT_906789	1.20707	2.05197e-05	4.68783
CC77DRAFT_910079	2.32955	3.35711e-18	17.474
CC77DRAFT_915710	1.17617	3.30092e-05	4.48136
CC77DRAFT_918175	1.16412	6.1587e-06	5.21051
CC77DRAFT_918382	2.01455	2.06862e-14	13.6843
CC77DRAFT_919422	1.2082	0.0384234	1.4154
CC77DRAFT_919928	1.74716	5.02867e-08	7.29855
CC77DRAFT_920041	1.08561	2.15695e-05	4.66616
CC77DRAFT_923907	1.26819	3.94179e-07	6.40431
CC77DRAFT_923945	1.02498	9.68689e-05	4.01382
CC77DRAFT_923991	1.03727	8.44939e-06	5.07317
CC77DRAFT_924019	1.31817	5.74595e-08	7.24064
CC77DRAFT_924090	2.40939	0.00157015	2.80406
CC77DRAFT_924255	1.01057	4.22031e-06	5.37466
CC77DRAFT_924828	1.90623	1.27649e-12	11.894
CC77DRAFT_924956	1.02517	0.00164276	2.78443
CC77DRAFT_924974	1.43173	2.25852e-05	4.64618
CC77DRAFT_924975	1.35596	4.1715e-07	6.37971
CC77DRAFT_925110	1.35698	8.49965e-09	8.0706
CC77DRAFT_925140	1.1633	8.00177e-06	5.09681
CC77DRAFT_925189	3.61225	8.08449e-18	17.0923
CC77DRAFT_925229	1.32655	3.64466e-07	6.43834
CC77DRAFT_925277	1.78003	7.95905e-06	5.09914
CC77DRAFT_925320	1.01203	7.27072e-05	4.13842
CC77DRAFT_925604	1.7556	1.67888e-11	10.775
CC77DRAFT_925671	1.28589	3.26718e-07	6.48583
CC77DRAFT_925781	1.54036	2.74942e-09	8.56076
CC77DRAFT_925809	1.27481	0.0004343	3.36221
CC77DRAFT_926114	2.50609	9.88857e-08	7.00487
CC77DRAFT_926154	4.07956	5.16956e-38	37.2865
CC77DRAFT_926232	2.37343	5.31105e-20	19.2748
CC77DRAFT_926257	1.41864	2.89308e-08	7.53864
CC77DRAFT_926326	2.05771	2.93494e-15	14.5324
CC77DRAFT_926367	1.75158	1.93683e-06	5.71291
CC77DRAFT_926396	3.54023	4.37916e-33	32.3586
CC77DRAFT_926414	1.03845	3.61328e-05	4.4421
CC77DRAFT_926466	1.05268	0.0297974	1.52582
CC77DRAFT_926519	1.38469	5.68753e-08	7.24508
CC77DRAFT_926612	1.24528	1.27387e-05	4.89487
CC77DRAFT_926873	1.43846	6.28769e-08	7.20151
CC77DRAFT_926879	2.36764	5.2553e-17	16.2794
CC77DRAFT_926886	1.06727	8.31267e-05	4.08026
CC77DRAFT_927077	1.16739	1.00927e-06	5.99599
CC77DRAFT_927221	1.16234	3.66205e-06	5.43628
CC77DRAFT_927443	2.05479	7.70359e-15	14.1133
CC77DRAFT_927701	4.26328	5.19568e-17	16.2844
CC77DRAFT_927711	1.63952	1.73371e-09	8.76102
CC77DRAFT_927784	1.07646	4.12184e-06	5.38491
CC77DRAFT_927806	1.59387	4.04929e-09	8.39262
CC77DRAFT_927848	1.13211	2.50811e-05	4.60065
CC77DRAFT_928061	1.73672	1.78459e-10	9.74846
CC77DRAFT_928372	1.33222	2.03607e-07	6.69121
CC77DRAFT_928393	1.20479	2.15726e-06	5.6661
CC77DRAFT_928427	1.58396	5.52312e-09	8.25782
CC77DRAFT_928454	1.15837	4.00642e-06	5.39724
CC77DRAFT_928544	1.20727	2.03483e-06	5.69147
CC77DRAFT_928600	1.06817	2.0502e-05	4.6882
CC77DRAFT_928603	1.70807	6.27427e-10	9.20244
CC77DRAFT_928639	1.1375	0.000658457	3.18147
CC77DRAFT_928746	1.57813	2.72794e-06	5.56416
CC77DRAFT_929210	1.27974	1.00421e-07	6.99817
CC77DRAFT_929543	1.51959	8.29289e-10	9.08129
CC77DRAFT_929699	1.12231	8.10595e-06	5.0912
CC77DRAFT_929715	1.08517	3.48102e-05	4.45829
CC77DRAFT_929748	2.58601	5.78882e-23	22.2374
CC77DRAFT_929812	1.51673	2.08763e-07	6.68035
CC77DRAFT_929833	2.16113	2.27683e-15	14.6427
CC77DRAFT_929843	1.04077	0.000811838	3.09053
CC77DRAFT_930015	1.08832	4.2367e-05	4.37297
CC77DRAFT_930048	2.68556	1.20927e-23	22.9175
CC77DRAFT_930178	1.07389	8.04416e-06	5.09452
CC77DRAFT_930263	1.50766	9.06893e-09	8.04244
CC77DRAFT_930297	1.4496	2.63822e-08	7.57869
CC77DRAFT_930322	1.13713	1.79686e-06	5.74549
CC77DRAFT_930407	3.62325	6.59943e-36	35.1805
CC77DRAFT_930566	1.37946	9.24318e-08	7.03418
CC77DRAFT_930835	1.65974	6.78524e-10	9.16843
CC77DRAFT_930875	1.4454	5.89551e-09	8.22948
CC77DRAFT_931060	3.01781	3.06151e-25	24.5141
CC77DRAFT_931074	1.22594	3.61795e-07	6.44154
CC77DRAFT_931154	1.50215	3.64488e-07	6.43832
CC77DRAFT_931240	5.29145	7.81411e-59	58.1071
CC77DRAFT_931278	1.06002	1.10829e-05	4.95535
CC77DRAFT_931350	1.28841	8.59333e-07	6.06584
CC77DRAFT_931441	1.92405	4.09338e-05	4.38792
CC77DRAFT_931492	2.52832	2.25629e-17	16.6466
CC77DRAFT_931839	1.59031	2.26098e-09	8.6457
CC77DRAFT_931852	1.53378	1.1044e-09	8.95687
CC77DRAFT_931907	1.46388	4.66268e-06	5.33136
CC77DRAFT_931916	2.03067	5.2601e-14	13.279
CC77DRAFT_931979	1.90744	2.17774e-12	11.662
CC77DRAFT_932056	1.02435	6.99784e-06	5.15504
CC77DRAFT_932470	1.5221	1.59673e-08	7.79677
CC77DRAFT_932815	3.74873	4.6716e-33	32.3305
CC77DRAFT_933094	1.58203	2.65171e-09	8.57647
CC77DRAFT_933198	1.07982	3.59923e-06	5.44379
CC77DRAFT_933216	1.05195	4.66521e-05	4.33113
CC77DRAFT_933274	1.1894	1.6322e-06	5.78723
CC77DRAFT_933414	1.3627	1.29226e-06	5.88865
CC77DRAFT_933645	1.34782	0.000216539	3.66446
CC77DRAFT_933681	1.1342	6.64498e-05	4.17751
CC77DRAFT_933771	4.16993	3.10956e-07	6.5073
CC77DRAFT_934140	1.74902	2.80563e-06	5.55197
CC77DRAFT_934424	1.3415	1.27002e-08	7.89619
CC77DRAFT_934562	2.18616	3.1202e-16	15.5058
CC77DRAFT_934745	1.98218	4.11561e-14	13.3856
CC77DRAFT_935384	1.6599	2.36922e-09	8.62539
CC77DRAFT_935405	1.32727	8.92245e-06	5.04952
CC77DRAFT_935549	3.81284	1.0718e-37	36.9699
CC77DRAFT_935599	2.6912	5.22286e-22	21.2821
CC77DRAFT_935746	1.02457	3.41744e-05	4.4663
CC77DRAFT_935786	2.16228	6.15737e-17	16.2106
CC77DRAFT_935807	3.73336	3.10347e-37	36.5082
CC77DRAFT_935876	1.28287	2.82085e-06	5.54962
CC77DRAFT_935922	1.86596	4.62536e-13	12.3349
CC77DRAFT_935962	3.9361	1.26681e-40	39.8973
CC77DRAFT_935971	2.01501	6.74589e-15	14.171
CC77DRAFT_936048	1.7506	8.94269e-10	9.04853
CC77DRAFT_936281	2.15909	2.90522e-16	15.5368
CC77DRAFT_936340	1.06294	0.000463759	3.33371
CC77DRAFT_936351	2.75663	2.96447e-19	18.5281
CC77DRAFT_936354	2.24829	4.44106e-14	13.3525
CC77DRAFT_936412	1.5068	1.25396e-08	7.90172
CC77DRAFT_936477	1.17525	3.20919e-06	5.49361
CC77DRAFT_936565	2.21631	3.69227e-13	12.4327
CC77DRAFT_936716	1.90133	2.08748e-12	11.6804
CC77DRAFT_936845	2.16911	5.51902e-07	6.25814
CC77DRAFT_936957	1.33926	2.73752e-05	4.56264
CC77DRAFT_937059	1.03756	0.000150765	3.8217
CC77DRAFT_937116	1.57864	6.16281e-11	10.2102
CC77DRAFT_937137	2.05072	4.7646e-14	13.322
CC77DRAFT_937146	1.85848	2.27908e-11	10.6422
CC77DRAFT_937160	1.06067	2.81349e-05	4.55075
CC77DRAFT_937655	1.6008	0.00603438	2.21937
CC77DRAFT_937861	1.52114	3.71943e-06	5.42952
CC77DRAFT_937893	2.79711	8.20438e-13	12.086
CC77DRAFT_938144	1.07109	1.02967e-05	4.9873
CC77DRAFT_938156	1.02141	4.53951e-05	4.34299
CC77DRAFT_938322	1.30234	0.0425859	1.37073
CC77DRAFT_938622	2.57757	1.69424e-17	16.771
CC77DRAFT_938902	3.68818	2.1291e-25	24.6718
CC77DRAFT_939139	1.16868	1.22092e-05	4.91331
CC77DRAFT_939218	1.21391	6.27935e-05	4.20209
CC77DRAFT_939415	1.83638	3.09885e-11	10.5088
CC77DRAFT_939498	2.54199	4.37146e-19	18.3594
CC77DRAFT_939509	2.95821	1.13953e-24	23.9433
CC77DRAFT_939604	1.49052	1.9206e-07	6.71656
CC77DRAFT_939672	1.03534	2.86922e-05	4.54224
CC77DRAFT_939674	2.11894	1.05806e-12	11.9755
CC77DRAFT_939677	3.44345	4.26363e-24	23.3702
CC77DRAFT_939799	1.24498	6.4319e-06	5.19166
CC77DRAFT_939876	2.92896	5.75676e-18	17.2398
CC77DRAFT_940074	2.2492	1.09235e-09	8.96164
CC77DRAFT_940106	1.0761	2.19827e-05	4.65792
CC77DRAFT_940255	1.13869	0.000424013	3.37262
CC77DRAFT_940352	1.03011	5.38053e-05	4.26917
CC77DRAFT_940428	1.41065	3.69863e-07	6.43196
CC77DRAFT_940516	1.07222	7.45679e-06	5.12745
CC77DRAFT_940704	1.01246	8.66534e-05	4.06221
CC77DRAFT_940883	1.3332	0.0425859	1.37073
CC77DRAFT_940951	1.82515	1.08538e-11	10.9644
CC77DRAFT_941052	1.31504	0.0473162	1.32499
CC77DRAFT_941075	1.65572	8.85776e-10	9.05268
CC77DRAFT_941148	1.28707	1.05937e-06	5.97495
CC77DRAFT_941280	1.34698	7.09372e-07	6.14913
CC77DRAFT_941639	1.78511	1.04056e-11	10.9827
CC77DRAFT_941652	1.87131	9.20469e-13	12.036
CC77DRAFT_941674	1.66844	5.18917e-09	8.2849
CC77DRAFT_941691	1.17012	1.25289e-05	4.90209
CC77DRAFT_941799	2.09524	2.24256e-14	13.6493
CC77DRAFT_941807	1.56491	0.0202357	1.69388
CC77DRAFT_941975	1.41114	9.42684e-08	7.02563
CC77DRAFT_941987	1.08066	6.81737e-06	5.16638
CC77DRAFT_942020	1.37215	8.3584e-06	5.07788
CC77DRAFT_942139	3.02308	1.54698e-13	12.8105
CC77DRAFT_942347	1.03449	1.41211e-05	4.85013
CC77DRAFT_942406	1.30625	0.0125655	1.90082
CC77DRAFT_942633	1.18768	0.00142875	2.84504
CC77DRAFT_942724	1.1051	1.32411e-05	4.87808
CC77DRAFT_942890	1.32288	7.65626e-08	7.11598
CC77DRAFT_943098	1.06944	1.32416e-05	4.87806
CC77DRAFT_943220	1.94254	3.23707e-14	13.4898
CC77DRAFT_943382	1.38139	0.000286912	3.54225
CC77DRAFT_943462	1.9224	1.94921e-09	8.71014
CC77DRAFT_943479	1.55357	4.4619e-09	8.35048
CC77DRAFT_943508	1.70548	2.74177e-09	8.56197
CC77DRAFT_943526	1.08148	1.94365e-05	4.71138
CC77DRAFT_943956	1.5625	5.84912e-09	8.23291
CC77DRAFT_943977	1.25629	6.02707e-07	6.21989
CC77DRAFT_944052	2.96076	3.93705e-22	21.4048
CC77DRAFT_944165	1.8848	1.47596e-08	7.83092
CC77DRAFT_944180	2.52387	8.70573e-21	20.0602
CC77DRAFT_944202	2.33608	6.4945e-17	16.1875
CC77DRAFT_944510	1.15142	1.30609e-05	4.88403
CC77DRAFT_944761	1.06069	5.45779e-05	4.26298
CC77DRAFT_944850	1.50224	2.2987e-05	4.63852
CC77DRAFT_945423	2.62041	7.56845e-20	19.121
CC77DRAFT_945529	1.06276	1.95666e-05	4.70848
CC77DRAFT_945542	1.30863	3.14183e-05	4.50282
CC77DRAFT_945657	2.40587	8.59356e-18	17.0658
CC77DRAFT_945751	2.42681	0.00102761	2.98817
CC77DRAFT_945801	1.2611	2.9963e-07	6.52342
CC77DRAFT_946029	1.79498	3.72913e-07	6.42839
CC77DRAFT_946047	10.2479	5.45517e-86	85.2632
CC77DRAFT_946066	2.02144	3.09313e-05	4.5096
CC77DRAFT_946185	2.87172	4.77602e-11	10.3209
CC77DRAFT_946351	4.01496	1.8406e-41	40.735
CC77DRAFT_946544	1.2151	1.26697e-05	4.89723
CC77DRAFT_946572	1.10727	1.39155e-05	4.8565
CC77DRAFT_946896	1.32588	2.28403e-07	6.6413
CC77DRAFT_947172	1.97052	5.32335e-14	13.2738
CC77DRAFT_947243	1.05989	2.13647e-05	4.6703
CC77DRAFT_947253	2.7936	3.33667e-21	20.4767
CC77DRAFT_947317	2.62563	7.58311e-22	21.1202
CC77DRAFT_947345	1.73557	1.29281e-10	9.88847
CC77DRAFT_947395	1.68388	1.33409e-10	9.87482
CC77DRAFT_947507	1.53451	9.95215e-09	8.00208
CC77DRAFT_947791	1.32985	4.53283e-08	7.34363
CC77DRAFT_947839	2.03447	1.7367e-13	12.7603
CC77DRAFT_947964	1.73784	4.23838e-12	11.3728
CC77DRAFT_948008	5.20833	1.79436e-44	43.7461
CC77DRAFT_948152	2.23123	7.19234e-14	13.1431
CC77DRAFT_948187	1.21256	1.52152e-06	5.81772
CC77DRAFT_948232	1.55918	6.9936e-10	9.1553
CC77DRAFT_948240	2.30107	1.04125e-06	5.98245
CC77DRAFT_948379	1.06604	0.000112278	3.9497
CC77DRAFT_948401	1.81725	2.94046e-12	11.5316
CC77DRAFT_948405	2.0701	1.75821e-15	14.7549
CC77DRAFT_948433	1.59838	3.71936e-10	9.42953
CC77DRAFT_948650	11.4102	1.56455e-146	145.806
CC77DRAFT_948719	1.39172	1.75028e-07	6.75689
CC77DRAFT_948845	3.49879	1.03379e-28	27.9856
CC77DRAFT_948963	1.57818	4.78877e-10	9.31978
CC77DRAFT_948992	1.05018	0.000106698	3.97184
CC77DRAFT_949125	1.41326	3.25726e-07	6.48715
CC77DRAFT_949140	1.51195	6.4921e-10	9.18762
CC77DRAFT_949175	1.26659	4.48687e-07	6.34806
CC77DRAFT_949404	1.52552	3.90231e-08	7.40868
CC77DRAFT_949414	2.81451	4.0842e-08	7.38889
CC77DRAFT_949867	1.32846	1.53515e-07	6.81385
CC77DRAFT_949939	2.37264	1.50726e-18	17.8218
CC77DRAFT_949959	2.86015	4.46376e-24	23.3503
CC77DRAFT_950076	1.31581	2.06031e-07	6.68607
CC77DRAFT_950106	2.02554	2.41335e-10	9.61738
CC77DRAFT_950113	2.39358	8.62833e-18	17.0641
CC77DRAFT_950335	2.55201	4.43271e-21	20.3533
CC77DRAFT_950732	1.42921	1.67312e-08	7.77647
CC77DRAFT_950966	2.63767	5.95154e-23	22.2254
CC77DRAFT_951357	1.22239	0.00196634	2.70634
CC77DRAFT_951376	1.57952	2.46703e-09	8.60783
CC77DRAFT_951418	3.56503	2.98259e-25	24.5254
CC77DRAFT_951509	1.75489	0.00114948	2.9395
CC77DRAFT_951679	2.6123	9.69495e-22	21.0135
CC77DRAFT_951686	1.29169	4.08472e-07	6.38884
CC77DRAFT_951691	1.71361	1.22515e-10	9.91181
CC77DRAFT_951837	1.2834	6.20339e-07	6.20737
CC77DRAFT_952797	2.12216	0.000166179	3.77942
CC77DRAFT_952854	3.13361	1.57711e-29	28.8021
CC77DRAFT_952962	1.06736	2.20772e-05	4.65606
CC77DRAFT_953534	1.87061	9.84224e-11	10.0069
CC77DRAFT_953911	1.61201	4.87239e-09	8.31226
CC77DRAFT_953963	1.07573	2.12092e-06	5.67347
CC77DRAFT_954102	2.52893	3.31857e-20	19.479
CC77DRAFT_954168	1.78747	3.62014e-11	10.4413
CC77DRAFT_955194	3.75171	1.3223e-37	36.8787
CC77DRAFT_955437	1.43513	7.62527e-08	7.11774
CC77DRAFT_955695	2.50912	2.90304e-12	11.5371
CC77DRAFT_955795	1.43513	1.84029e-06	5.73511
CC77DRAFT_956058	1.68174	4.52496e-07	6.34439
CC77DRAFT_956146	1.2408	7.27268e-08	7.13831
CC77DRAFT_956202	1.12927	4.44906e-06	5.35173
CC77DRAFT_956384	1.587	9.88385e-10	9.00507
CC77DRAFT_956875	3.10191	5.16364e-28	27.287
CC77DRAFT_956983	1.16778	1.56102e-05	4.80659
CC77DRAFT_956986	2.03239	1.45059e-11	10.8385
CC77DRAFT_957125	1.79646	5.2138e-11	10.2828
CC77DRAFT_957380	1.10585	1.46588e-05	4.8339
CC77DRAFT_957472	1.2133	0.00921051	2.03572
CC77DRAFT_959006	2.92458	1.81134e-25	24.742
CC77DRAFT_959173	1.66477	3.44866e-08	7.46235
CC77DRAFT_959809	1.69347	3.98451e-11	10.3996
CC77DRAFT_959812	1.85955	2.41957e-11	10.6163
CC77DRAFT_961331	2.43258	9.06519e-11	10.0426
CC77DRAFT_961747	1.54995	1.03881e-09	8.98346
CC77DRAFT_961852	1.63054	7.26368e-10	9.13884
CC77DRAFT_962684	1.78962	1.56056e-11	10.8067
CC77DRAFT_963664	2.19384	1.59029e-16	15.7985
CC77DRAFT_963721	1.55688	3.30241e-08	7.48117
CC77DRAFT_963786	1.78752	2.71921e-11	10.5656
CC77DRAFT_963880	1.41334	6.60284e-08	7.18027
CC77DRAFT_964058	1.68739	1.35451e-11	10.8682
CC77DRAFT_964242	1.00259	4.37929e-05	4.3586
CC77DRAFT_964529	2.94924	0.00257786	2.58874
CC77DRAFT_964677	2.1126	2.54058e-14	13.5951
CC77DRAFT_964855	1.58019	2.76297e-05	4.55862
CC77DRAFT_965959	1.95472	0.00077155	3.11264
CC77DRAFT_966139	1.79957	2.9209e-06	5.53448
CC77DRAFT_966196	2.07304	3.28068e-10	9.48404
CC77DRAFT_966647	2.71621	0.011249	1.94889
CC77DRAFT_968030	1.07019	0.00753134	2.12313
CC77DRAFT_968703	1.40087	3.51341e-08	7.45427
CC77DRAFT_968763	3.23665	1.42833e-29	28.8452
CC77DRAFT_969158	1.0246	6.48776e-05	4.18791
CC77DRAFT_969639	2.75231	7.09953e-14	13.1488
CC77DRAFT_969641	2.06227	1.25361e-14	13.9018
CC77DRAFT_969684	1.65797	2.41368e-06	5.61732
CC77DRAFT_969812	1.3242	0.0142934	1.84486
CC77DRAFT_970189	2.06946	4.11161e-14	13.386
CC77DRAFT_970215	3.91931	4.59621e-30	29.3376
CC77DRAFT_970277	2.23229	1.05034e-14	13.9787
CC77DRAFT_971020	1.1375	5.56974e-06	5.25416
CC77DRAFT_971887	2.87117	2.54441e-23	22.5944
CC77DRAFT_972180	1.16173	2.67012e-06	5.57347
CC77DRAFT_972484	1.84166	1.26115e-11	10.8992
CC77DRAFT_972547	2.14903	0.000137013	3.86324
CC77DRAFT_973065	4.58948	1.09484e-50	49.9607
CC77DRAFT_974926	2.67796	1.0366e-18	17.9844
[truncated: 1,701 more rows]

## Sheet: Table S2-6
Table S2-6. List of upregulated and downregulated genes of A. alternata in +Thr 6 d/ −Thr 6 d group. Genes with at least two fold change (log2FC > 1.0 or < −1) at p < 0.05 of +Thr 6 d in comparison to −Thr 6 d. Red and blue color indicates upregulated and downregulated genes, respectively. Data were derived from Figure S7A.
[truncated: 1,868 more rows]
