# Supplementary material for: Discovery, Herbicidal Activity and Biosynthesis of a Novel Natural Tetramic Acid from Alternaria Species
Source: Adv Sci (Weinh). 2025 Apr 25;12(21):2416188. doi: 10.1002/advs.202416188 (PMC12140367; doi:10.1002/advs.202416188)
Supplement: Supplementary file 4 — Supplemental Table 3 [file ADVS-12-2416188-s011.xlsx]

## Sheet: Table S3-1
Table S3-1 List of genes in A. alternata in the groups of −Thr 1 d, −Thr 3 d, −Thr 6 d, +Thr 3 d and +Thr 6 d. The total gene expression patterns were normalized based on fragments per kilobase of exon per million mapped reads (FPKM) and divideded into ten clusters.Data were derived from Figure S7B.
Gene ID	−Thr 1 d	−Thr 3 d	−Thr 6 d	+Thr 3 d	+Thr 6 d	Cluster
CC77DRAFT_1023121	-1.51077	1.15732	0.586039	-0.0543036	-0.178291	Cluster 1
CC77DRAFT_904181	-1.27425	1.29729	0.538348	0.069967	-0.631361
CC77DRAFT_1082650	-1.27287	1.23235	0.716565	-0.0939457	-0.582094
CC77DRAFT_794127	-0.936406	1.54682	0.404422	-0.346193	-0.668644
CC77DRAFT_933762	-0.825816	1.61698	0.30976	-0.523843	-0.577086
CC77DRAFT_585042	-0.933293	1.62538	0.221516	-0.355059	-0.558543
CC77DRAFT_563375	-1.26363	1.44905	0.379118	-0.267983	-0.296552
CC77DRAFT_927542	-1.12212	1.54435	0.303772	-0.364653	-0.361355
CC77DRAFT_249781	-1.00386	1.52946	0.392839	-0.655324	-0.26312
CC77DRAFT_1095837	-1.12125	1.45955	0.449968	-0.617032	-0.171234
CC77DRAFT_392097	-0.926747	1.60707	0.217498	-0.681421	-0.216399
CC77DRAFT_1095799	-1.1823	1.284	0.612179	-0.759385	0.0455017
CC77DRAFT_1026430	-1.21877	1.24313	0.730678	-0.651646	-0.103391
CC77DRAFT_923659	-1.18864	1.13994	0.881639	-0.702386	-0.13055
CC77DRAFT_982912	-1.26458	1.12518	0.864756	-0.61161	-0.113743
CC77DRAFT_981591	-0.857796	1.16876	0.923328	-0.993925	-0.240362
CC77DRAFT_1032337	-0.394816	1.2385	0.878152	-1.02934	-0.692494
CC77DRAFT_947756	-0.510985	1.34145	0.728146	-1.09122	-0.467392
CC77DRAFT_1078502	-0.666271	1.23736	0.939918	-0.755504	-0.755504
CC77DRAFT_791325	-0.745502	1.21837	0.939393	-0.906247	-0.506017
CC77DRAFT_1062561	-0.594715	1.45086	0.566248	-1.03453	-0.38786
CC77DRAFT_862832	-0.752145	1.44352	0.614204	-0.898775	-0.406802
CC77DRAFT_1099326	-0.742707	1.38145	0.749439	-0.780104	-0.608078
CC77DRAFT_800618	-0.674066	1.42256	0.692121	-0.77159	-0.66902
CC77DRAFT_1022050	-0.562331	1.4418	0.643837	-0.884634	-0.63867
CC77DRAFT_956758	-0.736412	1.60537	0.331328	-0.758805	-0.441485
CC77DRAFT_940430	-0.710352	1.5391	0.46342	-0.842274	-0.44989
CC77DRAFT_1023905	-0.858117	1.43955	0.645593	-0.717771	-0.509256
CC77DRAFT_960706	-0.876922	1.41943	0.681319	-0.572304	-0.651527
CC77DRAFT_322061	-0.735598	1.44215	0.646648	-0.525989	-0.827212
CC77DRAFT_189506	-0.72082	1.43017	0.668022	-0.546926	-0.830449
CC77DRAFT_964290	-0.668512	1.51473	0.541413	-0.65647	-0.731163
CC77DRAFT_1038579	-0.707505	1.60306	0.251834	-0.896171	-0.251213
CC77DRAFT_1060212	-0.59049	1.68121	0.101109	-0.824412	-0.367412
CC77DRAFT_1010403	-0.691206	1.6657	0.172321	-0.747151	-0.399669
CC77DRAFT_1094963	-0.386474	1.62991	0.168032	-0.996992	-0.41448
CC77DRAFT_1009520	-0.538677	1.69321	-0.000261	-0.874373	-0.279898
CC77DRAFT_1021599	-0.467689	1.65261	0.0442061	-0.997203	-0.231922
CC77DRAFT_1053118	-0.65563	1.56492	0.131442	-1.05062	0.00989028
CC77DRAFT_1051157	-0.577278	1.54112	0.0324266	-1.12836	0.132091
CC77DRAFT_1036358	-0.53086	1.37957	0.447149	-1.27058	-0.0252792
CC77DRAFT_1070379	-0.265823	1.46851	0.236647	-1.30318	-0.136153
CC77DRAFT_418796	-0.239542	1.54616	0.129672	-1.22001	-0.216279
CC77DRAFT_945717	-0.2455	1.52499	0.361029	-1.08309	-0.557429
CC77DRAFT_1092178	-0.286424	1.59737	0.253375	-0.980452	-0.583865
CC77DRAFT_229409	-0.12804	1.54467	0.297458	-0.998554	-0.715539
CC77DRAFT_927979	-0.182553	1.53687	0.351405	-0.967949	-0.73777
CC77DRAFT_947225	-0.187753	1.54005	0.347007	-0.969616	-0.729684
CC77DRAFT_768755	-0.181318	1.63537	0.11587	-0.93818	-0.631738
CC77DRAFT_228305	-0.0790186	1.62145	0.0922567	-0.917467	-0.717219
CC77DRAFT_1025366	-0.0823365	1.62353	0.0779611	-0.951841	-0.66731
CC77DRAFT_1067635	-0.240585	1.67211	0.0710923	-0.829372	-0.673245
CC77DRAFT_587830	-0.39833	1.60875	0.310428	-0.774409	-0.746441
CC77DRAFT_1016385	-0.379197	1.55761	0.406072	-0.862525	-0.721958
CC77DRAFT_718216	-0.551544	1.57611	0.401469	-0.583206	-0.842831
CC77DRAFT_39619	-0.483153	1.53812	0.470438	-0.673183	-0.852218
CC77DRAFT_933183	-0.488859	1.55918	0.426856	-0.632365	-0.864808
CC77DRAFT_1063269	-0.612408	1.61001	0.350573	-0.697962	-0.650211
CC77DRAFT_34254	-0.27206	1.5844	0.293185	-0.659816	-0.945705
CC77DRAFT_500907	-0.164374	1.5806	0.239322	-0.674464	-0.98108
CC77DRAFT_976713	-0.208639	1.53949	0.328772	-0.604876	-1.05474
CC77DRAFT_1026876	-0.223356	1.55035	0.325498	-0.632348	-1.02015
CC77DRAFT_1015351	-0.310677	1.457	0.55809	-0.76102	-0.943398
CC77DRAFT_1024808	-0.413522	1.49026	0.541194	-0.752474	-0.865458
CC77DRAFT_1062704	-0.39346	1.46653	0.566345	-0.697498	-0.941921
CC77DRAFT_930303	-0.272599	1.47489	0.496291	-0.673956	-1.02463
CC77DRAFT_1015035	-0.39732	1.53687	0.432782	-0.617709	-0.954622
CC77DRAFT_1073541	-0.286199	1.32002	0.733994	-1.07665	-0.691161
CC77DRAFT_578682	-0.169534	1.34013	0.637771	-1.16252	-0.645844
CC77DRAFT_1021922	-0.105337	1.33774	0.645775	-1.03545	-0.84272
CC77DRAFT_624491	-0.0666868	1.38364	0.394477	-1.33581	-0.375614
CC77DRAFT_929280	-0.148251	1.27619	0.661206	-1.28932	-0.499818
CC77DRAFT_1095992	-0.626973	1.28063	-0.360176	-1.09387	0.800392
CC77DRAFT_7963	-0.499936	1.39579	-0.491547	-1.06194	0.657633
CC77DRAFT_1004433	-0.541765	1.32433	-0.578505	-0.99566	0.791599
CC77DRAFT_1059098	-0.582581	1.32148	-0.712844	-0.851421	0.825369
CC77DRAFT_1035946	-0.668993	1.36914	-0.66615	-0.802354	0.768352
CC77DRAFT_932207	-0.665212	1.42988	-0.460976	-0.943783	0.640096
CC77DRAFT_1038986	-0.564948	1.50356	-0.614992	-0.865215	0.541594
CC77DRAFT_1067617	-0.56877	1.13754	-0.978284	-0.614271	1.02379
CC77DRAFT_78832	0.00803768	0.972277	-1.1825	-0.803307	1.00549
CC77DRAFT_929241	-0.0798797	1.06561	-1.03281	-0.922579	0.969656
CC77DRAFT_202177	0.0645819	0.965972	-0.756066	-1.24481	0.970326
CC77DRAFT_948409	-0.340558	1.18848	-0.757568	-1.0182	0.927847
CC77DRAFT_926990	0.391403	1.13341	-1.07419	-1.03363	0.58301
CC77DRAFT_1091017	0.221181	1.22275	-1.0047	-1.04122	0.601987
CC77DRAFT_1020000	0.231512	1.23047	-0.949132	-1.09308	0.580233
CC77DRAFT_973276	0.435512	1.18169	-1.21536	-0.855174	0.453328
CC77DRAFT_1025775	0.506312	1.18783	-1.1123	-0.971438	0.389595
CC77DRAFT_996082	0.41983	0.890699	-1.10284	-1.05056	0.84288
CC77DRAFT_894524	-0.038646	1.67834	-0.336773	-0.982713	-0.32021
CC77DRAFT_954266	-0.03526	1.69061	-0.325143	-0.939098	-0.391111
CC77DRAFT_1030973	0.0505162	1.66261	-0.272631	-0.966576	-0.473914
CC77DRAFT_484150	0.0381056	1.67748	-0.315732	-0.929189	-0.470666
CC77DRAFT_1011271	0.131262	1.62523	-0.362319	-1.04225	-0.351921
CC77DRAFT_1023019	0.184892	1.57096	-0.322854	-1.14483	-0.288158
CC77DRAFT_1053096	-0.0430298	1.65021	-0.458333	-1.0244	-0.124444
CC77DRAFT_1025369	-0.00943136	1.63502	-0.584622	-0.991141	-0.0498235
CC77DRAFT_807833	-0.0917018	1.67978	-0.552032	-0.923294	-0.112754
CC77DRAFT_1008413	0.190569	1.40233	-0.0315681	-1.40407	-0.157263
CC77DRAFT_1040576	0.181312	1.44841	-0.0914021	-1.35125	-0.187068
CC77DRAFT_1024956	0.32311	1.45782	-0.210414	-1.28167	-0.288846
CC77DRAFT_1035958	0.0537057	1.52607	-0.168606	-1.27308	-0.138096
CC77DRAFT_993628	-0.0581888	1.55102	-0.132903	-1.24944	-0.110489
CC77DRAFT_1022577	-0.05898	1.54947	-0.218891	-1.24377	-0.0278286
CC77DRAFT_76448	0.300146	1.50655	-0.468891	-1.18149	-0.156319
CC77DRAFT_35265	0.407998	1.47391	-0.342464	-1.19335	-0.346094
CC77DRAFT_198968	0.340235	1.52861	-0.376868	-1.12846	-0.363513
CC77DRAFT_942211	0.37776	1.51748	-0.411657	-1.11901	-0.364571
CC77DRAFT_1038738	0.311182	1.52693	-0.34111	-1.15763	-0.339377
CC77DRAFT_991364	0.251931	1.58774	-0.30477	-1.03648	-0.498425
CC77DRAFT_285407	0.347293	1.52994	-0.23273	-1.07948	-0.565024
CC77DRAFT_1011616	0.331356	1.54411	-0.278346	-1.0752	-0.521923
CC77DRAFT_1017700	0.371292	1.53534	-0.334992	-1.06655	-0.505098
CC77DRAFT_1026497	0.439424	1.50387	-0.319649	-1.06181	-0.561837
CC77DRAFT_1025151	0.263362	1.54139	-0.140599	-1.10621	-0.557946
CC77DRAFT_1050881	0.330309	1.49526	-0.122989	-1.15997	-0.542616
CC77DRAFT_27316	0.33667	1.50761	-0.142409	-1.12049	-0.581377
CC77DRAFT_936585	-0.023376	1.48341	-0.601082	-1.16048	0.301529
CC77DRAFT_958448	-0.00124849	1.57159	-0.629797	-1.05813	0.117587
CC77DRAFT_331522	-0.094483	1.53091	-0.349069	-1.22719	0.139834
CC77DRAFT_989762	0.0784273	1.46725	-0.392131	-1.29159	0.138042
CC77DRAFT_127998	0.0531775	1.55569	-0.431442	-1.17935	0.0019253
CC77DRAFT_140326	0.200683	1.61065	-0.841967	-0.790281	-0.179087
CC77DRAFT_951205	0.167523	1.60055	-0.919252	-0.744489	-0.104333
CC77DRAFT_971585	0.200592	1.57516	-0.946604	-0.760147	-0.0689971
CC77DRAFT_1011227	0.0717775	1.61768	-0.935092	-0.708109	-0.0462571
CC77DRAFT_668356	-0.0431489	1.67165	-0.790816	-0.756098	-0.0815862
CC77DRAFT_1042473	-0.0747136	1.65826	-0.824953	-0.750982	-0.00761512
CC77DRAFT_661101	-0.00912559	1.60389	-0.804066	-0.879254	0.0885553
CC77DRAFT_487745	0.132079	1.59976	-0.792196	-0.8907	-0.0489444
CC77DRAFT_1036882	0.0251421	1.63291	-0.738219	-0.887086	-0.0327509
CC77DRAFT_218980	0.117058	1.62065	-0.673938	-0.944072	-0.119698
CC77DRAFT_1031020	0.092476	1.64547	-0.596068	-0.942853	-0.199024
CC77DRAFT_1022347	0.29222	1.58268	-0.601052	-0.98124	-0.292612
CC77DRAFT_930379	0.220681	1.59751	-0.614324	-0.987432	-0.216436
CC77DRAFT_1022568	0.316948	1.49723	-0.797639	-1.01073	-0.00580933
CC77DRAFT_940672	0.306365	1.49145	-0.562449	-1.16645	-0.0689182
CC77DRAFT_980399	0.277614	1.52281	-0.647463	-1.08644	-0.0665214
CC77DRAFT_925935	0.271836	1.53896	-0.581758	-1.09619	-0.132842
CC77DRAFT_78739	0.169493	1.5554	-0.625268	-1.07728	-0.0223521
CC77DRAFT_1032761	0.247832	1.44995	-0.691256	-1.15589	0.14936
CC77DRAFT_1090647	0.207106	1.44782	-0.670543	-1.17292	0.188539
CC77DRAFT_1023106	0.340817	1.41539	-0.668987	-1.19244	0.105221
CC77DRAFT_1015719	0.329487	1.4023	-0.781801	-1.13171	0.181726
CC77DRAFT_1030745	0.273067	1.33399	-0.857284	-1.12651	0.37674
CC77DRAFT_1042638	0.226713	1.37609	-0.640189	-1.25001	0.287399
CC77DRAFT_1015397	0.263001	1.34697	-0.757818	-1.19391	0.341752
CC77DRAFT_1022447	0.266096	1.29123	-0.705115	-1.26325	0.411038
CC77DRAFT_1062627	0.277836	1.45654	-0.942959	-0.942959	0.151547
CC77DRAFT_1018523	0.365029	1.4064	-1.00481	-0.924279	0.157664
CC77DRAFT_945019	0.397434	1.23868	-0.804758	-1.22639	0.395032
CC77DRAFT_1019920	0.49404	1.21244	-0.922222	-1.14309	0.35884
CC77DRAFT_1016182	0.528543	1.27542	-0.842701	-1.15952	0.198266
CC77DRAFT_80036	0.576809	1.36845	-0.838788	-1.04259	-0.0638787
CC77DRAFT_940127	0.501369	1.4282	-0.797256	-1.03102	-0.101292
CC77DRAFT_667028	0.444147	1.40604	-0.821982	-1.07156	0.0433581
CC77DRAFT_1023059	0.43155	1.39555	-0.819914	-1.08957	0.0823874
CC77DRAFT_1019985	0.476669	1.40664	-0.879994	-1.00982	0.0065046
CC77DRAFT_434969	0.582392	1.32301	-0.908751	-1.04054	0.0438899
CC77DRAFT_573182	0.501303	1.42178	-0.664569	-1.12608	-0.132435
CC77DRAFT_1039824	0.53042	1.37148	-0.640349	-1.19286	-0.0686926
CC77DRAFT_947391	-0.27544	1.73399	-0.855903	-0.261096	-0.341554
CC77DRAFT_1023807	-0.243608	1.73972	-0.833268	-0.332214	-0.330633
CC77DRAFT_940508	-0.192352	1.74302	-0.803291	-0.386524	-0.360851
CC77DRAFT_943096	-0.141951	1.72028	-0.882077	-0.343298	-0.352953
CC77DRAFT_983580	-0.171058	1.70492	-0.930675	-0.390763	-0.212427
CC77DRAFT_382974	-0.180462	1.68906	-0.980821	-0.34526	-0.182512
CC77DRAFT_579535	-0.261881	1.72285	-0.859877	-0.447466	-0.153623
CC77DRAFT_1066313	-0.278725	1.73872	-0.833029	-0.379342	-0.247626
CC77DRAFT_1015899	-0.0207915	1.69752	-0.896246	-0.461462	-0.319023
CC77DRAFT_428484	-0.063901	1.69262	-0.892185	-0.546738	-0.1898
CC77DRAFT_1022156	-0.0783697	1.70449	-0.884342	-0.496146	-0.245636
CC77DRAFT_1017946	-0.146237	1.74157	-0.749637	-0.536822	-0.308878
CC77DRAFT_1050419	-0.090412	1.72208	-0.83179	-0.485034	-0.314846
CC77DRAFT_402097	-0.11407	1.7298	-0.804628	-0.501519	-0.30958
CC77DRAFT_436139	-0.0901505	1.72998	-0.781931	-0.528002	-0.329898
CC77DRAFT_60210	-0.0929498	1.70652	-0.633361	-0.80444	-0.175766
CC77DRAFT_1060427	-0.152493	1.74511	-0.597138	-0.69683	-0.298649
CC77DRAFT_926567	-0.121133	1.73146	-0.645677	-0.711672	-0.252978
CC77DRAFT_929559	-0.0840826	1.72786	-0.59342	-0.752819	-0.297542
CC77DRAFT_685028	-0.0583994	1.72657	-0.623448	-0.723756	-0.320971
CC77DRAFT_1015072	-0.100747	1.71268	-0.792449	-0.625191	-0.194291
CC77DRAFT_988261	-0.168647	1.73495	-0.704003	-0.648075	-0.214223
CC77DRAFT_1039794	-0.21177	1.7573	-0.596863	-0.648722	-0.299945
CC77DRAFT_914689	-0.18835	1.7601	-0.608064	-0.609289	-0.354397
CC77DRAFT_1021806	-0.19516	1.75471	-0.531427	-0.703777	-0.324344
CC77DRAFT_1048243	-0.14335	1.75095	-0.496413	-0.713457	-0.397727
CC77DRAFT_1047608	-0.0723304	1.74409	-0.587421	-0.642065	-0.442274
CC77DRAFT_1049437	-0.138463	1.75796	-0.585315	-0.597902	-0.436276
CC77DRAFT_1099663	-0.0137414	1.7243	-0.603002	-0.711315	-0.396245
CC77DRAFT_58447	-0.0615154	1.73493	-0.585982	-0.704321	-0.383115
CC77DRAFT_1019642	-0.0899295	1.7419	-0.647377	-0.632672	-0.371922
CC77DRAFT_1020060	-0.0340535	1.73069	-0.703187	-0.585073	-0.408377
CC77DRAFT_998680	-0.1168	1.75422	-0.63793	-0.535905	-0.463588
CC77DRAFT_928099	-0.120229	1.75253	-0.666167	-0.525977	-0.440161
CC77DRAFT_229589	-0.0844124	1.74163	-0.711808	-0.527593	-0.417817
CC77DRAFT_991188	-0.140635	1.75363	-0.689442	-0.501696	-0.42186
CC77DRAFT_1009497	-0.191779	1.76975	-0.542222	-0.538169	-0.497578
CC77DRAFT_1039497	-0.18712	1.76792	-0.586048	-0.522286	-0.472462
CC77DRAFT_980325	-0.228587	1.77275	-0.541122	-0.569511	-0.43353
CC77DRAFT_997461	-0.152084	1.76313	-0.512129	-0.582169	-0.516753
CC77DRAFT_956312	-0.160479	1.76503	-0.526304	-0.556651	-0.521596
CC77DRAFT_951772	-0.398977	1.7563	-0.75603	-0.256623	-0.344668
CC77DRAFT_950183	-0.367691	1.76391	-0.728144	-0.327959	-0.340115
CC77DRAFT_1002249	-0.329435	1.758	-0.744079	-0.261615	-0.422869
CC77DRAFT_1097231	-0.369155	1.7683	-0.689883	-0.286178	-0.423085
CC77DRAFT_928434	-0.357575	1.76346	-0.713582	-0.264022	-0.428285
CC77DRAFT_1070999	-0.276645	1.76739	-0.690851	-0.363913	-0.435985
CC77DRAFT_1015373	-0.280567	1.77225	-0.657519	-0.425577	-0.408592
CC77DRAFT_1067561	-0.375305	1.78023	-0.613809	-0.384306	-0.406806
CC77DRAFT_1036077	-0.419269	1.77687	-0.63854	-0.340991	-0.37807
CC77DRAFT_974952	-0.37074	1.76301	-0.657015	-0.205763	-0.529487
CC77DRAFT_1033298	-0.317538	1.76351	-0.591756	-0.234526	-0.619692
CC77DRAFT_694592	-0.348186	1.75892	-0.602231	-0.185788	-0.622714
CC77DRAFT_1064496	-0.313181	1.75646	-0.653589	-0.197638	-0.592053
CC77DRAFT_725857	-0.25943	1.76912	-0.586762	-0.333529	-0.589397
CC77DRAFT_1023828	-0.233756	1.76551	-0.616281	-0.33634	-0.579136
CC77DRAFT_281418	-0.295769	1.77201	-0.575381	-0.316877	-0.583981
CC77DRAFT_1026106	-0.239635	1.76595	-0.63835	-0.338492	-0.549476
CC77DRAFT_202494	-0.23668	1.76384	-0.658604	-0.32968	-0.538879
CC77DRAFT_1016203	-0.277744	1.77368	-0.621723	-0.372954	-0.501265
CC77DRAFT_1068075	-0.500158	1.78298	-0.465164	-0.308428	-0.509231
CC77DRAFT_370784	-0.525073	1.78172	-0.486156	-0.294165	-0.476327
CC77DRAFT_1015017	-0.495573	1.78082	-0.502791	-0.281246	-0.501205
CC77DRAFT_305386	-0.50418	1.78088	-0.489006	-0.28225	-0.505445
CC77DRAFT_1021907	-0.511551	1.77939	-0.5008	-0.267078	-0.49996
CC77DRAFT_732872	-0.530116	1.77562	-0.46121	-0.240727	-0.543571
CC77DRAFT_1062972	-0.519265	1.7785	-0.457555	-0.265527	-0.536149
CC77DRAFT_971779	-0.576729	1.77947	-0.481129	-0.293639	-0.427973
CC77DRAFT_996710	-0.560197	1.78143	-0.465543	-0.305669	-0.450022
CC77DRAFT_914954	-0.551356	1.78294	-0.458233	-0.323012	-0.450342
CC77DRAFT_1009143	-0.58797	1.77826	-0.436583	-0.283483	-0.470225
CC77DRAFT_965771	-0.510935	1.78134	-0.395586	-0.322032	-0.552789
CC77DRAFT_173706	-0.536792	1.78291	-0.384592	-0.346849	-0.514673
CC77DRAFT_1028621	-0.513776	1.78593	-0.419241	-0.367261	-0.48565
CC77DRAFT_1006432	-0.519418	1.78489	-0.397195	-0.364602	-0.503672
CC77DRAFT_1009481	-0.487833	1.78482	-0.427059	-0.346489	-0.523443
CC77DRAFT_783585	-0.519341	1.78671	-0.461046	-0.391025	-0.415301
CC77DRAFT_515558	-0.53523	1.78546	-0.435769	-0.361986	-0.452476
CC77DRAFT_1051285	-0.487379	1.78631	-0.493675	-0.360158	-0.445102
CC77DRAFT_1100901	-0.520317	1.7845	-0.477604	-0.332548	-0.454029
CC77DRAFT_1025234	-0.470956	1.788	-0.482337	-0.406708	-0.428002
CC77DRAFT_332901	-0.492584	1.78816	-0.442517	-0.435301	-0.417761
CC77DRAFT_1005113	-0.479093	1.7884	-0.456792	-0.420632	-0.431879
CC77DRAFT_545459	-0.471182	1.78614	-0.525137	-0.391778	-0.398041
CC77DRAFT_169390	-0.471188	1.78633	-0.521448	-0.405222	-0.388468
CC77DRAFT_674296	-0.406776	1.7857	-0.399531	-0.432334	-0.547058
CC77DRAFT_1014889	-0.391438	1.78594	-0.441963	-0.41218	-0.540355
CC77DRAFT_940179	-0.459241	1.78718	-0.422091	-0.395361	-0.510491
CC77DRAFT_317802	-0.442642	1.78803	-0.442721	-0.408854	-0.493814
CC77DRAFT_1031899	-0.452197	1.78782	-0.440691	-0.399736	-0.495196
CC77DRAFT_929132	-0.465951	1.78711	-0.395079	-0.417154	-0.508929
CC77DRAFT_945537	-0.420458	1.78649	-0.419363	-0.411314	-0.53536
CC77DRAFT_305432	-0.445761	1.78636	-0.405918	-0.401572	-0.533104
CC77DRAFT_7542	-0.408998	1.78802	-0.429289	-0.460779	-0.488959
CC77DRAFT_1064089	-0.457239	1.78852	-0.418512	-0.442125	-0.470643
CC77DRAFT_937621	-0.442964	1.78829	-0.421055	-0.43571	-0.488557
CC77DRAFT_1005473	-0.453064	1.78882	-0.444999	-0.437588	-0.453166
CC77DRAFT_930840	-0.465279	1.78725	-0.465988	-0.374347	-0.481635
CC77DRAFT_1059215	-0.458329	1.78783	-0.452455	-0.392369	-0.48468
CC77DRAFT_1020404	-0.431775	1.7875	-0.481328	-0.390064	-0.484335
CC77DRAFT_189544	-0.418176	1.78286	-0.499766	-0.325886	-0.539035
CC77DRAFT_305388	-0.447445	1.77961	-0.507498	-0.279658	-0.545005
CC77DRAFT_854049	-0.380242	1.78127	-0.537799	-0.329867	-0.533357
CC77DRAFT_975616	-0.368048	1.7772	-0.562889	-0.298286	-0.547978
CC77DRAFT_317326	-0.347934	1.77772	-0.60339	-0.332248	-0.494149
CC77DRAFT_1067370	-0.474611	1.78196	-0.540178	-0.302036	-0.465134
CC77DRAFT_800630	-0.482592	1.78046	-0.523746	-0.279527	-0.494595
CC77DRAFT_1051191	-0.530113	1.7796	-0.539083	-0.287929	-0.422476
CC77DRAFT_917628	-0.523029	1.77922	-0.541961	-0.279551	-0.434678
CC77DRAFT_927029	-0.526503	1.77479	-0.554938	-0.235749	-0.457597
CC77DRAFT_943067	-0.510841	1.77747	-0.55455	-0.259581	-0.452494
CC77DRAFT_1004724	-0.489021	1.77415	-0.61405	-0.261258	-0.409817
CC77DRAFT_1019301	-0.43537	1.77193	-0.647806	-0.261082	-0.427671
CC77DRAFT_1069424	-0.421556	1.77659	-0.623023	-0.295512	-0.436499
CC77DRAFT_115977	-0.444807	1.77256	-0.482671	-0.2353	-0.609783
CC77DRAFT_86302	-0.459349	1.76692	-0.50806	-0.188486	-0.611022
CC77DRAFT_189050	-0.464195	1.76539	-0.517745	-0.176112	-0.607336
CC77DRAFT_279285	-0.536513	1.77123	-0.528005	-0.201048	-0.505662
CC77DRAFT_1097585	-0.519489	1.7766	-0.521478	-0.242736	-0.4929
CC77DRAFT_1067210	-0.522101	1.77514	-0.50721	-0.229949	-0.515885
CC77DRAFT_1098196	-0.49617	1.77238	-0.562852	-0.213111	-0.500252
CC77DRAFT_1020448	-0.480688	1.77658	-0.517861	-0.24436	-0.533672
CC77DRAFT_291155	-0.483658	1.77492	-0.507223	-0.232146	-0.551889
CC77DRAFT_1082319	-0.497876	1.77151	-0.531231	-0.203741	-0.538661
CC77DRAFT_1012007	-0.49317	1.76469	-0.575307	-0.161959	-0.534258
CC77DRAFT_945177	-0.474877	1.76436	-0.570936	-0.162571	-0.55598
CC77DRAFT_1012796	-0.373906	1.77712	-0.370563	-0.641867	-0.390788
CC77DRAFT_428608	-0.40364	1.78371	-0.397364	-0.577056	-0.405653
CC77DRAFT_945080	-0.376952	1.78542	-0.432052	-0.546529	-0.429891
CC77DRAFT_1030299	-0.275572	1.7747	-0.469005	-0.624509	-0.405614
CC77DRAFT_1060800	-0.249236	1.77164	-0.508455	-0.622278	-0.391674
CC77DRAFT_1096427	-0.332886	1.78187	-0.520618	-0.542071	-0.3863
CC77DRAFT_867531	-0.303953	1.78277	-0.495417	-0.505375	-0.478023
CC77DRAFT_915930	-0.360149	1.78241	-0.530431	-0.361396	-0.530431
CC77DRAFT_555241	-0.344156	1.78137	-0.519914	-0.365831	-0.551473
CC77DRAFT_985585	-0.333074	1.78373	-0.48405	-0.428976	-0.537631
CC77DRAFT_1056908	-0.390862	1.78722	-0.480372	-0.420699	-0.495291
CC77DRAFT_39613	-0.319799	1.78328	-0.523173	-0.439766	-0.500541
CC77DRAFT_34210	-0.288098	1.77972	-0.549472	-0.42717	-0.514979
CC77DRAFT_1064359	-0.340361	1.7829	-0.558692	-0.405224	-0.478622
CC77DRAFT_198512	-0.286275	1.77526	-0.381834	-0.491091	-0.61606
CC77DRAFT_1020540	-0.262566	1.77122	-0.409761	-0.444224	-0.654671
CC77DRAFT_1060939	-0.258606	1.7699	-0.453301	-0.39591	-0.662083
CC77DRAFT_1015587	-0.218458	1.77299	-0.490247	-0.499793	-0.564491
CC77DRAFT_1095284	-0.22032	1.77369	-0.509694	-0.498564	-0.545109
CC77DRAFT_959644	-0.178958	1.76553	-0.451024	-0.530911	-0.604637
CC77DRAFT_1078442	-0.158463	1.76057	-0.484546	-0.469282	-0.648281
CC77DRAFT_1090414	-0.172235	1.76247	-0.446392	-0.499177	-0.644665
CC77DRAFT_960237	-0.207778	1.76817	-0.524268	-0.421169	-0.614953
CC77DRAFT_1000203	-0.179277	1.76274	-0.506165	-0.428822	-0.648476
CC77DRAFT_368277	-0.248014	1.76981	-0.525736	-0.368055	-0.628006
CC77DRAFT_1096377	-0.246179	1.77446	-0.550878	-0.41961	-0.557796
CC77DRAFT_1059829	-0.527557	1.75915	-0.69474	-0.255715	-0.281135
CC77DRAFT_1020588	-0.643353	1.75369	-0.62793	-0.240157	-0.242253
CC77DRAFT_1026607	-0.632837	1.74687	-0.668756	-0.194416	-0.250861
CC77DRAFT_1065610	-0.643316	1.75144	-0.632183	-0.184691	-0.291253
CC77DRAFT_996986	-0.686053	1.74078	-0.614864	-0.109887	-0.329975
CC77DRAFT_1040086	-0.591075	1.74981	-0.687143	-0.183712	-0.287882
CC77DRAFT_971267	-0.618442	1.7392	-0.691656	-0.109009	-0.320089
CC77DRAFT_333754	-0.745944	1.74339	-0.548816	-0.258361	-0.190271
CC77DRAFT_1075284	-0.710445	1.74578	-0.589102	-0.244644	-0.201586
CC77DRAFT_1063195	-0.413016	1.74974	-0.747893	-0.426969	-0.161858
CC77DRAFT_660571	-0.371913	1.75868	-0.722356	-0.446706	-0.217702
CC77DRAFT_944084	-0.403855	1.76766	-0.653096	-0.484202	-0.226504
CC77DRAFT_1027550	-0.471008	1.76781	-0.555786	-0.556987	-0.184029
CC77DRAFT_186194	-0.465661	1.74233	-0.685805	-0.521896	-0.0689641
CC77DRAFT_1072099	-0.518495	1.78628	-0.422596	-0.470545	-0.374646
CC77DRAFT_942195	-0.431841	1.78786	-0.446275	-0.50019	-0.40955
CC77DRAFT_1098346	-0.467136	1.78812	-0.422587	-0.482758	-0.415644
CC77DRAFT_1050004	-0.467689	1.78533	-0.499722	-0.478367	-0.339555
CC77DRAFT_220243	-0.463612	1.78397	-0.525314	-0.470011	-0.325034
CC77DRAFT_1056016	-0.477142	1.78012	-0.568174	-0.440574	-0.294233
CC77DRAFT_1002868	-0.502795	1.77911	-0.529738	-0.479726	-0.266849
CC77DRAFT_1044802	-0.627046	1.77273	-0.494648	-0.387365	-0.263669
CC77DRAFT_1028714	-0.580213	1.76999	-0.547846	-0.431249	-0.210679
CC77DRAFT_148931	-0.545239	1.78061	-0.535707	-0.335532	-0.364128
CC77DRAFT_380224	-0.552721	1.78229	-0.501177	-0.391381	-0.337013
CC77DRAFT_1057966	-0.597199	1.77009	-0.57625	-0.304838	-0.291803
CC77DRAFT_1065432	-0.330621	1.60015	-0.43394	-1.0474	0.211804
CC77DRAFT_124588	-0.292598	1.61245	-0.649121	-0.913338	0.24261
CC77DRAFT_921014	-0.428185	1.71759	-0.500923	-0.784602	-0.00387943
CC77DRAFT_624138	-0.320797	1.67812	-0.534365	-0.889397	0.0664341
CC77DRAFT_1033304	-0.53971	1.67266	-0.417732	-0.847835	0.132615
CC77DRAFT_1092280	-0.456028	1.69428	-0.422557	-0.860733	0.0450349
CC77DRAFT_1066554	-0.512087	1.69195	-0.383235	-0.851573	0.0549431
CC77DRAFT_1015410	-0.281893	1.74718	-0.59795	-0.692709	-0.174632
CC77DRAFT_1092390	-0.364043	1.76062	-0.596174	-0.614593	-0.185814
CC77DRAFT_1062223	-0.415988	1.74777	-0.439457	-0.746998	-0.145328
CC77DRAFT_624105	-0.398265	1.75902	-0.457788	-0.706424	-0.196544
CC77DRAFT_1019756	-0.351483	1.73669	-0.436097	-0.806041	-0.143074
CC77DRAFT_1034541	-0.363092	1.73802	-0.475156	-0.779191	-0.12058
CC77DRAFT_1021379	-0.232952	1.68124	-0.830994	-0.653675	0.0363798
CC77DRAFT_1028734	-0.306786	1.7093	-0.688033	-0.714691	0.000209
CC77DRAFT_1093300	-0.328387	1.73123	-0.731668	-0.594841	-0.0763355
CC77DRAFT_921634	-0.722906	1.71183	-0.369719	-0.640245	0.0210409
CC77DRAFT_387396	-0.648048	1.73014	-0.485279	-0.592577	-0.00423252
CC77DRAFT_928060	-0.733312	1.65865	-0.491627	-0.650086	0.216371
CC77DRAFT_1003916	-0.573243	1.7058	-0.637932	-0.588171	0.0935502
CC77DRAFT_1017213	-0.553993	1.71345	-0.608423	-0.618428	0.0673932
CC77DRAFT_1087213	-0.732383	1.74782	-0.373338	-0.498829	-0.14327
CC77DRAFT_39241	-0.699972	1.75854	-0.44909	-0.427576	-0.181898
CC77DRAFT_1024647	-0.6244	1.7515	-0.55077	-0.479131	-0.097202
CC77DRAFT_1007506	-0.688096	1.73689	-0.554296	-0.447546	-0.0469507
CC77DRAFT_1010719	-0.540808	1.75249	-0.39819	-0.677722	-0.135773
CC77DRAFT_573483	-0.59302	1.76001	-0.261114	-0.642945	-0.262931
CC77DRAFT_407615	-0.261572	1.54824	-1.08259	-0.51538	0.311306
CC77DRAFT_940470	-0.280249	1.57508	-1.09361	-0.435543	0.234316
CC77DRAFT_927324	-0.350285	1.63837	-0.907869	-0.57517	0.194957
CC77DRAFT_1023608	-0.11363	1.59682	-1.03507	-0.588401	0.140282
CC77DRAFT_177391	-0.00356446	1.55813	-1.00915	-0.722761	0.177354
CC77DRAFT_295298	-0.337095	1.42747	-1.05785	-0.62005	0.587521
CC77DRAFT_49656	-0.399909	1.46867	-0.916005	-0.721496	0.568743
CC77DRAFT_935582	-0.309249	1.42548	-0.98991	-0.728172	0.601855
CC77DRAFT_939798	-0.118371	1.51616	-0.928318	-0.832758	0.363282
CC77DRAFT_934046	-0.106238	1.48729	-0.903842	-0.888943	0.411728
CC77DRAFT_1009486	0.0166401	1.51645	-1.24336	-0.381693	0.0919657
CC77DRAFT_954925	0.027469	1.58766	-1.10093	-0.516271	0.0020795
CC77DRAFT_1033834	-0.224297	1.65905	-1.01339	-0.412538	-0.0088246
CC77DRAFT_1015801	-0.114333	1.6546	-1.05021	-0.359522	-0.130535
CC77DRAFT_1020711	-0.148749	1.62595	-1.09711	-0.360743	-0.0193501
CC77DRAFT_1054420	-0.059187	1.67121	-0.957815	-0.517049	-0.137157
CC77DRAFT_940048	-0.0902917	1.66088	-0.96863	-0.539628	-0.0623302
CC77DRAFT_991065	0.0263411	1.65352	-0.987917	-0.503799	-0.188141
CC77DRAFT_974475	-0.00131808	1.65488	-0.985544	-0.516992	-0.151021
CC77DRAFT_1021153	0.0336436	1.63501	-1.0526	-0.426077	-0.189984
CC77DRAFT_962009	0.0678675	1.62657	-1.02221	-0.534608	-0.13762
CC77DRAFT_1019937	0.132197	1.60184	-1.03774	-0.568754	-0.127541
CC77DRAFT_54033	0.0956473	1.60924	-1.04344	-0.547142	-0.114302
CC77DRAFT_128999	0.057349	1.64077	-0.962611	-0.599559	-0.135953
CC77DRAFT_1024280	0.0852152	1.61831	-0.97395	-0.646834	-0.0827384
CC77DRAFT_1062554	0.163701	1.59032	-1.01329	-0.637747	-0.102978
CC77DRAFT_750923	-1.14075	1.54736	-0.345655	-0.332981	0.272028
CC77DRAFT_1018178	-1.24066	1.42162	-0.459809	-0.16835	0.447194
CC77DRAFT_1078322	-1.11458	1.44496	-0.571618	-0.275588	0.516829
CC77DRAFT_389913	-1.03623	1.46692	-0.725381	-0.172626	0.467319
CC77DRAFT_308598	-1.31556	1.1512	-0.150629	-0.502716	0.817701
CC77DRAFT_1007197	-1.33959	1.4228	0.159672	-0.372567	0.129686
CC77DRAFT_1047122	-1.08494	1.62308	-0.198426	-0.383693	0.0439792
CC77DRAFT_1062101	-1.23542	1.55129	-0.111874	-0.232234	0.0282349
CC77DRAFT_1020594	-0.910732	1.64237	-0.227789	-0.635579	0.131734
CC77DRAFT_336024	-0.935718	1.65955	-0.182565	-0.579267	0.0379995
CC77DRAFT_639688	-0.905862	1.6815	-0.204473	-0.556723	-0.0144461
CC77DRAFT_928597	-1.02179	1.60415	-0.0775394	-0.605408	0.100589
CC77DRAFT_1017945	-0.88134	1.48772	-0.253565	-0.841009	0.488192
CC77DRAFT_381826	-1.0703	1.63547	-0.399798	-0.138353	-0.0270201
CC77DRAFT_555268	-0.899478	1.66537	-0.597428	-0.236507	0.0680454
CC77DRAFT_1085260	-0.963423	1.6502	-0.581157	-0.00119616	-0.104427
CC77DRAFT_1045423	-0.825682	1.67046	-0.720503	-0.084263	-0.0400081
CC77DRAFT_103914	-0.815445	1.66759	-0.734461	0.00372313	-0.121409
CC77DRAFT_6086	-0.823138	1.68272	-0.671639	0.0112464	-0.199188
CC77DRAFT_1026506	-0.836155	1.58343	-0.846153	-0.141275	0.240158
CC77DRAFT_967605	-0.796334	1.62955	-0.822955	-0.133827	0.123569
CC77DRAFT_846141	-0.936478	1.5985	-0.737578	-0.0644916	0.140044
CC77DRAFT_1071854	-0.741965	1.65368	-0.796722	-0.249147	0.134156
CC77DRAFT_784023	-0.677458	1.64979	-0.866533	-0.230034	0.12423
CC77DRAFT_612377	-0.652892	1.64947	-0.843771	-0.330717	0.177908
CC77DRAFT_946695	-0.636213	1.63187	-0.946763	-0.156116	0.107221
CC77DRAFT_1003890	-0.623277	1.61875	-0.966568	-0.182532	0.153626
CC77DRAFT_839422	-0.650776	1.64402	-0.933216	-0.0523051	-0.00772382
CC77DRAFT_1026005	-0.732453	1.64978	-0.853169	0.0447178	-0.108873
CC77DRAFT_986135	-0.812137	1.40209	-0.994287	-0.18785	0.592184
CC77DRAFT_947082	-0.994477	1.38499	-0.747982	-0.305752	0.663225
CC77DRAFT_1065195	-0.949908	1.36964	-0.809079	-0.300988	0.69034
CC77DRAFT_940733	-0.600926	1.54876	-1.03165	-0.251708	0.335521
CC77DRAFT_371184	-0.724528	1.56122	-0.894943	-0.313681	0.371931
CC77DRAFT_1060790	-0.731677	1.53976	-0.863059	-0.389292	0.444271
CC77DRAFT_1036806	-0.820958	1.64873	-0.673344	-0.344053	0.189626
CC77DRAFT_1020959	-0.791656	1.59645	-0.754093	-0.382204	0.331503
CC77DRAFT_1010658	-0.811252	1.62249	-0.644921	-0.457093	0.29078
CC77DRAFT_219421	-0.842673	1.62535	-0.643753	-0.40417	0.265242
CC77DRAFT_1079933	-0.683368	1.48186	-0.852361	-0.524936	0.578803
CC77DRAFT_1066182	-0.674878	1.5137	-0.865962	-0.487925	0.515066
CC77DRAFT_436276	-0.690786	1.41757	-0.932753	-0.454721	0.660688
CC77DRAFT_178894	-0.713701	1.45969	-0.896825	-0.446244	0.59708
CC77DRAFT_573298	-0.571832	1.49858	-0.827806	-0.656558	0.557615
CC77DRAFT_844967	-0.511237	1.47502	-0.993117	-0.522098	0.551427
CC77DRAFT_370814	-0.720675	1.55429	-0.7288	-0.566303	0.461492
CC77DRAFT_1031611	-0.721966	1.51579	-0.760959	-0.564864	0.532001
CC77DRAFT_1057358	-0.706027	1.44721	-0.691379	-0.706027	0.656224
CC77DRAFT_1099683	-0.91953	1.51429	-0.595534	-0.502964	0.503736
CC77DRAFT_1062346	-0.301487	1.03427	-0.189404	-1.42405	0.880671
CC77DRAFT_948935	-0.121211	0.98787	0.11515	-1.61211	0.630297
CC77DRAFT_1008449	-0.0660663	1.05023	-0.0660663	-1.56964	0.65155
CC77DRAFT_468327	-0.536585	1.22645	0.0830659	-1.36173	0.588796
CC77DRAFT_1048287	-0.414364	1.21528	0.158794	-1.44569	0.485974
CC77DRAFT_990270	-0.121713	1.21367	0.46537	-1.51453	-0.0427965
CC77DRAFT_992049	-0.294614	1.15631	0.501834	-1.51684	0.153304
CC77DRAFT_1084251	-0.411582	1.0816	0.660446	-1.48361	0.153147
CC77DRAFT_936554	-0.842524	1.14304	0.028694	-1.14659	0.817385
CC77DRAFT_854839	-1.03792	1.34585	0.303551	-0.950843	0.339364
CC77DRAFT_1028440	-1.03021	1.04415	0.559855	-1.11466	0.540863
CC77DRAFT_1059956	0.499953	0.78001	-1.45007	-0.630646	0.800755
CC77DRAFT_941066	0.604126	0.747942	-1.30779	-0.848064	0.80379
CC77DRAFT_1082862	0.477474	1.16781	-1.37015	-0.63409	0.358951
CC77DRAFT_981211	0.648859	1.01748	-1.45565	-0.554021	0.343332
CC77DRAFT_777414	0.69233	0.976756	-1.49191	-0.491791	0.314613
CC77DRAFT_1038991	0.738853	0.742305	-1.58463	-0.387975	0.491443
CC77DRAFT_1094567	-0.24234	1.25034	-1.34868	-0.330145	0.670826
CC77DRAFT_1016840	-0.0755255	1.18235	-1.29737	-0.573693	0.764241
CC77DRAFT_1021908	0.15326	0.980729	-1.52226	-0.363552	0.751823
CC77DRAFT_1017939	-0.091006	1.49293	-1.24821	-0.387532	0.233823
CC77DRAFT_1018816	-0.0230947	1.40098	-1.32373	-0.40324	0.349077
CC77DRAFT_948824	-0.0385375	1.42678	-1.33753	-0.319063	0.268353
CC77DRAFT_134671	-0.0162509	1.43619	-1.23516	-0.536461	0.351685
CC77DRAFT_550267	-0.124081	1.50285	-1.13133	-0.579533	0.3321
CC77DRAFT_1034036	0.0345627	1.30609	-1.36609	-0.449015	0.474449
CC77DRAFT_942049	0.170126	1.33109	-1.29691	-0.600352	0.39605
CC77DRAFT_987159	0.16158	1.35593	-1.26377	-0.629876	0.376139
CC77DRAFT_248905	0.247284	1.23942	-1.3884	-0.534029	0.435719
CC77DRAFT_615721	0.355521	1.39466	-1.18472	-0.709988	0.14453
CC77DRAFT_1044954	0.416892	1.32121	-1.29254	-0.616909	0.171353
CC77DRAFT_5073	0.266462	1.37246	-1.25602	-0.635564	0.252664
CC77DRAFT_974638	0.237931	1.43501	-1.18698	-0.665544	0.179587
CC77DRAFT_1022221	0.503886	1.44227	-1.07221	-0.696216	-0.177733
CC77DRAFT_977900	0.412958	1.5033	-1.04619	-0.654725	-0.215343
CC77DRAFT_67546	0.479249	1.40369	-1.2115	-0.566828	-0.104608
CC77DRAFT_1028964	0.498064	1.44149	-1.16163	-0.494053	-0.283868
CC77DRAFT_1035936	0.295324	1.47761	-1.22234	-0.479945	-0.0706515
CC77DRAFT_1093100	0.345949	1.47869	-1.18195	-0.533786	-0.108906
CC77DRAFT_27419	0.376181	1.40342	-1.30478	-0.429384	-0.0454362
CC77DRAFT_1058837	0.273057	1.57112	-0.987372	-0.668246	-0.188561
CC77DRAFT_139206	0.313382	1.52721	-1.08362	-0.611609	-0.145354
CC77DRAFT_199836	0.248465	1.50432	-1.10571	-0.672354	0.0252835
CC77DRAFT_279693	0.330284	1.49844	-1.00205	-0.800508	-0.026169
CC77DRAFT_992541	0.273672	1.53487	-0.979448	-0.779412	-0.0496845
CC77DRAFT_1025762	0.738737	1.16907	-1.36628	-0.463377	-0.0781533
CC77DRAFT_945384	0.784451	1.2222	-1.19832	-0.657347	-0.150984
CC77DRAFT_1065676	0.683871	1.25775	-1.26339	-0.588348	-0.089883
CC77DRAFT_912001	0.646873	1.30986	-1.21678	-0.606116	-0.133836
CC77DRAFT_1024403	0.720644	1.28241	-1.07206	-0.821459	-0.109533
CC77DRAFT_1029959	0.750808	1.24709	-1.07517	-0.848251	-0.0744775
CC77DRAFT_993004	0.675236	1.2532	-1.16434	-0.785745	0.0216489
CC77DRAFT_1092367	0.927174	1.01257	-1.40296	-0.304991	-0.231794
CC77DRAFT_1019541	0.699931	1.15491	-1.44655	-0.218954	-0.189338
CC77DRAFT_728315	0.777489	1.08376	-1.4547	-0.0979441	-0.308601
CC77DRAFT_1019525	0.685931	1.06783	-1.53447	-0.18247	-0.036828
CC77DRAFT_1012599	0.626939	1.15619	-1.44925	-0.405799	0.0719182
CC77DRAFT_122156	0.703506	1.02556	-1.5045	-0.399141	0.174568
CC77DRAFT_1021750	0.45114	1.26491	-1.46515	-0.0296585	-0.221241
CC77DRAFT_360341	0.643044	1.203	-1.42654	-0.119549	-0.299964
CC77DRAFT_1061820	0.640466	1.23095	-1.37141	-0.0645466	-0.435459
CC77DRAFT_1020686	0.586003	1.20587	-1.42936	0.0352063	-0.397715
CC77DRAFT_949348	0.595655	1.20338	-1.44492	-0.0244482	-0.329664
CC77DRAFT_786633	0.514295	1.26703	-1.41622	-0.0125573	-0.352554
CC77DRAFT_1026304	0.772926	1.00381	-1.50646	0.0758127	-0.34609
CC77DRAFT_944522	0.651363	1.0597	-1.551	0.0509999	-0.211059
CC77DRAFT_447151	0.566028	1.37449	-1.21976	-0.214016	-0.506734
CC77DRAFT_1011550	0.569376	1.41298	-1.14878	-0.338696	-0.494877
CC77DRAFT_1021598	0.454578	1.38265	-1.319	-0.320824	-0.197405
CC77DRAFT_1074967	0.404035	1.42347	-1.2888	-0.31612	-0.222593
CC77DRAFT_1024453	0.527987	1.33577	-1.34087	-0.227482	-0.295407
CC77DRAFT_1061285	0.782291	1.23711	-1.24373	-0.458128	-0.317547
CC77DRAFT_931943	0.738567	1.29944	-1.18077	-0.475178	-0.38206
CC77DRAFT_1074105	0.747629	1.31242	-1.13682	-0.467236	-0.455994
CC77DRAFT_1017493	0.665121	1.37554	-1.09886	-0.556089	-0.385709
CC77DRAFT_955202	0.688358	1.36548	-1.09571	-0.511052	-0.447074
CC77DRAFT_636885	0.687725	1.34744	-1.11398	-0.612611	-0.308574
CC77DRAFT_574253	0.174527	1.14191	-1.57543	-0.144434	0.403423
CC77DRAFT_995322	0.1492	1.21125	-1.52915	-0.196783	0.365487
CC77DRAFT_1020715	0.228937	1.18212	-1.52472	-0.274031	0.387693
CC77DRAFT_1020016	0.360298	1.10616	-1.60681	-0.095523	0.235872
CC77DRAFT_949496	0.0236727	1.36942	-1.45587	-0.0046317	0.0674159
CC77DRAFT_957515	0.14325	1.36604	-1.45267	-0.0563084	-0.000306
CC77DRAFT_945395	0.0970808	1.43605	-1.38415	-0.100587	-0.0483995
CC77DRAFT_1019669	0.0576092	1.41753	-1.40295	-0.126662	0.0544685
CC77DRAFT_1016193	0.240574	1.26798	-1.52735	0.0357892	-0.0169931
CC77DRAFT_1016268	0.218112	1.3681	-1.43449	-0.000163	-0.151557
CC77DRAFT_1017955	0.0660836	1.41632	-1.40667	0.0256253	-0.101359
CC77DRAFT_455206	0.246142	1.46862	-1.29328	-0.313646	-0.107841
CC77DRAFT_199975	0.142548	1.50502	-1.27393	-0.291482	-0.0821539
CC77DRAFT_1019061	0.124075	1.55962	-1.19684	-0.268632	-0.218224
CC77DRAFT_1019353	0.117002	1.5119	-1.27781	-0.120533	-0.230556
CC77DRAFT_1099069	0.166443	1.52338	-1.24168	-0.155366	-0.292778
CC77DRAFT_445357	0.224446	1.47118	-1.30336	-0.126906	-0.265357
CC77DRAFT_1022132	0.393516	1.25976	-0.217066	0.0499001	-1.48611
CC77DRAFT_1021011	0.254667	1.37357	-0.254971	0.0346594	-1.40792
CC77DRAFT_1020807	0.338592	1.35241	-0.213102	-0.0611408	-1.41676
CC77DRAFT_937227	0.393621	1.21493	0.0104503	-0.0820763	-1.53693
CC77DRAFT_1031374	0.265731	1.32331	-0.0219899	-0.0943523	-1.4727
CC77DRAFT_768792	0.35014	1.3325	-0.0741312	-0.170739	-1.43777
CC77DRAFT_718065	0.457883	1.31717	-0.0937595	-0.277946	-1.40334
CC77DRAFT_1018233	0.467077	1.31183	-0.191383	-0.17561	-1.41191
CC77DRAFT_1029474	0.177923	1.49236	-0.132854	-0.248269	-1.28916
CC77DRAFT_1012418	0.259103	1.43129	-0.201023	-0.138568	-1.3508
CC77DRAFT_1039651	0.234807	1.44314	-0.199644	-0.135131	-1.34317
CC77DRAFT_679861	0.0614598	1.50529	-0.34791	0.0487913	-1.26763
CC77DRAFT_1015065	0.187078	1.47037	-0.372058	0.00479715	-1.29018
CC77DRAFT_946424	0.188203	1.55979	-0.415003	-0.181231	-1.15176
CC77DRAFT_46990	0.183176	1.53554	-0.466222	-0.0754201	-1.17708
CC77DRAFT_1026037	0.281955	1.49909	-0.421735	-0.145097	-1.21421
CC77DRAFT_1045682	0.200731	1.50933	-0.326109	-0.136279	-1.24768
CC77DRAFT_1006330	0.062933	1.60299	-0.261647	-0.270866	-1.13341
CC77DRAFT_811214	0.0948288	1.59549	-0.287362	-0.266341	-1.13662
CC77DRAFT_1061985	0.079867	1.57264	-0.187587	-0.278461	-1.18646
CC77DRAFT_990648	0.0750349	1.53574	-0.229062	-0.130139	-1.25158
CC77DRAFT_941169	0.00855444	1.6122	-0.350393	-0.149877	-1.12049
CC77DRAFT_1064356	0.036686	1.59614	-0.287006	-0.191777	-1.15405
CC77DRAFT_1015129	-0.0527786	1.60147	-0.272429	-0.116666	-1.1596
CC77DRAFT_1062829	-0.000851	1.47282	-0.145114	0.018294	-1.34515
CC77DRAFT_16433	-0.0209	1.46731	-0.209221	0.101635	-1.33883
CC77DRAFT_387472	-0.0972913	1.46509	-0.194001	0.160601	-1.3344
CC77DRAFT_1017180	-0.115196	1.47408	-0.157861	0.130129	-1.33115
CC77DRAFT_1082880	0.133229	1.37317	-0.279844	0.182367	-1.40893
CC77DRAFT_1045917	0.143687	1.34391	-0.207518	0.169565	-1.44964
CC77DRAFT_151259	0.157081	1.38143	-0.0943008	-0.00963851	-1.43457
CC77DRAFT_338082	0.0574484	1.38114	-0.0436602	0.0489726	-1.4439
CC77DRAFT_1058698	-0.117268	1.52992	-0.00677171	-0.129666	-1.27622
CC77DRAFT_942780	-0.167689	1.51527	-0.0740258	0.0187326	-1.29229
CC77DRAFT_1034211	-0.13561	1.4815	-0.0402791	0.030151	-1.33576
CC77DRAFT_941817	0.190115	1.18523	-0.204382	0.371534	-1.54249
CC77DRAFT_1062951	-0.0351112	1.28706	-0.188856	0.401593	-1.46468
CC77DRAFT_1019156	0.0454277	1.39432	-0.41504	0.311219	-1.33593
CC77DRAFT_987905	0.0939236	1.36783	-0.534932	0.374615	-1.30143
CC77DRAFT_1019628	0.0590461	1.45061	-0.539173	0.266626	-1.23711
CC77DRAFT_1023614	0.104865	1.42899	-0.54703	0.268448	-1.25527
CC77DRAFT_1077255	0.0728665	1.41202	-0.53685	0.320737	-1.26878
CC77DRAFT_946395	-0.0478645	1.49164	-0.490785	0.257584	-1.21058
CC77DRAFT_1065569	-0.0624888	1.46872	-0.455941	0.29282	-1.24311
CC77DRAFT_1020821	-0.0310073	1.44669	-0.540616	0.346998	-1.22207
CC77DRAFT_563429	-0.0632171	1.48562	-0.377719	0.219465	-1.26415
CC77DRAFT_1026993	0.38683	1.52368	-0.590199	-0.267208	-1.0531
CC77DRAFT_930647	0.361068	1.50526	-0.535925	-0.20064	-1.12976
CC77DRAFT_1055813	0.36909	1.53123	-0.66147	-0.223078	-1.01577
CC77DRAFT_567557	0.389471	1.51519	-0.674995	-0.20202	-1.02765
CC77DRAFT_1054867	0.439719	1.48372	-0.674827	-0.194015	-1.0546
CC77DRAFT_1022398	0.309731	1.52048	-0.651269	-0.103104	-1.07584
CC77DRAFT_934234	0.276273	1.55385	-0.664653	-0.142117	-1.02336
CC77DRAFT_1016425	0.333897	1.53082	-0.610045	-0.188108	-1.06657
CC77DRAFT_1062021	0.290784	1.56466	-0.619876	-0.217944	-1.01762
CC77DRAFT_589646	0.485096	1.37525	-0.735831	0.029213	-1.15372
CC77DRAFT_1083280	0.469261	1.39616	-0.691271	-0.0111509	-1.163
CC77DRAFT_1040760	0.394079	1.49034	-0.744018	-0.112081	-1.02832
CC77DRAFT_1034894	0.347402	1.48895	-0.733151	-0.0435131	-1.05969
CC77DRAFT_1015958	0.371575	1.46173	-0.829903	0.014587	-1.01799
CC77DRAFT_971236	0.640734	1.17148	-0.497444	0.0860222	-1.4008
CC77DRAFT_1032955	0.674902	1.16127	-0.609357	0.118753	-1.34557
CC77DRAFT_518976	0.545473	1.29867	-0.576323	0.02944	-1.29726
CC77DRAFT_648519	0.581291	1.28624	-0.654703	0.0430334	-1.25586
CC77DRAFT_1066617	0.686297	1.2232	-0.6151	-0.00817003	-1.28622
CC77DRAFT_1026749	0.613091	1.2619	-0.541335	-0.015161	-1.3185
CC77DRAFT_1020749	0.490551	1.28695	-0.302195	-0.0581279	-1.41718
CC77DRAFT_1019199	0.465935	1.27459	-0.360756	0.0436934	-1.42347
CC77DRAFT_1027050	0.510707	1.27368	-0.412989	0.0235218	-1.39492
CC77DRAFT_1015876	0.464207	1.23445	-0.483214	0.194936	-1.41038
CC77DRAFT_949184	0.310421	1.32048	-0.37668	0.157597	-1.41182
CC77DRAFT_960708	0.452059	1.28753	-0.675896	0.214935	-1.27862
CC77DRAFT_941905	0.289894	1.39466	-0.520103	0.132766	-1.29721
CC77DRAFT_981042	0.260723	1.39832	-0.596342	0.195441	-1.25814
CC77DRAFT_1063203	0.444442	1.35255	-0.575355	0.0584464	-1.28009
CC77DRAFT_1048888	0.379827	1.36974	-0.448858	0.0323387	-1.33305
CC77DRAFT_673354	0.408687	1.38865	-0.462418	-0.0350781	-1.29984
CC77DRAFT_1020718	0.482702	1.34566	-0.482351	-0.0336115	-1.3124
CC77DRAFT_566224	0.338251	1.4547	-0.538714	-0.0386169	-1.21562
CC77DRAFT_944906	0.32283	1.47505	-0.599212	-0.0325211	-1.16615
CC77DRAFT_1023624	0.426174	1.43234	-0.574833	-0.0884767	-1.19521
CC77DRAFT_1051168	0.424972	1.41482	-0.297728	-0.251401	-1.29067
CC77DRAFT_337714	0.541632	1.36535	-0.384601	-0.243645	-1.27874
CC77DRAFT_1100307	0.559982	1.30767	-0.294595	-0.215399	-1.35766
CC77DRAFT_1017173	0.625454	1.28971	-0.434279	-0.165836	-1.31505
CC77DRAFT_941832	0.644022	1.26681	-0.483747	-0.110154	-1.31693
CC77DRAFT_1046368	0.525338	1.38587	-0.525945	-0.160055	-1.22521
CC77DRAFT_1016708	0.54997	1.36044	-0.468105	-0.179169	-1.26314
CC77DRAFT_1008747	0.493131	1.40446	-0.46659	-0.194584	-1.23642
CC77DRAFT_951058	0.505824	1.42449	-0.62993	-0.164047	-1.13633
CC77DRAFT_1019747	0.638076	1.35858	-0.64356	-0.219654	-1.13344
CC77DRAFT_1023494	0.594464	1.38961	-0.702106	-0.193257	-1.08871
CC77DRAFT_1013240	0.621749	1.39594	-0.614171	-0.312755	-1.09076
CC77DRAFT_1023866	0.678881	1.31843	-0.552611	-0.247003	-1.1977
CC77DRAFT_767233	0.648298	1.33696	-0.551315	-0.237277	-1.19666
CC77DRAFT_972183	0.651197	1.36089	-0.510998	-0.340561	-1.16053
CC77DRAFT_358962	0.614823	1.34866	-0.463362	-0.268802	-1.23132
CC77DRAFT_956588	0.71177	1.27327	-0.628938	-0.15027	-1.20583
CC77DRAFT_1060993	0.254588	1.02714	0.111737	0.277131	-1.67059
CC77DRAFT_695154	0.385152	0.863086	-0.058219	0.499358	-1.68938
CC77DRAFT_443318	0.465794	1.03457	-0.361323	0.4137	-1.55274
CC77DRAFT_1058288	0.067148	0.931541	0.571761	0.100116	-1.67057
CC77DRAFT_599656	0.00179846	1.2771	0.222524	0.0214185	-1.52284
CC77DRAFT_948751	0.0281183	1.28341	0.215575	-0.00870348	-1.5184
CC77DRAFT_807649	0.192581	1.14405	0.310114	-0.048134	-1.59861
CC77DRAFT_1066174	0.00905144	0.994612	0.327813	0.33845	-1.66993
CC77DRAFT_616413	-0.0770409	1.18323	0.0976833	0.362389	-1.56626
CC77DRAFT_380084	-0.29332	1.0664	0.358803	0.435921	-1.5678
CC77DRAFT_744447	-1.08724	1.40774	0.385574	0.115058	-0.82114
CC77DRAFT_927246	-0.870165	1.60559	0.100193	-0.0268297	-0.808787
CC77DRAFT_1081013	-0.962253	1.55874	0.234998	-0.0668169	-0.764667
CC77DRAFT_936802	-0.866289	1.55058	0.271814	-0.0816259	-0.874476
CC77DRAFT_558790	-0.745248	1.17799	0.823068	-0.0843098	-1.1715
CC77DRAFT_114775	-0.76262	1.30488	0.791921	-0.35201	-0.982168
CC77DRAFT_943738	-0.645981	1.26328	0.852168	-0.433922	-1.03554
CC77DRAFT_996412	-0.988659	1.34898	0.693848	-0.239224	-0.814949
CC77DRAFT_1036281	-0.926437	1.23717	0.819984	-0.178382	-0.952332
CC77DRAFT_359738	-0.74159	1.43306	0.562498	-0.243722	-1.01024
CC77DRAFT_165782	-0.689141	1.41209	0.56999	-0.216162	-1.07678
CC77DRAFT_990433	-0.699555	1.47073	0.392038	-0.073004	-1.09021
CC77DRAFT_1014705	-0.507009	1.36476	0.569402	-0.195047	-1.23211
CC77DRAFT_936075	-0.568099	1.30284	0.722117	-0.282787	-1.17407
CC77DRAFT_1060453	-0.514996	1.48714	0.524575	-0.495431	-1.00129
CC77DRAFT_1001998	-0.603847	1.46342	0.570264	-0.444424	-0.985417
CC77DRAFT_1032431	-0.428239	1.5263	0.3947	-0.41693	-1.07583
CC77DRAFT_1026653	-0.432901	1.57868	0.314089	-0.450547	-1.00932
CC77DRAFT_1062735	-0.76643	1.53837	0.459206	-0.419017	-0.81213
CC77DRAFT_42606	-0.735793	1.5487	0.398956	-0.31727	-0.894596
CC77DRAFT_924755	-0.719008	1.06615	0.714637	0.26659	-1.32837
CC77DRAFT_1091630	-0.771173	1.26873	0.576548	0.128665	-1.20277
CC77DRAFT_1007936	-0.73899	1.30135	0.586112	0.0411293	-1.1896
CC77DRAFT_1000078	-0.616228	1.34427	0.407758	0.139882	-1.27568
CC77DRAFT_668236	-0.631099	1.33316	0.433405	0.136503	-1.27197
CC77DRAFT_1023153	-0.306917	1.34022	0.146999	0.24395	-1.42425
CC77DRAFT_91994	-0.17882	1.22894	0.313666	0.163495	-1.52729
CC77DRAFT_401947	-0.572311	1.26264	0.371221	0.298963	-1.36052
CC77DRAFT_1054443	-0.497412	1.2576	0.24501	0.393446	-1.39864
CC77DRAFT_935538	-0.202088	1.28022	0.596294	-0.306743	-1.36768
CC77DRAFT_1018156	-0.147451	1.21364	0.581465	-0.187483	-1.46017
CC77DRAFT_1006224	-0.0128419	1.08508	0.706921	-0.281302	-1.49786
CC77DRAFT_466591	-0.199401	1.10247	0.820264	-0.319907	-1.40343
CC77DRAFT_147395	-0.405634	1.13807	0.679223	0.0298803	-1.44154
CC77DRAFT_935779	-0.258854	1.09529	0.733074	-0.0903995	-1.47911
CC77DRAFT_1024431	-0.223357	1.07381	0.607957	0.0966206	-1.55503
CC77DRAFT_1021223	-0.0337808	1.38011	0.303347	-0.258533	-1.39115
CC77DRAFT_967554	-0.169019	1.50464	0.257089	-0.364484	-1.22823
CC77DRAFT_1019270	-0.139828	1.48756	0.205516	-0.267181	-1.28607
CC77DRAFT_1017451	-0.284109	1.38082	0.498589	-0.301898	-1.2934
CC77DRAFT_972721	-0.190276	1.36226	0.531617	-0.419198	-1.2844
CC77DRAFT_944985	-0.355608	1.46226	0.481233	-0.445335	-1.14255
CC77DRAFT_950417	-0.267915	1.40663	0.556387	-0.52866	-1.16644
CC77DRAFT_1092776	0.0794563	1.44286	0.331156	-0.721186	-1.13229
CC77DRAFT_925341	0.029095	1.40355	0.372871	-0.542036	-1.26348
CC77DRAFT_995204	0.0378613	1.44279	0.309738	-0.564868	-1.22552
CC77DRAFT_1019494	-0.214539	1.47096	0.41979	-0.514713	-1.1615
CC77DRAFT_495931	-0.130772	1.45583	0.380087	-0.488413	-1.21673
CC77DRAFT_910002	-0.10583	1.53778	0.221136	-0.503459	-1.14963
CC77DRAFT_987140	-0.0629679	1.52801	0.253455	-0.613936	-1.10456
CC77DRAFT_1015338	-0.0747298	1.4093	0.513503	-0.788154	-1.05992
CC77DRAFT_734456	0.0137427	1.40275	0.454771	-0.742679	-1.12859
CC77DRAFT_753099	-0.0230682	1.41351	0.45904	-0.724156	-1.12532
CC77DRAFT_928998	-0.0316985	1.4578	0.414733	-0.859276	-0.981558
CC77DRAFT_969580	-0.169487	1.28279	0.68437	-0.551311	-1.24636
CC77DRAFT_251246	-0.121291	1.28123	0.634362	-0.489999	-1.30431
CC77DRAFT_1060979	-0.273771	1.29499	0.677616	-0.433552	-1.26528
CC77DRAFT_485981	-0.149325	1.17686	0.823074	-0.606819	-1.24379
CC77DRAFT_1090830	-0.283726	1.19806	0.905691	-0.848223	-0.971801
CC77DRAFT_1025237	-0.286273	1.32633	0.7352	-0.741706	-1.03356
CC77DRAFT_644736	-0.408346	1.25749	0.833988	-0.577013	-1.10612
CC77DRAFT_16159	-0.102548	1.56444	-1.06037	0.209747	-0.61127
CC77DRAFT_787326	-0.0201347	1.5683	-1.04559	0.149002	-0.651576
CC77DRAFT_933621	-0.265286	1.60388	-0.98581	0.225563	-0.578348
CC77DRAFT_1021951	-0.253115	1.61834	-0.945754	0.199224	-0.618692
CC77DRAFT_1024007	-0.215472	1.60955	-0.978261	0.191769	-0.607583
CC77DRAFT_1059832	-0.246679	1.6144	-0.966817	0.198152	-0.599055
CC77DRAFT_16314	-0.244114	1.60528	-0.983851	0.214047	-0.591361
CC77DRAFT_95536	-0.197467	1.58006	-1.06487	0.215292	-0.533015
CC77DRAFT_1021501	-0.104297	1.65071	-0.9311	0.0148421	-0.630159
CC77DRAFT_1015789	-0.0808517	1.63955	-0.935336	0.0319857	-0.655344
CC77DRAFT_934289	-0.111592	1.63407	-0.895514	0.0858059	-0.712773
CC77DRAFT_811292	-0.0659733	1.6365	-0.896842	0.0414849	-0.71517
CC77DRAFT_1013670	0.00263455	1.62552	-0.936276	0.00170383	-0.693584
CC77DRAFT_1040314	-0.0232153	1.61901	-0.947671	0.0434593	-0.691585
CC77DRAFT_1025319	-0.0834992	1.63668	-0.986334	0.0172355	-0.584082
CC77DRAFT_1031984	-0.0474061	1.62926	-0.986465	0.0128765	-0.608265
CC77DRAFT_937444	-0.041558	1.62632	-1.01322	5.74e-05	-0.571597
CC77DRAFT_1099035	-0.204611	1.6219	-0.793491	0.18979	-0.813588
CC77DRAFT_1015378	-0.209969	1.58691	-0.895407	0.269104	-0.750638
CC77DRAFT_1019158	-0.173889	1.60281	-0.89956	0.210411	-0.739776
CC77DRAFT_169001	-0.158326	1.56457	-0.792819	0.289254	-0.902678
CC77DRAFT_957384	-0.078818	1.55765	-0.840982	0.254162	-0.892008
CC77DRAFT_1062316	-0.0841781	1.55368	-0.853763	0.266803	-0.882545
CC77DRAFT_648116	-0.0903269	1.55447	-0.850576	0.269295	-0.882866
CC77DRAFT_580811	-0.0810328	1.57265	-0.829127	0.222523	-0.885011
CC77DRAFT_938544	-0.0521111	1.55423	-0.908811	0.241729	-0.835036
CC77DRAFT_1025016	-0.357232	1.74382	-0.761304	-0.144683	-0.480597
CC77DRAFT_518045	-0.329485	1.73857	-0.78847	-0.145148	-0.475466
CC77DRAFT_987408	-0.308571	1.74608	-0.77153	-0.193444	-0.47254
CC77DRAFT_981137	-0.269428	1.73449	-0.802489	-0.164731	-0.497838
CC77DRAFT_1093516	-0.161604	1.71531	-0.776256	-0.136911	-0.640537
CC77DRAFT_1023792	-0.198182	1.71294	-0.769731	-0.0927424	-0.652284
CC77DRAFT_965015	-0.237804	1.7099	-0.774352	-0.0516864	-0.646059
CC77DRAFT_1034412	-0.226412	1.71275	-0.798826	-0.0784649	-0.609049
CC77DRAFT_1023042	-0.25748	1.7347	-0.758854	-0.146291	-0.572072
CC77DRAFT_1056444	-0.234519	1.72789	-0.744292	-0.124676	-0.624404
CC77DRAFT_1060711	-0.218825	1.72216	-0.756334	-0.11347	-0.633531
CC77DRAFT_1033219	-0.265986	1.64584	-0.920774	0.136027	-0.595104
CC77DRAFT_1025621	-0.237663	1.65748	-0.893867	0.0968785	-0.622824
CC77DRAFT_926633	-0.261181	1.67025	-0.845577	0.0844997	-0.647995
CC77DRAFT_1015919	-0.239462	1.64164	-0.85412	0.154904	-0.702963
CC77DRAFT_1025678	-0.291126	1.65301	-0.813987	0.156252	-0.704147
CC77DRAFT_995309	-0.365405	1.69806	-0.809607	0.0473766	-0.57042
CC77DRAFT_1030357	-0.347319	1.68568	-0.875353	0.055212	-0.518222
CC77DRAFT_1030101	-0.335948	1.72062	-0.747399	-0.0314385	-0.605828
CC77DRAFT_1047069	-0.31124	1.71359	-0.807296	-0.0348752	-0.560178
CC77DRAFT_1018450	-0.310907	1.70867	-0.826212	-0.0232495	-0.548297
CC77DRAFT_998964	-0.342693	1.71869	-0.786157	-0.0335302	-0.556313
CC77DRAFT_965298	-0.347423	1.63789	-0.732239	0.2232	-0.781427
CC77DRAFT_1094955	-0.326862	1.62849	-0.695765	0.232594	-0.838453
CC77DRAFT_930459	-0.503279	1.6471	-0.678285	0.249598	-0.715131
CC77DRAFT_927852	-0.467621	1.63282	-0.596083	0.262237	-0.831352
CC77DRAFT_928455	-0.390419	1.70515	-0.684598	0.0542809	-0.684413
CC77DRAFT_1098844	-0.422686	1.69814	-0.670671	0.0880905	-0.692879
CC77DRAFT_1018320	-0.367685	1.67436	-0.731694	0.137155	-0.712136
CC77DRAFT_946407	-0.431215	1.68275	-0.729497	0.135197	-0.657236
CC77DRAFT_981174	-0.489667	1.67312	-0.751177	0.173215	-0.605492
CC77DRAFT_729787	-0.416486	1.65423	-0.764864	0.206966	-0.67985
CC77DRAFT_694775	-0.419599	1.64743	-0.81589	0.21792	-0.629866
CC77DRAFT_733389	-0.340878	1.62554	-0.84959	0.243439	-0.678506
CC77DRAFT_971519	-0.391269	1.62886	-0.785408	0.261067	-0.713245
CC77DRAFT_1091840	-0.275116	1.72708	-0.657333	-0.0861038	-0.708527
CC77DRAFT_958771	-0.25819	1.71494	-0.694038	-0.0498791	-0.712835
CC77DRAFT_946954	-0.320584	1.71375	-0.655759	-0.00928457	-0.728127
CC77DRAFT_209475	-0.295257	1.71105	-0.680656	-0.0128735	-0.722266
CC77DRAFT_1008912	-0.296219	1.70527	-0.693224	0.00782675	-0.723657
CC77DRAFT_1021105	-0.33414	1.73701	-0.679889	-0.0898678	-0.633112
CC77DRAFT_1059251	-0.367796	1.75076	-0.62077	-0.132351	-0.629841
CC77DRAFT_156348	-0.422852	1.73353	-0.577745	-0.0396142	-0.693323
CC77DRAFT_1017600	-0.386737	1.73669	-0.557338	-0.072571	-0.720041
CC77DRAFT_1015343	-0.222007	1.69356	-0.635229	-0.0123613	-0.82396
CC77DRAFT_1019376	-0.235913	1.69371	-0.672586	0.00428439	-0.789495
CC77DRAFT_578751	-0.258551	1.67652	-0.709795	0.0748009	-0.78297
CC77DRAFT_707323	-0.242618	1.6785	-0.59815	0.0367069	-0.874439
CC77DRAFT_1022400	-0.265877	1.67672	-0.576216	0.0504301	-0.885062
CC77DRAFT_941532	-0.356581	1.68187	-0.545898	0.0806502	-0.860038
CC77DRAFT_1039752	-0.394213	1.68443	-0.513831	0.0818632	-0.858244
CC77DRAFT_1097923	-0.406111	1.67421	-0.559398	0.129398	-0.838102
CC77DRAFT_1006809	-0.367575	1.69318	-0.575715	0.0640339	-0.813926
CC77DRAFT_1024756	-0.376826	1.69516	-0.608889	0.0707239	-0.780174
CC77DRAFT_1022854	-0.394993	1.7036	-0.895316	-0.0411908	-0.372096
CC77DRAFT_1047879	-0.463867	1.71851	-0.795234	-0.0133217	-0.446084
CC77DRAFT_1058582	-0.475394	1.71649	-0.796871	-0.00532184	-0.438901
CC77DRAFT_1053394	-0.451606	1.72599	-0.809772	-0.0689589	-0.395649
CC77DRAFT_982447	-0.5519	1.68406	-0.901563	-0.0154623	-0.215137
CC77DRAFT_1041698	-0.461343	1.68596	-0.939564	-0.0393829	-0.245674
CC77DRAFT_528470	-0.496189	1.65827	-0.924687	0.126964	-0.364361
CC77DRAFT_1018859	-0.482226	1.66335	-0.933439	0.0983696	-0.346052
CC77DRAFT_189401	-0.634517	1.68866	-0.824297	0.026385	-0.256231
CC77DRAFT_946432	-0.633146	1.66674	-0.87987	0.0556505	-0.209373
CC77DRAFT_944401	-0.543506	1.71055	-0.801261	0.00381757	-0.369595
CC77DRAFT_167837	-0.58372	1.72218	-0.752093	-0.0302708	-0.356097
CC77DRAFT_1034248	-0.503731	1.71703	-0.832291	-0.0624673	-0.318538
CC77DRAFT_167838	-0.527046	1.74941	-0.668308	-0.101468	-0.452592
CC77DRAFT_1018383	-0.522802	1.75299	-0.704822	-0.165352	-0.360009
CC77DRAFT_611878	-0.458949	1.76855	-0.642009	-0.218534	-0.44906
CC77DRAFT_786348	-0.488425	1.76199	-0.646904	-0.168388	-0.458268
CC77DRAFT_998423	-0.429744	1.75683	-0.698025	-0.166585	-0.462474
CC77DRAFT_1065618	-0.53542	1.76328	-0.566529	-0.151035	-0.510295
CC77DRAFT_1094072	-0.56263	1.76502	-0.539992	-0.16212	-0.500278
CC77DRAFT_1031191	-0.570165	1.7535	-0.578523	-0.0992286	-0.505583
CC77DRAFT_169358	-0.563162	1.75499	-0.549407	-0.103659	-0.538762
CC77DRAFT_188902	-0.578735	1.75363	-0.535224	-0.0975759	-0.542094
CC77DRAFT_632411	-0.542843	1.7547	-0.555569	-0.101932	-0.554354
CC77DRAFT_1057328	-0.544528	1.76054	-0.546582	-0.133236	-0.53619
CC77DRAFT_69691	-0.569956	1.76369	-0.502104	-0.1544	-0.537226
CC77DRAFT_404246	-0.559031	1.76254	-0.494537	-0.148298	-0.560679
CC77DRAFT_1056475	-0.558181	1.76188	-0.499425	-0.143811	-0.56046
CC77DRAFT_418627	-0.650648	1.76181	-0.476594	-0.168641	-0.46593
CC77DRAFT_1065821	-0.612194	1.76979	-0.472336	-0.210055	-0.475209
CC77DRAFT_1022249	-0.555495	1.76744	-0.561842	-0.182594	-0.467511
CC77DRAFT_1007593	-0.573311	1.76527	-0.57145	-0.175939	-0.444567
CC77DRAFT_631632	-0.564922	1.77024	-0.563839	-0.212455	-0.429024
CC77DRAFT_1053843	-0.583465	1.72141	-0.607093	0.0402209	-0.571075
CC77DRAFT_176232	-0.62485	1.72419	-0.594777	0.0267315	-0.53129
CC77DRAFT_932040	-0.63614	1.72193	-0.594113	0.033839	-0.525516
CC77DRAFT_226342	-0.600702	1.73825	-0.595868	-0.0301132	-0.511562
CC77DRAFT_432084	-0.555562	1.73836	-0.598364	-0.0270591	-0.557378
CC77DRAFT_1020940	-0.616219	1.72994	-0.520986	0.0040387	-0.596773
CC77DRAFT_134451	-0.565794	1.73434	-0.569524	-0.00953757	-0.589484
CC77DRAFT_207810	-0.583756	1.73537	-0.560555	-0.0137402	-0.577321
CC77DRAFT_1017331	-0.593405	1.73876	-0.543579	-0.0288356	-0.572944
CC77DRAFT_1059021	-0.647374	1.73697	-0.498341	-0.0303978	-0.56086
CC77DRAFT_1024567	-0.618521	1.74586	-0.488042	-0.0677885	-0.571509
CC77DRAFT_933789	-0.605157	1.74946	-0.557065	-0.080972	-0.506264
CC77DRAFT_1020673	-0.611638	1.74814	-0.533012	-0.0740416	-0.52945
CC77DRAFT_1031404	-0.631677	1.75244	-0.519962	-0.101538	-0.499264
CC77DRAFT_387262	-0.61385	1.75426	-0.525371	-0.10677	-0.50827
CC77DRAFT_282597	-0.658741	1.74661	-0.511663	-0.0788338	-0.497376
CC77DRAFT_1035306	-0.391128	1.70703	-0.730405	0.0450332	-0.630526
CC77DRAFT_234709	-0.417303	1.71992	-0.741924	0.00257932	-0.563272
CC77DRAFT_1022963	-0.432617	1.70717	-0.758998	0.0499976	-0.565549
CC77DRAFT_1038469	-0.406721	1.70738	-0.753407	0.0442486	-0.591496
CC77DRAFT_1022294	-0.497911	1.72789	-0.63817	0.00748192	-0.599294
CC77DRAFT_966956	-0.495914	1.72898	-0.644297	0.00246216	-0.591235
CC77DRAFT_949988	-0.470061	1.72759	-0.699903	-0.00575443	-0.551876
CC77DRAFT_1022959	-0.544642	1.71747	-0.711577	0.0348336	-0.496086
CC77DRAFT_1034645	-0.520166	1.71659	-0.717561	0.0373172	-0.516184
CC77DRAFT_1022140	-0.479485	1.69983	-0.769114	0.0804288	-0.531661
CC77DRAFT_1082057	-0.512672	1.69843	-0.713949	0.104309	-0.576115
CC77DRAFT_928496	-0.464488	1.74511	-0.714846	-0.0987644	-0.467007
CC77DRAFT_1036590	-0.462229	1.73835	-0.699397	-0.0548866	-0.521838
CC77DRAFT_938934	-0.449063	1.73635	-0.725106	-0.0578944	-0.504286
CC77DRAFT_1015898	-0.520579	1.74349	-0.605054	-0.0517333	-0.56612
CC77DRAFT_941824	-0.507894	1.74995	-0.594672	-0.0823206	-0.565065
CC77DRAFT_70155	-0.426363	1.75019	-0.625451	-0.104242	-0.594134
CC77DRAFT_366982	-0.43803	1.75457	-0.638036	-0.124355	-0.554145
CC77DRAFT_757139	-0.685062	1.70513	-0.66403	0.065822	-0.421857
CC77DRAFT_1088325	-0.638136	1.71702	-0.661641	0.0361323	-0.453375
CC77DRAFT_201452	-0.600858	1.71758	-0.693413	0.031713	-0.455026
CC77DRAFT_1071874	-0.578496	1.69551	-0.791116	0.0732964	-0.399193
CC77DRAFT_1049816	-0.593873	1.66842	-0.799144	0.168193	-0.443594
CC77DRAFT_1094717	-0.68936	1.66056	-0.548999	0.222939	-0.645143
CC77DRAFT_694094	-0.648621	1.68387	-0.611674	0.162399	-0.585971
CC77DRAFT_1011582	-0.651596	1.67846	-0.59718	0.178376	-0.608063
CC77DRAFT_1064293	-0.652168	1.67747	-0.568818	0.179812	-0.636299
CC77DRAFT_1021857	-0.6197	1.68051	-0.584389	0.1722	-0.648619
CC77DRAFT_545259	-0.661823	1.69427	-0.591734	0.129054	-0.569767
CC77DRAFT_200992	-0.641718	1.69864	-0.605542	0.116565	-0.567942
CC77DRAFT_200390	-0.646403	1.69439	-0.623164	0.128654	-0.553474
CC77DRAFT_941100	-0.70006	1.67847	-0.605243	0.171679	-0.544847
CC77DRAFT_148813	-0.594632	1.69208	-0.646725	0.137582	-0.588303
CC77DRAFT_143247	-0.612761	1.70101	-0.668124	0.103361	-0.523481
CC77DRAFT_1036194	-0.60555	1.67589	-0.702394	0.179096	-0.547045
CC77DRAFT_1094701	-0.651358	1.67465	-0.704198	0.175482	-0.494573
CC77DRAFT_383095	-0.596656	1.66489	-0.67924	0.214835	-0.603831
CC77DRAFT_1092557	-0.593846	1.67848	-0.666563	0.177185	-0.595261
CC77DRAFT_400757	-0.586479	1.67734	-0.685327	0.17845	-0.583989
CC77DRAFT_1061780	-0.784038	1.69411	-0.534344	0.0942485	-0.469975
CC77DRAFT_1014387	-0.795634	1.67919	-0.510211	0.142928	-0.516274
CC77DRAFT_1021101	-0.725785	1.69638	-0.569079	0.108337	-0.509851
CC77DRAFT_1020140	-0.814752	1.68195	-0.601421	0.101853	-0.367628
CC77DRAFT_500906	-0.409741	1.63857	-1.06477	-0.0804426	-0.0836125
CC77DRAFT_1024075	-0.420794	1.66753	-1.00672	-0.118689	-0.121325
CC77DRAFT_1065430	-0.461405	1.57161	-1.14719	0.0332783	0.00370586
CC77DRAFT_1023080	-0.599196	1.56743	-1.06795	-0.0891629	0.188876
CC77DRAFT_1017137	-0.520527	1.56686	-1.11492	-0.0852854	0.153865
CC77DRAFT_146350	-0.437553	1.57816	-1.13488	-0.125267	0.119539
CC77DRAFT_954257	-0.475654	1.60701	-1.07548	-0.156491	0.100613
CC77DRAFT_436249	-0.289236	1.55489	-1.19188	-0.231001	0.157236
CC77DRAFT_1023945	-0.300909	1.51791	-1.25407	-0.108012	0.145083
CC77DRAFT_1018940	-0.358151	1.68543	-0.933579	-0.399325	0.00562753
CC77DRAFT_1024829	-0.393626	1.6713	-0.899102	-0.482353	0.103784
CC77DRAFT_1094112	-0.531642	1.72573	-0.790078	-0.331221	-0.0727842
CC77DRAFT_1056201	-0.607381	1.72919	-0.734714	-0.308147	-0.0789468
CC77DRAFT_281896	-0.532594	1.70621	-0.864061	-0.227813	-0.0817432
CC77DRAFT_1015495	-0.417532	1.7326	-0.842211	-0.272821	-0.200035
CC77DRAFT_1025751	-0.128788	1.50832	-1.30102	0.0403062	-0.118818
CC77DRAFT_973037	-0.228784	1.54678	-1.24083	0.0404795	-0.117644
CC77DRAFT_935201	-0.169446	1.5397	-1.25086	0.0603446	-0.179739
CC77DRAFT_1041217	-0.0942643	1.57346	-1.21604	-0.162935	-0.100218
CC77DRAFT_1062869	-0.113625	1.57423	-1.21528	-0.153359	-0.0919657
CC77DRAFT_1051213	-0.207758	1.60945	-1.15347	-0.175166	-0.0730454
CC77DRAFT_1015840	-0.0861222	1.60734	-1.14466	-0.0701307	-0.306425
CC77DRAFT_1098912	-0.168667	1.65696	-1.04075	-0.0776252	-0.369917
CC77DRAFT_964662	-0.178569	1.62637	-1.07946	0.0279184	-0.396256
CC77DRAFT_750193	-0.178443	1.61589	-1.10453	0.035602	-0.368517
CC77DRAFT_1016787	-0.191145	1.56831	-1.13543	0.18363	-0.425364
CC77DRAFT_1053041	-0.163178	1.5924	-1.10209	0.127568	-0.454702
CC77DRAFT_1017688	-0.187761	1.58121	-1.1526	0.110891	-0.351746
CC77DRAFT_1025345	-0.251994	1.65149	-1.01487	0.036975	-0.421608
CC77DRAFT_1016972	-0.318562	1.66522	-0.970651	0.0493862	-0.425393
CC77DRAFT_930109	-0.333812	1.66498	-1.01032	-0.0117681	-0.309075
CC77DRAFT_1031019	-1.11221	1.62081	-0.0104329	-0.17233	-0.325839
CC77DRAFT_1090174	-1.06986	1.6081	0.0540445	-0.0827211	-0.509562
CC77DRAFT_794394	-0.986941	1.63383	-0.020056	-0.0308325	-0.595996
CC77DRAFT_1039272	-0.939424	1.66381	-0.0218841	-0.125444	-0.57706
CC77DRAFT_156361	-0.770038	1.70199	-0.0236559	-0.233674	-0.674622
CC77DRAFT_1082655	-0.89462	1.65745	0.054727	-0.168649	-0.648907
CC77DRAFT_638762	-0.741756	1.73985	-0.162259	-0.264524	-0.571316
CC77DRAFT_383121	-0.719303	1.7423	-0.225399	-0.201192	-0.596409
CC77DRAFT_487559	-0.965215	1.68167	-0.167217	-0.0991593	-0.450075
CC77DRAFT_171342	-0.839443	1.71438	-0.237636	-0.098758	-0.538539
CC77DRAFT_933980	-0.749471	1.73728	-0.504302	-0.0853435	-0.398166
CC77DRAFT_215351	-0.722394	1.75075	-0.504217	-0.158526	-0.365609
CC77DRAFT_926014	-0.762721	1.74522	-0.458447	-0.150302	-0.373752
CC77DRAFT_1063026	-0.684786	1.7375	-0.557969	-0.0493389	-0.445409
CC77DRAFT_718301	-0.742641	1.71368	-0.598996	0.0186737	-0.390712
CC77DRAFT_1067394	-0.744382	1.72462	-0.504993	-0.00996552	-0.465275
CC77DRAFT_1028937	-0.762311	1.71824	-0.486915	0.00986809	-0.478887
CC77DRAFT_948847	-0.877373	1.70038	-0.471212	-0.0100327	-0.341758
CC77DRAFT_487563	-0.904342	1.68791	-0.466369	0.0221437	-0.339339
CC77DRAFT_735114	-0.860943	1.70286	-0.51909	-0.0245352	-0.298295
CC77DRAFT_947060	-1.0332	1.62912	-0.325039	0.125468	-0.396347
CC77DRAFT_938609	-0.931467	1.65466	-0.442384	0.141865	-0.422671
CC77DRAFT_386711	-0.857457	1.6861	-0.340568	0.0615402	-0.549612
CC77DRAFT_1097266	-0.850309	1.70172	-0.411369	0.0198516	-0.459895
CC77DRAFT_933965	-0.861053	1.69231	-0.448892	0.0538377	-0.436203
CC77DRAFT_1093916	-0.838571	1.73599	-0.27762	-0.393502	-0.226301
CC77DRAFT_844811	-0.77371	1.74614	-0.183986	-0.456281	-0.332162
CC77DRAFT_1061380	-0.730104	1.75963	-0.299427	-0.450054	-0.28005
CC77DRAFT_1004138	-0.874543	1.72447	-0.39673	-0.201261	-0.251938
CC77DRAFT_861804	-0.84942	1.73648	-0.306939	-0.271967	-0.30815
CC77DRAFT_1066058	-0.806017	1.74393	-0.336939	-0.214131	-0.386847
CC77DRAFT_569276	-0.911399	1.70654	-0.356144	-0.349637	-0.0893613
CC77DRAFT_1057577	-0.933375	1.69189	-0.406215	-0.31624	-0.0360589
CC77DRAFT_418849	-0.831086	1.72555	-0.346987	-0.449106	-0.0983704
CC77DRAFT_938184	-0.903058	1.70295	-0.219735	-0.474307	-0.105848
CC77DRAFT_617367	-0.494423	1.76285	-0.332284	-0.245247	-0.690899
CC77DRAFT_909429	-0.462511	1.75558	-0.386405	-0.185312	-0.721357
CC77DRAFT_1002295	-0.409511	1.75849	-0.335753	-0.26792	-0.745311
CC77DRAFT_1035521	-0.379415	1.77051	-0.384029	-0.32083	-0.686238
CC77DRAFT_1032968	-0.390845	1.76817	-0.33118	-0.344293	-0.701852
CC77DRAFT_1063096	-0.319081	1.76972	-0.369734	-0.389815	-0.691094
CC77DRAFT_630020	-0.321067	1.76825	-0.361398	-0.384539	-0.701242
CC77DRAFT_934986	-0.359338	1.77876	-0.402608	-0.390417	-0.626397
CC77DRAFT_245405	-0.371595	1.77886	-0.383748	-0.396573	-0.626941
CC77DRAFT_1015712	-0.361733	1.77536	-0.475359	-0.309311	-0.628961
CC77DRAFT_618077	-0.344664	1.77648	-0.468988	-0.336723	-0.626102
CC77DRAFT_999767	-0.335411	1.76741	-0.475577	-0.277949	-0.678476
CC77DRAFT_950314	-0.334436	1.76343	-0.45382	-0.267308	-0.707863
CC77DRAFT_556867	-0.35563	1.76405	-0.444379	-0.258957	-0.70508
CC77DRAFT_1006727	-0.360343	1.76351	-0.427945	-0.262302	-0.712918
CC77DRAFT_1059430	-0.301745	1.76578	-0.428655	-0.328957	-0.706419
CC77DRAFT_485377	-0.263264	1.76342	-0.447671	-0.34354	-0.708947
CC77DRAFT_179575	-0.299239	1.77139	-0.475236	-0.340572	-0.656344
CC77DRAFT_1020753	-0.298581	1.76353	-0.508338	-0.272328	-0.684282
CC77DRAFT_455431	-0.276626	1.76544	-0.497354	-0.31154	-0.679919
CC77DRAFT_984414	-0.132567	1.73321	-0.458395	-0.330388	-0.811863
CC77DRAFT_1019793	-0.194312	1.74523	-0.441228	-0.324593	-0.785096
CC77DRAFT_1056923	-0.20915	1.74708	-0.474641	-0.29354	-0.769749
CC77DRAFT_1033192	-0.178729	1.7433	-0.507733	-0.291043	-0.7658
CC77DRAFT_1016408	-0.148159	1.75057	-0.538127	-0.362413	-0.701872
CC77DRAFT_928523	-0.130127	1.74795	-0.530853	-0.377397	-0.709575
CC77DRAFT_1094443	-0.141024	1.75175	-0.524255	-0.390843	-0.695625
CC77DRAFT_1058219	-0.129757	1.74731	-0.493946	-0.396184	-0.727419
CC77DRAFT_1023971	-0.125972	1.73625	-0.55432	-0.299108	-0.756852
CC77DRAFT_226917	-0.144623	1.73816	-0.525083	-0.298228	-0.770223
CC77DRAFT_1028528	-0.250059	1.75619	-0.549236	-0.261892	-0.695001
CC77DRAFT_1098015	-0.23923	1.74694	-0.546431	-0.225359	-0.735924
CC77DRAFT_726341	-0.214692	1.75249	-0.584002	-0.268604	-0.68519
CC77DRAFT_789789	-0.192446	1.74726	-0.570026	-0.268568	-0.716223
CC77DRAFT_948640	-0.202488	1.76279	-0.516337	-0.380508	-0.663458
CC77DRAFT_1035406	-0.194094	1.75841	-0.494624	-0.371185	-0.698503
CC77DRAFT_925420	-0.186376	1.75894	-0.504009	-0.381877	-0.68668
CC77DRAFT_809310	-0.194507	1.76005	-0.497105	-0.381712	-0.686721
CC77DRAFT_1027463	-0.190435	1.75843	-0.520618	-0.362228	-0.685145
CC77DRAFT_944110	-0.191652	1.75715	-0.477593	-0.37688	-0.711026
CC77DRAFT_1028686	-0.232801	1.76319	-0.491598	-0.352467	-0.686329
CC77DRAFT_932848	-0.203567	1.75311	-0.489349	-0.325545	-0.734652
CC77DRAFT_1020752	-0.212908	1.75228	-0.487669	-0.309823	-0.741878
CC77DRAFT_1025015	-0.229466	1.75757	-0.496561	-0.316179	-0.715366
CC77DRAFT_1017873	-0.204638	1.75509	-0.543342	-0.309352	-0.697757
CC77DRAFT_1015249	-0.218948	1.75904	-0.52028	-0.326654	-0.693153
CC77DRAFT_574306	-0.27012	1.73346	-0.525822	-0.147665	-0.789851
CC77DRAFT_941634	-0.222203	1.72372	-0.525417	-0.151192	-0.824912
CC77DRAFT_1030150	-0.26382	1.71764	-0.547238	-0.0860669	-0.820514
CC77DRAFT_1021033	-0.248004	1.71594	-0.501575	-0.112013	-0.85435
CC77DRAFT_1019209	-0.335289	1.74009	-0.54216	-0.120134	-0.742504
CC77DRAFT_1060522	-0.316341	1.74145	-0.540166	-0.139199	-0.745742
CC77DRAFT_934964	-0.299026	1.74018	-0.45515	-0.18552	-0.800484
CC77DRAFT_1027172	-0.290397	1.72715	-0.454311	-0.142213	-0.840232
CC77DRAFT_502642	-0.207259	1.73577	-0.549642	-0.203984	-0.774882
CC77DRAFT_1057659	-0.238493	1.73675	-0.519695	-0.190978	-0.78758
CC77DRAFT_915617	-0.231656	1.74464	-0.502298	-0.241228	-0.769459
CC77DRAFT_1017747	-0.24537	1.74704	-0.501612	-0.239289	-0.76077
CC77DRAFT_992054	-0.270584	1.75547	-0.484795	-0.265557	-0.734538
CC77DRAFT_78491	-0.263591	1.74816	-0.438407	-0.263223	-0.782935
CC77DRAFT_955703	-0.384054	1.67411	-0.44575	0.0752181	-0.919521
CC77DRAFT_1064092	-0.285657	1.68594	-0.433867	-0.0245213	-0.941894
CC77DRAFT_1018465	-0.327077	1.67125	-0.350891	-0.00494873	-0.988332
CC77DRAFT_950074	-0.335572	1.68271	-0.349834	-0.0316435	-0.96566
CC77DRAFT_1050064	-0.184325	1.70366	-0.563531	-0.0976164	-0.858185
CC77DRAFT_963516	-0.204598	1.68942	-0.578744	-0.0296316	-0.87645
CC77DRAFT_943904	-0.230725	1.70771	-0.470846	-0.114078	-0.892063
CC77DRAFT_399927	-0.232944	1.70156	-0.433061	-0.113614	-0.921942
CC77DRAFT_1020982	-0.185688	1.65643	-0.558028	0.0405659	-0.953275
CC77DRAFT_1042920	-0.215571	1.64754	-0.484408	0.0532674	-1.00083
CC77DRAFT_977938	-0.238151	1.65506	-0.295879	-0.0664584	-1.05457
CC77DRAFT_1092673	-0.276411	1.68579	-0.292176	-0.12717	-0.990034
CC77DRAFT_1023897	-0.326318	1.64466	-0.121842	-0.119734	-1.07677
CC77DRAFT_231563	-0.229601	1.66168	-0.226718	-0.150888	-1.05448
CC77DRAFT_1059768	-0.21142	1.65355	-0.183417	-0.184817	-1.0739
CC77DRAFT_783012	-0.229856	1.63858	-0.170471	-0.136154	-1.1021
CC77DRAFT_932220	-0.198337	1.64132	-0.217902	-0.128369	-1.09671
CC77DRAFT_1019256	-0.220467	1.65403	-0.132599	-0.231117	-1.06985
CC77DRAFT_1004289	-0.446024	1.7188	-0.346725	-0.0771688	-0.848885
CC77DRAFT_202469	-0.40217	1.72207	-0.348292	-0.112017	-0.859588
CC77DRAFT_1054586	-0.429341	1.7271	-0.33807	-0.120677	-0.839012
CC77DRAFT_1034632	-0.393296	1.70279	-0.251809	-0.126923	-0.930759
CC77DRAFT_1060102	-0.449499	1.7231	-0.266816	-0.149226	-0.857561
CC77DRAFT_1018411	-0.391249	1.73364	-0.296783	-0.201349	-0.844264
CC77DRAFT_120506	-0.361942	1.72246	-0.328916	-0.153977	-0.877627
CC77DRAFT_1015881	0.0420416	1.67903	-0.55997	-0.271142	-0.889955
CC77DRAFT_284520	-0.00199821	1.69348	-0.57326	-0.260565	-0.857661
CC77DRAFT_573518	-0.0582604	1.70694	-0.543933	-0.254989	-0.849756
CC77DRAFT_1056868	-0.0614084	1.70898	-0.522571	-0.271183	-0.853816
CC77DRAFT_1023235	-0.0735769	1.70593	-0.496162	-0.257651	-0.878539
CC77DRAFT_1094996	-0.0547569	1.70208	-0.504747	-0.261117	-0.881459
CC77DRAFT_1002905	0.0148458	1.6561	-0.563794	-0.149615	-0.957534
CC77DRAFT_135177	0.0450855	1.65845	-0.603362	-0.177059	-0.92311
CC77DRAFT_928781	-0.071268	1.67748	-0.525866	-0.139626	-0.94072
CC77DRAFT_969378	-0.0586514	1.69302	-0.516897	-0.213282	-0.904192
CC77DRAFT_163871	-0.108058	1.70078	-0.530713	-0.1774	-0.884611
CC77DRAFT_1035335	-0.02224	1.66415	-0.460365	-0.190682	-0.990864
CC77DRAFT_1025215	-0.0329983	1.6692	-0.466222	-0.19071	-0.979267
CC77DRAFT_1060931	-0.0213213	1.6801	-0.43922	-0.263197	-0.956361
CC77DRAFT_263996	-0.110163	1.68024	-0.340784	-0.231927	-0.997365
CC77DRAFT_962072	0.0453963	1.70486	-0.604139	-0.386477	-0.759639
CC77DRAFT_1028779	0.0438001	1.70928	-0.594919	-0.41809	-0.740074
CC77DRAFT_934083	0.0290007	1.71078	-0.634246	-0.381006	-0.724532
CC77DRAFT_468041	0.0349041	1.69706	-0.662303	-0.30243	-0.767234
CC77DRAFT_988916	0.0966544	1.6852	-0.672696	-0.350704	-0.758453
CC77DRAFT_793877	-0.0164557	1.71611	-0.526226	-0.375368	-0.798057
CC77DRAFT_1016190	-0.00198631	1.70876	-0.544815	-0.348319	-0.813635
CC77DRAFT_1067601	-0.0475819	1.72613	-0.587469	-0.348247	-0.742835
CC77DRAFT_1015041	-0.0458831	1.72257	-0.62388	-0.317594	-0.735217
CC77DRAFT_1015499	0.0163663	1.69293	-0.429091	-0.385019	-0.895188
CC77DRAFT_92026	-0.00412704	1.69172	-0.441528	-0.334279	-0.911791
CC77DRAFT_1015395	0.0416955	1.68676	-0.520285	-0.327884	-0.880286
CC77DRAFT_1091459	0.092627	1.6781	-0.53642	-0.366275	-0.868036
CC77DRAFT_1061924	0.111103	1.68551	-0.53303	-0.452523	-0.811059
CC77DRAFT_1060355	0.0953449	1.68576	-0.526126	-0.421558	-0.833424
CC77DRAFT_922706	0.118157	1.67865	-0.487387	-0.463221	-0.846199
CC77DRAFT_1019867	0.0493023	1.69893	-0.460008	-0.457227	-0.830994
CC77DRAFT_338552	0.0290949	1.71242	-0.47682	-0.491441	-0.77325
CC77DRAFT_720092	0.0801391	1.6994	-0.505443	-0.498332	-0.775764
CC77DRAFT_1034842	0.0996611	1.69002	-0.501308	-0.481942	-0.806429
CC77DRAFT_1023270	0.0393644	1.69208	-0.37588	-0.48382	-0.871746
CC77DRAFT_1016562	0.0482241	1.698	-0.416537	-0.496101	-0.833584
CC77DRAFT_269751	0.0742891	1.68865	-0.402204	-0.513973	-0.846762
CC77DRAFT_898059	-0.0259757	1.70454	-0.333837	-0.474539	-0.870189
CC77DRAFT_216153	-0.0264234	1.70848	-0.394463	-0.424885	-0.862709
CC77DRAFT_1024295	0.0627391	1.66874	-0.324648	-0.462155	-0.944671
CC77DRAFT_1063537	0.134354	1.65925	-0.376366	-0.505044	-0.912198
CC77DRAFT_1041915	-0.228638	1.75151	-0.264221	-0.534428	-0.724226
CC77DRAFT_945145	-0.230941	1.74909	-0.272381	-0.486474	-0.759289
CC77DRAFT_284636	-0.256978	1.76055	-0.309957	-0.482816	-0.7108
CC77DRAFT_1018088	-0.220009	1.75348	-0.314835	-0.476524	-0.742107
CC77DRAFT_1031868	-0.227416	1.75183	-0.316635	-0.446143	-0.761633
CC77DRAFT_1060876	-0.245269	1.76345	-0.354895	-0.464353	-0.698933
CC77DRAFT_946874	-0.255766	1.76311	-0.352364	-0.445445	-0.709537
CC77DRAFT_1018345	-0.245938	1.76225	-0.371424	-0.429882	-0.715006
CC77DRAFT_1016946	-0.140552	1.7386	-0.273458	-0.609954	-0.714633
CC77DRAFT_952543	-0.171269	1.74943	-0.307219	-0.571644	-0.699295
CC77DRAFT_1010416	-0.186819	1.74985	-0.283718	-0.593213	-0.686098
CC77DRAFT_953619	-0.0877776	1.72891	-0.303575	-0.577987	-0.759569
CC77DRAFT_1048131	-0.146749	1.74254	-0.327165	-0.511278	-0.757348
CC77DRAFT_929981	-0.183226	1.74678	-0.397484	-0.386409	-0.779664
CC77DRAFT_926705	-0.167752	1.744	-0.421946	-0.369686	-0.784615
CC77DRAFT_79366	-0.182587	1.752	-0.392508	-0.429517	-0.747393
CC77DRAFT_947753	-0.190217	1.75336	-0.414752	-0.403717	-0.744674
CC77DRAFT_1033454	-0.105405	1.73913	-0.433067	-0.43305	-0.767611
CC77DRAFT_1063242	-0.0837791	1.73198	-0.437396	-0.419789	-0.791012
CC77DRAFT_1030610	-0.109029	1.73204	-0.401323	-0.409824	-0.811866
CC77DRAFT_1023533	-0.139852	1.7405	-0.391014	-0.422308	-0.787322
CC77DRAFT_1018266	-0.129222	1.73907	-0.385242	-0.438074	-0.78653
CC77DRAFT_1019772	-0.110074	1.73642	-0.392901	-0.446956	-0.786493
CC77DRAFT_1024619	-0.0663029	1.72735	-0.375889	-0.492984	-0.792174
CC77DRAFT_1062043	-0.0790941	1.72869	-0.376557	-0.473314	-0.799724
CC77DRAFT_1024141	-0.0815223	1.73021	-0.380824	-0.474268	-0.793591
CC77DRAFT_1021938	-0.0996915	1.7393	-0.407535	-0.474947	-0.757126
CC77DRAFT_1016434	-0.100031	1.74062	-0.421709	-0.468834	-0.75005
CC77DRAFT_639934	-0.0546715	1.73271	-0.424195	-0.507059	-0.746782
CC77DRAFT_1004120	-0.0692927	1.73398	-0.405371	-0.504678	-0.75464
CC77DRAFT_1009351	-0.0467031	1.73055	-0.439026	-0.489203	-0.755617
CC77DRAFT_1041933	-0.0394469	1.73106	-0.452227	-0.498594	-0.740792
CC77DRAFT_936820	-0.0140861	1.71525	-0.392818	-0.499986	-0.808357
CC77DRAFT_1009506	-0.0261219	1.72219	-0.412116	-0.501835	-0.782116
CC77DRAFT_1056776	-0.0315027	1.72317	-0.426243	-0.478868	-0.786561
CC77DRAFT_927985	-0.0634353	1.74236	-0.560148	-0.457996	-0.660781
CC77DRAFT_1018171	-0.0552238	1.74136	-0.517194	-0.501011	-0.667927
CC77DRAFT_1031422	-0.112985	1.74964	-0.534049	-0.423032	-0.679575
CC77DRAFT_934021	-0.107882	1.74782	-0.5284	-0.42065	-0.69089
CC77DRAFT_1020266	-0.0969144	1.74773	-0.507443	-0.460141	-0.683235
CC77DRAFT_1018522	-0.121249	1.75228	-0.495042	-0.457237	-0.678747
CC77DRAFT_838962	-0.0421295	1.72744	-0.482036	-0.431535	-0.771743
CC77DRAFT_954299	-0.0586971	1.7353	-0.509631	-0.434058	-0.732913
CC77DRAFT_1025002	-0.0768147	1.73809	-0.52438	-0.407339	-0.729554
CC77DRAFT_1097301	-0.00253503	1.72168	-0.548831	-0.427374	-0.742937
CC77DRAFT_944928	-0.0962703	1.74163	-0.478831	-0.428667	-0.737858
CC77DRAFT_1063644	-0.0792509	1.73797	-0.463018	-0.449593	-0.746104
CC77DRAFT_930716	-0.0870541	1.73843	-0.446596	-0.452269	-0.752514
CC77DRAFT_1021160	-0.092519	1.74354	-0.461118	-0.470523	-0.719376
CC77DRAFT_1017913	-0.0937669	1.74407	-0.470817	-0.462911	-0.716573
CC77DRAFT_1017894	-0.0725978	1.73931	-0.429652	-0.519153	-0.717911
CC77DRAFT_985924	-0.0872883	1.74278	-0.436505	-0.505587	-0.7134
CC77DRAFT_1022006	-0.052281	1.73767	-0.471403	-0.510408	-0.703581
CC77DRAFT_961117	-0.0842242	1.74433	-0.459053	-0.505119	-0.695938
CC77DRAFT_1016900	-0.0872689	1.74699	-0.452339	-0.544977	-0.66241
CC77DRAFT_1044379	-0.123091	1.74727	-0.367787	-0.567516	-0.688876
CC77DRAFT_1020070	-0.0937831	1.74443	-0.402338	-0.564351	-0.683958
CC77DRAFT_1012736	-0.095403	1.74368	-0.399524	-0.549592	-0.699157
CC77DRAFT_1025250	-0.109875	1.74872	-0.414675	-0.546332	-0.677839
CC77DRAFT_515621	-0.148582	1.75348	-0.407309	-0.498302	-0.699292
CC77DRAFT_79298	-0.142178	1.7551	-0.399263	-0.564994	-0.648668
CC77DRAFT_1027270	-0.105604	1.75101	-0.434204	-0.586167	-0.625039
CC77DRAFT_129163	0.0331984	1.71736	-0.466918	-0.579842	-0.7038
CC77DRAFT_1059022	0.020513	1.71911	-0.443311	-0.586887	-0.709424
CC77DRAFT_1024470	0.0393221	1.71459	-0.473525	-0.554396	-0.725989
CC77DRAFT_1058527	0.0366983	1.71239	-0.445526	-0.556292	-0.747271
CC77DRAFT_1017683	-0.0282702	1.7266	-0.396521	-0.568908	-0.732906
CC77DRAFT_935791	-0.0234031	1.72847	-0.435187	-0.545003	-0.724873
CC77DRAFT_1036965	-0.0147875	1.72322	-0.423891	-0.529141	-0.755398
CC77DRAFT_1035501	0.0611761	1.70066	-0.429676	-0.539457	-0.792703
CC77DRAFT_923842	0.054402	1.70021	-0.397383	-0.561648	-0.795585
CC77DRAFT_629450	0.0793446	1.69964	-0.437033	-0.58873	-0.753219
CC77DRAFT_1038627	-0.0627853	1.73616	-0.389442	-0.587759	-0.696178
CC77DRAFT_1096428	-0.057832	1.72859	-0.340103	-0.603491	-0.727162
CC77DRAFT_927748	-0.0434232	1.72191	-0.352042	-0.541813	-0.784631
CC77DRAFT_1003854	0.00300927	1.71147	-0.365783	-0.556917	-0.791778
CC77DRAFT_1098882	-0.0204414	1.71733	-0.348044	-0.575583	-0.77326
CC77DRAFT_1015771	-0.30425	1.74311	-0.284544	-0.33036	-0.823954
CC77DRAFT_1091814	-0.277103	1.74241	-0.28957	-0.351013	-0.824722
CC77DRAFT_993519	-0.284996	1.7426	-0.289963	-0.342615	-0.825025
CC77DRAFT_1021123	-0.245653	1.7242	-0.274613	-0.313307	-0.890627
CC77DRAFT_718787	-0.223183	1.73325	-0.31929	-0.335463	-0.855312
CC77DRAFT_309606	-0.250058	1.73607	-0.305511	-0.331985	-0.848516
CC77DRAFT_1019381	-0.106748	1.72407	-0.395456	-0.372892	-0.848973
CC77DRAFT_1021147	-0.139013	1.73249	-0.37068	-0.394464	-0.828336
CC77DRAFT_1024438	-0.0930974	1.71683	-0.327462	-0.428562	-0.867711
CC77DRAFT_949709	-0.108286	1.70635	-0.36261	-0.316081	-0.919374
CC77DRAFT_1023575	-0.109611	1.71728	-0.442012	-0.296329	-0.869331
CC77DRAFT_1083080	-0.195396	1.71818	-0.240867	-0.386023	-0.895898
CC77DRAFT_1017314	-0.106208	1.70908	-0.239822	-0.479926	-0.883126
CC77DRAFT_719197	-0.140008	1.70148	-0.203348	-0.432297	-0.925822
CC77DRAFT_1063912	-0.0736728	1.68264	-0.238257	-0.396298	-0.974412
CC77DRAFT_941890	-0.0775098	1.69497	-0.269745	-0.409157	-0.93856
CC77DRAFT_1026471	-0.681688	1.6047	0.131339	-0.0871996	-0.967153
CC77DRAFT_978687	-0.676594	1.59517	0.224365	-0.187966	-0.954977
CC77DRAFT_985257	-0.684476	1.66164	0.055927	-0.174722	-0.858368
CC77DRAFT_977560	-0.617348	1.67512	-0.0127325	-0.157398	-0.887644
CC77DRAFT_1026980	-0.613306	1.67542	-0.0213435	-0.149724	-0.891045
CC77DRAFT_56667	-0.615146	1.65295	0.0553461	-0.166591	-0.926564
CC77DRAFT_1016539	-0.511711	1.55708	0.275838	-0.233522	-1.08768
CC77DRAFT_580145	-0.456135	1.59533	0.130123	-0.174026	-1.09529
CC77DRAFT_1004718	-0.447096	1.57887	0.157855	-0.170072	-1.11956
CC77DRAFT_1053650	-0.442728	1.60342	0.15879	-0.249067	-1.07041
CC77DRAFT_744495	-0.544034	1.59247	0.307818	-0.40101	-0.955247
CC77DRAFT_288625	-0.576188	1.65264	0.197031	-0.428065	-0.845417
CC77DRAFT_207992	-0.522835	1.63781	0.169704	-0.333937	-0.950742
CC77DRAFT_529712	-0.315663	1.61962	0.178483	-0.470545	-1.01189
CC77DRAFT_1017761	-0.369441	1.65549	0.0870188	-0.39275	-0.980321
CC77DRAFT_1005257	-0.392453	1.59483	0.20289	-0.33253	-1.07274
CC77DRAFT_1065356	-0.455626	1.67668	0.132711	-0.523236	-0.830526
CC77DRAFT_1041205	-0.478313	1.67659	0.157336	-0.586529	-0.769084
CC77DRAFT_1020035	-0.51927	1.66344	0.189041	-0.527217	-0.805995
CC77DRAFT_1020274	-0.472587	1.66243	0.140791	-0.433088	-0.897548
CC77DRAFT_994304	-0.45794	1.67354	0.0949322	-0.408496	-0.902036
CC77DRAFT_1018893	-0.525502	1.692	0.0740634	-0.412937	-0.827628
CC77DRAFT_1025973	-0.232863	1.64707	0.0148601	-0.389283	-1.03979
CC77DRAFT_940274	-0.279553	1.66136	-0.00414838	-0.362682	-1.01498
CC77DRAFT_964533	-0.327671	1.61867	0.0276121	-0.210755	-1.10786
CC77DRAFT_728613	-0.355489	1.70767	-0.139091	-0.288452	-0.924635
CC77DRAFT_1022947	-0.308482	1.68999	-0.161974	-0.236337	-0.983198
CC77DRAFT_1036197	-0.439042	1.70893	-0.133247	-0.234371	-0.902274
CC77DRAFT_1023778	-0.461189	1.71754	-0.180866	-0.201361	-0.874126
CC77DRAFT_436499	-0.47737	1.718	-0.165709	-0.209291	-0.865633
CC77DRAFT_1002152	-0.433007	1.73203	-0.199202	-0.259991	-0.839827
CC77DRAFT_1017399	-0.390304	1.7387	-0.149277	-0.395375	-0.803739
CC77DRAFT_932802	-0.360433	1.73216	-0.160389	-0.370822	-0.840518
CC77DRAFT_263563	-0.442464	1.71946	-0.109488	-0.306137	-0.861374
CC77DRAFT_1031046	-0.347375	1.70459	-0.0631901	-0.389682	-0.904348
CC77DRAFT_1016433	-0.754808	1.70597	-0.137285	-0.115505	-0.698376
CC77DRAFT_71629	-0.695497	1.71403	-0.158724	-0.126954	-0.732854
CC77DRAFT_929285	-0.66207	1.69467	-0.0715965	-0.146679	-0.814323
CC77DRAFT_1021855	-0.570029	1.72383	-0.217768	-0.137881	-0.798152
CC77DRAFT_1021669	-0.602518	1.73242	-0.165484	-0.214589	-0.749833
CC77DRAFT_1028092	-0.676437	1.73348	-0.175618	-0.1976	-0.68382
CC77DRAFT_929452	-0.625815	1.6203	-0.00929427	0.00619618	-0.991389
CC77DRAFT_1024595	-0.648164	1.63455	0.0158061	-0.0507021	-0.951486
CC77DRAFT_544017	-0.547023	1.68143	-0.174061	-0.0430745	-0.917275
CC77DRAFT_934623	-0.549522	1.67932	-0.0983316	-0.105671	-0.925791
CC77DRAFT_1014015	-0.482785	1.66957	-0.0435792	-0.169036	-0.974165
CC77DRAFT_404198	-0.56833	1.75922	-0.31651	-0.21393	-0.660451
CC77DRAFT_1067168	-0.583482	1.75862	-0.359438	-0.178777	-0.636917
CC77DRAFT_927990	-0.647975	1.75423	-0.320368	-0.179233	-0.606658
CC77DRAFT_1054961	-0.653313	1.75877	-0.267242	-0.249984	-0.588228
CC77DRAFT_1026347	-0.641103	1.77123	-0.338215	-0.286872	-0.505036
CC77DRAFT_625627	-0.60341	1.77187	-0.302764	-0.310435	-0.555267
CC77DRAFT_1049938	-0.574284	1.77801	-0.329708	-0.341591	-0.532428
CC77DRAFT_1028041	-0.576508	1.77588	-0.437372	-0.253947	-0.50805
CC77DRAFT_947585	-0.595219	1.77232	-0.402398	-0.241427	-0.533277
CC77DRAFT_1028146	-0.546377	1.77691	-0.397023	-0.277011	-0.5565
CC77DRAFT_719353	-0.526346	1.77699	-0.385497	-0.286932	-0.578214
CC77DRAFT_923958	-0.590858	1.7719	-0.350981	-0.267398	-0.562658
CC77DRAFT_61983	-0.628057	1.76369	-0.407681	-0.185413	-0.542542
CC77DRAFT_566682	-0.642889	1.7614	-0.367863	-0.192154	-0.558494
CC77DRAFT_410592	-0.738506	1.74937	-0.409055	-0.149441	-0.452372
CC77DRAFT_455377	-0.722436	1.74013	-0.363347	-0.0991981	-0.555146
CC77DRAFT_1057578	-0.592225	1.76903	-0.246928	-0.349886	-0.579996
CC77DRAFT_1020276	-0.562783	1.75981	-0.241199	-0.289021	-0.666806
CC77DRAFT_290439	-0.586935	1.76368	-0.284139	-0.26486	-0.627744
CC77DRAFT_69570	-0.507331	1.76268	-0.252375	-0.315864	-0.687108
CC77DRAFT_1057656	-0.493068	1.76797	-0.269932	-0.339203	-0.665766
CC77DRAFT_925187	-0.495	1.78388	-0.340151	-0.415148	-0.533579
CC77DRAFT_1006877	-0.490859	1.78163	-0.354714	-0.365753	-0.570305
CC77DRAFT_730209	-0.482628	1.77641	-0.317081	-0.358119	-0.618584
CC77DRAFT_1066023	-0.47243	1.7778	-0.30031	-0.400091	-0.604967
CC77DRAFT_468323	-0.538092	1.78029	-0.280842	-0.476371	-0.484988
CC77DRAFT_929426	-0.528525	1.78541	-0.354531	-0.441947	-0.460404
CC77DRAFT_386758	-0.641075	1.77515	-0.304202	-0.392817	-0.437057
CC77DRAFT_1064770	-0.584897	1.778	-0.294902	-0.39305	-0.505146
CC77DRAFT_927588	-0.58822	1.77743	-0.281021	-0.413022	-0.495165
CC77DRAFT_1053983	-0.542017	1.76102	-0.14708	-0.469384	-0.602543
CC77DRAFT_1084986	-0.531384	1.74957	-0.0781306	-0.551656	-0.588399
CC77DRAFT_384969	-0.500397	1.74262	-0.0642315	-0.502672	-0.675323
CC77DRAFT_958345	-0.576109	1.74325	-0.058535	-0.479368	-0.629242
CC77DRAFT_1014891	-0.446938	1.72844	-0.012504	-0.573581	-0.695415
CC77DRAFT_991847	-0.643858	1.72314	0.00802083	-0.431694	-0.655606
CC77DRAFT_290430	-0.606056	1.72806	-0.0511944	-0.34754	-0.723265
CC77DRAFT_1017308	-0.624677	1.72507	-0.0166737	-0.389545	-0.694177
CC77DRAFT_791550	-0.58391	1.73487	-0.0490105	-0.691944	-0.410002
CC77DRAFT_1098575	-0.612424	1.71151	0.0710851	-0.639765	-0.530403
CC77DRAFT_1009837	-0.876338	1.61797	-0.254033	0.220313	-0.707911
CC77DRAFT_1063228	-0.990994	1.61493	-0.182617	0.152961	-0.594284
CC77DRAFT_1099522	-0.878338	1.57667	-0.114363	0.236723	-0.820689
CC77DRAFT_728536	-0.866983	1.62003	-0.0864459	0.110641	-0.777247
CC77DRAFT_242259	-0.645113	1.68684	-0.212006	0.00299763	-0.832724
CC77DRAFT_1026203	-0.665872	1.6541	-0.0957392	0.00824721	-0.900738
CC77DRAFT_1065040	-0.699795	1.63924	-0.134734	0.0881665	-0.892881
CC77DRAFT_1025011	-0.71259	1.58542	-0.204528	0.26315	-0.931448
CC77DRAFT_182313	-0.783912	1.58761	-0.116482	0.211043	-0.898259
CC77DRAFT_1016570	-0.76858	1.57481	-0.0654829	0.199988	-0.940734
CC77DRAFT_614584	-0.484388	1.72659	-0.413228	-0.0471212	-0.78185
CC77DRAFT_1059218	-0.570468	1.70958	-0.346421	0.00223237	-0.794921
CC77DRAFT_211075	-0.648325	1.74504	-0.38027	-0.100086	-0.616356
CC77DRAFT_1097973	-0.599035	1.74238	-0.370333	-0.0955052	-0.677504
CC77DRAFT_979400	-0.537859	1.74959	-0.350615	-0.151298	-0.709814
CC77DRAFT_854877	-0.541229	1.73573	-0.373574	-0.0804721	-0.740456
CC77DRAFT_1091420	-0.518997	1.74938	-0.527562	-0.0821507	-0.620672
CC77DRAFT_941177	-0.548327	1.75563	-0.462439	-0.121583	-0.623279
CC77DRAFT_1032491	-0.589443	1.73348	-0.463939	-0.0229418	-0.657153
CC77DRAFT_802096	-0.535032	1.72031	-0.552454	0.0363011	-0.66913
CC77DRAFT_928143	-0.598081	1.71459	-0.544263	0.0621024	-0.634349
CC77DRAFT_1023425	-0.514165	1.707	-0.613838	0.0829073	-0.661903
CC77DRAFT_1005126	-0.558295	1.7063	-0.609198	0.0915502	-0.630356
CC77DRAFT_1020466	-0.570242	1.68461	-0.558006	0.152378	-0.708743
CC77DRAFT_983078	-0.560252	1.68874	-0.588096	0.143579	-0.683968
CC77DRAFT_984843	-0.470664	1.72052	-0.572172	0.0225999	-0.700283
CC77DRAFT_1065103	-0.448786	1.71069	-0.569249	0.0462231	-0.73888
CC77DRAFT_120226	-0.478399	1.70509	-0.550364	0.0694001	-0.745722
CC77DRAFT_279631	-0.5695	1.70458	-0.468481	0.0719424	-0.738538
CC77DRAFT_175941	-0.495714	1.69584	-0.498648	0.0872847	-0.788759
CC77DRAFT_1039450	-0.447625	1.69159	-0.500435	0.0817293	-0.825257
CC77DRAFT_1020674	-0.494575	1.71187	-0.468373	0.028707	-0.777627
CC77DRAFT_1004548	-0.744512	1.70749	-0.281072	-0.0102986	-0.671611
CC77DRAFT_192495	-0.705532	1.70095	-0.249893	-0.00626388	-0.739261
CC77DRAFT_1065442	-0.69209	1.71877	-0.232537	-0.0828748	-0.711268
CC77DRAFT_1020822	-0.700427	1.71834	-0.39756	0.0109481	-0.6313
CC77DRAFT_971554	-0.738176	1.71835	-0.384681	-0.000174	-0.595315
CC77DRAFT_1047290	-0.840903	1.65107	-0.328337	0.173187	-0.655017
CC77DRAFT_429563	-0.774249	1.66722	-0.340452	0.143491	-0.696008
CC77DRAFT_143913	-0.75879	1.67479	-0.459241	0.16155	-0.618312
CC77DRAFT_937493	-0.68746	1.66415	-0.459966	0.196035	-0.712755
CC77DRAFT_1021785	-0.646022	1.66465	-0.42479	0.179962	-0.7738
CC77DRAFT_1078179	-0.617205	1.66738	-0.445298	0.175938	-0.780812
CC77DRAFT_1049950	-0.613749	1.6803	-0.485398	0.154076	-0.735227
CC77DRAFT_1004042	-0.409673	1.59831	-0.242967	0.148212	-1.09388
CC77DRAFT_709972	-0.58291	1.57831	-0.310462	0.304904	-0.989845
CC77DRAFT_1099843	-0.510627	1.611	-0.300381	0.205687	-1.00568
CC77DRAFT_204264	-0.50491	1.68251	-0.278767	0.0156368	-0.914473
CC77DRAFT_997312	-0.498084	1.66178	-0.355345	0.114191	-0.922544
CC77DRAFT_157201	-0.501057	1.67186	-0.358832	0.0917152	-0.903687
CC77DRAFT_1028499	-0.464601	1.66524	-0.322731	0.0717345	-0.949643
CC77DRAFT_794221	-0.539591	1.65373	-0.28404	0.108793	-0.938889
CC77DRAFT_1048154	-0.562368	1.66644	-0.309783	0.100515	-0.8948
CC77DRAFT_499603	-0.573113	1.63631	-0.281494	0.161088	-0.942789
CC77DRAFT_1043319	-0.584417	1.60525	-0.411105	0.297936	-0.907665
CC77DRAFT_925942	-0.664212	1.62553	-0.395768	0.264905	-0.830457
CC77DRAFT_1040859	-0.500769	1.66881	-0.433228	0.135897	-0.870713
CC77DRAFT_1020614	-0.461651	1.63817	-0.472277	0.210123	-0.914369
CC77DRAFT_572733	-0.212159	1.60966	-0.662526	0.204771	-0.939745
CC77DRAFT_182202	-0.212221	1.58496	-0.644621	0.253287	-0.981409
CC77DRAFT_910058	-0.24917	1.57205	-0.681492	0.310353	-0.951743
CC77DRAFT_1068027	-0.341026	1.59695	-0.63104	0.295843	-0.920724
CC77DRAFT_945595	-0.329926	1.54918	-0.464914	0.326572	-1.08092
CC77DRAFT_978664	-0.246111	1.53566	-0.439087	0.291258	-1.14172
CC77DRAFT_279537	-0.393205	1.56575	-0.34794	0.270624	-1.09523
CC77DRAFT_941199	-0.405767	1.55515	-0.398942	0.323391	-1.07383
CC77DRAFT_1089851	-0.55156	1.51665	-0.124703	0.296356	-1.13674
CC77DRAFT_251129	-0.422971	1.46261	-0.127896	0.334649	-1.2464
CC77DRAFT_168764	-0.342201	1.50427	-0.193839	0.262134	-1.23036
CC77DRAFT_443259	0.578909	1.44001	-0.36519	-0.614183	-1.03955
CC77DRAFT_1017859	0.562893	1.45162	-0.429361	-0.532553	-1.0526
CC77DRAFT_1030404	0.535653	1.48167	-0.474622	-0.544992	-0.997714
CC77DRAFT_1097302	0.555119	1.46672	-0.467395	-0.538494	-1.01595
CC77DRAFT_1025317	0.548472	1.47036	-0.458095	-0.546478	-1.01426
CC77DRAFT_178227	0.582193	1.46924	-0.492831	-0.629486	-0.929115
CC77DRAFT_137686	0.535006	1.50674	-0.500247	-0.7201	-0.821403
CC77DRAFT_1017515	0.591483	1.47738	-0.539364	-0.706116	-0.823388
CC77DRAFT_313192	0.67183	1.39116	-0.568602	-0.452754	-1.04164
CC77DRAFT_1019720	0.543632	1.46539	-0.605492	-0.381198	-1.02233
CC77DRAFT_1020827	0.532489	1.49427	-0.620228	-0.469013	-0.937521
CC77DRAFT_951019	0.496695	1.5073	-0.601865	-0.440178	-0.96195
CC77DRAFT_982670	0.732884	1.37389	-0.740732	-0.466698	-0.899343
CC77DRAFT_1018648	0.666275	1.39758	-0.655814	-0.4028	-1.00524
CC77DRAFT_1015694	0.666206	1.40309	-0.734237	-0.387162	-0.947897
CC77DRAFT_1035817	0.618499	1.45127	-0.609158	-0.538601	-0.922012
CC77DRAFT_948470	0.585812	1.47037	-0.589337	-0.544054	-0.922787
CC77DRAFT_1052072	0.640765	1.44437	-0.685642	-0.535675	-0.863814
CC77DRAFT_1031159	0.600529	1.46921	-0.667971	-0.53947	-0.862301
CC77DRAFT_965417	0.351677	1.54113	-0.415761	-0.393879	-1.08317
CC77DRAFT_510755	0.358857	1.5492	-0.442885	-0.415034	-1.05014
CC77DRAFT_1015519	0.281376	1.58741	-0.432588	-0.416043	-1.02016
CC77DRAFT_1059720	0.298323	1.5695	-0.455294	-0.357882	-1.05465
CC77DRAFT_958571	0.28087	1.58106	-0.529093	-0.310598	-1.02223
CC77DRAFT_994029	0.243317	1.60823	-0.531449	-0.343342	-0.976761
CC77DRAFT_944758	0.217935	1.6114	-0.489338	-0.339365	-1.00063
CC77DRAFT_1059090	0.288743	1.59971	-0.525226	-0.405477	-0.957749
CC77DRAFT_1025239	0.157509	1.65402	-0.483187	-0.4155	-0.912846
CC77DRAFT_1027903	0.186292	1.64405	-0.48266	-0.427557	-0.920125
CC77DRAFT_742519	0.167206	1.64314	-0.522132	-0.352753	-0.935459
CC77DRAFT_1022218	0.167062	1.64266	-0.521956	-0.350502	-0.937265
CC77DRAFT_935936	0.176435	1.63669	-0.508369	-0.351983	-0.952775
CC77DRAFT_1020015	0.16825	1.65971	-0.44182	-0.518235	-0.86791
CC77DRAFT_661145	0.225237	1.63375	-0.450944	-0.49728	-0.910763
CC77DRAFT_1088361	0.238244	1.6321	-0.445252	-0.531141	-0.893947
CC77DRAFT_1057082	0.222104	1.64116	-0.455136	-0.532739	-0.875388
CC77DRAFT_951329	0.253723	1.63002	-0.594271	-0.427782	-0.861689
CC77DRAFT_933643	0.25698	1.63012	-0.592076	-0.438234	-0.856786
CC77DRAFT_1068626	0.271419	1.62249	-0.537914	-0.471685	-0.884313
CC77DRAFT_1090976	0.278462	1.62174	-0.511865	-0.511588	-0.876749
CC77DRAFT_1008562	0.475475	1.49453	-0.744109	-0.270009	-0.955883
CC77DRAFT_1024482	0.526607	1.48702	-0.705314	-0.372966	-0.93535
CC77DRAFT_1063664	0.502538	1.49692	-0.722434	-0.347505	-0.929521
CC77DRAFT_493084	0.262717	1.61406	-0.678359	-0.327634	-0.870786
CC77DRAFT_489716	0.288294	1.59894	-0.664307	-0.318876	-0.904048
CC77DRAFT_1038432	0.259099	1.61002	-0.653865	-0.312026	-0.903225
CC77DRAFT_968008	0.302178	1.60155	-0.670131	-0.358198	-0.875404
CC77DRAFT_501481	0.304576	1.60662	-0.657784	-0.394549	-0.858865
CC77DRAFT_1040908	0.366824	1.55173	-0.561023	-0.346045	-1.01148
CC77DRAFT_1034731	0.374391	1.55811	-0.602412	-0.361169	-0.968916
CC77DRAFT_849452	0.389176	1.55258	-0.594726	-0.375938	-0.97109
CC77DRAFT_377794	0.354758	1.57062	-0.651882	-0.343968	-0.929531
CC77DRAFT_983376	0.29513	1.58678	-0.622926	-0.302024	-0.95696
CC77DRAFT_964451	0.414953	1.54888	-0.630629	-0.399805	-0.933402
CC77DRAFT_1016297	0.415075	1.55505	-0.64335	-0.423097	-0.903675
CC77DRAFT_1016314	0.32308	1.59479	-0.60919	-0.404507	-0.904173
CC77DRAFT_707359	0.361233	1.57287	-0.611141	-0.390378	-0.932582
CC77DRAFT_1023637	0.416661	1.56183	-0.68499	-0.44515	-0.848353
CC77DRAFT_9302	0.405432	1.56894	-0.712746	-0.443467	-0.818158
CC77DRAFT_1026126	0.393669	1.57402	-0.701978	-0.440917	-0.824798
CC77DRAFT_789077	0.424823	1.55154	-0.692444	-0.408971	-0.874944
CC77DRAFT_118969	0.484944	1.51653	-0.530188	-0.510319	-0.960964
CC77DRAFT_1048583	0.449264	1.5479	-0.559439	-0.552037	-0.885689
CC77DRAFT_1002323	0.497664	1.52437	-0.61962	-0.526111	-0.876303
CC77DRAFT_1060333	0.525683	1.50753	-0.673254	-0.488944	-0.871017
CC77DRAFT_976681	0.710999	1.38009	-0.990469	-0.510805	-0.589815
CC77DRAFT_1023013	0.675068	1.41568	-0.93189	-0.568769	-0.590092
CC77DRAFT_959341	0.63818	1.42289	-0.997005	-0.59518	-0.468884
CC77DRAFT_1021068	0.549269	1.47624	-0.957271	-0.660765	-0.407474
CC77DRAFT_1094573	0.589969	1.45567	-0.944606	-0.681904	-0.419134
CC77DRAFT_164741	0.63638	1.44074	-0.907395	-0.661679	-0.508045
CC77DRAFT_1019490	0.706187	1.39671	-0.892589	-0.708507	-0.5018
CC77DRAFT_1015447	0.450724	1.55942	-0.778218	-0.633498	-0.598428
CC77DRAFT_1020213	0.474907	1.54755	-0.773518	-0.59915	-0.649792
CC77DRAFT_1055385	0.404263	1.58454	-0.721164	-0.667551	-0.600088
CC77DRAFT_1012886	0.388589	1.59313	-0.695796	-0.640515	-0.645407
CC77DRAFT_330378	0.415155	1.57949	-0.729832	-0.619438	-0.645372
CC77DRAFT_954996	0.440847	1.56837	-0.682005	-0.662644	-0.664566
CC77DRAFT_1024420	0.443427	1.567	-0.668032	-0.653853	-0.688543
CC77DRAFT_981884	0.432698	1.57221	-0.644586	-0.670189	-0.690133
CC77DRAFT_938542	0.457634	1.55907	-0.693403	-0.619749	-0.70355
CC77DRAFT_727512	0.476313	1.54544	-0.685877	-0.56298	-0.772896
CC77DRAFT_199744	0.424624	1.57253	-0.693744	-0.561949	-0.741463
CC77DRAFT_1079408	0.461531	1.54423	-0.767206	-0.46642	-0.772134
CC77DRAFT_933575	0.4443	1.55439	-0.743191	-0.476122	-0.779381
CC77DRAFT_927010	0.566784	1.49834	-0.758908	-0.604762	-0.701458
CC77DRAFT_136125	0.540566	1.51114	-0.765336	-0.56857	-0.7178
CC77DRAFT_1020621	0.583525	1.48548	-0.814771	-0.592092	-0.66214
CC77DRAFT_376730	0.562717	1.4994	-0.670647	-0.602716	-0.78875
CC77DRAFT_1017479	0.598729	1.47848	-0.717595	-0.589293	-0.770325
CC77DRAFT_935764	0.711525	1.41055	-0.709252	-0.667576	-0.745245
CC77DRAFT_1020720	0.735217	1.39337	-0.774115	-0.650359	-0.704108
CC77DRAFT_1095475	0.696396	1.41379	-0.759453	-0.558717	-0.792019
CC77DRAFT_356791	0.658877	1.43927	-0.752454	-0.566233	-0.779465
CC77DRAFT_1091832	0.64602	1.44893	-0.779504	-0.585496	-0.72995
CC77DRAFT_403761	0.588918	1.4877	-0.691143	-0.657418	-0.728053
CC77DRAFT_1052508	0.637356	1.45892	-0.681223	-0.70218	-0.712878
CC77DRAFT_1018746	0.625155	1.46339	-0.602557	-0.758866	-0.727125
CC77DRAFT_1024415	0.55329	1.50527	-0.610367	-0.665597	-0.782598
CC77DRAFT_992124	0.587828	1.48668	-0.617958	-0.699873	-0.756674
CC77DRAFT_1024178	0.556732	1.50486	-0.700598	-0.745502	-0.615493
CC77DRAFT_970925	0.533004	1.51615	-0.68848	-0.773856	-0.586814
CC77DRAFT_1022173	0.506147	1.5312	-0.743046	-0.716115	-0.578187
CC77DRAFT_494987	0.535895	1.51752	-0.728602	-0.69003	-0.634782
CC77DRAFT_1017140	0.600437	1.47994	-0.728759	-0.724483	-0.627133
CC77DRAFT_567761	0.550942	1.50952	-0.670277	-0.728485	-0.661701
CC77DRAFT_1020617	0.698547	1.41939	-0.715415	-0.732816	-0.669711
CC77DRAFT_1097836	0.6846	1.42393	-0.778349	-0.746394	-0.58379
CC77DRAFT_1067991	0.586565	1.43789	-0.990876	-0.326478	-0.707101
CC77DRAFT_1050520	0.621995	1.42129	-0.972476	-0.343027	-0.727784
CC77DRAFT_1093189	0.616342	1.41197	-1.06542	-0.363611	-0.599274
CC77DRAFT_862672	0.566839	1.45042	-1.00803	-0.347138	-0.662082
CC77DRAFT_950634	0.60141	1.43307	-1.01581	-0.379132	-0.639538
CC77DRAFT_948948	0.60365	1.39489	-1.10646	-0.262024	-0.630063
CC77DRAFT_997796	0.789772	1.30393	-0.903403	-0.319938	-0.870361
CC77DRAFT_1098056	0.732692	1.3355	-0.943956	-0.282309	-0.841929
CC77DRAFT_1006641	0.72261	1.3803	-0.851883	-0.446125	-0.804903
CC77DRAFT_1041591	0.743414	1.36158	-0.922409	-0.444054	-0.738528
CC77DRAFT_1017717	0.59486	1.4572	-0.809265	-0.402864	-0.839934
CC77DRAFT_968632	0.582036	1.46608	-0.884675	-0.419885	-0.74356
CC77DRAFT_951656	0.466091	1.52182	-0.77189	-0.351436	-0.864584
CC77DRAFT_53598	0.426099	1.53832	-0.839178	-0.323134	-0.802107
CC77DRAFT_955807	0.420894	1.49136	-0.949353	-0.139532	-0.823373
CC77DRAFT_1012056	0.508341	1.44304	-1.00091	-0.154543	-0.795932
CC77DRAFT_1094646	0.387933	1.48383	-0.92803	-0.0588314	-0.884902
CC77DRAFT_1063917	0.432723	1.46164	-0.914614	-0.0656851	-0.914067
CC77DRAFT_1092487	0.473243	1.47345	-0.872275	-0.171874	-0.902543
CC77DRAFT_585926	0.593979	1.38885	-0.889321	-0.140851	-0.952657
CC77DRAFT_308134	0.577308	1.39727	-0.882992	-0.13416	-0.957429
CC77DRAFT_987989	0.566803	1.39814	-0.860082	-0.120083	-0.984775
CC77DRAFT_1039829	0.588432	1.42554	-0.924447	-0.250254	-0.839266
CC77DRAFT_1026192	0.550845	1.42439	-0.944943	-0.165841	-0.864448
CC77DRAFT_1017857	0.541611	1.50824	-0.563548	-0.812961	-0.673339
CC77DRAFT_1025266	0.502429	1.5233	-0.540983	-0.869295	-0.615453
CC77DRAFT_1097602	0.567354	1.47981	-0.493541	-0.914358	-0.639261
CC77DRAFT_964239	0.512774	1.52094	-0.700361	-0.815642	-0.517712
CC77DRAFT_969022	0.504158	1.52341	-0.651532	-0.852024	-0.524016
CC77DRAFT_1006468	0.545539	1.49154	-0.638991	-0.913598	-0.484489
CC77DRAFT_1019078	0.581089	1.46901	-0.647729	-0.926434	-0.475936
CC77DRAFT_931407	0.49074	1.51954	-0.653434	-0.904994	-0.451855
CC77DRAFT_453861	0.568464	1.46508	-0.57182	-0.990759	-0.470965
CC77DRAFT_1017656	0.489338	1.4984	-0.470445	-1.02599	-0.491303
CC77DRAFT_1025641	0.471185	1.51744	-0.531	-0.984802	-0.472824
CC77DRAFT_1058763	0.466168	1.52024	-0.494631	-0.984832	-0.506947
CC77DRAFT_1017567	0.310788	1.58452	-0.525445	-0.983568	-0.386292
CC77DRAFT_1000690	0.415436	1.53598	-0.577799	-0.995784	-0.377828
CC77DRAFT_927930	0.419468	1.54997	-0.557331	-0.94482	-0.467282
CC77DRAFT_936961	0.654337	1.40753	-0.82455	-0.888236	-0.349081
CC77DRAFT_528480	0.677418	1.36746	-0.855868	-0.934927	-0.254085
CC77DRAFT_951380	0.604687	1.4251	-0.742095	-0.978252	-0.309442
CC77DRAFT_570364	0.597305	1.42694	-0.718148	-0.998302	-0.307792
CC77DRAFT_1030782	0.432242	1.544	-0.854628	-0.747678	-0.373933
CC77DRAFT_926914	0.458983	1.5251	-0.901803	-0.72072	-0.361557
CC77DRAFT_1020671	0.494276	1.49646	-0.952011	-0.707099	-0.331628
CC77DRAFT_1055862	0.490876	1.49269	-0.887982	-0.814494	-0.281088
CC77DRAFT_746348	0.497243	1.50334	-0.870564	-0.784525	-0.34549
CC77DRAFT_1052541	0.544749	1.47527	-0.859889	-0.8193	-0.34083
CC77DRAFT_741863	0.577165	1.45829	-0.830075	-0.852467	-0.352911
CC77DRAFT_1003962	0.642485	1.4028	-0.938892	-0.803984	-0.302411
CC77DRAFT_1037772	0.340963	1.56266	-0.891768	-0.765404	-0.246453
CC77DRAFT_114194	0.419777	1.5145	-0.922905	-0.794548	-0.216825
CC77DRAFT_1024942	0.373621	1.53984	-0.836486	-0.862246	-0.214733
CC77DRAFT_938260	0.316667	1.5531	-0.85455	-0.85548	-0.159732
CC77DRAFT_1005550	0.505971	1.47464	-0.860402	-0.877668	-0.242544
CC77DRAFT_1026276	0.460699	1.48781	-0.873809	-0.878777	-0.195924
CC77DRAFT_1018433	0.387781	1.52021	-0.729151	-0.984449	-0.19439
CC77DRAFT_967119	0.409097	1.52803	-0.769004	-0.918842	-0.249276
CC77DRAFT_1015887	0.0974429	1.63636	-1.02222	-0.441562	-0.270023
CC77DRAFT_214778	0.109684	1.6453	-0.991875	-0.436183	-0.326927
CC77DRAFT_960595	0.089315	1.6623	-0.93675	-0.505573	-0.309296
CC77DRAFT_1025540	0.13206	1.65272	-0.942411	-0.484943	-0.357429
CC77DRAFT_484225	0.109648	1.66863	-0.875959	-0.572088	-0.330233
CC77DRAFT_984750	0.08967	1.66077	-0.917887	-0.565823	-0.266726
CC77DRAFT_929884	0.291349	1.5892	-0.985223	-0.542753	-0.352574
CC77DRAFT_961019	0.297363	1.57947	-0.990646	-0.589411	-0.296773
CC77DRAFT_939218	0.281178	1.60194	-0.893755	-0.677031	-0.312334
CC77DRAFT_1017696	0.325529	1.57227	-0.948566	-0.663968	-0.285262
CC77DRAFT_408455	0.387538	1.58222	-0.827926	-0.503646	-0.638185
CC77DRAFT_1057962	0.30944	1.61225	-0.831384	-0.446838	-0.643464
CC77DRAFT_1020719	0.359292	1.59317	-0.806423	-0.459655	-0.686382
CC77DRAFT_1024119	0.303779	1.62146	-0.778676	-0.486808	-0.659753
CC77DRAFT_1025647	0.271064	1.63427	-0.770753	-0.47242	-0.662158
CC77DRAFT_1024095	0.244358	1.65008	-0.722982	-0.519936	-0.651523
CC77DRAFT_1058056	0.278547	1.63526	-0.740847	-0.51044	-0.66252
CC77DRAFT_46182	0.329753	1.61274	-0.756605	-0.507104	-0.678779
CC77DRAFT_215426	0.338008	1.61326	-0.711991	-0.555269	-0.684012
CC77DRAFT_1061284	0.226274	1.64847	-0.822157	-0.499645	-0.552946
CC77DRAFT_1097383	0.235967	1.63982	-0.859681	-0.511507	-0.504598
CC77DRAFT_1025513	0.235112	1.63464	-0.889143	-0.464591	-0.516013
CC77DRAFT_1053973	0.260393	1.63231	-0.845058	-0.573067	-0.47458
CC77DRAFT_959635	0.290542	1.6134	-0.891591	-0.556948	-0.455405
CC77DRAFT_1015339	0.246553	1.6237	-0.925428	-0.476246	-0.468583
CC77DRAFT_990136	0.315947	1.59803	-0.926829	-0.482862	-0.504287
CC77DRAFT_1010725	0.3652	1.58107	-0.910111	-0.488705	-0.547456
CC77DRAFT_1054563	0.365723	1.58485	-0.882153	-0.481561	-0.586859
CC77DRAFT_943119	0.466633	1.53479	-0.911741	-0.515759	-0.573923
CC77DRAFT_1064220	0.362203	1.58381	-0.842008	-0.696856	-0.407148
CC77DRAFT_1097494	0.321196	1.60363	-0.819805	-0.698411	-0.406614
CC77DRAFT_438418	0.479381	1.53492	-0.842041	-0.681184	-0.49108
CC77DRAFT_1018504	0.396777	1.5759	-0.856854	-0.592251	-0.523576
CC77DRAFT_996074	0.444583	1.55892	-0.752493	-0.733525	-0.51749
CC77DRAFT_905852	0.390885	1.58604	-0.751358	-0.702655	-0.522909
CC77DRAFT_1047289	0.0455451	1.69212	-0.819676	-0.315063	-0.602926
CC77DRAFT_927610	0.0464985	1.70305	-0.787783	-0.396152	-0.565614
CC77DRAFT_1058205	0.120787	1.66756	-0.864921	-0.338846	-0.584584
CC77DRAFT_1008148	0.146173	1.66331	-0.862698	-0.374479	-0.57231
CC77DRAFT_807065	0.105175	1.67743	-0.852011	-0.375192	-0.555404
CC77DRAFT_1023412	0.134149	1.66879	-0.788204	-0.332693	-0.682045
CC77DRAFT_1018434	0.0910133	1.68804	-0.728776	-0.352519	-0.697756
CC77DRAFT_285110	0.183602	1.65957	-0.766021	-0.388259	-0.688895
CC77DRAFT_190178	0.154315	1.66857	-0.720684	-0.37046	-0.731739
CC77DRAFT_1019906	0.213501	1.64258	-0.840936	-0.377377	-0.637771
CC77DRAFT_938864	0.178195	1.65547	-0.838338	-0.376187	-0.619141
CC77DRAFT_1025638	0.172566	1.67484	-0.7379	-0.503984	-0.605517
CC77DRAFT_1036106	0.184165	1.66717	-0.772502	-0.476523	-0.602313
CC77DRAFT_993806	0.213591	1.6553	-0.765546	-0.452631	-0.650713
CC77DRAFT_949345	0.123732	1.68772	-0.705611	-0.436853	-0.668992
CC77DRAFT_1024046	0.0936319	1.69914	-0.721497	-0.465685	-0.605589
CC77DRAFT_1032084	0.106071	1.69899	-0.687919	-0.608347	-0.508793
CC77DRAFT_1019989	0.0733399	1.70503	-0.725699	-0.584619	-0.468053
CC77DRAFT_969928	0.0456043	1.71459	-0.714467	-0.543451	-0.50228
CC77DRAFT_1059147	0.128588	1.68477	-0.784721	-0.524141	-0.504494
CC77DRAFT_962058	0.12457	1.68806	-0.765612	-0.505283	-0.541732
CC77DRAFT_977897	0.000275	1.72385	-0.726978	-0.535283	-0.461863
CC77DRAFT_1035250	-0.0222007	1.72668	-0.749356	-0.492176	-0.462945
CC77DRAFT_1026421	-0.00939963	1.71902	-0.773653	-0.53247	-0.403499
CC77DRAFT_1015532	-0.0347418	1.72522	-0.768637	-0.518869	-0.402971
CC77DRAFT_1014470	0.00327242	1.71108	-0.813229	-0.499773	-0.40135
CC77DRAFT_944193	0.0675557	1.69968	-0.777684	-0.572661	-0.416889
CC77DRAFT_957505	0.0270094	1.69036	-0.892256	-0.360441	-0.464672
CC77DRAFT_1099957	0.0681371	1.66641	-0.953142	-0.342392	-0.43901
CC77DRAFT_1060970	0.0889649	1.6742	-0.904825	-0.397053	-0.461285
CC77DRAFT_932316	0.108037	1.67267	-0.891932	-0.441238	-0.447533
CC77DRAFT_1000103	-0.0173178	1.70965	-0.830293	-0.342027	-0.520016
CC77DRAFT_747730	-0.0155274	1.71235	-0.828128	-0.386989	-0.48171
CC77DRAFT_936546	-0.0338952	1.71554	-0.835179	-0.423005	-0.42346
CC77DRAFT_131491	-0.0441814	1.74189	-0.610602	-0.551561	-0.535547
CC77DRAFT_926056	-0.053608	1.74381	-0.594126	-0.512167	-0.58391
CC77DRAFT_1019691	-0.140198	1.76068	-0.576283	-0.482946	-0.561254
CC77DRAFT_949978	-0.136287	1.75979	-0.604198	-0.506256	-0.513048
CC77DRAFT_809992	-0.149944	1.76266	-0.586241	-0.517726	-0.508749
CC77DRAFT_1016598	-0.100556	1.75249	-0.519397	-0.504702	-0.627834
CC77DRAFT_641070	-0.112747	1.75544	-0.519564	-0.51125	-0.611879
CC77DRAFT_1063849	-0.0759385	1.74859	-0.522074	-0.542273	-0.608306
CC77DRAFT_468094	-0.0604617	1.74371	-0.48569	-0.560884	-0.63667
CC77DRAFT_1016549	-0.087012	1.75019	-0.488561	-0.568184	-0.606428
CC77DRAFT_1097837	-0.0864719	1.74927	-0.47051	-0.581275	-0.611009
CC77DRAFT_141715	-0.0200931	1.73586	-0.54811	-0.53761	-0.630042
CC77DRAFT_992661	-0.0345412	1.73982	-0.535155	-0.564444	-0.60568
CC77DRAFT_957974	0.0321261	1.7203	-0.482201	-0.647466	-0.622754
CC77DRAFT_964482	0.0165343	1.72385	-0.47157	-0.614994	-0.653819
CC77DRAFT_1068947	0.0291234	1.7234	-0.5256	-0.605764	-0.62116
CC77DRAFT_1100637	0.064537	1.71331	-0.550118	-0.568378	-0.659347
CC77DRAFT_1025727	0.0402171	1.72008	-0.53235	-0.579349	-0.648595
CC77DRAFT_671236	0.0215312	1.72359	-0.519741	-0.549929	-0.675449
CC77DRAFT_1026716	0.0864507	1.70368	-0.487905	-0.606225	-0.696005
CC77DRAFT_680029	0.0963392	1.70087	-0.499058	-0.593765	-0.704383
CC77DRAFT_1030302	-0.0449788	1.73033	-0.38831	-0.725962	-0.571079
CC77DRAFT_1019581	-0.0445038	1.73381	-0.42608	-0.71072	-0.552505
CC77DRAFT_945737	-0.0348091	1.73811	-0.492788	-0.63888	-0.57163
CC77DRAFT_1016351	-0.0406015	1.73784	-0.474475	-0.664098	-0.558667
CC77DRAFT_983232	-0.0302722	1.73649	-0.54973	-0.658044	-0.498447
CC77DRAFT_1022566	0.0454629	1.7167	-0.57835	-0.680418	-0.503397
CC77DRAFT_617293	0.00873746	1.72439	-0.549726	-0.701212	-0.482189
CC77DRAFT_1002385	0.0286085	1.71737	-0.490962	-0.73058	-0.524436
CC77DRAFT_860394	0.0617906	1.70941	-0.585778	-0.473677	-0.711748
CC77DRAFT_1059789	0.0126848	1.72474	-0.593345	-0.475596	-0.668482
CC77DRAFT_1015913	0.0755816	1.70561	-0.643023	-0.459579	-0.678591
CC77DRAFT_941077	0.0885775	1.70303	-0.653337	-0.47645	-0.661817
CC77DRAFT_1093006	0.0506025	1.71164	-0.664586	-0.440103	-0.657551
CC77DRAFT_995898	0.0411634	1.7139	-0.660204	-0.434271	-0.660592
CC77DRAFT_682789	0.0303011	1.72009	-0.650781	-0.471453	-0.628159
CC77DRAFT_1025433	0.141367	1.68733	-0.637982	-0.503082	-0.68763
CC77DRAFT_455932	0.12806	1.6933	-0.661338	-0.524615	-0.635408
CC77DRAFT_1019164	0.135318	1.68914	-0.68591	-0.499068	-0.639484
CC77DRAFT_931258	0.0483892	1.71758	-0.615285	-0.516257	-0.634424
CC77DRAFT_923933	0.0623951	1.71421	-0.642751	-0.538348	-0.59551
CC77DRAFT_924804	0.199178	1.66414	-0.619458	-0.49224	-0.751622
CC77DRAFT_1060835	0.187875	1.6685	-0.5888	-0.509775	-0.757799
CC77DRAFT_309209	0.127243	1.68919	-0.571592	-0.502138	-0.742698
CC77DRAFT_968469	0.162252	1.67841	-0.552319	-0.540173	-0.748173
CC77DRAFT_1023617	0.111089	1.70023	-0.616379	-0.558632	-0.636307
CC77DRAFT_1036229	0.117167	1.69875	-0.612315	-0.576562	-0.627037
CC77DRAFT_1067822	0.105143	1.70263	-0.587337	-0.62247	-0.597966
CC77DRAFT_953837	0.106872	1.70213	-0.615154	-0.608859	-0.584988
CC77DRAFT_80532	0.163611	1.68387	-0.618254	-0.621603	-0.607619
CC77DRAFT_1018012	0.170823	1.68027	-0.573994	-0.602788	-0.67431
CC77DRAFT_1016058	0.168346	1.68148	-0.567336	-0.645192	-0.637296
CC77DRAFT_1035491	0.181422	1.67696	-0.658504	-0.626313	-0.573569
CC77DRAFT_1061800	0.188493	1.67413	-0.68031	-0.587935	-0.594375
CC77DRAFT_1026387	0.265133	1.63294	-0.49734	-0.568408	-0.832328
CC77DRAFT_932769	0.261861	1.63891	-0.533223	-0.569804	-0.797745
CC77DRAFT_734000	0.254964	1.63802	-0.531444	-0.534934	-0.82661
CC77DRAFT_938998	0.296837	1.6282	-0.540158	-0.621193	-0.763683
CC77DRAFT_1021406	0.312197	1.61952	-0.512633	-0.638827	-0.780256
CC77DRAFT_929028	0.177392	1.67087	-0.489127	-0.596353	-0.762783
CC77DRAFT_229509	0.185286	1.67095	-0.521369	-0.593844	-0.741023
CC77DRAFT_1025748	0.213777	1.66123	-0.514775	-0.632734	-0.727502
CC77DRAFT_726170	0.241231	1.64997	-0.506274	-0.647384	-0.737546
CC77DRAFT_1021001	0.252806	1.646	-0.526854	-0.622397	-0.749552
CC77DRAFT_1006563	0.28732	1.62989	-0.670676	-0.492555	-0.75398
CC77DRAFT_834537	0.268727	1.63413	-0.656298	-0.465614	-0.780946
CC77DRAFT_1059163	0.261445	1.63739	-0.615378	-0.486379	-0.79708
CC77DRAFT_930625	0.265582	1.63708	-0.622554	-0.494226	-0.78588
CC77DRAFT_942416	0.325638	1.61103	-0.634399	-0.495993	-0.806274
CC77DRAFT_1022837	0.25903	1.64829	-0.683404	-0.61441	-0.609506
CC77DRAFT_380113	0.225995	1.6606	-0.662112	-0.571869	-0.652615
CC77DRAFT_989979	0.266252	1.64518	-0.675679	-0.583263	-0.652493
CC77DRAFT_43106	0.279492	1.64023	-0.599707	-0.642104	-0.677915
CC77DRAFT_934356	0.266083	1.64622	-0.627601	-0.637504	-0.647198
CC77DRAFT_21542	0.262864	1.64753	-0.640066	-0.637489	-0.632836
CC77DRAFT_27800	0.354253	1.60817	-0.647879	-0.609775	-0.704774
CC77DRAFT_700698	0.327037	1.61714	-0.630771	-0.563126	-0.75028
CC77DRAFT_663882	0.315905	1.59456	-0.387559	-0.915975	-0.606932
CC77DRAFT_990111	0.275709	1.6161	-0.414181	-0.895294	-0.582334
CC77DRAFT_989978	0.285831	1.62548	-0.493383	-0.826038	-0.591893
CC77DRAFT_1066612	0.355862	1.58941	-0.500929	-0.885181	-0.559163
CC77DRAFT_1072261	0.2246	1.63046	-0.365155	-0.899713	-0.590194
CC77DRAFT_1024536	0.168776	1.65768	-0.391151	-0.860071	-0.575233
CC77DRAFT_1030375	0.160977	1.64087	-0.402305	-0.964761	-0.434778
CC77DRAFT_960229	0.137596	1.66503	-0.464508	-0.890084	-0.448032
CC77DRAFT_927253	0.221685	1.65312	-0.474923	-0.77956	-0.620318
CC77DRAFT_1017283	0.194395	1.66096	-0.453813	-0.7883	-0.613241
CC77DRAFT_1015869	0.154682	1.67719	-0.472378	-0.768757	-0.590739
CC77DRAFT_1028162	0.178995	1.66901	-0.487828	-0.778468	-0.581708
CC77DRAFT_250219	0.214914	1.65995	-0.505466	-0.735877	-0.633526
CC77DRAFT_1062529	0.20862	1.66227	-0.498773	-0.726119	-0.645998
CC77DRAFT_980103	0.243289	1.63252	-0.478567	-0.886412	-0.510827
CC77DRAFT_1063175	0.217769	1.65037	-0.57355	-0.823261	-0.471325
CC77DRAFT_234723	0.215012	1.65248	-0.548906	-0.821226	-0.497361
CC77DRAFT_757047	0.15533	1.67835	-0.527819	-0.770824	-0.535034
CC77DRAFT_694958	0.108124	1.69724	-0.549702	-0.720495	-0.535166
CC77DRAFT_961651	0.200952	1.66482	-0.56777	-0.756718	-0.541288
CC77DRAFT_1091785	0.197432	1.6665	-0.561662	-0.752121	-0.550145
CC77DRAFT_1057734	0.207213	1.66418	-0.565725	-0.739861	-0.565805
CC77DRAFT_1057528	0.138165	1.68521	-0.589139	-0.744092	-0.490139
CC77DRAFT_800888	0.146403	1.67992	-0.585911	-0.768273	-0.472136
CC77DRAFT_542593	0.161118	1.68015	-0.625141	-0.710211	-0.505913
CC77DRAFT_1018384	0.401115	1.57897	-0.678301	-0.789725	-0.512058
CC77DRAFT_1057460	0.381653	1.58583	-0.633268	-0.822681	-0.511531
CC77DRAFT_989367	0.318896	1.61599	-0.675591	-0.766647	-0.49265
CC77DRAFT_374429	0.361314	1.59786	-0.689806	-0.766588	-0.502784
CC77DRAFT_146386	0.308151	1.60841	-0.641317	-0.85399	-0.421259
CC77DRAFT_937404	0.372526	1.57649	-0.635137	-0.890774	-0.423107
CC77DRAFT_1047309	0.335944	1.59761	-0.588557	-0.877308	-0.467685
CC77DRAFT_1012555	0.373658	1.58307	-0.595587	-0.871858	-0.489286
CC77DRAFT_959335	0.389929	1.58878	-0.568827	-0.760919	-0.648968
CC77DRAFT_932770	0.338428	1.61135	-0.598366	-0.770083	-0.581329
CC77DRAFT_1052876	0.342079	1.61315	-0.631009	-0.715754	-0.60847
CC77DRAFT_1029498	0.336276	1.6169	-0.648054	-0.673623	-0.631503
CC77DRAFT_977466	0.216585	1.66222	-0.620507	-0.711069	-0.547231
CC77DRAFT_927275	0.255287	1.64842	-0.650409	-0.694228	-0.559069
CC77DRAFT_981249	0.235091	1.65712	-0.655141	-0.664936	-0.572134
CC77DRAFT_938523	0.258331	1.64186	-0.646344	-0.756794	-0.497053
CC77DRAFT_942042	0.28619	1.62726	-0.636715	-0.796003	-0.48073
CC77DRAFT_947634	0.311335	1.61858	-0.631464	-0.793317	-0.505136
CC77DRAFT_925784	0.19943	1.65522	-0.731664	-0.72672	-0.396265
CC77DRAFT_1029172	0.249021	1.64349	-0.7611	-0.659574	-0.471834
CC77DRAFT_932747	0.18664	1.66074	-0.787675	-0.642114	-0.417588
CC77DRAFT_1011816	0.241393	1.6289	-0.817173	-0.708349	-0.344776
CC77DRAFT_1019961	0.255203	1.62932	-0.771294	-0.737788	-0.375443
CC77DRAFT_1038835	0.237832	1.62253	-0.79056	-0.773243	-0.296558
CC77DRAFT_695394	0.127806	1.67667	-0.705097	-0.738061	-0.361318
CC77DRAFT_250650	0.0911025	1.68796	-0.721048	-0.706324	-0.351691
CC77DRAFT_954969	0.101277	1.68943	-0.720493	-0.683077	-0.387134
CC77DRAFT_1017552	0.174808	1.67293	-0.696031	-0.683311	-0.468391
CC77DRAFT_939330	0.125759	1.69169	-0.661114	-0.669616	-0.486722
CC77DRAFT_613906	0.147022	1.66553	-0.626761	-0.82583	-0.35996
CC77DRAFT_1040203	0.166967	1.66709	-0.609832	-0.80142	-0.422804
CC77DRAFT_806355	0.10393	1.68785	-0.64387	-0.756884	-0.391029
CC77DRAFT_1022313	-0.0481561	1.63064	0.0519795	-0.828761	-0.8057
CC77DRAFT_991198	0.0569935	1.59894	0.0402631	-0.847361	-0.848832
CC77DRAFT_572463	0.0420497	1.58963	0.0792354	-0.828738	-0.882175
CC77DRAFT_1042012	-0.0901183	1.61526	0.111729	-0.694634	-0.942237
CC77DRAFT_1032272	-0.130712	1.6502	0.0545735	-0.692271	-0.881788
CC77DRAFT_923834	-0.0514258	1.63204	0.0419468	-0.72267	-0.899889
CC77DRAFT_1098014	0.0751981	1.65548	-0.165135	-0.760579	-0.804967
CC77DRAFT_1004498	0.0814076	1.6501	-0.154779	-0.746352	-0.83038
CC77DRAFT_1020255	0.0423835	1.66224	-0.151563	-0.720961	-0.832103
CC77DRAFT_932677	0.00283898	1.66096	-0.0939032	-0.792415	-0.777478
CC77DRAFT_924816	0.017122	1.65402	-0.0858788	-0.790838	-0.794428
CC77DRAFT_1034827	0.00975194	1.65393	-0.0792777	-0.753769	-0.830638
CC77DRAFT_1012664	0.108278	1.60442	-0.038235	-0.910489	-0.763975
CC77DRAFT_1020727	0.176174	1.5916	-0.0768111	-0.83515	-0.855809
CC77DRAFT_709989	0.165586	1.6026	-0.0980859	-0.839004	-0.831093
CC77DRAFT_943685	0.13584	1.59509	-0.0365738	-0.831398	-0.862954
CC77DRAFT_578880	0.132945	1.59674	-0.0378238	-0.839045	-0.852821
CC77DRAFT_941517	0.127875	1.60711	-0.0636236	-0.829526	-0.841835
CC77DRAFT_945724	0.035535	1.60507	0.0285793	-0.715098	-0.954091
CC77DRAFT_940843	0.0331518	1.62711	-0.0231514	-0.744955	-0.892151
CC77DRAFT_1049019	0.133103	1.59816	-0.0473118	-0.778341	-0.905607
CC77DRAFT_485472	0.119429	1.60976	-0.0785448	-0.711433	-0.939209
CC77DRAFT_977023	0.101067	1.60817	-0.0479863	-0.727239	-0.934014
CC77DRAFT_197009	-0.252937	1.68386	0.0413452	-0.649077	-0.823188
CC77DRAFT_617095	-0.244942	1.68288	-0.0135455	-0.496236	-0.928158
CC77DRAFT_924169	-0.181292	1.66854	0.00100533	-0.549645	-0.938611
CC77DRAFT_851340	-0.190268	1.66252	0.04235	-0.597607	-0.916998
CC77DRAFT_1023515	-0.039262	1.6841	-0.167226	-0.592787	-0.884823
CC77DRAFT_1061959	-0.0976732	1.69151	-0.137985	-0.569091	-0.886762
CC77DRAFT_982661	-0.102421	1.70947	-0.175657	-0.638493	-0.7929
CC77DRAFT_1048857	-0.0453364	1.69503	-0.202154	-0.58915	-0.858394
CC77DRAFT_933882	-0.0447398	1.69688	-0.225001	-0.556102	-0.87104
CC77DRAFT_1029840	-0.0434118	1.70095	-0.218735	-0.614661	-0.824146
CC77DRAFT_485631	-0.0383639	1.70135	-0.23845	-0.584953	-0.839585
CC77DRAFT_1022731	-0.0229001	1.70714	-0.283399	-0.591687	-0.809156
CC77DRAFT_1033707	-0.00458085	1.69868	-0.271565	-0.591054	-0.831483
CC77DRAFT_981491	-0.024159	1.70225	-0.271123	-0.564817	-0.842155
CC77DRAFT_394469	-0.0943302	1.65512	-0.0319076	-0.562046	-0.966835
CC77DRAFT_1021314	0.00526565	1.64469	-0.0798492	-0.617775	-0.952333
CC77DRAFT_791558	-0.0194345	1.64454	-0.0495322	-0.627409	-0.948164
CC77DRAFT_1026803	-0.0206278	1.64129	-0.0620961	-0.570348	-0.988221
CC77DRAFT_1005078	-0.0782744	1.66397	-0.129011	-0.456806	-0.99988
CC77DRAFT_1004557	-0.399196	1.77938	-0.306514	-0.582202	-0.491468
CC77DRAFT_1063684	-0.364273	1.77728	-0.3058	-0.586198	-0.521007
CC77DRAFT_1018792	-0.396993	1.77967	-0.301998	-0.544964	-0.535713
CC77DRAFT_987934	-0.430971	1.78325	-0.327941	-0.479628	-0.544707
CC77DRAFT_946735	-0.455165	1.78512	-0.353462	-0.440892	-0.535597
CC77DRAFT_709120	-0.436989	1.78513	-0.355919	-0.454785	-0.537438
CC77DRAFT_1063825	-0.476347	1.78193	-0.297705	-0.47875	-0.52913
CC77DRAFT_238190	-0.436729	1.78696	-0.375495	-0.486954	-0.48778
CC77DRAFT_929899	-0.41846	1.78642	-0.375117	-0.499989	-0.492851
CC77DRAFT_1060801	-0.523749	1.77414	-0.221984	-0.517526	-0.510881
CC77DRAFT_939929	-0.528686	1.76883	-0.18376	-0.528466	-0.527915
CC77DRAFT_943021	-0.484511	1.77388	-0.224868	-0.559058	-0.505446
CC77DRAFT_917230	-0.311124	1.75191	-0.236609	-0.439309	-0.764871
CC77DRAFT_923683	-0.332947	1.74442	-0.160161	-0.488557	-0.762757
CC77DRAFT_950975	-0.417828	1.7602	-0.216746	-0.410113	-0.71551
CC77DRAFT_728338	-0.442166	1.76709	-0.232297	-0.421792	-0.670833
CC77DRAFT_1061171	-0.442307	1.77383	-0.258071	-0.449747	-0.623708
CC77DRAFT_152056	-0.386891	1.7584	-0.185778	-0.490714	-0.695013
CC77DRAFT_969706	-0.41881	1.7497	-0.129888	-0.488495	-0.712505
CC77DRAFT_943025	-0.312823	1.75732	-0.207323	-0.565339	-0.671837
CC77DRAFT_494802	-0.298273	1.74429	-0.144338	-0.635232	-0.666443
CC77DRAFT_1010954	-0.384996	1.76193	-0.182254	-0.581336	-0.613348
CC77DRAFT_34858	-0.354277	1.75601	-0.167523	-0.592496	-0.641715
CC77DRAFT_510104	-0.415311	1.76911	-0.210688	-0.567945	-0.575166
CC77DRAFT_508357	-0.199676	1.74992	-0.313005	-0.750091	-0.487145
CC77DRAFT_1042191	-0.147362	1.74361	-0.327639	-0.74848	-0.520129
CC77DRAFT_418235	-0.149335	1.7362	-0.251778	-0.733484	-0.601601
CC77DRAFT_1045378	-0.178069	1.73684	-0.22281	-0.737331	-0.598634
CC77DRAFT_1010623	-0.236671	1.75306	-0.244027	-0.666062	-0.606297
CC77DRAFT_1015220	-0.217176	1.76415	-0.352666	-0.55818	-0.63613
CC77DRAFT_1022426	-0.219747	1.76235	-0.327214	-0.598853	-0.61654
CC77DRAFT_1061589	-0.248779	1.76814	-0.340374	-0.611148	-0.567838
CC77DRAFT_1092766	-0.285365	1.77352	-0.343797	-0.582203	-0.562159
CC77DRAFT_951103	-0.159694	1.7604	-0.428986	-0.635871	-0.535848
CC77DRAFT_1015900	-0.206567	1.76902	-0.435857	-0.603971	-0.522627
CC77DRAFT_145244	-0.123334	1.75198	-0.433268	-0.678898	-0.516476
CC77DRAFT_1010760	-0.36907	1.73929	-0.133726	-0.78603	-0.450467
CC77DRAFT_458153	-0.373967	1.73289	-0.0811223	-0.769849	-0.507948
CC77DRAFT_38543	-0.421061	1.75779	-0.172173	-0.694413	-0.470142
CC77DRAFT_1004729	-0.414335	1.76724	-0.237227	-0.672997	-0.442686
CC77DRAFT_959100	-0.310286	1.75456	-0.237162	-0.745752	-0.461359
CC77DRAFT_945675	-0.349504	1.73843	-0.258066	-0.839012	-0.291847
CC77DRAFT_938533	-0.283298	1.72932	-0.248079	-0.872956	-0.324982
CC77DRAFT_1024496	-0.283364	1.74658	-0.369601	-0.806208	-0.287403
CC77DRAFT_1022437	-0.189092	1.70096	-0.243095	-0.956085	-0.31269
CC77DRAFT_939700	-0.0843888	1.72581	-0.384347	-0.824284	-0.432787
CC77DRAFT_301161	-0.101103	1.74335	-0.456506	-0.73273	-0.45301
CC77DRAFT_261211	-0.0973763	1.73372	-0.428009	-0.793224	-0.415115
CC77DRAFT_1100061	-0.08364	1.73525	-0.446609	-0.770458	-0.434547
CC77DRAFT_94305	-0.148444	1.72287	-0.422496	-0.865534	-0.286398
CC77DRAFT_392109	-0.0253649	1.68018	-0.427299	-0.960437	-0.267078
CC77DRAFT_1028312	-0.0270969	1.72498	-0.361355	-0.668249	-0.668275
CC77DRAFT_938842	0.00409395	1.71518	-0.354901	-0.708763	-0.655614
CC77DRAFT_1095693	-0.0242773	1.73083	-0.420843	-0.645675	-0.640032
CC77DRAFT_819374	-0.0755023	1.74112	-0.396338	-0.625523	-0.64376
CC77DRAFT_1006382	-0.0554076	1.72135	-0.294994	-0.745136	-0.625811
CC77DRAFT_198970	-0.123774	1.74159	-0.310871	-0.674287	-0.632655
CC77DRAFT_127437	-0.101484	1.74084	-0.355073	-0.706895	-0.577393
CC77DRAFT_950546	-0.0794397	1.72555	-0.275148	-0.667171	-0.703795
CC77DRAFT_1074286	-0.085944	1.72164	-0.245628	-0.662554	-0.72751
CC77DRAFT_1040325	-0.0144034	1.69899	-0.231551	-0.681937	-0.771094
CC77DRAFT_177717	-0.0491351	1.70241	-0.203444	-0.665694	-0.784133
CC77DRAFT_643685	-0.00215736	1.70585	-0.284095	-0.680431	-0.739168
CC77DRAFT_1015799	0.0553031	1.69393	-0.31552	-0.727375	-0.706339
CC77DRAFT_924635	0.0462132	1.67805	-0.218672	-0.732848	-0.772743
CC77DRAFT_1031204	0.0210488	1.69102	-0.242588	-0.707817	-0.761668
CC77DRAFT_976168	-0.00540561	1.70253	-0.286369	-0.815461	-0.595295
CC77DRAFT_1064843	0.019971	1.69833	-0.288083	-0.784096	-0.646123
CC77DRAFT_1016543	0.034969	1.69532	-0.304867	-0.801664	-0.623754
CC77DRAFT_418126	0.0513184	1.69793	-0.348584	-0.777707	-0.622954
CC77DRAFT_406716	0.0678536	1.69296	-0.341418	-0.761645	-0.657746
CC77DRAFT_212920	0.09047	1.68466	-0.344412	-0.791591	-0.639131
CC77DRAFT_984377	0.123462	1.67215	-0.338123	-0.806917	-0.650569
CC77DRAFT_1047308	0.0702404	1.68762	-0.338604	-0.821942	-0.59731
CC77DRAFT_260400	0.123066	1.63754	-0.189796	-0.914923	-0.655892
CC77DRAFT_660413	0.114896	1.64904	-0.207944	-0.860744	-0.695243
CC77DRAFT_260401	0.0382248	1.67651	-0.228141	-0.867419	-0.619177
CC77DRAFT_1041857	0.01915	1.66741	-0.172349	-0.904151	-0.610062
CC77DRAFT_932612	0.0870109	1.67128	-0.296156	-0.877037	-0.5851
CC77DRAFT_573920	0.113629	1.65523	-0.269017	-0.908284	-0.591561
CC77DRAFT_615567	0.135997	1.62669	-0.197703	-0.971871	-0.593109
CC77DRAFT_1000122	0.142397	1.6152	-0.16864	-0.994479	-0.594482
CC77DRAFT_1018036	-0.109748	1.71271	-0.245295	-0.869619	-0.488044
CC77DRAFT_502630	-0.0790746	1.7087	-0.233786	-0.848334	-0.547506
CC77DRAFT_78336	-0.0541555	1.69484	-0.203696	-0.877602	-0.559385
CC77DRAFT_926475	-0.144864	1.6829	-0.0726438	-0.916944	-0.548449
CC77DRAFT_210843	0.0271565	1.66521	-0.148848	-0.852258	-0.691261
CC77DRAFT_1078372	0.0373737	1.65131	-0.106146	-0.855717	-0.726819
CC77DRAFT_1091271	-0.074156	1.67656	-0.0713991	-0.822726	-0.708282
CC77DRAFT_1005236	-0.111423	1.68791	-0.0870808	-0.849136	-0.640267
CC77DRAFT_379603	0.0406675	1.57031	-0.0289083	-1.16531	-0.416756
CC77DRAFT_372965	0.212091	1.51101	-0.0987043	-1.2262	-0.398192
CC77DRAFT_436335	0.0340967	1.62334	-0.0640395	-1.00888	-0.584518
CC77DRAFT_1045797	0.00579618	1.6287	-0.102881	-1.05199	-0.479626
CC77DRAFT_969412	-0.0494642	1.60592	0.0366634	-1.06877	-0.524351
CC77DRAFT_735589	0.123091	1.58793	-0.0240383	-0.98456	-0.702422
CC77DRAFT_1024451	0.107653	1.57983	-0.00789371	-1.04226	-0.637328
CC77DRAFT_1097352	0.0742833	1.56671	0.0699787	-1.04427	-0.666705
CC77DRAFT_993363	0.0602874	1.48665	0.240782	-1.1491	-0.638617
CC77DRAFT_1024818	0.10683	1.46189	0.218698	-1.21479	-0.572632
CC77DRAFT_1053736	-0.049114	1.49766	0.214083	-1.23542	-0.427216
CC77DRAFT_1020896	-0.0702505	1.48119	0.286392	-1.22193	-0.475404
CC77DRAFT_868309	-0.111377	1.53638	0.23851	-1.13722	-0.526286
CC77DRAFT_939493	0.0352416	1.43637	0.396065	-1.0654	-0.802283
CC77DRAFT_1016623	0.0201572	1.56691	0.152587	-0.807015	-0.932642
CC77DRAFT_1036739	0.0471496	1.52381	0.230097	-0.879039	-0.922019
CC77DRAFT_925897	0.0144799	1.5181	0.26893	-0.892686	-0.908821
CC77DRAFT_1018968	0.0265398	1.57161	0.133826	-0.942013	-0.789962
CC77DRAFT_959705	0.141011	1.53483	0.117378	-0.934277	-0.858938
CC77DRAFT_364247	0.0973276	1.54249	0.143325	-0.912877	-0.870266
CC77DRAFT_733256	0.11829	1.50098	0.215146	-0.96324	-0.871176
CC77DRAFT_1000554	0.0989419	1.49137	0.246106	-1.01625	-0.820169
CC77DRAFT_854755	0.177309	1.5109	0.121114	-1.03551	-0.773819
CC77DRAFT_1019995	0.203829	1.53063	0.0505628	-0.992289	-0.792734
CC77DRAFT_1057602	0.214474	1.49757	0.127354	-0.960864	-0.878531
CC77DRAFT_382457	0.197807	1.47288	0.171621	-1.10144	-0.74087
CC77DRAFT_1058419	0.262064	1.47891	0.0867433	-1.09602	-0.731693
CC77DRAFT_928958	0.294536	1.52363	-0.0425402	-0.970131	-0.805498
CC77DRAFT_928570	0.294036	1.53192	-0.0759909	-0.997007	-0.752963
CC77DRAFT_1065394	0.206933	1.53013	0.0587166	-0.900935	-0.894845
CC77DRAFT_1085971	0.245245	1.52177	0.0345558	-0.896412	-0.905161
CC77DRAFT_1100796	0.219291	1.5286	0.0466551	-0.859221	-0.93533
CC77DRAFT_1004286	0.170644	1.55487	0.0354986	-0.853808	-0.907203
CC77DRAFT_1025749	0.269425	1.52706	-0.0138975	-0.83433	-0.948259
CC77DRAFT_1018821	0.308402	1.49424	0.0255418	-0.900785	-0.927398
CC77DRAFT_1022645	0.264186	1.48829	0.0919409	-0.868413	-0.976008
CC77DRAFT_1090141	0.272694	1.49776	0.0552705	-0.833316	-0.99241
CC77DRAFT_950211	0.194316	1.48265	0.174786	-0.828563	-1.02319
CC77DRAFT_967702	0.133358	1.49742	0.192296	-0.768048	-1.05503
CC77DRAFT_360500	0.240356	1.48277	0.107519	-0.747322	-1.08332
CC77DRAFT_998692	0.120708	1.6781	-0.353502	-0.720511	-0.724791
CC77DRAFT_1018917	0.119651	1.68071	-0.372486	-0.677081	-0.750799
CC77DRAFT_972213	0.175564	1.65451	-0.33267	-0.746007	-0.751393
CC77DRAFT_853357	0.137528	1.66385	-0.308612	-0.705833	-0.78693
CC77DRAFT_959898	0.143419	1.66061	-0.300936	-0.723328	-0.779767
CC77DRAFT_1057422	0.1472	1.6794	-0.46037	-0.603355	-0.762874
CC77DRAFT_465768	0.151638	1.67326	-0.409573	-0.64482	-0.770503
CC77DRAFT_967336	0.152827	1.67459	-0.427105	-0.631052	-0.769258
CC77DRAFT_1030833	0.198948	1.64784	-0.385112	-0.611476	-0.850198
CC77DRAFT_941018	0.16171	1.66515	-0.40127	-0.603408	-0.822186
CC77DRAFT_1027543	0.0421943	1.70948	-0.405314	-0.621716	-0.72464
CC77DRAFT_941950	0.0373366	1.7126	-0.421853	-0.610543	-0.717544
CC77DRAFT_713962	0.0409296	1.71074	-0.406917	-0.641368	-0.703387
CC77DRAFT_590852	0.0848754	1.69965	-0.430793	-0.644572	-0.709166
CC77DRAFT_1026742	0.102594	1.69213	-0.412926	-0.668763	-0.713035
CC77DRAFT_1021498	0.0356104	1.70599	-0.358442	-0.651197	-0.731966
CC77DRAFT_1001621	0.0188112	1.70985	-0.346659	-0.669417	-0.712583
CC77DRAFT_585527	0.0421769	1.70187	-0.354759	-0.620635	-0.768651
CC77DRAFT_972765	0.0261581	1.70597	-0.343984	-0.634224	-0.753925
CC77DRAFT_965337	0.0570349	1.69438	-0.361139	-0.574809	-0.815469
CC77DRAFT_1043235	0.0413614	1.69494	-0.340899	-0.564136	-0.831267
CC77DRAFT_927692	0.0754315	1.68099	-0.314916	-0.597346	-0.844156
CC77DRAFT_936644	0.083264	1.67661	-0.296554	-0.623418	-0.839905
CC77DRAFT_1057839	0.0295706	1.69355	-0.300533	-0.591281	-0.831308
CC77DRAFT_1020598	0.0234699	1.69675	-0.295264	-0.617424	-0.80753
CC77DRAFT_1033431	0.141493	1.66796	-0.353957	-0.646015	-0.809484
CC77DRAFT_939922	0.122707	1.6783	-0.376082	-0.636241	-0.788683
CC77DRAFT_1032695	0.113959	1.67487	-0.331674	-0.657302	-0.799854
CC77DRAFT_48029	0.0865709	1.68905	-0.376205	-0.602474	-0.79694
CC77DRAFT_953501	0.0648023	1.695	-0.365109	-0.605493	-0.789203
CC77DRAFT_1065592	0.0910479	1.68754	-0.366573	-0.626534	-0.785484
CC77DRAFT_687369	0.0877979	1.659	-0.265478	-0.550451	-0.930873
CC77DRAFT_952778	0.0432107	1.66805	-0.223895	-0.571244	-0.916124
CC77DRAFT_950584	0.0302186	1.68052	-0.26208	-0.555615	-0.893047
CC77DRAFT_941527	0.0582833	1.67914	-0.258172	-0.649233	-0.830019
CC77DRAFT_1067808	0.0509293	1.67179	-0.21064	-0.669575	-0.842507
CC77DRAFT_953205	0.117574	1.64816	-0.227066	-0.638076	-0.900588
CC77DRAFT_949488	0.110494	1.65697	-0.235812	-0.683197	-0.848455
CC77DRAFT_1065711	0.0293032	1.66234	-0.157682	-0.635826	-0.898131
CC77DRAFT_1024500	0.063214	1.64793	-0.148008	-0.646014	-0.917118
CC77DRAFT_1029582	0.156456	1.61564	-0.148487	-0.69969	-0.923916
CC77DRAFT_1042808	0.17164	1.61207	-0.182279	-0.632991	-0.968438
CC77DRAFT_132933	0.162912	1.62194	-0.191748	-0.660497	-0.932606
CC77DRAFT_1065002	0.230755	1.60151	-0.214354	-0.692408	-0.925501
CC77DRAFT_935117	0.232967	1.62411	-0.296141	-0.748759	-0.812181
CC77DRAFT_936685	0.26548	1.60925	-0.29274	-0.828212	-0.753783
CC77DRAFT_1042765	0.235228	1.61174	-0.248474	-0.861073	-0.737418
CC77DRAFT_990206	0.256183	1.60054	-0.233252	-0.82619	-0.797279
CC77DRAFT_1061573	0.302024	1.58264	-0.246487	-0.846321	-0.791852
CC77DRAFT_403287	0.165906	1.65868	-0.340332	-0.786363	-0.697894
CC77DRAFT_1017806	0.154067	1.66176	-0.337928	-0.804174	-0.673729
CC77DRAFT_1021789	0.219345	1.63578	-0.331041	-0.812628	-0.711454
CC77DRAFT_1048133	0.249147	1.62238	-0.324971	-0.819442	-0.727119
CC77DRAFT_1016547	0.102916	1.66401	-0.242892	-0.77018	-0.753856
CC77DRAFT_1031428	0.139931	1.65626	-0.270539	-0.75279	-0.772866
CC77DRAFT_1031070	0.134279	1.64031	-0.191108	-0.815409	-0.768073
CC77DRAFT_988103	0.144874	1.64617	-0.240827	-0.844274	-0.70594
CC77DRAFT_508358	0.128924	1.65582	-0.252978	-0.813342	-0.71842
CC77DRAFT_207863	0.305257	1.54647	-0.122754	-0.812006	-0.916967
CC77DRAFT_1003963	0.309618	1.54486	-0.121699	-0.839217	-0.893561
CC77DRAFT_1014254	0.33691	1.54231	-0.159802	-0.814854	-0.904567
CC77DRAFT_1067982	0.271708	1.58249	-0.191911	-0.789589	-0.872701
CC77DRAFT_1098937	0.237273	1.58854	-0.160254	-0.771432	-0.894125
CC77DRAFT_1099466	0.184948	1.62153	-0.196495	-0.77498	-0.835003
CC77DRAFT_1100242	0.225489	1.62149	-0.337571	-0.571926	-0.937482
CC77DRAFT_933124	0.246032	1.61199	-0.304489	-0.632717	-0.920819
CC77DRAFT_1026570	0.32292	1.60336	-0.441922	-0.623821	-0.860535
CC77DRAFT_1020870	0.258428	1.62266	-0.411685	-0.574782	-0.894618
CC77DRAFT_1013329	0.302272	1.60122	-0.393314	-0.597456	-0.912726
CC77DRAFT_1058895	0.321422	1.59673	-0.456058	-0.543597	-0.918501
CC77DRAFT_1024412	0.425916	1.53718	-0.376637	-0.626823	-0.959638
CC77DRAFT_964840	0.417539	1.54796	-0.371319	-0.694927	-0.899258
CC77DRAFT_1013978	0.407473	1.55129	-0.378605	-0.656495	-0.92366
CC77DRAFT_1018630	0.501564	1.50427	-0.384049	-0.703599	-0.918185
CC77DRAFT_1032386	0.455234	1.53491	-0.447783	-0.618114	-0.924248
CC77DRAFT_1060728	0.436733	1.54969	-0.46836	-0.62463	-0.893428
CC77DRAFT_1019795	0.461517	1.52313	-0.441516	-0.569686	-0.973446
CC77DRAFT_984117	0.409173	1.54261	-0.401724	-0.562644	-0.987413
CC77DRAFT_1026480	0.318195	1.57202	-0.298113	-0.607346	-0.98476
CC77DRAFT_951728	0.331657	1.57033	-0.340105	-0.570379	-0.9915
CC77DRAFT_1018631	0.369258	1.53673	-0.286844	-0.576076	-1.04306
CC77DRAFT_1099474	0.397265	1.53289	-0.294654	-0.633155	-1.00235
CC77DRAFT_1086856	0.387612	1.57743	-0.434223	-0.740878	-0.789943
CC77DRAFT_967385	0.328691	1.61179	-0.494419	-0.677856	-0.768209
CC77DRAFT_952132	0.326978	1.61366	-0.503132	-0.681149	-0.756358
CC77DRAFT_529095	0.341674	1.6026	-0.466234	-0.687816	-0.790227
CC77DRAFT_1025755	0.37839	1.5905	-0.513382	-0.681283	-0.774225
CC77DRAFT_1020256	0.373921	1.59397	-0.527966	-0.675162	-0.764761
CC77DRAFT_1048404	0.371069	1.59257	-0.490692	-0.720946	-0.751997
CC77DRAFT_1029086	0.417607	1.57357	-0.558176	-0.641734	-0.791266
CC77DRAFT_1100284	0.410098	1.57263	-0.488839	-0.703231	-0.790662
CC77DRAFT_9380	0.389897	1.57979	-0.481791	-0.662748	-0.825152
CC77DRAFT_1059110	0.437908	1.56847	-0.604718	-0.708441	-0.693222
CC77DRAFT_949198	0.450235	1.56103	-0.581826	-0.72676	-0.702683
CC77DRAFT_1026272	0.466643	1.54723	-0.523774	-0.788683	-0.701411
CC77DRAFT_1016965	0.492232	1.53224	-0.50751	-0.788291	-0.728675
CC77DRAFT_699440	0.291293	1.63219	-0.535171	-0.671682	-0.716627
CC77DRAFT_1025837	0.261674	1.64568	-0.553509	-0.691894	-0.661951
CC77DRAFT_1024948	0.262914	1.64302	-0.52173	-0.71627	-0.66793
CC77DRAFT_1032621	0.339162	1.61361	-0.570509	-0.705749	-0.676514
CC77DRAFT_1038880	0.349354	1.60875	-0.564672	-0.68675	-0.706681
CC77DRAFT_955847	0.316339	1.6124	-0.454271	-0.795089	-0.679381
CC77DRAFT_981387	0.337474	1.60877	-0.508415	-0.772843	-0.664984
CC77DRAFT_1017695	0.281457	1.63206	-0.482461	-0.701053	-0.730006
CC77DRAFT_1097948	0.282094	1.63067	-0.470705	-0.719565	-0.722495
CC77DRAFT_1009395	0.249304	1.63846	-0.420468	-0.730548	-0.736749
CC77DRAFT_1031803	0.227163	1.65093	-0.451082	-0.689405	-0.737608
CC77DRAFT_1033969	0.202656	1.65976	-0.442071	-0.710056	-0.710292
CC77DRAFT_1033357	0.50991	1.48617	-0.297641	-0.835824	-0.862614
CC77DRAFT_964749	0.508945	1.49446	-0.336342	-0.78416	-0.882906
CC77DRAFT_944241	0.52383	1.48518	-0.329947	-0.813446	-0.865615
CC77DRAFT_418729	0.554995	1.48742	-0.43935	-0.773062	-0.830004
CC77DRAFT_1019127	0.496987	1.51673	-0.413684	-0.825758	-0.77428
CC77DRAFT_707842	0.497894	1.5228	-0.454339	-0.782003	-0.784356
CC77DRAFT_1054255	0.386056	1.54659	-0.28299	-0.729233	-0.920418
CC77DRAFT_1024038	0.357325	1.5795	-0.3713	-0.698516	-0.86701
CC77DRAFT_1025782	0.375224	1.56295	-0.327727	-0.727047	-0.883399
CC77DRAFT_1054553	0.388085	1.54919	-0.286054	-0.7793	-0.871925
CC77DRAFT_1061472	0.40577	1.54509	-0.304419	-0.820442	-0.825994
CC77DRAFT_1024515	0.379146	1.56748	-0.349481	-0.769449	-0.827693
CC77DRAFT_164079	0.409789	1.55467	-0.366333	-0.84293	-0.755201
CC77DRAFT_94049	0.39902	1.56821	-0.41778	-0.832039	-0.717409
CC77DRAFT_967269	0.310543	1.59906	-0.3504	-0.843744	-0.715459
CC77DRAFT_1019257	0.311421	1.59801	-0.341095	-0.824143	-0.744194
CC77DRAFT_944846	0.327854	1.59068	-0.354335	-0.863823	-0.700371
CC77DRAFT_126738	0.336963	1.58562	-0.351768	-0.871473	-0.699338
CC77DRAFT_1016669	0.327835	1.59469	-0.379251	-0.857685	-0.685589
CC77DRAFT_1025531	0.377766	1.55789	-0.316523	-0.907819	-0.711309
CC77DRAFT_1096785	0.4128	1.54783	-0.358444	-0.905594	-0.696591
CC77DRAFT_794673	0.397859	1.54869	-0.37998	-0.972791	-0.593776
CC77DRAFT_1015149	0.491043	1.5127	-0.388938	-0.895524	-0.719285
CC77DRAFT_933937	0.451932	1.54064	-0.450754	-0.894212	-0.647606
CC77DRAFT_978094	0.444212	1.50532	-0.248605	-0.969468	-0.731456
CC77DRAFT_932261	0.461639	1.50061	-0.272813	-0.974244	-0.715187
CC77DRAFT_1097530	0.421224	1.52879	-0.289437	-0.937106	-0.723475
CC77DRAFT_1067322	0.397659	1.52295	-0.258284	-1.02367	-0.638657
CC77DRAFT_949386	0.459902	1.46116	-0.436625	-0.31732	-1.16712
CC77DRAFT_996138	0.476491	1.49569	-0.5552	-0.374067	-1.04292
[truncated: 9,965 more rows]

## Sheet: Table S3-2
Table S3-2. List of enriched GO terms in the biological process category of the 1505 genes of cluster 3 listed in Table S3-1. GO enrichment analysis of genes was performed with a public web tool ( http://www.geneontology.org/) to determine the significantly enriched GO terms in the data set of biological processes in A. alternata with a significance of p value < 0.05. Data were derived from Figur…
GO term ID	Description	Gene ratio	Bg ratio	p-value	−Log10p	Gene ID	Gene number
GO:0006399	tRNA metabolic process	61/680	173/3727	1.07453e-05	-4.96878	CC77DRAFT_1005707|CC77DRAFT_1010262|CC77DRAFT_1015123|CC77DRAFT_1017262|CC77DRAFT_1017951|CC77DRAFT_1018195|CC77DRAFT_1018247|CC77DRAFT_1018817|CC77DRAFT_1019668|CC77DRAFT_1021093|CC77DRAFT_1021904|CC77DRAFT_1022996|CC77DRAFT_1023822|CC77DRAFT_1024355|CC77DRAFT_1024871|CC77DRAFT_1025382|CC77DRAFT_1026326|CC77DRAFT_1026345|CC77DRAFT_1034083|CC77DRAFT_1036315|CC77DRAFT_1038445|CC77DRAFT_1045585|CC7…	61
GO:0034248	regulation of cellular amide metabolic process	42/680	102/3727	1.54021e-05	-4.81242	CC77DRAFT_1008451|CC77DRAFT_1012630|CC77DRAFT_1013385|CC77DRAFT_1018666|CC77DRAFT_1018916|CC77DRAFT_1019761|CC77DRAFT_1020494|CC77DRAFT_1026052|CC77DRAFT_1026326|CC77DRAFT_1027492|CC77DRAFT_1027901|CC77DRAFT_1028159|CC77DRAFT_1029253|CC77DRAFT_1030019|CC77DRAFT_1030704|CC77DRAFT_1033495|CC77DRAFT_1038604|CC77DRAFT_1086463|CC77DRAFT_1096770|CC77DRAFT_134670|CC77DRAFT_154566|CC77DRAFT_18514|CC77DRA…	42
GO:0006417	regulation of translation	37/680	88/3727	3.48262e-05	-4.45809	CC77DRAFT_1008451|CC77DRAFT_1012630|CC77DRAFT_1018666|CC77DRAFT_1018916|CC77DRAFT_1019761|CC77DRAFT_1020494|CC77DRAFT_1026052|CC77DRAFT_1026326|CC77DRAFT_1027492|CC77DRAFT_1027901|CC77DRAFT_1028159|CC77DRAFT_1030019|CC77DRAFT_1030704|CC77DRAFT_1033495|CC77DRAFT_1038604|CC77DRAFT_1086463|CC77DRAFT_1096770|CC77DRAFT_134670|CC77DRAFT_154566|CC77DRAFT_18514|CC77DRAFT_228431|CC77DRAFT_267163|CC77DRAFT…	37
GO:0010467	gene expression	223/680	949/3727	5.50234e-05	-4.25945	CC77DRAFT_1005707|CC77DRAFT_1010262|CC77DRAFT_1012630|CC77DRAFT_1013385|CC77DRAFT_1013699|CC77DRAFT_1015123|CC77DRAFT_1015454|CC77DRAFT_1015555|CC77DRAFT_1016101|CC77DRAFT_1016285|CC77DRAFT_1016409|CC77DRAFT_1016697|CC77DRAFT_1016775|CC77DRAFT_1017146|CC77DRAFT_1017234|CC77DRAFT_1017262|CC77DRAFT_1017937|CC77DRAFT_1017951|CC77DRAFT_1018096|CC77DRAFT_1018165|CC77DRAFT_1018195|CC77DRAFT_1018247|CC7…	223
GO:0010608	posttranscriptional regulation of gene expression	40/680	103/3727	7.04856e-05	-4.1519	CC77DRAFT_1008451|CC77DRAFT_1012630|CC77DRAFT_1018666|CC77DRAFT_1018916|CC77DRAFT_1019761|CC77DRAFT_1020494|CC77DRAFT_1026052|CC77DRAFT_1026326|CC77DRAFT_1027492|CC77DRAFT_1027901|CC77DRAFT_1028159|CC77DRAFT_1030019|CC77DRAFT_1030704|CC77DRAFT_1033495|CC77DRAFT_1038604|CC77DRAFT_1086463|CC77DRAFT_1096770|CC77DRAFT_134670|CC77DRAFT_154566|CC77DRAFT_18514|CC77DRAFT_212356|CC77DRAFT_228431|CC77DRAFT…	40
GO:0016070	RNA metabolic process	182/680	754/3727	0.00010734	-3.96924	CC77DRAFT_1005707|CC77DRAFT_1010262|CC77DRAFT_1012630|CC77DRAFT_1013385|CC77DRAFT_1013699|CC77DRAFT_1015123|CC77DRAFT_1015454|CC77DRAFT_1016101|CC77DRAFT_1016409|CC77DRAFT_1016697|CC77DRAFT_1016775|CC77DRAFT_1017234|CC77DRAFT_1017262|CC77DRAFT_1017937|CC77DRAFT_1017951|CC77DRAFT_1018165|CC77DRAFT_1018195|CC77DRAFT_1018247|CC77DRAFT_1018365|CC77DRAFT_1018817|CC77DRAFT_1018842|CC77DRAFT_1018916|CC7…	182
GO:0008033	tRNA processing	40/680	106/3727	0.000116518	-3.93361	CC77DRAFT_1005707|CC77DRAFT_1010262|CC77DRAFT_1017951|CC77DRAFT_1018195|CC77DRAFT_1018817|CC77DRAFT_1019668|CC77DRAFT_1021093|CC77DRAFT_1021904|CC77DRAFT_1023822|CC77DRAFT_1024355|CC77DRAFT_1024871|CC77DRAFT_1025382|CC77DRAFT_1026326|CC77DRAFT_1026345|CC77DRAFT_1036315|CC77DRAFT_1038445|CC77DRAFT_1049299|CC77DRAFT_1067120|CC77DRAFT_1096770|CC77DRAFT_1100523|CC77DRAFT_176449|CC77DRAFT_250483|CC77D…	40
GO:0006396	RNA processing	122/680	476/3727	0.000274474	-3.5615	CC77DRAFT_1005707|CC77DRAFT_1010262|CC77DRAFT_1012630|CC77DRAFT_1015454|CC77DRAFT_1016101|CC77DRAFT_1016409|CC77DRAFT_1016697|CC77DRAFT_1016775|CC77DRAFT_1017937|CC77DRAFT_1017951|CC77DRAFT_1018165|CC77DRAFT_1018195|CC77DRAFT_1018365|CC77DRAFT_1018817|CC77DRAFT_1019002|CC77DRAFT_1019183|CC77DRAFT_1019668|CC77DRAFT_1020386|CC77DRAFT_1020618|CC77DRAFT_1020691|CC77DRAFT_1021093|CC77DRAFT_1021433|CC7…	122
GO:0034660	ncRNA metabolic process	104/680	407/3727	0.000911541	-3.04022	CC77DRAFT_1005707|CC77DRAFT_1010262|CC77DRAFT_1015123|CC77DRAFT_1016101|CC77DRAFT_1016697|CC77DRAFT_1016775|CC77DRAFT_1017262|CC77DRAFT_1017937|CC77DRAFT_1017951|CC77DRAFT_1018165|CC77DRAFT_1018195|CC77DRAFT_1018247|CC77DRAFT_1018365|CC77DRAFT_1018817|CC77DRAFT_1019002|CC77DRAFT_1019668|CC77DRAFT_1020691|CC77DRAFT_1021093|CC77DRAFT_1021904|CC77DRAFT_1022661|CC77DRAFT_1022996|CC77DRAFT_1023822|CC7…	104
GO:0006400	tRNA modification	29/680	78/3727	0.00120122	-2.92038	CC77DRAFT_1005707|CC77DRAFT_1010262|CC77DRAFT_1017951|CC77DRAFT_1018817|CC77DRAFT_1021093|CC77DRAFT_1021904|CC77DRAFT_1023822|CC77DRAFT_1024355|CC77DRAFT_1025382|CC77DRAFT_1026345|CC77DRAFT_1036315|CC77DRAFT_1049299|CC77DRAFT_1096770|CC77DRAFT_1100523|CC77DRAFT_176449|CC77DRAFT_544821|CC77DRAFT_584800|CC77DRAFT_804036|CC77DRAFT_928378|CC77DRAFT_929848|CC77DRAFT_931540|CC77DRAFT_937330|CC77DRAFT_9…	29
GO:0140053	mitochondrial gene expression	36/680	107/3727	0.00142378	-2.84656	CC77DRAFT_1015123|CC77DRAFT_1016285|CC77DRAFT_1019040|CC77DRAFT_1019159|CC77DRAFT_1019924|CC77DRAFT_1020392|CC77DRAFT_1021093|CC77DRAFT_1021433|CC77DRAFT_1021901|CC77DRAFT_1022629|CC77DRAFT_1022996|CC77DRAFT_1026052|CC77DRAFT_1038445|CC77DRAFT_1042124|CC77DRAFT_1045332|CC77DRAFT_1045585|CC77DRAFT_1049299|CC77DRAFT_1056571|CC77DRAFT_1057788|CC77DRAFT_1090350|CC77DRAFT_218551|CC77DRAFT_801567|CC77D…	36
GO:0006839	mitochondrial transport	36/680	108/3727	0.00162635	-2.78878	CC77DRAFT_1007405|CC77DRAFT_1018096|CC77DRAFT_1018597|CC77DRAFT_1019773|CC77DRAFT_1020900|CC77DRAFT_1021148|CC77DRAFT_1022767|CC77DRAFT_1025053|CC77DRAFT_1026307|CC77DRAFT_1027787|CC77DRAFT_1028972|CC77DRAFT_1041135|CC77DRAFT_1044800|CC77DRAFT_1048413|CC77DRAFT_1048627|CC77DRAFT_1059460|CC77DRAFT_1062351|CC77DRAFT_1065622|CC77DRAFT_1067619|CC77DRAFT_1086284|CC77DRAFT_241216|CC77DRAFT_241364|CC77D…	36
GO:0009451	RNA modification	35/680	104/3727	0.00164467	-2.78392	CC77DRAFT_1005707|CC77DRAFT_1010262|CC77DRAFT_1016775|CC77DRAFT_1017951|CC77DRAFT_1018817|CC77DRAFT_1021093|CC77DRAFT_1021904|CC77DRAFT_1023822|CC77DRAFT_1024355|CC77DRAFT_1025382|CC77DRAFT_1026345|CC77DRAFT_1026688|CC77DRAFT_1036315|CC77DRAFT_1049299|CC77DRAFT_1096770|CC77DRAFT_1100523|CC77DRAFT_176449|CC77DRAFT_499652|CC77DRAFT_544821|CC77DRAFT_584800|CC77DRAFT_618108|CC77DRAFT_804036|CC77DRAFT…	35
GO:2000765	regulation of cytoplasmic translation	16/680	33/3727	0.00195632	-2.70856	CC77DRAFT_1008451|CC77DRAFT_1018666|CC77DRAFT_1019761|CC77DRAFT_1020494|CC77DRAFT_1027901|CC77DRAFT_1030019|CC77DRAFT_1030704|CC77DRAFT_1038604|CC77DRAFT_1096770|CC77DRAFT_134670|CC77DRAFT_154566|CC77DRAFT_488146|CC77DRAFT_849463|CC77DRAFT_961788|CC77DRAFT_963193|CC77DRAFT_963513	16
GO:0032543	mitochondrial translation	32/680	95/3727	0.00253564	-2.59591	CC77DRAFT_1015123|CC77DRAFT_1016285|CC77DRAFT_1019040|CC77DRAFT_1019159|CC77DRAFT_1019924|CC77DRAFT_1020392|CC77DRAFT_1021093|CC77DRAFT_1021433|CC77DRAFT_1021901|CC77DRAFT_1022996|CC77DRAFT_1026052|CC77DRAFT_1042124|CC77DRAFT_1045332|CC77DRAFT_1045585|CC77DRAFT_1056571|CC77DRAFT_1057788|CC77DRAFT_1090350|CC77DRAFT_218551|CC77DRAFT_801567|CC77DRAFT_927978|CC77DRAFT_940730|CC77DRAFT_941989|CC77DRAF…	32
GO:0043412	macromolecule modification	155/680	675/3727	0.00279426	-2.55373	CC77DRAFT_1004731|CC77DRAFT_1005267|CC77DRAFT_1005707|CC77DRAFT_1008451|CC77DRAFT_1010262|CC77DRAFT_1011209|CC77DRAFT_1011612|CC77DRAFT_1014774|CC77DRAFT_1015716|CC77DRAFT_1016542|CC77DRAFT_1016692|CC77DRAFT_1016775|CC77DRAFT_1017141|CC77DRAFT_1017441|CC77DRAFT_1017951|CC77DRAFT_1018264|CC77DRAFT_1018817|CC77DRAFT_1018842|CC77DRAFT_1019217|CC77DRAFT_1019454|CC77DRAFT_1019513|CC77DRAFT_1019554|CC7…	155
GO:0016071	mRNA metabolic process	66/680	248/3727	0.00376019	-2.42479	CC77DRAFT_1012630|CC77DRAFT_1015454|CC77DRAFT_1016409|CC77DRAFT_1017951|CC77DRAFT_1018916|CC77DRAFT_1019183|CC77DRAFT_1019668|CC77DRAFT_1020386|CC77DRAFT_1020618|CC77DRAFT_1022511|CC77DRAFT_1022713|CC77DRAFT_1023632|CC77DRAFT_1024281|CC77DRAFT_1024871|CC77DRAFT_1028159|CC77DRAFT_1028648|CC77DRAFT_1034770|CC77DRAFT_1038445|CC77DRAFT_1038844|CC77DRAFT_1040560|CC77DRAFT_1049339|CC77DRAFT_1052158|CC7…	66
GO:0044743	protein transmembrane import into intracellular organelle	20/680	51/3727	0.004144	-2.38258	CC77DRAFT_1007405|CC77DRAFT_1018132|CC77DRAFT_1020900|CC77DRAFT_1021148|CC77DRAFT_1022767|CC77DRAFT_1028972|CC77DRAFT_1036055|CC77DRAFT_1041135|CC77DRAFT_1048413|CC77DRAFT_1048627|CC77DRAFT_1067619|CC77DRAFT_443181|CC77DRAFT_844042|CC77DRAFT_924279|CC77DRAFT_934015|CC77DRAFT_947176|CC77DRAFT_947642|CC77DRAFT_961215|CC77DRAFT_980495|CC77DRAFT_988032	20
GO:0009247	glycolipid biosynthetic process	15/680	33/3727	0.00431557	-2.36496	CC77DRAFT_1014774|CC77DRAFT_1017441|CC77DRAFT_1018386|CC77DRAFT_1019513|CC77DRAFT_1023409|CC77DRAFT_1038391|CC77DRAFT_145490|CC77DRAFT_518427|CC77DRAFT_532938|CC77DRAFT_55915|CC77DRAFT_861258|CC77DRAFT_946023|CC77DRAFT_972782|CC77DRAFT_975802|CC77DRAFT_979832	15
GO:0034470	ncRNA processing	81/680	322/3727	0.00496535	-2.30405	CC77DRAFT_1005707|CC77DRAFT_1010262|CC77DRAFT_1016101|CC77DRAFT_1016697|CC77DRAFT_1016775|CC77DRAFT_1017937|CC77DRAFT_1017951|CC77DRAFT_1018165|CC77DRAFT_1018195|CC77DRAFT_1018365|CC77DRAFT_1018817|CC77DRAFT_1019002|CC77DRAFT_1019668|CC77DRAFT_1020691|CC77DRAFT_1021093|CC77DRAFT_1021904|CC77DRAFT_1022661|CC77DRAFT_1023822|CC77DRAFT_1024355|CC77DRAFT_1024871|CC77DRAFT_1025382|CC77DRAFT_1026326|CC7…	81
GO:0034250	positive regulation of cellular amide metabolic process	14/680	32/3727	0.00744451	-2.12816	CC77DRAFT_1012630|CC77DRAFT_1013385|CC77DRAFT_1026326|CC77DRAFT_1027492|CC77DRAFT_1029253|CC77DRAFT_1033495|CC77DRAFT_488146|CC77DRAFT_914070|CC77DRAFT_931832|CC77DRAFT_938043|CC77DRAFT_946668|CC77DRAFT_954745|CC77DRAFT_955881|CC77DRAFT_965454	14
GO:0072655	establishment of protein localization to mitochondrion	21/680	59/3727	0.00813707	-2.08953	CC77DRAFT_1007405|CC77DRAFT_1018096|CC77DRAFT_1020900|CC77DRAFT_1021148|CC77DRAFT_1022767|CC77DRAFT_1025053|CC77DRAFT_1028972|CC77DRAFT_1041135|CC77DRAFT_1048413|CC77DRAFT_1048627|CC77DRAFT_1059460|CC77DRAFT_1067619|CC77DRAFT_241216|CC77DRAFT_241364|CC77DRAFT_443181|CC77DRAFT_910342|CC77DRAFT_924279|CC77DRAFT_949826|CC77DRAFT_980495|CC77DRAFT_982004|CC77DRAFT_988032	21
GO:0070585	protein localization to mitochondrion	21/680	59/3727	0.00813707	-2.08953	CC77DRAFT_1007405|CC77DRAFT_1018096|CC77DRAFT_1020900|CC77DRAFT_1021148|CC77DRAFT_1022767|CC77DRAFT_1025053|CC77DRAFT_1028972|CC77DRAFT_1041135|CC77DRAFT_1048413|CC77DRAFT_1048627|CC77DRAFT_1059460|CC77DRAFT_1067619|CC77DRAFT_241216|CC77DRAFT_241364|CC77DRAFT_443181|CC77DRAFT_910342|CC77DRAFT_924279|CC77DRAFT_949826|CC77DRAFT_980495|CC77DRAFT_982004|CC77DRAFT_988032	21
GO:0008380	RNA splicing	41/680	145/3727	0.00922619	-2.03498	CC77DRAFT_1015454|CC77DRAFT_1016409|CC77DRAFT_1018195|CC77DRAFT_1019183|CC77DRAFT_1020386|CC77DRAFT_1020618|CC77DRAFT_1022511|CC77DRAFT_1022713|CC77DRAFT_1024281|CC77DRAFT_1026326|CC77DRAFT_1034770|CC77DRAFT_1038844|CC77DRAFT_1040560|CC77DRAFT_1049339|CC77DRAFT_1056571|CC77DRAFT_1057555|CC77DRAFT_1059602|CC77DRAFT_1060047|CC77DRAFT_1061163|CC77DRAFT_120834|CC77DRAFT_130164|CC77DRAFT_250483|CC77DR…	41
GO:1901137	carbohydrate derivative biosynthetic process	51/680	192/3727	0.0106782	-1.9715	CC77DRAFT_1004315|CC77DRAFT_1008815|CC77DRAFT_1011612|CC77DRAFT_1014774|CC77DRAFT_1016442|CC77DRAFT_1017441|CC77DRAFT_1018386|CC77DRAFT_1019513|CC77DRAFT_1021974|CC77DRAFT_1023409|CC77DRAFT_1025365|CC77DRAFT_1026307|CC77DRAFT_1027787|CC77DRAFT_1029493|CC77DRAFT_1038391|CC77DRAFT_1039659|CC77DRAFT_1044800|CC77DRAFT_1052960|CC77DRAFT_1054477|CC77DRAFT_1058226|CC77DRAFT_1062351|CC77DRAFT_1065622|CC7…	51
GO:1901135	carbohydrate derivative metabolic process	71/680	286/3727	0.0108101	-1.96617	CC77DRAFT_1004315|CC77DRAFT_1008815|CC77DRAFT_1011612|CC77DRAFT_1014774|CC77DRAFT_1016442|CC77DRAFT_1017441|CC77DRAFT_1017876|CC77DRAFT_1018030|CC77DRAFT_1018386|CC77DRAFT_1018877|CC77DRAFT_1019513|CC77DRAFT_1020634|CC77DRAFT_1021974|CC77DRAFT_1022768|CC77DRAFT_1023312|CC77DRAFT_1023409|CC77DRAFT_1025053|CC77DRAFT_1025365|CC77DRAFT_1026307|CC77DRAFT_1027787|CC77DRAFT_1028817|CC77DRAFT_1029493|CC7…	71
GO:0006626	protein targeting to mitochondrion	20/680	57/3727	0.0109256	-1.96155	CC77DRAFT_1007405|CC77DRAFT_1018096|CC77DRAFT_1020900|CC77DRAFT_1021148|CC77DRAFT_1022767|CC77DRAFT_1025053|CC77DRAFT_1028972|CC77DRAFT_1041135|CC77DRAFT_1048413|CC77DRAFT_1048627|CC77DRAFT_1059460|CC77DRAFT_1067619|CC77DRAFT_241216|CC77DRAFT_241364|CC77DRAFT_443181|CC77DRAFT_910342|CC77DRAFT_924279|CC77DRAFT_949826|CC77DRAFT_980495|CC77DRAFT_988032	20
GO:1990542	mitochondrial transmembrane transport	26/680	82/3727	0.0115113	-1.93888	CC77DRAFT_1007405|CC77DRAFT_1019773|CC77DRAFT_1020900|CC77DRAFT_1021148|CC77DRAFT_1022767|CC77DRAFT_1026307|CC77DRAFT_1027787|CC77DRAFT_1028972|CC77DRAFT_1041135|CC77DRAFT_1044800|CC77DRAFT_1048413|CC77DRAFT_1048627|CC77DRAFT_1062351|CC77DRAFT_1065622|CC77DRAFT_1067619|CC77DRAFT_1086284|CC77DRAFT_264005|CC77DRAFT_443181|CC77DRAFT_510264|CC77DRAFT_801567|CC77DRAFT_924279|CC77DRAFT_928280|CC77DRAFT…	26
GO:0002098	tRNA wobble uridine modification	12/680	27/3727	0.0116949	-1.932	CC77DRAFT_1010262|CC77DRAFT_1021093|CC77DRAFT_1021904|CC77DRAFT_1025382|CC77DRAFT_1036315|CC77DRAFT_1096770|CC77DRAFT_176449|CC77DRAFT_544821|CC77DRAFT_941989|CC77DRAFT_961788|CC77DRAFT_963193|CC77DRAFT_991231	12
GO:0001510	RNA methylation	15/680	38/3727	0.0117099	-1.93145	CC77DRAFT_1005707|CC77DRAFT_1016775|CC77DRAFT_1018817|CC77DRAFT_1021093|CC77DRAFT_1026345|CC77DRAFT_1026688|CC77DRAFT_1049299|CC77DRAFT_499652|CC77DRAFT_584800|CC77DRAFT_618108|CC77DRAFT_863684|CC77DRAFT_950804|CC77DRAFT_960332|CC77DRAFT_963586|CC77DRAFT_991231	15
GO:0007005	mitochondrion organization	53/680	204/3727	0.0132158	-1.87891	CC77DRAFT_1007405|CC77DRAFT_1016296|CC77DRAFT_1016638|CC77DRAFT_1017728|CC77DRAFT_1018096|CC77DRAFT_1018358|CC77DRAFT_1018597|CC77DRAFT_1019012|CC77DRAFT_1019507|CC77DRAFT_1020741|CC77DRAFT_1020900|CC77DRAFT_1021148|CC77DRAFT_1022629|CC77DRAFT_1022767|CC77DRAFT_1024654|CC77DRAFT_1025053|CC77DRAFT_1025365|CC77DRAFT_1026533|CC77DRAFT_1027492|CC77DRAFT_1028972|CC77DRAFT_1034935|CC77DRAFT_1041135|CC7…	53
GO:0000956	nuclear-transcribed mRNA catabolic process	24/680	75/3727	0.0136365	-1.8653	CC77DRAFT_1012630|CC77DRAFT_1018916|CC77DRAFT_1019668|CC77DRAFT_1023632|CC77DRAFT_1024871|CC77DRAFT_1028159|CC77DRAFT_1028648|CC77DRAFT_1052158|CC77DRAFT_1067491|CC77DRAFT_1072130|CC77DRAFT_1073391|CC77DRAFT_141283|CC77DRAFT_242619|CC77DRAFT_250483|CC77DRAFT_267163|CC77DRAFT_574108|CC77DRAFT_679900|CC77DRAFT_694842|CC77DRAFT_924480|CC77DRAFT_926183|CC77DRAFT_928229|CC77DRAFT_932131|CC77DRAFT_9400…	24
GO:0006664	glycolipid metabolic process	15/680	39/3727	0.0139759	-1.85462	CC77DRAFT_1014774|CC77DRAFT_1017441|CC77DRAFT_1018386|CC77DRAFT_1019513|CC77DRAFT_1023409|CC77DRAFT_1038391|CC77DRAFT_145490|CC77DRAFT_518427|CC77DRAFT_532938|CC77DRAFT_55915|CC77DRAFT_861258|CC77DRAFT_946023|CC77DRAFT_972782|CC77DRAFT_975802|CC77DRAFT_979832	15
GO:1903509	liposaccharide metabolic process	15/680	39/3727	0.0139759	-1.85462	CC77DRAFT_1014774|CC77DRAFT_1017441|CC77DRAFT_1018386|CC77DRAFT_1019513|CC77DRAFT_1023409|CC77DRAFT_1038391|CC77DRAFT_145490|CC77DRAFT_518427|CC77DRAFT_532938|CC77DRAFT_55915|CC77DRAFT_861258|CC77DRAFT_946023|CC77DRAFT_972782|CC77DRAFT_975802|CC77DRAFT_979832	15
GO:0043900	regulation of multi-organism process	30/680	101/3727	0.014292	-1.84491	CC77DRAFT_1016542|CC77DRAFT_1016692|CC77DRAFT_1016899|CC77DRAFT_1018083|CC77DRAFT_1019217|CC77DRAFT_1019478|CC77DRAFT_1022713|CC77DRAFT_1024144|CC77DRAFT_1029253|CC77DRAFT_1029958|CC77DRAFT_1034762|CC77DRAFT_1035024|CC77DRAFT_1041378|CC77DRAFT_1062396|CC77DRAFT_1069693|CC77DRAFT_1091695|CC77DRAFT_1092832|CC77DRAFT_13710|CC77DRAFT_156510|CC77DRAFT_32558|CC77DRAFT_355337|CC77DRAFT_746480|CC77DRAFT_…	30
GO:0006506	GPI anchor biosynthetic process	12/680	28/3727	0.014432	-1.84067	CC77DRAFT_1014774|CC77DRAFT_1017441|CC77DRAFT_1019513|CC77DRAFT_1023409|CC77DRAFT_1038391|CC77DRAFT_518427|CC77DRAFT_532938|CC77DRAFT_55915|CC77DRAFT_946023|CC77DRAFT_972782|CC77DRAFT_975802|CC77DRAFT_979832	12
GO:0000375	RNA splicing, via transesterification reactions	37/680	132/3727	0.0144844	-1.8391	CC77DRAFT_1015454|CC77DRAFT_1016409|CC77DRAFT_1019183|CC77DRAFT_1020386|CC77DRAFT_1020618|CC77DRAFT_1022511|CC77DRAFT_1022713|CC77DRAFT_1024281|CC77DRAFT_1034770|CC77DRAFT_1038844|CC77DRAFT_1040560|CC77DRAFT_1049339|CC77DRAFT_1056571|CC77DRAFT_1057555|CC77DRAFT_1059602|CC77DRAFT_1060047|CC77DRAFT_1061163|CC77DRAFT_120834|CC77DRAFT_130164|CC77DRAFT_250483|CC77DRAFT_307704|CC77DRAFT_32558|CC77DRAFT…	37
GO:0043902	positive regulation of multi-organism process	23/680	72/3727	0.015792	-1.80156	CC77DRAFT_1016692|CC77DRAFT_1016899|CC77DRAFT_1018083|CC77DRAFT_1019217|CC77DRAFT_1019478|CC77DRAFT_1022713|CC77DRAFT_1024144|CC77DRAFT_1029253|CC77DRAFT_1034762|CC77DRAFT_1035024|CC77DRAFT_1062396|CC77DRAFT_1069693|CC77DRAFT_1091695|CC77DRAFT_13710|CC77DRAFT_156510|CC77DRAFT_355337|CC77DRAFT_746480|CC77DRAFT_925930|CC77DRAFT_927092|CC77DRAFT_938043|CC77DRAFT_940262|CC77DRAFT_946668|CC77DRAFT_979…	23
GO:0010468	regulation of gene expression	136/680	615/3727	0.0158878	-1.79894	CC77DRAFT_1005267|CC77DRAFT_1008451|CC77DRAFT_1012630|CC77DRAFT_1013385|CC77DRAFT_1013699|CC77DRAFT_1015716|CC77DRAFT_1016409|CC77DRAFT_1016542|CC77DRAFT_1016692|CC77DRAFT_1017234|CC77DRAFT_1018165|CC77DRAFT_1018666|CC77DRAFT_1018842|CC77DRAFT_1018916|CC77DRAFT_1019020|CC77DRAFT_1019022|CC77DRAFT_1019070|CC77DRAFT_1019217|CC77DRAFT_1019556|CC77DRAFT_1019668|CC77DRAFT_1019761|CC77DRAFT_1019788|CC7…	136
GO:0006383	transcription by RNA polymerase III	11/680	25/3727	0.0163608	-1.78619	CC77DRAFT_1017234|CC77DRAFT_1017262|CC77DRAFT_1034083|CC77DRAFT_1086263|CC77DRAFT_1095297|CC77DRAFT_685020|CC77DRAFT_908097|CC77DRAFT_944497|CC77DRAFT_945774|CC77DRAFT_980593|CC77DRAFT_982101	11
GO:0071806	protein transmembrane transport	21/680	64/3727	0.0164399	-1.7841	CC77DRAFT_1007405|CC77DRAFT_1018132|CC77DRAFT_1020900|CC77DRAFT_1021148|CC77DRAFT_1022767|CC77DRAFT_1028972|CC77DRAFT_1036055|CC77DRAFT_1041135|CC77DRAFT_1048413|CC77DRAFT_1048627|CC77DRAFT_1067619|CC77DRAFT_443181|CC77DRAFT_844042|CC77DRAFT_924279|CC77DRAFT_934015|CC77DRAFT_947176|CC77DRAFT_947642|CC77DRAFT_961215|CC77DRAFT_980495|CC77DRAFT_982004|CC77DRAFT_988032	21
GO:0006352	DNA-templated transcription, initiation	17/680	48/3727	0.0169756	-1.77018	CC77DRAFT_1012630|CC77DRAFT_1013385|CC77DRAFT_1013699|CC77DRAFT_1017234|CC77DRAFT_1018842|CC77DRAFT_1024144|CC77DRAFT_1052158|CC77DRAFT_1086263|CC77DRAFT_568745|CC77DRAFT_612252|CC77DRAFT_685020|CC77DRAFT_924154|CC77DRAFT_939978|CC77DRAFT_944497|CC77DRAFT_945774|CC77DRAFT_982101|CC77DRAFT_991466	17
GO:0006402	mRNA catabolic process	24/680	77/3727	0.0173735	-1.76011	CC77DRAFT_1012630|CC77DRAFT_1018916|CC77DRAFT_1019668|CC77DRAFT_1023632|CC77DRAFT_1024871|CC77DRAFT_1028159|CC77DRAFT_1028648|CC77DRAFT_1052158|CC77DRAFT_1067491|CC77DRAFT_1072130|CC77DRAFT_1073391|CC77DRAFT_141283|CC77DRAFT_242619|CC77DRAFT_250483|CC77DRAFT_267163|CC77DRAFT_574108|CC77DRAFT_679900|CC77DRAFT_694842|CC77DRAFT_924480|CC77DRAFT_926183|CC77DRAFT_928229|CC77DRAFT_932131|CC77DRAFT_9400…	24
GO:0006505	GPI anchor metabolic process	12/680	29/3727	0.0176297	-1.75375	CC77DRAFT_1014774|CC77DRAFT_1017441|CC77DRAFT_1019513|CC77DRAFT_1023409|CC77DRAFT_1038391|CC77DRAFT_518427|CC77DRAFT_532938|CC77DRAFT_55915|CC77DRAFT_946023|CC77DRAFT_972782|CC77DRAFT_975802|CC77DRAFT_979832	12
GO:0000377	RNA splicing, via transesterification reactions with bulged adenosine as nucleophile	36/680	130/3727	0.0181643	-1.74078	CC77DRAFT_1015454|CC77DRAFT_1016409|CC77DRAFT_1019183|CC77DRAFT_1020386|CC77DRAFT_1020618|CC77DRAFT_1022511|CC77DRAFT_1022713|CC77DRAFT_1024281|CC77DRAFT_1034770|CC77DRAFT_1038844|CC77DRAFT_1040560|CC77DRAFT_1049339|CC77DRAFT_1057555|CC77DRAFT_1059602|CC77DRAFT_1060047|CC77DRAFT_1061163|CC77DRAFT_120834|CC77DRAFT_130164|CC77DRAFT_250483|CC77DRAFT_307704|CC77DRAFT_32558|CC77DRAFT_408745|CC77DRAFT_…	36
GO:0000398	mRNA splicing, via spliceosome	36/680	130/3727	0.0181643	-1.74078	CC77DRAFT_1015454|CC77DRAFT_1016409|CC77DRAFT_1019183|CC77DRAFT_1020386|CC77DRAFT_1020618|CC77DRAFT_1022511|CC77DRAFT_1022713|CC77DRAFT_1024281|CC77DRAFT_1034770|CC77DRAFT_1038844|CC77DRAFT_1040560|CC77DRAFT_1049339|CC77DRAFT_1057555|CC77DRAFT_1059602|CC77DRAFT_1060047|CC77DRAFT_1061163|CC77DRAFT_120834|CC77DRAFT_130164|CC77DRAFT_250483|CC77DRAFT_307704|CC77DRAFT_32558|CC77DRAFT_408745|CC77DRAFT_…	36
GO:0030488	tRNA methylation	10/680	22/3727	0.0184608	-1.73375	CC77DRAFT_1005707|CC77DRAFT_1018817|CC77DRAFT_1021093|CC77DRAFT_1026345|CC77DRAFT_1049299|CC77DRAFT_584800|CC77DRAFT_950804|CC77DRAFT_960332|CC77DRAFT_963586|CC77DRAFT_991231	10
GO:1900247	regulation of cytoplasmic translational elongation	7/680	12/3727	0.0186945	-1.72829	CC77DRAFT_1008451|CC77DRAFT_1019761|CC77DRAFT_1020494|CC77DRAFT_1030019|CC77DRAFT_1096770|CC77DRAFT_961788|CC77DRAFT_963193	7
GO:0032259	methylation	30/680	105/3727	0.0214628	-1.66831	CC77DRAFT_1005707|CC77DRAFT_1014774|CC77DRAFT_1016775|CC77DRAFT_1018817|CC77DRAFT_1020257|CC77DRAFT_1021093|CC77DRAFT_1021984|CC77DRAFT_1026345|CC77DRAFT_1026688|CC77DRAFT_1030172|CC77DRAFT_1030704|CC77DRAFT_1049299|CC77DRAFT_243497|CC77DRAFT_399920|CC77DRAFT_488146|CC77DRAFT_499652|CC77DRAFT_519000|CC77DRAFT_584800|CC77DRAFT_618108|CC77DRAFT_861258|CC77DRAFT_863684|CC77DRAFT_927315|CC77DRAFT_946…	30
GO:0046467	membrane lipid biosynthetic process	18/680	54/3727	0.022483	-1.64815	CC77DRAFT_1014774|CC77DRAFT_1017441|CC77DRAFT_1018386|CC77DRAFT_1019513|CC77DRAFT_1020596|CC77DRAFT_1023409|CC77DRAFT_1023491|CC77DRAFT_1038391|CC77DRAFT_145490|CC77DRAFT_518427|CC77DRAFT_532938|CC77DRAFT_55915|CC77DRAFT_861258|CC77DRAFT_946023|CC77DRAFT_956395|CC77DRAFT_972782|CC77DRAFT_975802|CC77DRAFT_979832	18
GO:0045727	positive regulation of translation	10/680	23/3727	0.022941	-1.63939	CC77DRAFT_1012630|CC77DRAFT_1026326|CC77DRAFT_1027492|CC77DRAFT_1033495|CC77DRAFT_488146|CC77DRAFT_931832|CC77DRAFT_938043|CC77DRAFT_954745|CC77DRAFT_955881|CC77DRAFT_965454	10
GO:0065002	intracellular protein transmembrane transport	20/680	63/3727	0.0246006	-1.60905	CC77DRAFT_1007405|CC77DRAFT_1018132|CC77DRAFT_1020900|CC77DRAFT_1021148|CC77DRAFT_1022767|CC77DRAFT_1028972|CC77DRAFT_1036055|CC77DRAFT_1041135|CC77DRAFT_1048413|CC77DRAFT_1048627|CC77DRAFT_1067619|CC77DRAFT_443181|CC77DRAFT_844042|CC77DRAFT_924279|CC77DRAFT_934015|CC77DRAFT_947176|CC77DRAFT_947642|CC77DRAFT_961215|CC77DRAFT_980495|CC77DRAFT_988032	20
GO:0098781	ncRNA transcription	14/680	39/3727	0.0265241	-1.57636	CC77DRAFT_1017262|CC77DRAFT_1018165|CC77DRAFT_1024144|CC77DRAFT_1031411|CC77DRAFT_1034083|CC77DRAFT_1086263|CC77DRAFT_1091695|CC77DRAFT_1095297|CC77DRAFT_685020|CC77DRAFT_908097|CC77DRAFT_944497|CC77DRAFT_945774|CC77DRAFT_980593|CC77DRAFT_982101	14
GO:0006384	transcription initiation from RNA polymerase III promoter	6/680	10/3727	0.0265389	-1.57612	CC77DRAFT_1017234|CC77DRAFT_1086263|CC77DRAFT_685020|CC77DRAFT_944497|CC77DRAFT_945774|CC77DRAFT_982101	6
GO:0016558	protein import into peroxisome matrix	6/680	10/3727	0.0265389	-1.57612	CC77DRAFT_1036055|CC77DRAFT_844042|CC77DRAFT_934015|CC77DRAFT_947176|CC77DRAFT_947642|CC77DRAFT_961215	6
GO:0010811	positive regulation of cell-substrate adhesion	5/680	7/3727	0.0266147	-1.57488	CC77DRAFT_1016692|CC77DRAFT_1022713|CC77DRAFT_1035024|CC77DRAFT_355337|CC77DRAFT_979123	5
GO:0010810	regulation of cell-substrate adhesion	5/680	7/3727	0.0266147	-1.57488	CC77DRAFT_1016692|CC77DRAFT_1022713|CC77DRAFT_1035024|CC77DRAFT_355337|CC77DRAFT_979123	5
GO:0006448	regulation of translational elongation	8/680	17/3727	0.0293241	-1.53278	CC77DRAFT_1008451|CC77DRAFT_1019761|CC77DRAFT_1020494|CC77DRAFT_1030019|CC77DRAFT_1096770|CC77DRAFT_961788|CC77DRAFT_963193|CC77DRAFT_991231	8
GO:0009304	tRNA transcription	8/680	17/3727	0.0293241	-1.53278	CC77DRAFT_1017262|CC77DRAFT_1034083|CC77DRAFT_1086263|CC77DRAFT_1095297|CC77DRAFT_685020|CC77DRAFT_908097|CC77DRAFT_944497|CC77DRAFT_980593	8
GO:0007264	small GTPase mediated signal transduction	17/680	52/3727	0.0298773	-1.52466	CC77DRAFT_1016296|CC77DRAFT_1018083|CC77DRAFT_1018874|CC77DRAFT_1021335|CC77DRAFT_1027901|CC77DRAFT_1034762|CC77DRAFT_1041378|CC77DRAFT_1062396|CC77DRAFT_1063662|CC77DRAFT_156510|CC77DRAFT_213406|CC77DRAFT_862831|CC77DRAFT_948427|CC77DRAFT_950047|CC77DRAFT_953902|CC77DRAFT_954856|CC77DRAFT_979123	17
GO:0002097	tRNA wobble base modification	12/680	32/3727	0.0304131	-1.51694	CC77DRAFT_1010262|CC77DRAFT_1021093|CC77DRAFT_1021904|CC77DRAFT_1025382|CC77DRAFT_1036315|CC77DRAFT_1096770|CC77DRAFT_176449|CC77DRAFT_544821|CC77DRAFT_941989|CC77DRAFT_961788|CC77DRAFT_963193|CC77DRAFT_991231	12
GO:0034641	cellular nitrogen compound metabolic process	293/680	1462/3727	0.0325622	-1.48729	CC77DRAFT_1004315|CC77DRAFT_1005707|CC77DRAFT_1008815|CC77DRAFT_1010262|CC77DRAFT_1012630|CC77DRAFT_1013385|CC77DRAFT_1013699|CC77DRAFT_1015123|CC77DRAFT_1015454|CC77DRAFT_1016101|CC77DRAFT_1016285|CC77DRAFT_1016409|CC77DRAFT_1016697|CC77DRAFT_1016775|CC77DRAFT_1017234|CC77DRAFT_1017262|CC77DRAFT_1017876|CC77DRAFT_1017937|CC77DRAFT_1017951|CC77DRAFT_1018030|CC77DRAFT_1018165|CC77DRAFT_1018195|CC7…	293
GO:0010647	positive regulation of cell communication	18/680	57/3727	0.0331668	-1.4793	CC77DRAFT_1012293|CC77DRAFT_1016542|CC77DRAFT_1018874|CC77DRAFT_1021022|CC77DRAFT_1029253|CC77DRAFT_1033191|CC77DRAFT_1034762|CC77DRAFT_1037353|CC77DRAFT_1091695|CC77DRAFT_1093800|CC77DRAFT_312877|CC77DRAFT_663319|CC77DRAFT_925930|CC77DRAFT_926242|CC77DRAFT_953940|CC77DRAFT_984267|CC77DRAFT_986234|CC77DRAFT_994296	18
GO:0007006	mitochondrial membrane organization	17/680	53/3727	0.0340154	-1.46832	CC77DRAFT_1016296|CC77DRAFT_1018597|CC77DRAFT_1020741|CC77DRAFT_1020900|CC77DRAFT_1021148|CC77DRAFT_1022767|CC77DRAFT_1024654|CC77DRAFT_1025365|CC77DRAFT_1048413|CC77DRAFT_1057727|CC77DRAFT_1059460|CC77DRAFT_443181|CC77DRAFT_700708|CC77DRAFT_924279|CC77DRAFT_949826|CC77DRAFT_980495|CC77DRAFT_982004	17
GO:0000959	mitochondrial RNA metabolic process	10/680	25/3727	0.0341652	-1.46642	CC77DRAFT_1021093|CC77DRAFT_1022629|CC77DRAFT_1038445|CC77DRAFT_1045585|CC77DRAFT_1049299|CC77DRAFT_1056571|CC77DRAFT_801567|CC77DRAFT_934871|CC77DRAFT_941989|CC77DRAFT_955313	10
GO:0062013	positive regulation of small molecule metabolic process	10/680	25/3727	0.0341652	-1.46642	CC77DRAFT_1013385|CC77DRAFT_1022831|CC77DRAFT_1024437|CC77DRAFT_1027901|CC77DRAFT_1029253|CC77DRAFT_746480|CC77DRAFT_80979|CC77DRAFT_914070|CC77DRAFT_927092|CC77DRAFT_946668	10
GO:0006643	membrane lipid metabolic process	20/680	66/3727	0.035093	-1.45478	CC77DRAFT_1014774|CC77DRAFT_1017441|CC77DRAFT_1018386|CC77DRAFT_1019513|CC77DRAFT_1020596|CC77DRAFT_1023409|CC77DRAFT_1023491|CC77DRAFT_1024414|CC77DRAFT_1038391|CC77DRAFT_145490|CC77DRAFT_518427|CC77DRAFT_532938|CC77DRAFT_55915|CC77DRAFT_861258|CC77DRAFT_926989|CC77DRAFT_946023|CC77DRAFT_956395|CC77DRAFT_972782|CC77DRAFT_975802|CC77DRAFT_979832	20
GO:0006139	nucleobase-containing compound metabolic process	236/680	1159/3727	0.035343	-1.4517	CC77DRAFT_1004315|CC77DRAFT_1005707|CC77DRAFT_1008815|CC77DRAFT_1010262|CC77DRAFT_1012630|CC77DRAFT_1013385|CC77DRAFT_1013699|CC77DRAFT_1015123|CC77DRAFT_1015454|CC77DRAFT_1016101|CC77DRAFT_1016409|CC77DRAFT_1016697|CC77DRAFT_1016775|CC77DRAFT_1017234|CC77DRAFT_1017262|CC77DRAFT_1017876|CC77DRAFT_1017937|CC77DRAFT_1017951|CC77DRAFT_1018030|CC77DRAFT_1018165|CC77DRAFT_1018195|CC77DRAFT_1018247|CC7…	236
GO:0042776	mitochondrial ATP synthesis coupled proton transport	6/680	11/3727	0.0358127	-1.44596	CC77DRAFT_1026307|CC77DRAFT_1027787|CC77DRAFT_1044800|CC77DRAFT_1062351|CC77DRAFT_1065622|CC77DRAFT_972226	6
GO:0006661	phosphatidylinositol biosynthetic process	13/680	37/3727	0.0360057	-1.44363	CC77DRAFT_1004130|CC77DRAFT_1014774|CC77DRAFT_1017441|CC77DRAFT_1019513|CC77DRAFT_1023409|CC77DRAFT_1038391|CC77DRAFT_518427|CC77DRAFT_532938|CC77DRAFT_55915|CC77DRAFT_946023|CC77DRAFT_972782|CC77DRAFT_975802|CC77DRAFT_979832	13
GO:0070131	positive regulation of mitochondrial translation	4/680	5/3727	0.0371154	-1.43045	CC77DRAFT_1027492|CC77DRAFT_1033495|CC77DRAFT_954745|CC77DRAFT_955881	4
GO:0070129	regulation of mitochondrial translation	4/680	5/3727	0.0371154	-1.43045	CC77DRAFT_1027492|CC77DRAFT_1033495|CC77DRAFT_954745|CC77DRAFT_955881	4
GO:0062125	regulation of mitochondrial gene expression	4/680	5/3727	0.0371154	-1.43045	CC77DRAFT_1027492|CC77DRAFT_1033495|CC77DRAFT_954745|CC77DRAFT_955881	4
GO:0045785	positive regulation of cell adhesion	5/680	8/3727	0.0378917	-1.42146	CC77DRAFT_1016692|CC77DRAFT_1022713|CC77DRAFT_1035024|CC77DRAFT_355337|CC77DRAFT_979123	5
GO:1903833	positive regulation of cellular response to amino acid starvation	5/680	8/3727	0.0378917	-1.42146	CC77DRAFT_1021022|CC77DRAFT_1093800|CC77DRAFT_984267|CC77DRAFT_986234|CC77DRAFT_994296	5
GO:0046483	heterocycle metabolic process	252/680	1247/3727	0.0382089	-1.41784	CC77DRAFT_1004315|CC77DRAFT_1005707|CC77DRAFT_1008815|CC77DRAFT_1010262|CC77DRAFT_1012630|CC77DRAFT_1013385|CC77DRAFT_1013699|CC77DRAFT_1015123|CC77DRAFT_1015454|CC77DRAFT_1016101|CC77DRAFT_1016409|CC77DRAFT_1016697|CC77DRAFT_1016775|CC77DRAFT_1017234|CC77DRAFT_1017262|CC77DRAFT_1017876|CC77DRAFT_1017937|CC77DRAFT_1017951|CC77DRAFT_1018030|CC77DRAFT_1018165|CC77DRAFT_1018195|CC77DRAFT_1018247|CC7…	252
GO:0006397	mRNA processing	43/680	172/3727	0.0387182	-1.41208	CC77DRAFT_1012630|CC77DRAFT_1015454|CC77DRAFT_1016409|CC77DRAFT_1019183|CC77DRAFT_1020386|CC77DRAFT_1020618|CC77DRAFT_1022511|CC77DRAFT_1022713|CC77DRAFT_1023632|CC77DRAFT_1024281|CC77DRAFT_1034770|CC77DRAFT_1038445|CC77DRAFT_1038844|CC77DRAFT_1040560|CC77DRAFT_1049339|CC77DRAFT_1057555|CC77DRAFT_1059602|CC77DRAFT_1060047|CC77DRAFT_1061163|CC77DRAFT_120834|CC77DRAFT_130164|CC77DRAFT_250483|CC77DR…	43
GO:0006497	protein lipidation	14/680	42/3727	0.0412494	-1.38458	CC77DRAFT_1014774|CC77DRAFT_1017441|CC77DRAFT_1019513|CC77DRAFT_1023409|CC77DRAFT_1038391|CC77DRAFT_1065864|CC77DRAFT_518427|CC77DRAFT_532938|CC77DRAFT_55915|CC77DRAFT_946023|CC77DRAFT_972782|CC77DRAFT_975802|CC77DRAFT_979832|CC77DRAFT_988321	14
GO:0042158	lipoprotein biosynthetic process	14/680	42/3727	0.0412494	-1.38458	CC77DRAFT_1014774|CC77DRAFT_1017441|CC77DRAFT_1019513|CC77DRAFT_1023409|CC77DRAFT_1038391|CC77DRAFT_1065864|CC77DRAFT_518427|CC77DRAFT_532938|CC77DRAFT_55915|CC77DRAFT_946023|CC77DRAFT_972782|CC77DRAFT_975802|CC77DRAFT_979832|CC77DRAFT_988321	14
GO:0043414	macromolecule methylation	23/680	81/3727	0.0427372	-1.36919	CC77DRAFT_1005707|CC77DRAFT_1016775|CC77DRAFT_1018817|CC77DRAFT_1021093|CC77DRAFT_1021984|CC77DRAFT_1026345|CC77DRAFT_1026688|CC77DRAFT_1030172|CC77DRAFT_1030704|CC77DRAFT_1049299|CC77DRAFT_243497|CC77DRAFT_488146|CC77DRAFT_499652|CC77DRAFT_584800|CC77DRAFT_618108|CC77DRAFT_863684|CC77DRAFT_927315|CC77DRAFT_950804|CC77DRAFT_954892|CC77DRAFT_960332|CC77DRAFT_963586|CC77DRAFT_974058|CC77DRAFT_991231	23
GO:0045292	mRNA cis splicing, via spliceosome	27/680	99/3727	0.0428879	-1.36766	CC77DRAFT_1015454|CC77DRAFT_1016409|CC77DRAFT_1019183|CC77DRAFT_1020386|CC77DRAFT_1022511|CC77DRAFT_1022713|CC77DRAFT_1024281|CC77DRAFT_1034770|CC77DRAFT_1038844|CC77DRAFT_1040560|CC77DRAFT_1057555|CC77DRAFT_1059602|CC77DRAFT_1060047|CC77DRAFT_1061163|CC77DRAFT_120834|CC77DRAFT_130164|CC77DRAFT_307704|CC77DRAFT_668591|CC77DRAFT_729388|CC77DRAFT_768790|CC77DRAFT_92249|CC77DRAFT_92840|CC77DRAFT_940…	27
GO:0006807	nitrogen compound metabolic process	425/680	2196/3727	0.0436855	-1.35966	CC77DRAFT_1004315|CC77DRAFT_1004731|CC77DRAFT_1005267|CC77DRAFT_1005707|CC77DRAFT_1008451|CC77DRAFT_1008815|CC77DRAFT_1010262|CC77DRAFT_1011209|CC77DRAFT_1011612|CC77DRAFT_1012630|CC77DRAFT_1013385|CC77DRAFT_1013699|CC77DRAFT_1014774|CC77DRAFT_1015123|CC77DRAFT_1015454|CC77DRAFT_1015555|CC77DRAFT_1015716|CC77DRAFT_1016101|CC77DRAFT_1016196|CC77DRAFT_1016285|CC77DRAFT_1016409|CC77DRAFT_1016542|CC7…	425
GO:0006725	cellular aromatic compound metabolic process	250/680	1242/3727	0.0451732	-1.34512	CC77DRAFT_1004315|CC77DRAFT_1005707|CC77DRAFT_1008815|CC77DRAFT_1010262|CC77DRAFT_1012630|CC77DRAFT_1013385|CC77DRAFT_1013699|CC77DRAFT_1015123|CC77DRAFT_1015454|CC77DRAFT_1016101|CC77DRAFT_1016409|CC77DRAFT_1016697|CC77DRAFT_1016775|CC77DRAFT_1017234|CC77DRAFT_1017262|CC77DRAFT_1017876|CC77DRAFT_1017937|CC77DRAFT_1017951|CC77DRAFT_1018030|CC77DRAFT_1018165|CC77DRAFT_1018195|CC77DRAFT_1018247|CC7…	250
GO:0006464	cellular protein modification process	124/680	580/3727	0.0467326	-1.33038	CC77DRAFT_1004731|CC77DRAFT_1005267|CC77DRAFT_1008451|CC77DRAFT_1010262|CC77DRAFT_1011209|CC77DRAFT_1011612|CC77DRAFT_1014774|CC77DRAFT_1015716|CC77DRAFT_1016542|CC77DRAFT_1016692|CC77DRAFT_1017141|CC77DRAFT_1017441|CC77DRAFT_1018264|CC77DRAFT_1018842|CC77DRAFT_1019217|CC77DRAFT_1019454|CC77DRAFT_1019513|CC77DRAFT_1019554|CC77DRAFT_1019761|CC77DRAFT_1019788|CC77DRAFT_1019792|CC77DRAFT_1020494|CC7…	124
GO:0036211	protein modification process	124/680	580/3727	0.0467326	-1.33038	CC77DRAFT_1004731|CC77DRAFT_1005267|CC77DRAFT_1008451|CC77DRAFT_1010262|CC77DRAFT_1011209|CC77DRAFT_1011612|CC77DRAFT_1014774|CC77DRAFT_1015716|CC77DRAFT_1016542|CC77DRAFT_1016692|CC77DRAFT_1017141|CC77DRAFT_1017441|CC77DRAFT_1018264|CC77DRAFT_1018842|CC77DRAFT_1019217|CC77DRAFT_1019454|CC77DRAFT_1019513|CC77DRAFT_1019554|CC77DRAFT_1019761|CC77DRAFT_1019788|CC77DRAFT_1019792|CC77DRAFT_1020494|CC7…	124
GO:0006401	RNA catabolic process	27/680	100/3727	0.0468145	-1.32962	CC77DRAFT_1012630|CC77DRAFT_1018916|CC77DRAFT_1019668|CC77DRAFT_1023632|CC77DRAFT_1024871|CC77DRAFT_1028159|CC77DRAFT_1028648|CC77DRAFT_1039659|CC77DRAFT_1052158|CC77DRAFT_1060047|CC77DRAFT_1067491|CC77DRAFT_1072130|CC77DRAFT_1073391|CC77DRAFT_141283|CC77DRAFT_242619|CC77DRAFT_250483|CC77DRAFT_267163|CC77DRAFT_574108|CC77DRAFT_679900|CC77DRAFT_694842|CC77DRAFT_924480|CC77DRAFT_926183|CC77DRAFT_92…	27
GO:0015919	peroxisomal membrane transport	6/680	12/3727	0.0469334	-1.32852	CC77DRAFT_1036055|CC77DRAFT_844042|CC77DRAFT_934015|CC77DRAFT_947176|CC77DRAFT_947642|CC77DRAFT_961215	6
GO:0033238	regulation of cellular amine metabolic process	6/680	12/3727	0.0469334	-1.32852	CC77DRAFT_1013385|CC77DRAFT_1029253|CC77DRAFT_914070|CC77DRAFT_927092|CC77DRAFT_946289|CC77DRAFT_946668	6
GO:0030150	protein import into mitochondrial matrix	9/680	23/3727	0.047672	-1.32174	CC77DRAFT_1007405|CC77DRAFT_1020900|CC77DRAFT_1022767|CC77DRAFT_1028972|CC77DRAFT_1041135|CC77DRAFT_1067619|CC77DRAFT_443181|CC77DRAFT_980495|CC77DRAFT_988032	9
GO:0090407	organophosphate biosynthetic process	45/680	185/3727	0.0486456	-1.31296	CC77DRAFT_1004130|CC77DRAFT_1004315|CC77DRAFT_1008815|CC77DRAFT_1014774|CC77DRAFT_1016442|CC77DRAFT_1017441|CC77DRAFT_1017876|CC77DRAFT_1019513|CC77DRAFT_1020634|CC77DRAFT_1022612|CC77DRAFT_1023312|CC77DRAFT_1023409|CC77DRAFT_1024654|CC77DRAFT_1025365|CC77DRAFT_1026307|CC77DRAFT_1027787|CC77DRAFT_1038391|CC77DRAFT_1044800|CC77DRAFT_1052960|CC77DRAFT_1054477|CC77DRAFT_1062125|CC77DRAFT_1062351|CC7…	45
GO:0070646	protein modification by small protein removal	11/680	31/3727	0.0490458	-1.3094	CC77DRAFT_1015716|CC77DRAFT_1017141|CC77DRAFT_1018264|CC77DRAFT_1039178|CC77DRAFT_1046187|CC77DRAFT_1066510|CC77DRAFT_523094|CC77DRAFT_746480|CC77DRAFT_954892|CC77DRAFT_975455|CC77DRAFT_979588	11

## Sheet: Table S3-3
Table S3-3. List of enriched GO terms in the biological process category of the 753 genes of cluster 7 listed in Table S3-1. GO enrichment analysis of genes was performed with a public web tool ( http://www.geneontology.org/) to determine the significantly enriched GO terms in the data set of biological processes in A.alternata with a significance of p value < 0.05. Data were derived from Figure …
GO term ID	Description	Gene ratio	Bg ratio	p-value	-Log10p	Gene ID	Gene number
GO:0055114	oxidation-reduction process	40/196	335/3727	1.74959e-06	5.75706	CC77DRAFT_1006556|CC77DRAFT_1015578|CC77DRAFT_1016629|CC77DRAFT_1016841|CC77DRAFT_1017270|CC77DRAFT_1017735|CC77DRAFT_1018590|CC77DRAFT_1022984|CC77DRAFT_1024600|CC77DRAFT_1025667|CC77DRAFT_1029009|CC77DRAFT_1030213|CC77DRAFT_1030870|CC77DRAFT_1030936|CC77DRAFT_1037698|CC77DRAFT_1049125|CC77DRAFT_1051390|CC77DRAFT_1061558|CC77DRAFT_1063500|CC77DRAFT_1088563|CC77DRAFT_1092254|CC77DRAFT_1096856|CC7…	40
GO:0009082	branched-chain amino acid biosynthetic process	6/196	10/3727	7.5793e-05	4.12037	CC77DRAFT_1015234|CC77DRAFT_1016936|CC77DRAFT_1019197|CC77DRAFT_1051390|CC77DRAFT_546152|CC77DRAFT_955795	6
GO:0044283	small molecule biosynthetic process	31/196	277/3727	9.70842e-05	4.01285	CC77DRAFT_1000270|CC77DRAFT_1015234|CC77DRAFT_1015578|CC77DRAFT_1016629|CC77DRAFT_1016936|CC77DRAFT_1017735|CC77DRAFT_1017853|CC77DRAFT_1017866|CC77DRAFT_1019197|CC77DRAFT_1022955|CC77DRAFT_1024600|CC77DRAFT_1025667|CC77DRAFT_1029009|CC77DRAFT_1051390|CC77DRAFT_1061558|CC77DRAFT_1063500|CC77DRAFT_1064519|CC77DRAFT_1092254|CC77DRAFT_370839|CC77DRAFT_422587|CC77DRAFT_533468|CC77DRAFT_546152|CC77DRA…	31
GO:1901605	alpha-amino acid metabolic process	19/196	136/3727	0.000206383	3.68533	CC77DRAFT_1015234|CC77DRAFT_1016629|CC77DRAFT_1016936|CC77DRAFT_1019197|CC77DRAFT_1022955|CC77DRAFT_1025667|CC77DRAFT_1037698|CC77DRAFT_1051390|CC77DRAFT_1064519|CC77DRAFT_1092254|CC77DRAFT_183768|CC77DRAFT_533468|CC77DRAFT_546152|CC77DRAFT_941079|CC77DRAFT_948232|CC77DRAFT_949140|CC77DRAFT_955795|CC77DRAFT_955960|CC77DRAFT_973065	19
GO:0009081	branched-chain amino acid metabolic process	6/196	14/3727	0.00030999	3.50865	CC77DRAFT_1015234|CC77DRAFT_1016936|CC77DRAFT_1019197|CC77DRAFT_1051390|CC77DRAFT_546152|CC77DRAFT_955795	6
GO:0006629	lipid metabolic process	27/196	250/3727	0.000485199	3.31408	CC77DRAFT_1006172|CC77DRAFT_1015578|CC77DRAFT_1017409|CC77DRAFT_1017866|CC77DRAFT_1017927|CC77DRAFT_1026301|CC77DRAFT_1026898|CC77DRAFT_1029668|CC77DRAFT_1036661|CC77DRAFT_1063500|CC77DRAFT_1067141|CC77DRAFT_1096856|CC77DRAFT_15846|CC77DRAFT_210867|CC77DRAFT_370839|CC77DRAFT_5131|CC77DRAFT_593262|CC77DRAFT_59860|CC77DRAFT_903196|CC77DRAFT_923945|CC77DRAFT_927247|CC77DRAFT_929032|CC77DRAFT_938265|…	27
GO:1901607	alpha-amino acid biosynthetic process	14/196	89/3727	0.0005074	3.29465	CC77DRAFT_1015234|CC77DRAFT_1016936|CC77DRAFT_1019197|CC77DRAFT_1022955|CC77DRAFT_1025667|CC77DRAFT_1051390|CC77DRAFT_1064519|CC77DRAFT_1092254|CC77DRAFT_533468|CC77DRAFT_546152|CC77DRAFT_941079|CC77DRAFT_948232|CC77DRAFT_949140|CC77DRAFT_955795	14
GO:0009097	isoleucine biosynthetic process	4/196	6/3727	0.00100064	2.99972	CC77DRAFT_1015234|CC77DRAFT_1019197|CC77DRAFT_1051390|CC77DRAFT_546152	4
GO:0008652	cellular amino acid biosynthetic process	14/196	97/3727	0.00108768	2.9635	CC77DRAFT_1015234|CC77DRAFT_1016936|CC77DRAFT_1019197|CC77DRAFT_1022955|CC77DRAFT_1025667|CC77DRAFT_1051390|CC77DRAFT_1064519|CC77DRAFT_1092254|CC77DRAFT_533468|CC77DRAFT_546152|CC77DRAFT_941079|CC77DRAFT_948232|CC77DRAFT_949140|CC77DRAFT_955795	14
GO:0044255	cellular lipid metabolic process	25/196	237/3727	0.00108997	2.96258	CC77DRAFT_1015578|CC77DRAFT_1017409|CC77DRAFT_1017866|CC77DRAFT_1017927|CC77DRAFT_1026301|CC77DRAFT_1026898|CC77DRAFT_1029668|CC77DRAFT_1036661|CC77DRAFT_1063500|CC77DRAFT_1067141|CC77DRAFT_15846|CC77DRAFT_210867|CC77DRAFT_370839|CC77DRAFT_5131|CC77DRAFT_593262|CC77DRAFT_59860|CC77DRAFT_903196|CC77DRAFT_923945|CC77DRAFT_927247|CC77DRAFT_929032|CC77DRAFT_938265|CC77DRAFT_956233|CC77DRAFT_978132|CC…	25
GO:0006549	isoleucine metabolic process	4/196	7/3727	0.00151137	2.82063	CC77DRAFT_1015234|CC77DRAFT_1019197|CC77DRAFT_1051390|CC77DRAFT_546152	4
GO:0044281	small molecule metabolic process	47/196	585/3727	0.00222084	2.65348	CC77DRAFT_1000270|CC77DRAFT_1006556|CC77DRAFT_1015234|CC77DRAFT_1015578|CC77DRAFT_1016629|CC77DRAFT_1016841|CC77DRAFT_1016936|CC77DRAFT_1017270|CC77DRAFT_1017735|CC77DRAFT_1017853|CC77DRAFT_1017866|CC77DRAFT_1019197|CC77DRAFT_1022955|CC77DRAFT_1024428|CC77DRAFT_1024600|CC77DRAFT_1025667|CC77DRAFT_1029009|CC77DRAFT_1032980|CC77DRAFT_1037698|CC77DRAFT_1051390|CC77DRAFT_1061558|CC77DRAFT_1063500|CC7…	47
GO:0046486	glycerolipid metabolic process	13/196	96/3727	0.00272361	2.56486	CC77DRAFT_1017409|CC77DRAFT_1017927|CC77DRAFT_1036661|CC77DRAFT_1067141|CC77DRAFT_15846|CC77DRAFT_5131|CC77DRAFT_593262|CC77DRAFT_59860|CC77DRAFT_923945|CC77DRAFT_927247|CC77DRAFT_929032|CC77DRAFT_938265|CC77DRAFT_978132	13
GO:0050667	homocysteine metabolic process	4/196	9/3727	0.00302583	2.51916	CC77DRAFT_1022955|CC77DRAFT_1064519|CC77DRAFT_533468|CC77DRAFT_948232	4
GO:0044272	sulfur compound biosynthetic process	10/196	64/3727	0.0033634	2.47322	CC77DRAFT_1017853|CC77DRAFT_1022955|CC77DRAFT_1050574|CC77DRAFT_1064519|CC77DRAFT_1092254|CC77DRAFT_183768|CC77DRAFT_422587|CC77DRAFT_533468|CC77DRAFT_948232|CC77DRAFT_949140	10
GO:0006520	cellular amino acid metabolic process	20/196	189/3727	0.00337175	2.47214	CC77DRAFT_1015234|CC77DRAFT_1016629|CC77DRAFT_1016936|CC77DRAFT_1019197|CC77DRAFT_1022955|CC77DRAFT_1025667|CC77DRAFT_1037698|CC77DRAFT_1051390|CC77DRAFT_1064519|CC77DRAFT_1092254|CC77DRAFT_183768|CC77DRAFT_533468|CC77DRAFT_546152|CC77DRAFT_791863|CC77DRAFT_941079|CC77DRAFT_948232|CC77DRAFT_949140|CC77DRAFT_955795|CC77DRAFT_955960|CC77DRAFT_973065	20
GO:0016053	organic acid biosynthetic process	18/196	163/3727	0.00355536	2.44912	CC77DRAFT_1015234|CC77DRAFT_1016936|CC77DRAFT_1019197|CC77DRAFT_1022955|CC77DRAFT_1025667|CC77DRAFT_1029009|CC77DRAFT_1051390|CC77DRAFT_1064519|CC77DRAFT_1092254|CC77DRAFT_422587|CC77DRAFT_533468|CC77DRAFT_546152|CC77DRAFT_748719|CC77DRAFT_926730|CC77DRAFT_941079|CC77DRAFT_948232|CC77DRAFT_949140|CC77DRAFT_955795	18
GO:0046394	carboxylic acid biosynthetic process	18/196	163/3727	0.00355536	2.44912	CC77DRAFT_1015234|CC77DRAFT_1016936|CC77DRAFT_1019197|CC77DRAFT_1022955|CC77DRAFT_1025667|CC77DRAFT_1029009|CC77DRAFT_1051390|CC77DRAFT_1064519|CC77DRAFT_1092254|CC77DRAFT_422587|CC77DRAFT_533468|CC77DRAFT_546152|CC77DRAFT_748719|CC77DRAFT_926730|CC77DRAFT_941079|CC77DRAFT_948232|CC77DRAFT_949140|CC77DRAFT_955795	18
GO:0006551	leucine metabolic process	4/196	10/3727	0.00407245	2.39014	CC77DRAFT_1016936|CC77DRAFT_1019197|CC77DRAFT_1051390|CC77DRAFT_955795	4
GO:0008610	lipid biosynthetic process	17/196	152/3727	0.00407324	2.39006	CC77DRAFT_1015578|CC77DRAFT_1017866|CC77DRAFT_1017927|CC77DRAFT_1026301|CC77DRAFT_1026898|CC77DRAFT_1036661|CC77DRAFT_1063500|CC77DRAFT_1067141|CC77DRAFT_1096856|CC77DRAFT_15846|CC77DRAFT_370839|CC77DRAFT_5131|CC77DRAFT_923945|CC77DRAFT_927247|CC77DRAFT_929032|CC77DRAFT_956233|CC77DRAFT_991604	17
GO:0000096	sulfur amino acid metabolic process	7/196	35/3727	0.00423738	2.3729	CC77DRAFT_1022955|CC77DRAFT_1064519|CC77DRAFT_1092254|CC77DRAFT_183768|CC77DRAFT_533468|CC77DRAFT_948232|CC77DRAFT_949140	7
GO:1901617	organic hydroxy compound biosynthetic process	10/196	67/3727	0.00450826	2.34599	CC77DRAFT_1000270|CC77DRAFT_1015578|CC77DRAFT_1016629|CC77DRAFT_1017735|CC77DRAFT_1017866|CC77DRAFT_1061558|CC77DRAFT_1063500|CC77DRAFT_370839|CC77DRAFT_748719|CC77DRAFT_991604	10
GO:0043436	oxoacid metabolic process	29/196	328/3727	0.00523547	2.28104	CC77DRAFT_1015234|CC77DRAFT_1016629|CC77DRAFT_1016841|CC77DRAFT_1016936|CC77DRAFT_1019197|CC77DRAFT_1022955|CC77DRAFT_1025667|CC77DRAFT_1029009|CC77DRAFT_1037698|CC77DRAFT_1051390|CC77DRAFT_1064519|CC77DRAFT_1092254|CC77DRAFT_183768|CC77DRAFT_210867|CC77DRAFT_422587|CC77DRAFT_533468|CC77DRAFT_546152|CC77DRAFT_748719|CC77DRAFT_791863|CC77DRAFT_923831|CC77DRAFT_926730|CC77DRAFT_941079|CC77DRAFT_948…	29
GO:0006082	organic acid metabolic process	29/196	329/3727	0.00544831	2.26374	CC77DRAFT_1015234|CC77DRAFT_1016629|CC77DRAFT_1016841|CC77DRAFT_1016936|CC77DRAFT_1019197|CC77DRAFT_1022955|CC77DRAFT_1025667|CC77DRAFT_1029009|CC77DRAFT_1037698|CC77DRAFT_1051390|CC77DRAFT_1064519|CC77DRAFT_1092254|CC77DRAFT_183768|CC77DRAFT_210867|CC77DRAFT_422587|CC77DRAFT_533468|CC77DRAFT_546152|CC77DRAFT_748719|CC77DRAFT_791863|CC77DRAFT_923831|CC77DRAFT_926730|CC77DRAFT_941079|CC77DRAFT_948…	29
GO:0034312	diol biosynthetic process	3/196	5/3727	0.00570758	2.24355	CC77DRAFT_1017735|CC77DRAFT_1063500|CC77DRAFT_748719	3
GO:0034311	diol metabolic process	3/196	5/3727	0.00570758	2.24355	CC77DRAFT_1017735|CC77DRAFT_1063500|CC77DRAFT_748719	3
GO:0097164	ammonium ion metabolic process	6/196	28/3727	0.00599263	2.22238	CC77DRAFT_1061558|CC77DRAFT_1063500|CC77DRAFT_1067141|CC77DRAFT_5131|CC77DRAFT_929032|CC77DRAFT_949140	6
GO:0019752	carboxylic acid metabolic process	28/196	317/3727	0.00615509	2.21077	CC77DRAFT_1015234|CC77DRAFT_1016629|CC77DRAFT_1016841|CC77DRAFT_1016936|CC77DRAFT_1019197|CC77DRAFT_1022955|CC77DRAFT_1025667|CC77DRAFT_1029009|CC77DRAFT_1037698|CC77DRAFT_1051390|CC77DRAFT_1064519|CC77DRAFT_1092254|CC77DRAFT_183768|CC77DRAFT_210867|CC77DRAFT_422587|CC77DRAFT_533468|CC77DRAFT_546152|CC77DRAFT_748719|CC77DRAFT_791863|CC77DRAFT_923831|CC77DRAFT_926730|CC77DRAFT_941079|CC77DRAFT_948…	28
GO:0000097	sulfur amino acid biosynthetic process	6/196	29/3727	0.00693853	2.15873	CC77DRAFT_1022955|CC77DRAFT_1064519|CC77DRAFT_1092254|CC77DRAFT_533468|CC77DRAFT_948232|CC77DRAFT_949140	6
GO:0006644	phospholipid metabolic process	13/196	110/3727	0.00772618	2.11203	CC77DRAFT_1017409|CC77DRAFT_1017927|CC77DRAFT_1026301|CC77DRAFT_1036661|CC77DRAFT_1067141|CC77DRAFT_15846|CC77DRAFT_5131|CC77DRAFT_593262|CC77DRAFT_59860|CC77DRAFT_923945|CC77DRAFT_927247|CC77DRAFT_929032|CC77DRAFT_938265	13
GO:0009098	leucine biosynthetic process	3/196	6/3727	0.00824903	2.0836	CC77DRAFT_1016936|CC77DRAFT_1019197|CC77DRAFT_955795	3
GO:0009099	valine biosynthetic process	3/196	6/3727	0.00824903	2.0836	CC77DRAFT_1019197|CC77DRAFT_1051390|CC77DRAFT_546152	3
GO:0071266	'de novo' L-methionine biosynthetic process	3/196	6/3727	0.00824903	2.0836	CC77DRAFT_1022955|CC77DRAFT_1064519|CC77DRAFT_948232	3
GO:0006790	sulfur compound metabolic process	14/196	124/3727	0.00827086	2.08245	CC77DRAFT_1007182|CC77DRAFT_1017853|CC77DRAFT_1022955|CC77DRAFT_1050574|CC77DRAFT_1064519|CC77DRAFT_1092254|CC77DRAFT_183768|CC77DRAFT_406173|CC77DRAFT_422587|CC77DRAFT_533468|CC77DRAFT_925110|CC77DRAFT_936489|CC77DRAFT_948232|CC77DRAFT_949140	14
GO:0006650	glycerophospholipid metabolic process	11/196	86/3727	0.00832952	2.07938	CC77DRAFT_1017409|CC77DRAFT_1017927|CC77DRAFT_1036661|CC77DRAFT_1067141|CC77DRAFT_15846|CC77DRAFT_5131|CC77DRAFT_593262|CC77DRAFT_923945|CC77DRAFT_927247|CC77DRAFT_929032|CC77DRAFT_938265	11
GO:0006534	cysteine metabolic process	4/196	13/3727	0.00860648	2.06517	CC77DRAFT_1022955|CC77DRAFT_1064519|CC77DRAFT_533468|CC77DRAFT_948232	4
GO:0046165	alcohol biosynthetic process	8/196	52/3727	0.00917961	2.03718	CC77DRAFT_1015578|CC77DRAFT_1016629|CC77DRAFT_1017735|CC77DRAFT_1017866|CC77DRAFT_1063500|CC77DRAFT_370839|CC77DRAFT_748719|CC77DRAFT_991604	8
GO:0042398	cellular modified amino acid biosynthetic process	5/196	22/3727	0.00971191	2.0127	CC77DRAFT_1050574|CC77DRAFT_748719|CC77DRAFT_926730|CC77DRAFT_927247|CC77DRAFT_949140	5
GO:0009066	aspartate family amino acid metabolic process	7/196	42/3727	0.0100451	1.99805	CC77DRAFT_1015234|CC77DRAFT_1022955|CC77DRAFT_1025667|CC77DRAFT_1064519|CC77DRAFT_1092254|CC77DRAFT_183768|CC77DRAFT_948232	7
GO:0072671	mitochondria-associated ubiquitin-dependent protein catabolic process	3/196	7/3727	0.0113555	1.94479	CC77DRAFT_222831|CC77DRAFT_28654|CC77DRAFT_933696	3
GO:1990116	ribosome-associated ubiquitin-dependent protein catabolic process	3/196	7/3727	0.0113555	1.94479	CC77DRAFT_1059358|CC77DRAFT_358975|CC77DRAFT_933696	3
GO:0016139	glycoside catabolic process	2/196	2/3727	0.0139394	1.85576	CC77DRAFT_1006172|CC77DRAFT_1029668	2
GO:0016137	glycoside metabolic process	2/196	2/3727	0.0139394	1.85576	CC77DRAFT_1006172|CC77DRAFT_1029668	2
GO:0046146	tetrahydrobiopterin metabolic process	2/196	2/3727	0.0139394	1.85576	CC77DRAFT_1017735|CC77DRAFT_748719	2
GO:0019511	peptidyl-proline hydroxylation	2/196	2/3727	0.0139394	1.85576	CC77DRAFT_1037698|CC77DRAFT_1088563	2
GO:0018126	protein hydroxylation	2/196	2/3727	0.0139394	1.85576	CC77DRAFT_1037698|CC77DRAFT_1088563	2
GO:0006729	tetrahydrobiopterin biosynthetic process	2/196	2/3727	0.0139394	1.85576	CC77DRAFT_1017735|CC77DRAFT_748719	2
GO:0009063	cellular amino acid catabolic process	6/196	35/3727	0.0149977	1.82397	CC77DRAFT_1015234|CC77DRAFT_1016629|CC77DRAFT_1019197|CC77DRAFT_949140|CC77DRAFT_955960|CC77DRAFT_973065	6
GO:0019344	cysteine biosynthetic process	3/196	8/3727	0.015047	1.82255	CC77DRAFT_1022955|CC77DRAFT_1064519|CC77DRAFT_533468	3
GO:0006646	phosphatidylethanolamine biosynthetic process	3/196	8/3727	0.015047	1.82255	CC77DRAFT_5131|CC77DRAFT_927247|CC77DRAFT_929032	3
GO:0006555	methionine metabolic process	5/196	25/3727	0.0151879	1.8185	CC77DRAFT_1022955|CC77DRAFT_1064519|CC77DRAFT_1092254|CC77DRAFT_183768|CC77DRAFT_948232	5
GO:0070887	cellular response to chemical stimulus	30/196	374/3727	0.0157395	1.80301	CC77DRAFT_1015125|CC77DRAFT_1015133|CC77DRAFT_1015578|CC77DRAFT_1029009|CC77DRAFT_1030936|CC77DRAFT_1037698|CC77DRAFT_1039719|CC77DRAFT_1050574|CC77DRAFT_1063686|CC77DRAFT_1065025|CC77DRAFT_1072192|CC77DRAFT_1088563|CC77DRAFT_249822|CC77DRAFT_28654|CC77DRAFT_318307|CC77DRAFT_358975|CC77DRAFT_590810|CC77DRAFT_593262|CC77DRAFT_660172|CC77DRAFT_660299|CC77DRAFT_926280|CC77DRAFT_928544|CC77DRAFT_9336…	30
GO:0046474	glycerophospholipid biosynthetic process	8/196	59/3727	0.0173832	1.75987	CC77DRAFT_1017927|CC77DRAFT_1036661|CC77DRAFT_1067141|CC77DRAFT_15846|CC77DRAFT_5131|CC77DRAFT_923945|CC77DRAFT_927247|CC77DRAFT_929032	8
GO:0098657	import into cell	13/196	124/3727	0.018199	1.73995	CC77DRAFT_1022089|CC77DRAFT_1022241|CC77DRAFT_1032980|CC77DRAFT_1039990|CC77DRAFT_1045851|CC77DRAFT_1049125|CC77DRAFT_1049878|CC77DRAFT_1055857|CC77DRAFT_189213|CC77DRAFT_222831|CC77DRAFT_935971|CC77DRAFT_938560|CC77DRAFT_950377	13
GO:0006575	cellular modified amino acid metabolic process	7/196	48/3727	0.0184522	1.73395	CC77DRAFT_1017409|CC77DRAFT_1037698|CC77DRAFT_1050574|CC77DRAFT_748719|CC77DRAFT_926730|CC77DRAFT_927247|CC77DRAFT_949140	7
GO:0044550	secondary metabolite biosynthetic process	6/196	37/3727	0.0187272	1.72753	CC77DRAFT_1000270|CC77DRAFT_1050574|CC77DRAFT_206424|CC77DRAFT_422587|CC77DRAFT_505636|CC77DRAFT_533468	6
GO:1901615	organic hydroxy compound metabolic process	12/196	111/3727	0.0187533	1.72692	CC77DRAFT_1000270|CC77DRAFT_1015578|CC77DRAFT_1016629|CC77DRAFT_1017735|CC77DRAFT_1017866|CC77DRAFT_1061558|CC77DRAFT_1063500|CC77DRAFT_370839|CC77DRAFT_748719|CC77DRAFT_923831|CC77DRAFT_949939|CC77DRAFT_991604	12
GO:0009092	homoserine metabolic process	3/196	9/3727	0.0193363	1.71363	CC77DRAFT_1064519|CC77DRAFT_533468|CC77DRAFT_948232	3
GO:0006573	valine metabolic process	3/196	9/3727	0.0193363	1.71363	CC77DRAFT_1019197|CC77DRAFT_1051390|CC77DRAFT_546152	3
GO:0046503	glycerolipid catabolic process	3/196	9/3727	0.0193363	1.71363	CC77DRAFT_1017409|CC77DRAFT_593262|CC77DRAFT_59860	3
GO:0006730	one-carbon metabolic process	3/196	9/3727	0.0193363	1.71363	CC77DRAFT_1092254|CC77DRAFT_926730|CC77DRAFT_955960	3
GO:0017144	drug metabolic process	19/196	211/3727	0.0194514	1.71105	CC77DRAFT_1016629|CC77DRAFT_1016841|CC77DRAFT_1017735|CC77DRAFT_1017853|CC77DRAFT_1022955|CC77DRAFT_1029009|CC77DRAFT_1059545|CC77DRAFT_1061558|CC77DRAFT_1064519|CC77DRAFT_183768|CC77DRAFT_422587|CC77DRAFT_533468|CC77DRAFT_748719|CC77DRAFT_926730|CC77DRAFT_931416|CC77DRAFT_941079|CC77DRAFT_948232|CC77DRAFT_955960|CC77DRAFT_965997	19
GO:0009069	serine family amino acid metabolic process	5/196	27/3727	0.0198024	1.70328	CC77DRAFT_1022955|CC77DRAFT_1064519|CC77DRAFT_533468|CC77DRAFT_948232|CC77DRAFT_955960	5
GO:0006914	autophagy	11/196	99/3727	0.0202983	1.69254	CC77DRAFT_1017409|CC77DRAFT_1022836|CC77DRAFT_1029009|CC77DRAFT_1030753|CC77DRAFT_1039990|CC77DRAFT_1045851|CC77DRAFT_1055857|CC77DRAFT_222831|CC77DRAFT_590810|CC77DRAFT_953511|CC77DRAFT_963161	11
GO:0000422	autophagy of mitochondrion	4/196	18/3727	0.021766	1.66222	CC77DRAFT_1039990|CC77DRAFT_1045851|CC77DRAFT_590810|CC77DRAFT_953511	4
GO:0061726	mitochondrion disassembly	4/196	18/3727	0.021766	1.66222	CC77DRAFT_1039990|CC77DRAFT_1045851|CC77DRAFT_590810|CC77DRAFT_953511	4
GO:0045017	glycerolipid biosynthetic process	8/196	62/3727	0.0221604	1.65442	CC77DRAFT_1017927|CC77DRAFT_1036661|CC77DRAFT_1067141|CC77DRAFT_15846|CC77DRAFT_5131|CC77DRAFT_923945|CC77DRAFT_927247|CC77DRAFT_929032	8
GO:0006307	DNA dealkylation involved in DNA repair	2/196	3/3727	0.0224722	1.64835	CC77DRAFT_1022586|CC77DRAFT_1088563	2
GO:0071455	cellular response to hyperoxia	2/196	3/3727	0.0224722	1.64835	CC77DRAFT_1088563|CC77DRAFT_358975	2
GO:0036295	cellular response to increased oxygen levels	2/196	3/3727	0.0224722	1.64835	CC77DRAFT_1088563|CC77DRAFT_358975	2
GO:0036296	response to increased oxygen levels	2/196	3/3727	0.0224722	1.64835	CC77DRAFT_1088563|CC77DRAFT_358975	2
GO:0006290	pyrimidine dimer repair	2/196	3/3727	0.0224722	1.64835	CC77DRAFT_1024864|CC77DRAFT_1094323	2
GO:2000639	negative regulation of SREBP signaling pathway	2/196	3/3727	0.0224722	1.64835	CC77DRAFT_1088563|CC77DRAFT_358975	2
GO:0016480	negative regulation of transcription by RNA polymerase III	2/196	3/3727	0.0224722	1.64835	CC77DRAFT_1033317|CC77DRAFT_660299	2
GO:0055093	response to hyperoxia	2/196	3/3727	0.0224722	1.64835	CC77DRAFT_1088563|CC77DRAFT_358975	2
GO:0042559	pteridine-containing compound biosynthetic process	3/196	10/3727	0.0242295	1.61566	CC77DRAFT_1017735|CC77DRAFT_748719|CC77DRAFT_926730	3
GO:0042558	pteridine-containing compound metabolic process	3/196	10/3727	0.0242295	1.61566	CC77DRAFT_1017735|CC77DRAFT_748719|CC77DRAFT_926730	3
GO:0006513	protein monoubiquitination	3/196	10/3727	0.0242295	1.61566	CC77DRAFT_1017113|CC77DRAFT_222831|CC77DRAFT_358975	3
GO:0046337	phosphatidylethanolamine metabolic process	3/196	10/3727	0.0242295	1.61566	CC77DRAFT_5131|CC77DRAFT_927247|CC77DRAFT_929032	3
GO:0061919	process utilizing autophagic mechanism	11/196	104/3727	0.0272847	1.56408	CC77DRAFT_1017409|CC77DRAFT_1022836|CC77DRAFT_1029009|CC77DRAFT_1030753|CC77DRAFT_1039990|CC77DRAFT_1045851|CC77DRAFT_1055857|CC77DRAFT_222831|CC77DRAFT_590810|CC77DRAFT_953511|CC77DRAFT_963161	11
GO:0008654	phospholipid biosynthetic process	9/196	78/3727	0.0282594	1.54884	CC77DRAFT_1017927|CC77DRAFT_1026301|CC77DRAFT_1036661|CC77DRAFT_1067141|CC77DRAFT_15846|CC77DRAFT_5131|CC77DRAFT_923945|CC77DRAFT_927247|CC77DRAFT_929032	9
GO:0042364	water-soluble vitamin biosynthetic process	5/196	30/3727	0.0283045	1.54814	CC77DRAFT_1017853|CC77DRAFT_1061558|CC77DRAFT_748719|CC77DRAFT_926730|CC77DRAFT_931416	5
GO:0009110	vitamin biosynthetic process	5/196	30/3727	0.0283045	1.54814	CC77DRAFT_1017853|CC77DRAFT_1061558|CC77DRAFT_748719|CC77DRAFT_926730|CC77DRAFT_931416	5
GO:1901606	alpha-amino acid catabolic process	5/196	30/3727	0.0283045	1.54814	CC77DRAFT_1015234|CC77DRAFT_1016629|CC77DRAFT_949140|CC77DRAFT_955960|CC77DRAFT_973065	5
GO:0006656	phosphatidylcholine biosynthetic process	3/196	11/3727	0.0297268	1.52685	CC77DRAFT_1067141|CC77DRAFT_5131|CC77DRAFT_929032	3
GO:0008202	steroid metabolic process	6/196	42/3727	0.0307056	1.51278	CC77DRAFT_1006172|CC77DRAFT_1015578|CC77DRAFT_1017866|CC77DRAFT_1096856|CC77DRAFT_370839|CC77DRAFT_991604	6
GO:0062197	cellular response to chemical stress	14/196	149/3727	0.0315996	1.50032	CC77DRAFT_1015125|CC77DRAFT_1039719|CC77DRAFT_1063686|CC77DRAFT_1065025|CC77DRAFT_1088563|CC77DRAFT_249822|CC77DRAFT_318307|CC77DRAFT_358975|CC77DRAFT_590810|CC77DRAFT_660172|CC77DRAFT_660299|CC77DRAFT_928544|CC77DRAFT_955901|CC77DRAFT_973065	14
GO:2000638	regulation of SREBP signaling pathway	2/196	4/3727	0.0326102	1.48665	CC77DRAFT_1088563|CC77DRAFT_358975	2
GO:0006657	CDP-choline pathway	2/196	4/3727	0.0326102	1.48665	CC77DRAFT_5131|CC77DRAFT_929032	2
GO:0046655	folic acid metabolic process	2/196	4/3727	0.0326102	1.48665	CC77DRAFT_748719|CC77DRAFT_926730	2
GO:0046656	folic acid biosynthetic process	2/196	4/3727	0.0326102	1.48665	CC77DRAFT_748719|CC77DRAFT_926730	2
GO:0048260	positive regulation of receptor-mediated endocytosis	2/196	4/3727	0.0326102	1.48665	CC77DRAFT_222831|CC77DRAFT_950377	2
GO:0051865	protein autoubiquitination	2/196	4/3727	0.0326102	1.48665	CC77DRAFT_222831|CC77DRAFT_934641	2
GO:0019343	cysteine biosynthetic process via cystathionine	2/196	4/3727	0.0326102	1.48665	CC77DRAFT_1064519|CC77DRAFT_533468	2
GO:0006642	triglyceride mobilization	2/196	4/3727	0.0326102	1.48665	CC77DRAFT_59860|CC77DRAFT_978132	2
GO:0048259	regulation of receptor-mediated endocytosis	2/196	4/3727	0.0326102	1.48665	CC77DRAFT_222831|CC77DRAFT_950377	2
GO:0006289	nucleotide-excision repair	7/196	55/3727	0.0334003	1.47625	CC77DRAFT_1005628|CC77DRAFT_1024163|CC77DRAFT_1026200|CC77DRAFT_1094323|CC77DRAFT_249822|CC77DRAFT_645926|CC77DRAFT_934995	7
GO:0019748	secondary metabolic process	6/196	43/3727	0.0335885	1.47381	CC77DRAFT_1000270|CC77DRAFT_1050574|CC77DRAFT_206424|CC77DRAFT_422587|CC77DRAFT_505636|CC77DRAFT_533468	6
GO:0016042	lipid catabolic process	6/196	43/3727	0.0335885	1.47381	CC77DRAFT_1006172|CC77DRAFT_1017409|CC77DRAFT_1029668|CC77DRAFT_593262|CC77DRAFT_59860|CC77DRAFT_903196	6
GO:0009628	response to abiotic stimulus	15/196	165/3727	0.0336556	1.47294	CC77DRAFT_1015125|CC77DRAFT_1024082|CC77DRAFT_1024864|CC77DRAFT_1037698|CC77DRAFT_1088563|CC77DRAFT_222831|CC77DRAFT_318307|CC77DRAFT_358975|CC77DRAFT_422587|CC77DRAFT_645926|CC77DRAFT_660172|CC77DRAFT_928544|CC77DRAFT_934995|CC77DRAFT_937638|CC77DRAFT_948232	15
GO:0016236	macroautophagy	8/196	68/3727	0.0343662	1.46387	CC77DRAFT_1017409|CC77DRAFT_1030753|CC77DRAFT_1039990|CC77DRAFT_1045851|CC77DRAFT_222831|CC77DRAFT_590810|CC77DRAFT_953511|CC77DRAFT_963161	8
GO:0071453	cellular response to oxygen levels	3/196	12/3727	0.0358238	1.44583	CC77DRAFT_1037698|CC77DRAFT_1088563|CC77DRAFT_358975	3
GO:0009086	methionine biosynthetic process	4/196	22/3727	0.0381086	1.41898	CC77DRAFT_1022955|CC77DRAFT_1064519|CC77DRAFT_1092254|CC77DRAFT_948232	4
GO:0071901	negative regulation of protein serine/threonine kinase activity	3/196	13/3727	0.0425113	1.3715	CC77DRAFT_318307|CC77DRAFT_660299|CC77DRAFT_928544	3
GO:0061912	selective autophagy	3/196	13/3727	0.0425113	1.3715	CC77DRAFT_1039990|CC77DRAFT_222831|CC77DRAFT_590810	3
GO:0006638	neutral lipid metabolic process	3/196	13/3727	0.0425113	1.3715	CC77DRAFT_1017409|CC77DRAFT_59860|CC77DRAFT_978132	3
GO:0070482	response to oxygen levels	3/196	13/3727	0.0425113	1.3715	CC77DRAFT_1037698|CC77DRAFT_1088563|CC77DRAFT_358975	3
GO:0071265	L-methionine biosynthetic process	3/196	13/3727	0.0425113	1.3715	CC77DRAFT_1022955|CC77DRAFT_1064519|CC77DRAFT_948232	3
GO:0046470	phosphatidylcholine metabolic process	3/196	13/3727	0.0425113	1.3715	CC77DRAFT_1067141|CC77DRAFT_5131|CC77DRAFT_929032	3
GO:0009067	aspartate family amino acid biosynthetic process	5/196	34/3727	0.042795	1.36861	CC77DRAFT_1022955|CC77DRAFT_1025667|CC77DRAFT_1064519|CC77DRAFT_1092254|CC77DRAFT_948232	5
GO:0034644	cellular response to UV	4/196	23/3727	0.0430471	1.36606	CC77DRAFT_1024864|CC77DRAFT_222831|CC77DRAFT_645926|CC77DRAFT_934995	4
GO:0033215	reductive iron assimilation	2/196	5/3727	0.0441732	1.35484	CC77DRAFT_1049125|CC77DRAFT_189213	2
GO:0070072	vacuolar proton-transporting V-type ATPase complex assembly	2/196	5/3727	0.0441732	1.35484	CC77DRAFT_1029009|CC77DRAFT_965997	2
GO:0006535	cysteine biosynthetic process from serine	2/196	5/3727	0.0441732	1.35484	CC77DRAFT_1022955|CC77DRAFT_533468	2
GO:0019346	transsulfuration	2/196	5/3727	0.0441732	1.35484	CC77DRAFT_1064519|CC77DRAFT_533468	2
GO:0046475	glycerophospholipid catabolic process	2/196	5/3727	0.0441732	1.35484	CC77DRAFT_1017409|CC77DRAFT_593262	2
GO:0035510	DNA dealkylation	2/196	5/3727	0.0441732	1.35484	CC77DRAFT_1022586|CC77DRAFT_1088563	2
GO:1905532	regulation of leucine import across plasma membrane	2/196	5/3727	0.0441732	1.35484	CC77DRAFT_1027779|CC77DRAFT_222831	2
GO:0070070	proton-transporting V-type ATPase complex assembly	2/196	5/3727	0.0441732	1.35484	CC77DRAFT_1029009|CC77DRAFT_965997	2
GO:0070086	ubiquitin-dependent endocytosis	2/196	5/3727	0.0441732	1.35484	CC77DRAFT_222831|CC77DRAFT_950377	2
GO:0032258	cytoplasm to vacuole transport by the Cvt pathway	5/196	35/3727	0.0470026	1.32788	CC77DRAFT_1039990|CC77DRAFT_1045851|CC77DRAFT_1055857|CC77DRAFT_590810|CC77DRAFT_953511	5
GO:0006694	steroid biosynthetic process	5/196	35/3727	0.0470026	1.32788	CC77DRAFT_1015578|CC77DRAFT_1017866|CC77DRAFT_1096856|CC77DRAFT_370839|CC77DRAFT_991604	5
GO:1903008	organelle disassembly	5/196	35/3727	0.0470026	1.32788	CC77DRAFT_1039990|CC77DRAFT_1045851|CC77DRAFT_590810|CC77DRAFT_933696|CC77DRAFT_953511	5
GO:0044092	negative regulation of molecular function	8/196	73/3727	0.0475181	1.32314	CC77DRAFT_1015106|CC77DRAFT_1027779|CC77DRAFT_1088563|CC77DRAFT_318307|CC77DRAFT_660299|CC77DRAFT_928544|CC77DRAFT_933696|CC77DRAFT_968819	8
GO:0071482	cellular response to light stimulus	4/196	24/3727	0.0483292	1.31579	CC77DRAFT_1024864|CC77DRAFT_222831|CC77DRAFT_645926|CC77DRAFT_934995	4
GO:0051348	negative regulation of transferase activity	4/196	24/3727	0.0483292	1.31579	CC77DRAFT_318307|CC77DRAFT_660299|CC77DRAFT_928544|CC77DRAFT_933696	4
GO:0051186	obsolete cofactor metabolic process	17/196	205/3727	0.0493968	1.3063	CC77DRAFT_1006556|CC77DRAFT_1007182|CC77DRAFT_1016629|CC77DRAFT_1016841|CC77DRAFT_1017735|CC77DRAFT_1024428|CC77DRAFT_1024600|CC77DRAFT_1029009|CC77DRAFT_1050574|CC77DRAFT_1061558|CC77DRAFT_183768|CC77DRAFT_406173|CC77DRAFT_748719|CC77DRAFT_926730|CC77DRAFT_936489|CC77DRAFT_939172|CC77DRAFT_941987	17
GO:0006950	response to stress	42/196	617/3727	0.0494809	1.30556	CC77DRAFT_1005628|CC77DRAFT_1006560|CC77DRAFT_1015125|CC77DRAFT_1015578|CC77DRAFT_1017113|CC77DRAFT_1022089|CC77DRAFT_1022586|CC77DRAFT_1022836|CC77DRAFT_1024082|CC77DRAFT_1024163|CC77DRAFT_1024864|CC77DRAFT_1026200|CC77DRAFT_1032980|CC77DRAFT_1034989|CC77DRAFT_1037698|CC77DRAFT_1039719|CC77DRAFT_1050574|CC77DRAFT_1063686|CC77DRAFT_1065025|CC77DRAFT_1066099|CC77DRAFT_1066527|CC77DRAFT_1088563|CC7…	42
GO:0071941	nitrogen cycle metabolic process	3/196	14/3727	0.0497766	1.30297	CC77DRAFT_1017270|CC77DRAFT_1030936|CC77DRAFT_791863	3
GO:0046173	polyol biosynthetic process	3/196	14/3727	0.0497766	1.30297	CC77DRAFT_1017735|CC77DRAFT_1063500|CC77DRAFT_748719	3
