# Supplementary material for: Discovery, Herbicidal Activity and Biosynthesis of a Novel Natural Tetramic Acid from Alternaria Species
Source: Adv Sci (Weinh). 2025 Apr 25;12(21):2416188. doi: 10.1002/advs.202416188 (PMC12140367; doi:10.1002/advs.202416188)
Supplement: Supplementary file 5 — Supplemental Table 4 [file ADVS-12-2416188-s004.xlsx]

## Sheet: Table S4-1
Table S4-1. List of 1569 genes that were only upregulated in +Thr 3 d/−Thr 3 d group not in +Thr 6 d/−Thr 6 d group of A. alternata. Genes with at least two fold change (log2FC > 1.0) at p < 0.05 of +Thr 3 d/−Thr 3 d. Data were derived from Figure 5B.
Gene number	Gene function
CC77DRAFT_1000226	FAD/NAD(P)-binding domain-containing protein
CC77DRAFT_1000958	deuterolysin metalloprotease
CC77DRAFT_1001526	DAO-domain-containing protein
CC77DRAFT_1001717	HET-domain-containing protein
CC77DRAFT_1001824	PR-1-like protein
CC77DRAFT_1003114	glycoside hydrolase
CC77DRAFT_1003405	NAD(P)-binding protein
CC77DRAFT_1003687	hypothetical protein
CC77DRAFT_1003872	hypothetical protein
CC77DRAFT_1003937	hypothetical protein
CC77DRAFT_1004083	hypothetical protein
CC77DRAFT_1004091	hypothetical protein
CC77DRAFT_1004153	hypothetical protein
CC77DRAFT_1004329	opsin-1
CC77DRAFT_1004357	hypothetical protein
CC77DRAFT_1004389	hypothetical protein
CC77DRAFT_1004390	hypothetical protein
CC77DRAFT_1004449	hypothetical protein
CC77DRAFT_1004490	hypothetical protein
CC77DRAFT_1004812	hypothetical protein
CC77DRAFT_1004828	GroES-like protein
CC77DRAFT_1004892	hypothetical protein
CC77DRAFT_1004915	cytochrome P450
CC77DRAFT_1005011	hypothetical protein
CC77DRAFT_1005031	citrate synthase-like protein
CC77DRAFT_1005109	putative oxidoreductase
CC77DRAFT_1005130	hypothetical protein
CC77DRAFT_1005131	hypothetical protein
CC77DRAFT_1005252	hypothetical protein
CC77DRAFT_1005446	NAD(P)-binding protein
CC77DRAFT_1005628	Rad4-domain-containing protein
CC77DRAFT_1005632	MFS multidrug transporter-like protein
CC77DRAFT_1005721	hypothetical protein
CC77DRAFT_1005812	hypothetical protein
CC77DRAFT_1005898	hypothetical protein
CC77DRAFT_1006112	Dehydroquinate synthase-like protein
CC77DRAFT_1006123	hypothetical protein
CC77DRAFT_1006172	glycoside hydrolase
CC77DRAFT_1006345	acid protease
CC77DRAFT_1006556	NAD(P)-binding protein
CC77DRAFT_1006560	HIT-like protein
CC77DRAFT_1006647	hypothetical protein
CC77DRAFT_1006747	hypothetical protein
CC77DRAFT_1006810	hypothetical protein
CC77DRAFT_1007042	hypothetical protein
CC77DRAFT_1007070	hypothetical protein
CC77DRAFT_1007105	hypothetical protein
CC77DRAFT_1007225	hypothetical protein
CC77DRAFT_1007372	hypothetical protein
CC77DRAFT_1007436	hypothetical protein
CC77DRAFT_1007797	hypothetical protein
CC77DRAFT_1007840	hypothetical protein
CC77DRAFT_1007941	hypothetical protein
CC77DRAFT_1007963	hypothetical protein
CC77DRAFT_1007969	hypothetical protein
CC77DRAFT_1008076	hypothetical protein
CC77DRAFT_1008124	alpha-L-arab-like proteininofuranosidase precursor
CC77DRAFT_1008657	hypothetical protein
CC77DRAFT_1008699	hypothetical protein
CC77DRAFT_1009101	hypothetical protein
CC77DRAFT_1009217	YjgF-like protein
CC77DRAFT_1009227	hypothetical protein
CC77DRAFT_1009328	isoflavone reductase family protein-like protein CipA
CC77DRAFT_1009554	hypothetical protein
CC77DRAFT_1009739	hypothetical protein
CC77DRAFT_1009911	hypothetical protein
CC77DRAFT_1009916	FabD/lysophospholipase-like protein
CC77DRAFT_1010075	hypothetical protein
CC77DRAFT_1010088	hypothetical protein
CC77DRAFT_1010214	hypothetical protein
CC77DRAFT_1010270	subtilisin-like protein
CC77DRAFT_1010278	hypothetical protein
CC77DRAFT_1010332	hypothetical protein
CC77DRAFT_1010395	hypothetical protein
CC77DRAFT_1010444	hypothetical protein
CC77DRAFT_1010451	hypothetical protein
CC77DRAFT_1010553	Inositolphosphorylceramide-B hydroxylase
CC77DRAFT_1010743	Cupredoxin
CC77DRAFT_1011480	hypothetical protein
CC77DRAFT_1011496	general substrate transporter
CC77DRAFT_1011535	ankyrin
CC77DRAFT_1011575	hypothetical protein
CC77DRAFT_1011849	hypothetical protein
CC77DRAFT_1011900	hypothetical protein
CC77DRAFT_1012206	hypothetical protein
CC77DRAFT_1012327	hypothetical protein
CC77DRAFT_1012505	hypothetical protein
CC77DRAFT_1012519	hypothetical protein
CC77DRAFT_1012953	polyketide synthase PksC
CC77DRAFT_1013118	alpha/beta-hydrolase
CC77DRAFT_1013212	catalase-domain-containing protein
CC77DRAFT_1013246	aquaporin-like protein
CC77DRAFT_1013368	hypothetical protein
CC77DRAFT_1013520	hypothetical protein
CC77DRAFT_1013598	NAD(P)-binding protein
CC77DRAFT_1013606	hypothetical protein
CC77DRAFT_1013713	hypothetical protein
CC77DRAFT_1013796	hypothetical protein
CC77DRAFT_1013864	hypothetical protein
CC77DRAFT_1014304	hypothetical protein
CC77DRAFT_1014608	hypothetical protein
CC77DRAFT_1014636	hypothetical protein
CC77DRAFT_1014941	hypothetical protein
CC77DRAFT_1015057	hypothetical protein
CC77DRAFT_1015106	putative opsin-like protein
CC77DRAFT_1015136	SUR7-domain-containing protein
CC77DRAFT_1015304	peptide transporter PTR2-A
CC77DRAFT_1015321	neutral alpha-glucosidase ab precursor
CC77DRAFT_1015481	peptidase C45 acyl-coenzyme A:6-aminopenicillanic acid acyl-transferas-like protein
CC77DRAFT_1015550	hypothetical protein
CC77DRAFT_1015588	hypothetical protein
CC77DRAFT_1015690	hypothetical protein
CC77DRAFT_1015728	FAD/NAD(P)-binding domain-containing protein
CC77DRAFT_1015739	alpha/beta-hydrolase
CC77DRAFT_1015743	putative glucosyl/glucuronosyl transferase
CC77DRAFT_1015797	hypothetical protein
CC77DRAFT_1015934	hypothetical protein
CC77DRAFT_1015975	hypothetical protein
CC77DRAFT_1016018	amidase family protein
CC77DRAFT_1016022	hypothetical protein
CC77DRAFT_1016055	hypothetical protein
CC77DRAFT_1016092	hypothetical protein
CC77DRAFT_1016094	hypothetical protein
CC77DRAFT_1016136	hypothetical protein
CC77DRAFT_1016180	general substrate transporter
CC77DRAFT_1016208	hypothetical protein
CC77DRAFT_1016244	hypothetical protein
CC77DRAFT_1016414	hypothetical protein
CC77DRAFT_1016422	Ctr copper transporter-like protein
CC77DRAFT_1016512	hypothetical protein
CC77DRAFT_1016554	hypothetical protein
CC77DRAFT_1016740	hypothetical protein
CC77DRAFT_1016849	hypothetical protein
CC77DRAFT_1016919	hypothetical protein
CC77DRAFT_1016962	MFS general substrate transporter
CC77DRAFT_1017102	hypothetical protein
CC77DRAFT_1017135	hypothetical protein
CC77DRAFT_1017189	NCS1 nucleoside transporter family
CC77DRAFT_1017199	hypothetical protein
CC77DRAFT_1017223	hypothetical protein
CC77DRAFT_1017226	hypothetical protein
CC77DRAFT_1017328	hypothetical protein
CC77DRAFT_1017361	hypothetical protein
CC77DRAFT_1017390	hypothetical protein
CC77DRAFT_1017409	autophagy related lipase Atg15
CC77DRAFT_1017454	hypothetical protein
CC77DRAFT_1017528	aldoxime dehydratase
CC77DRAFT_1017533	hypothetical protein
CC77DRAFT_1017536	pectin lyase-like protein
CC77DRAFT_1017574	hypothetical protein
CC77DRAFT_1017605	DnaJ-domain-containing protein
CC77DRAFT_1017606	DUF791-domain-containing protein
CC77DRAFT_1017622	AN1 zinc finger protein-like protein
CC77DRAFT_1017665	hypothetical protein
CC77DRAFT_1017800	hypothetical protein
CC77DRAFT_1017851	hypothetical protein
CC77DRAFT_1017853	NMT1-domain-containing protein
CC77DRAFT_1017963	hypothetical protein
CC77DRAFT_1017984	MFS general substrate transporter
CC77DRAFT_1018006	hypothetical protein
CC77DRAFT_1018013	alpha/beta-hydrolase
CC77DRAFT_1018073	hypothetical protein
CC77DRAFT_1018076	hypothetical protein
CC77DRAFT_1018106	NAD(P)-binding protein
CC77DRAFT_1018147	hypothetical protein
CC77DRAFT_1018166	hypothetical protein
CC77DRAFT_1018215	5-nitroimidazole antibiotic resistance protein
CC77DRAFT_1018245	RCC1/BLIP-II protein
CC77DRAFT_1018362	phosphoglycerate mutase-like protein
CC77DRAFT_1018373	UPF0057-domain-containing protein
CC77DRAFT_1018403	MFS transporter
CC77DRAFT_1018461	hypothetical protein
CC77DRAFT_1018552	transcriptional regulator
CC77DRAFT_1018553	hypothetical protein
CC77DRAFT_1018635	hypothetical protein
CC77DRAFT_1018720	hypothetical protein
CC77DRAFT_1018725	nucleotide-diphospho-sugar transferase
CC77DRAFT_1018786	hypothetical protein
CC77DRAFT_1018803	NAD(P)-binding protein
CC77DRAFT_1018814	hypothetical protein
CC77DRAFT_1018872	hypothetical protein
CC77DRAFT_1018892	Aldo/keto reductase
CC77DRAFT_1018937	S-adenosyl-L-methionine-dependent methyltransferase
CC77DRAFT_1019104	hypothetical protein
CC77DRAFT_1019115	HIT-like protein
CC77DRAFT_1019116	DUF887-domain-containing protein
CC77DRAFT_1019119	hypothetical protein
CC77DRAFT_1019143	hypothetical protein
CC77DRAFT_1019264	cytochrome P450
CC77DRAFT_1019312	hypothetical protein
CC77DRAFT_1019508	hypothetical protein
CC77DRAFT_1019530	NAD(P)-binding protein
CC77DRAFT_1019545	hypothetical protein
CC77DRAFT_1019557	hypothetical protein
CC77DRAFT_1019647	hypothetical protein
CC77DRAFT_1019733	NTF2-like protein
CC77DRAFT_1019745	hypothetical protein
CC77DRAFT_1019783	hypothetical protein
CC77DRAFT_1019803	4-coumarate-CoA ligase-like protein
CC77DRAFT_1019826	hypothetical protein
CC77DRAFT_1019891	hypothetical protein
CC77DRAFT_1019930	hypothetical protein
CC77DRAFT_1020098	hypothetical protein
CC77DRAFT_1020109	hypothetical protein
CC77DRAFT_1020126	DnaJ-domain-containing protein
CC77DRAFT_1020131	Non-ribosomal peptide synthetase C-terminal
CC77DRAFT_1020137	hypothetical protein
CC77DRAFT_1020260	hypothetical protein
CC77DRAFT_1020262	hypothetical protein
CC77DRAFT_1020292	hypothetical protein
CC77DRAFT_1020358	hypothetical protein
CC77DRAFT_1020408	NAD(P)-binding protein
CC77DRAFT_1020568	hypothetical protein
CC77DRAFT_1020585	NAD(P)-binding protein
CC77DRAFT_1020627	hypothetical protein
CC77DRAFT_1020655	hypothetical protein
CC77DRAFT_1020706	PLP-dependent transferase
CC77DRAFT_1020791	hypothetical protein
CC77DRAFT_1020796	leupeptin-inactivating enzyme 1 precursor
CC77DRAFT_1020815	hypothetical protein
CC77DRAFT_1020817	hypothetical protein
CC77DRAFT_1020881	hypothetical protein
CC77DRAFT_1020906	UPF0057-domain-containing protein
CC77DRAFT_1020907	hypothetical protein
CC77DRAFT_1020919	hypothetical protein
CC77DRAFT_1020921	hypothetical protein
CC77DRAFT_1020922	hypothetical protein
CC77DRAFT_1020930	hypothetical protein
CC77DRAFT_1020937	hypothetical protein
CC77DRAFT_1021021	hypothetical protein
CC77DRAFT_1021045	hypothetical protein
CC77DRAFT_1021047	hypothetical protein
CC77DRAFT_1021125	general substrate transporter
CC77DRAFT_1021188	short-chain dehydrogenase/reductase-like protein SDR
CC77DRAFT_1021247	Clavaminate synthase-like protein
CC77DRAFT_1021262	kinase-like protein
CC77DRAFT_1021273	UBC-like protein
CC77DRAFT_1021313	SAM-dependent methyltransferase
CC77DRAFT_1021383	hypothetical protein
CC77DRAFT_1021438	fumarate reductase flavo protein subunit precursor
CC77DRAFT_1021441	Thi4-domain-containing protein
CC77DRAFT_1021497	hypothetical protein
CC77DRAFT_1021579	hypothetical protein
CC77DRAFT_1021585	NAD(P)-binding protein
CC77DRAFT_1021609	HAD-like protein
CC77DRAFT_1021618	hypothetical protein
CC77DRAFT_1021636	cytochrome P450
CC77DRAFT_1021638	CDP-alcohol phosphatidyltransferase
CC77DRAFT_1021706	hypothetical protein
CC77DRAFT_1021809	hypothetical protein
CC77DRAFT_1021810	hypothetical protein
CC77DRAFT_1021819	choline-sulfatase
CC77DRAFT_1021843	MFS general substrate transporter
CC77DRAFT_1021850	hypothetical protein
CC77DRAFT_1021879	NAD(P)-binding protein
CC77DRAFT_1021942	lactonase
CC77DRAFT_1022000	hypothetical protein
CC77DRAFT_1022015	FAD/NAD(P)-binding domain-containing protein
CC77DRAFT_1022097	hypothetical protein
CC77DRAFT_1022134	hypothetical protein
CC77DRAFT_1022136	hypothetical protein
CC77DRAFT_1022142	pantothenate transporter liz1
CC77DRAFT_1022186	hypothetical protein
CC77DRAFT_1022199	hypothetical protein
CC77DRAFT_1022223	YWTD domain-containing protein
CC77DRAFT_1022230	NAD(P)-binding protein
CC77DRAFT_1022245	hypothetical protein
CC77DRAFT_1022276	L-amino-acid oxidase precursor
CC77DRAFT_1022281	hypothetical protein
CC77DRAFT_1022302	DUF1761-domain-containing protein
CC77DRAFT_1022320	glutamate dehydrogenase
CC77DRAFT_1022371	putative ABC transporter
CC77DRAFT_1022383	NAD(P)-binding protein
CC77DRAFT_1022394	hypothetical protein
CC77DRAFT_1022396	hypothetical protein
CC77DRAFT_1022422	PAF acetylhydrolase family protein
CC77DRAFT_1022440	hypothetical protein
CC77DRAFT_1022460	hypothetical protein
CC77DRAFT_1022551	hypothetical protein
CC77DRAFT_1022563	hypothetical protein
CC77DRAFT_1022586	DNA glycosylase
CC77DRAFT_1022659	hypothetical protein
CC77DRAFT_1022677	hypothetical protein
CC77DRAFT_1022698	hypothetical protein
CC77DRAFT_1022796	NAD(P)-binding protein
CC77DRAFT_1022818	hypothetical protein
CC77DRAFT_1022840	hypothetical protein
CC77DRAFT_1022870	hypothetical protein
CC77DRAFT_1022919	retinol dehydrogenase 12
CC77DRAFT_1022952	hypothetical protein
CC77DRAFT_1023008	UDP-glucose 4-epimerase
CC77DRAFT_1023218	lipase/serine esteras-like protein
CC77DRAFT_1023347	hypothetical protein
CC77DRAFT_1023430	MFS general substrate transporter
CC77DRAFT_1023551	Ctr copper transporter
CC77DRAFT_1023564	hypothetical protein
CC77DRAFT_1023590	putative short-chain dehydrogenase TIC 32, chloroplastic
CC77DRAFT_1023636	alpha/beta-hydrolase
CC77DRAFT_1023713	hypothetical protein
CC77DRAFT_1023718	hypothetical protein
CC77DRAFT_1023722	hypothetical protein
CC77DRAFT_1023745	alpha/beta-hydrolase
CC77DRAFT_1023768	D-arabinitol dehydrogenase-like protein
CC77DRAFT_1023786	FAD/NAD(P)-binding domain-containing protein
CC77DRAFT_1023798	pantothenate transporter liz1
CC77DRAFT_1023915	indoleamine 2,3-dioxygenase beta type
CC77DRAFT_1023916	hypothetical protein
CC77DRAFT_1023988	hypothetical protein
CC77DRAFT_1024048	FAD-binding domain-containing protein
CC77DRAFT_1024069	hypothetical protein
CC77DRAFT_1024163	DNA repair and recombination protein RAD26
CC77DRAFT_1024213	hypothetical protein
CC77DRAFT_1024225	hypothetical protein
CC77DRAFT_1024227	hypothetical protein
CC77DRAFT_1024255	HlyIII-domain-containing protein
CC77DRAFT_1024263	stress response protein Rds1
CC77DRAFT_1024315	amidase signature enzyme
CC77DRAFT_1024326	NAD(P)-binding protein
CC77DRAFT_1024330	mitochondrial 2-oxodicarboxylate carrier protein-like protein
CC77DRAFT_1024363	DNA repair family protein
CC77DRAFT_1024428	YjeF domain-containing protein
CC77DRAFT_1024433	hypothetical protein
CC77DRAFT_1024508	hypothetical protein
CC77DRAFT_1024565	hypothetical protein
CC77DRAFT_1024637	hypothetical protein
CC77DRAFT_1024659	hypothetical protein
CC77DRAFT_1024684	OsmC-like protein
CC77DRAFT_1024729	hypothetical protein
CC77DRAFT_1024752	NADPH dehydrogenase
CC77DRAFT_1024864	UV-endonuclease UvdE
CC77DRAFT_1024874	FAS1 domain-containing protein
CC77DRAFT_1024904	DNA glycosylase
CC77DRAFT_1024916	sarcosine oxidase
CC77DRAFT_1024932	cutinase-domain-containing protein
CC77DRAFT_1024951	hypothetical protein
CC77DRAFT_1024996	hypothetical protein
CC77DRAFT_1025038	hypothetical protein
CC77DRAFT_1025082	hypothetical protein
CC77DRAFT_1025159	hypothetical protein
CC77DRAFT_1025167	bli-3 protein
CC77DRAFT_1025208	haloacid dehalogenase
CC77DRAFT_1025271	PEBP-like protein
CC77DRAFT_1025396	hypothetical protein
CC77DRAFT_1025407	hypothetical protein
CC77DRAFT_1025588	HET-domain-containing protein
CC77DRAFT_1025602	carbohydrate esterase family 8 protein-like protein
CC77DRAFT_1025624	hypothetical protein
CC77DRAFT_1025665	hypothetical protein
CC77DRAFT_1025696	hypothetical protein
CC77DRAFT_1025708	3-carboxy-cis,cis-mucoante lactonizing enzyme
CC77DRAFT_1025741	superoxide dismutase mitochondrial precursor
CC77DRAFT_1025934	hypothetical protein
CC77DRAFT_1025962	hypothetical protein
CC77DRAFT_1025975	hypothetical protein
CC77DRAFT_1025991	hypothetical protein
CC77DRAFT_1026046	hypothetical protein
CC77DRAFT_1026267	hypothetical protein
CC77DRAFT_1026292	hypothetical protein
CC77DRAFT_1026434	hypothetical protein
CC77DRAFT_1026440	hypothetical protein
CC77DRAFT_1026450	hypothetical protein
CC77DRAFT_1026574	glutathione S-transferase C-terminal-like protein
CC77DRAFT_1026582	hypothetical protein
CC77DRAFT_1026632	hypothetical protein
CC77DRAFT_1026898	terpenoid synthase
CC77DRAFT_1027344	hypothetical protein
CC77DRAFT_1027744	MFS general substrate transporter
CC77DRAFT_1027820	hypothetical protein
CC77DRAFT_1027863	hypothetical protein
CC77DRAFT_1027966	NAD(P)-binding protein
CC77DRAFT_1027993	ferric-chelate reductase
CC77DRAFT_1028144	hypothetical protein
CC77DRAFT_1028212	integral membrane protein
CC77DRAFT_1028232	beta-Ig-H3/Fasciclin
CC77DRAFT_1028346	hypothetical protein
CC77DRAFT_1028388	hypothetical protein
CC77DRAFT_1028405	hypothetical protein
CC77DRAFT_1028551	S-adenosyl-L-methionine-dependent methyltransferase
CC77DRAFT_1028558	cytochrome P450
CC77DRAFT_1028612	FAD dependent oxidoreductase
CC77DRAFT_1028727	hypothetical protein
CC77DRAFT_1029096	RabGAP/TBC
CC77DRAFT_1029265	hypothetical protein
CC77DRAFT_1029373	Dehydroquinate synthase-like protein
CC77DRAFT_1029392	hypothetical protein
CC77DRAFT_1029422	transcription factor Cmr1
CC77DRAFT_1029468	terpenoid synthase
CC77DRAFT_1029506	glycoside hydrolase
CC77DRAFT_1029637	hypothetical protein
CC77DRAFT_1029638	hypothetical protein
CC77DRAFT_1029767	hypothetical protein
CC77DRAFT_1029770	Di-copper centre-containing protein
CC77DRAFT_1029828	hypothetical protein
CC77DRAFT_1029866	major facilitator superfamily transporter
CC77DRAFT_1030626	glycoside hydrolase
CC77DRAFT_1030741	hypothetical protein
CC77DRAFT_1030837	hypothetical protein
CC77DRAFT_1030895	hypothetical protein
CC77DRAFT_1030930	FAD-linked oxidase-like protein
CC77DRAFT_1030960	hypothetical protein
CC77DRAFT_1031010	sarcosine oxidase-like protein
CC77DRAFT_1031050	FAD dependent oxidoreductase
CC77DRAFT_1031064	hypothetical protein
CC77DRAFT_1031162	NAD(P)-binding protein
CC77DRAFT_1031516	hypothetical protein
CC77DRAFT_1031554	hypothetical protein
CC77DRAFT_1031628	hypothetical protein
CC77DRAFT_1031635	6-phosphogluconate dehydrogenase C-terminal domain-like protein
CC77DRAFT_1031852	nucleotide-diphospho-sugar transferase
CC77DRAFT_1031996	NAD(P)-binding protein
CC77DRAFT_1032093	MFS general substrate transporter
CC77DRAFT_1032110	NAD(P)-binding protein
CC77DRAFT_1032350	fungal-specific transcription factor domain-containing protein
CC77DRAFT_1032508	hypothetical protein
CC77DRAFT_1032527	ras-domain-containing protein
CC77DRAFT_1032601	RmlC-like cupin
CC77DRAFT_1032719	cytochrome P450
CC77DRAFT_1032756	cyclohexanone monooxygenase
CC77DRAFT_1032840	hypothetical protein
CC77DRAFT_1033082	acid phosphatase precursor
CC77DRAFT_1033317	hypothetical protein
CC77DRAFT_1033370	general substrate transporter
CC77DRAFT_1033452	hypothetical protein
CC77DRAFT_1033477	hypothetical protein
CC77DRAFT_1033497	MFS general substrate transporter
CC77DRAFT_1033585	cytochrome P450
CC77DRAFT_1033605	alpha/beta-hydrolase
CC77DRAFT_1033911	acyl-CoA N-acyltransferase
CC77DRAFT_1034287	SGNH hydrolase
CC77DRAFT_1034292	hypothetical protein
CC77DRAFT_1034338	hypothetical protein
CC77DRAFT_1034395	2-nitropropane dioxygenase precursor
CC77DRAFT_1034427	MFS general substrate transporter
CC77DRAFT_1034494	5-methylthioadenosine/S-adenosylhomocysteine deaminase n1
CC77DRAFT_1034611	nucleotide-binding domain-containing protein
CC77DRAFT_1034729	hypothetical protein
CC77DRAFT_1034744	hypothetical protein
CC77DRAFT_1034878	hypothetical protein
CC77DRAFT_1034959	hypothetical protein
CC77DRAFT_1035394	Acylphosphatase
CC77DRAFT_1035408	inositol monophosphatase
CC77DRAFT_1035434	NAD(P)-binding protein
CC77DRAFT_1035477	major facilitator superfamily transporter multidrug resistance
CC77DRAFT_1035576	hypothetical protein
CC77DRAFT_1035659	hypothetical protein
CC77DRAFT_1035684	hypothetical protein
CC77DRAFT_1035740	hypothetical protein
CC77DRAFT_1035861	hypothetical protein
CC77DRAFT_1036131	FAD-binding domain-containing protein
CC77DRAFT_1036155	hypothetical protein
CC77DRAFT_1036259	P-loop containing nucleoside triphosphate hydrolase protein
CC77DRAFT_1036378	hypothetical protein
CC77DRAFT_1036398	hypothetical protein
CC77DRAFT_1036485	alpha/beta-hydrolase
CC77DRAFT_1036489	heme-dependent catalase
CC77DRAFT_1036502	hypothetical protein
CC77DRAFT_1036588	peptidase S28
CC77DRAFT_1036606	FAD/NAD(P)-binding domain-containing protein
CC77DRAFT_1037025	DEAD-domain-containing protein
CC77DRAFT_1037148	hypothetical protein
CC77DRAFT_1037159	Nucleotidyltransferase
CC77DRAFT_1037226	hypothetical protein
CC77DRAFT_1037440	NAD(P)-binding protein
CC77DRAFT_1037571	cytochrome P450
CC77DRAFT_1037603	putative penicillin-binding protein
CC77DRAFT_1037776	hypothetical protein
CC77DRAFT_1038093	ClpP/crotonase
CC77DRAFT_1038307	MFS general substrate transporter
CC77DRAFT_1038435	hypothetical protein
CC77DRAFT_1038810	geranylgeranyl pyrophosphate synthetase
CC77DRAFT_1039142	hypothetical protein
CC77DRAFT_1039208	Cloroperoxidase
CC77DRAFT_1039315	Metallo-dependent phosphatase
CC77DRAFT_1039356	benomyl/methotrexate resistance protein
CC77DRAFT_1039725	hypothetical protein
CC77DRAFT_1039958	DUF1295-domain-containing protein
CC77DRAFT_1039993	hypothetical protein
CC77DRAFT_1040090	diacylglycerol O-acyltransferase 2A
CC77DRAFT_1040128	hypothetical protein
CC77DRAFT_1040565	hypothetical protein
CC77DRAFT_1040840	MFS general substrate transporter
CC77DRAFT_1041903	hypothetical protein
CC77DRAFT_1042367	hypothetical protein
CC77DRAFT_1042521	hypothetical protein
CC77DRAFT_1042701	MFS multidrug transporter-like protein
CC77DRAFT_1042771	hypothetical protein
CC77DRAFT_1042792	hypothetical protein
CC77DRAFT_1043230	hypothetical protein
CC77DRAFT_1043343	RNA 3'-terminal phosphate cyclase
CC77DRAFT_1043468	hypothetical protein
CC77DRAFT_1043570	alpha-glucosidase-like protein maltase
CC77DRAFT_1043752	hypothetical protein
CC77DRAFT_1044181	GroES-like protein
CC77DRAFT_1044227	laccase-1 precursor
CC77DRAFT_1044281	hypothetical protein
CC77DRAFT_1044889	sterol-4-alpha-carboxylate 3-dehydrogenase
CC77DRAFT_1044911	hypothetical protein
CC77DRAFT_1045008	hypothetical protein
CC77DRAFT_1045072	amine oxidase catalytic domain-containing protein
CC77DRAFT_1045152	hypothetical protein
CC77DRAFT_1045216	Zn-dependent exopeptidase
CC77DRAFT_1045353	hypothetical protein
CC77DRAFT_1045358	hypothetical protein
CC77DRAFT_1045384	neuraminidase
CC77DRAFT_1045619	hippurate hydrolase
CC77DRAFT_1046389	hypothetical protein
CC77DRAFT_1046568	hypothetical protein
CC77DRAFT_1046695	hypothetical protein
CC77DRAFT_1046843	hypothetical protein
CC77DRAFT_1046896	hypothetical protein
CC77DRAFT_1046969	Di-copper centre-containing protein
CC77DRAFT_1046993	hypothetical protein
CC77DRAFT_1047291	glyoxalase-domain-containing protein
CC77DRAFT_1047292	hypothetical protein
CC77DRAFT_1047358	hypothetical protein
CC77DRAFT_1047406	hypothetical protein
CC77DRAFT_1047699	hypothetical protein
CC77DRAFT_1047714	acyl-CoA N-acyltransferase
CC77DRAFT_1048231	tannase and feruloyl esterase
CC77DRAFT_1048292	hypothetical protein
CC77DRAFT_1048297	hypothetical protein
CC77DRAFT_1048371	epoxide hydrolase-like protein
CC77DRAFT_1048657	cytochrome P450 monooxygenase-like protein
CC77DRAFT_1049185	phenol 2-monooxygenase
CC77DRAFT_1049761	MFS general substrate transporter
CC77DRAFT_1050155	hypothetical protein
CC77DRAFT_1050640	MFS general substrate transporter
CC77DRAFT_1050771	hypothetical protein
CC77DRAFT_1050943	hypothetical protein
CC77DRAFT_1050991	sugar carrier protein A
CC77DRAFT_1051679	glutathione transferase
CC77DRAFT_1051907	NAD(P)-binding protein
CC77DRAFT_1052129	hypothetical protein
CC77DRAFT_1052569	hypothetical protein
CC77DRAFT_1052612	hypothetical protein
CC77DRAFT_1052878	hypothetical protein
CC77DRAFT_1053126	thioredoxin-like protein
CC77DRAFT_1053299	hypothetical protein
CC77DRAFT_1053914	hypothetical protein
CC77DRAFT_1053995	hypothetical protein
CC77DRAFT_1054033	hypothetical protein
CC77DRAFT_1054482	short-chain dehydrogenase
CC77DRAFT_1054641	hypothetical protein
CC77DRAFT_1055926	FAD-binding domain-containing protein
CC77DRAFT_1055928	alpha/beta-hydrolase
CC77DRAFT_1055983	hypothetical protein
CC77DRAFT_1056001	hypothetical protein
CC77DRAFT_1056004	calcium ATPase
CC77DRAFT_1056107	hypothetical protein
CC77DRAFT_1056285	hypothetical protein
CC77DRAFT_1056344	glutathione S-transferase
CC77DRAFT_1056386	succinic semialdehyde dehydrogenase
CC77DRAFT_1056396	FAD/NAD(P)-binding domain-containing protein
CC77DRAFT_1056401	hypothetical protein
CC77DRAFT_1056562	hypothetical protein
CC77DRAFT_1056768	hypothetical protein
CC77DRAFT_1056773	hypothetical protein
CC77DRAFT_1056789	hypothetical protein
CC77DRAFT_1056829	HET-domain-containing protein
CC77DRAFT_1056845	hypothetical protein
CC77DRAFT_1056881	hypothetical protein
CC77DRAFT_1057098	hypothetical protein
CC77DRAFT_1057108	hypothetical protein
CC77DRAFT_1057147	hypothetical protein
CC77DRAFT_1057196	hypothetical protein
CC77DRAFT_1057209	hypothetical protein
CC77DRAFT_1057244	dienelactone hydrolase family protein
CC77DRAFT_1057283	hypothetical protein
CC77DRAFT_1057312	hypothetical protein
CC77DRAFT_1057320	hypothetical protein
CC77DRAFT_1057321	hypothetical protein
CC77DRAFT_1057486	secreted glycosyl hydrolase
CC77DRAFT_1057489	hypothetical protein
CC77DRAFT_1057494	aldehyde dehydrogenase
CC77DRAFT_1057584	MFS general substrate transporter
CC77DRAFT_1057710	hypothetical protein
CC77DRAFT_105772	hypothetical protein
CC77DRAFT_1057726	hypothetical protein
CC77DRAFT_1057809	hypothetical protein
CC77DRAFT_1057816	hypothetical protein
CC77DRAFT_1057848	hypothetical protein
CC77DRAFT_1057872	hypothetical protein
CC77DRAFT_1057930	hypothetical protein
CC77DRAFT_1057949	hypothetical protein
CC77DRAFT_1057968	hypothetical protein
CC77DRAFT_1058054	hypothetical protein
CC77DRAFT_1058173	hypothetical protein
CC77DRAFT_1058210	allantoin permease
CC77DRAFT_1058233	hypothetical protein
CC77DRAFT_1058243	hypothetical protein
CC77DRAFT_1058370	PLP-dependent transferase
CC77DRAFT_1058434	hypothetical protein
CC77DRAFT_1058435	alpha/beta-hydrolase
CC77DRAFT_1058588	NAD(P)-binding protein
CC77DRAFT_1058662	hypothetical protein
CC77DRAFT_1058727	hypothetical protein
CC77DRAFT_1058773	CoA-transferase family III
CC77DRAFT_1058896	hypothetical protein
CC77DRAFT_1058971	hypothetical protein
CC77DRAFT_1059045	hypothetical protein
CC77DRAFT_1059072	cysteine dioxygenase
CC77DRAFT_1059104	hypothetical protein
CC77DRAFT_1059313	hypothetical protein
CC77DRAFT_1059357	alpha/beta-hydrolase
CC77DRAFT_1059465	hypothetical protein
CC77DRAFT_1059542	hypothetical protein
CC77DRAFT_1059545	endo-1,5-alpha-L-arabinosidase
CC77DRAFT_1059554	hypothetical protein
CC77DRAFT_1059746	MFS general substrate transporter
CC77DRAFT_1059747	hypothetical protein
CC77DRAFT_1059818	hypothetical protein
CC77DRAFT_1059835	hypothetical protein
CC77DRAFT_1060009	hypothetical protein
CC77DRAFT_1060011	hypothetical protein
CC77DRAFT_1060022	hypothetical protein
CC77DRAFT_1060133	hypothetical protein
CC77DRAFT_1060296	hypothetical protein
CC77DRAFT_1060509	hypothetical protein
CC77DRAFT_1061267	hypothetical protein
CC77DRAFT_1061268	thiolase
CC77DRAFT_1061325	NAD(P)-binding protein
CC77DRAFT_1061330	hypothetical protein
CC77DRAFT_1061357	trypsin-domain-containing protein
CC77DRAFT_1061437	hypothetical protein
CC77DRAFT_1061482	chitin synthase
CC77DRAFT_1061502	hypothetical protein
CC77DRAFT_1061558	pyridoxamine 5'-phosphate oxidase
CC77DRAFT_1061567	acyl-CoA N-acyltransferase
CC77DRAFT_1061702	hypothetical protein
CC77DRAFT_1061791	hypothetical protein
CC77DRAFT_1061797	autophagy-related protein 22-1
CC77DRAFT_1062007	hypothetical protein
CC77DRAFT_1062097	hypothetical protein
CC77DRAFT_1062143	hypothetical protein
CC77DRAFT_1062161	soluble epoxide hydrolase
CC77DRAFT_1062249	putative short chain dehydrogenase
CC77DRAFT_1062510	Arabinanase/levansucrase/invertase
CC77DRAFT_1062602	hypothetical protein
CC77DRAFT_1062674	hypothetical protein
CC77DRAFT_1062823	hypothetical protein
CC77DRAFT_1062824	hypothetical protein
CC77DRAFT_1062894	hypothetical protein
CC77DRAFT_1063055	hypothetical protein
CC77DRAFT_1063105	hypothetical protein
CC77DRAFT_1063165	hypothetical protein
CC77DRAFT_1063371	soluble epoxide hydrolase
CC77DRAFT_1063485	hypothetical protein
CC77DRAFT_1063648	hypothetical protein
CC77DRAFT_1063741	hypothetical protein
CC77DRAFT_1063796	HET-domain-containing protein
CC77DRAFT_1063797	hypothetical protein
CC77DRAFT_1064222	hypothetical protein
CC77DRAFT_1064267	concanavalin A-like lectin/glucanase
CC77DRAFT_1064360	TrkH-domain-containing protein
CC77DRAFT_1064416	ankyrin
CC77DRAFT_1064506	ribonuclease III
CC77DRAFT_1064677	catalase-domain-containing protein
CC77DRAFT_1064811	alpha/beta-hydrolase
CC77DRAFT_1064854	hypothetical protein
CC77DRAFT_1064926	hypothetical protein
CC77DRAFT_1065018	MFS gliotoxin efflux transporter glia
CC77DRAFT_1065023	kynureninase
CC77DRAFT_1065064	hypothetical protein
CC77DRAFT_1065118	acetyl-CoA synthetase-like protein
CC77DRAFT_1065480	hypothetical protein
CC77DRAFT_1065482	class I glutamine amidotransferase-like protein
CC77DRAFT_1065506	hypothetical protein
CC77DRAFT_1065863	hypothetical protein
CC77DRAFT_1065939	hypothetical protein
CC77DRAFT_1066091	hypothetical protein
CC77DRAFT_1066176	NmrA-like family protein
CC77DRAFT_1066358	hypothetical protein
CC77DRAFT_1066614	hypothetical protein
CC77DRAFT_1066734	aquaporin-like protein
CC77DRAFT_1066736	hypothetical protein
CC77DRAFT_1066825	hypothetical protein
CC77DRAFT_1066912	subtilisin-like protein
CC77DRAFT_1066932	hypothetical protein
CC77DRAFT_1067141	phosphatidylethanolamine N-methyltransferas-like protein
CC77DRAFT_1067150	hypothetical protein
CC77DRAFT_1067152	calcium/calmodulin-dependent protein kinase type 2
CC77DRAFT_1067162	hypothetical protein
CC77DRAFT_1067280	MFS general substrate transporter
CC77DRAFT_1067465	hypothetical protein
CC77DRAFT_1067495	hypothetical protein
CC77DRAFT_1067552	hypothetical protein
CC77DRAFT_1067582	hypothetical protein
CC77DRAFT_1067667	hypothetical protein
CC77DRAFT_1067958	hypothetical protein
CC77DRAFT_1068023	hypothetical protein
CC77DRAFT_1068024	alpha/beta-hydrolase
CC77DRAFT_1068132	hypothetical protein
CC77DRAFT_1069422	aldehyde dehydrogenase-like protein
CC77DRAFT_1069699	hypothetical protein
CC77DRAFT_1070017	hypothetical protein
CC77DRAFT_1070807	hypothetical protein
CC77DRAFT_1071189	P-loop containing nucleoside triphosphate hydrolase protein
CC77DRAFT_1071261	hypothetical protein
CC77DRAFT_1071274	hypothetical protein
CC77DRAFT_1071752	hypothetical protein
CC77DRAFT_1071870	hypothetical protein
CC77DRAFT_1072673	acetoin dehydrogenase-like protein
CC77DRAFT_1073389	hypothetical protein
CC77DRAFT_1073449	hypothetical protein
CC77DRAFT_1073511	hypothetical protein
CC77DRAFT_1074050	hypothetical protein
CC77DRAFT_1074578	hypothetical protein
CC77DRAFT_1075011	hypothetical protein
CC77DRAFT_1076642	hypothetical protein
CC77DRAFT_1076708	NAD(P)-binding protein
CC77DRAFT_1077943	hypothetical protein
CC77DRAFT_1078456	hypothetical protein
CC77DRAFT_1078699	hypothetical protein
CC77DRAFT_1078945	amino acid transporter
CC77DRAFT_1080895	NAD(P)-binding protein
CC77DRAFT_1081732	hypothetical protein
CC77DRAFT_1082427	terpenoid synthase
CC77DRAFT_1083026	hypothetical protein
CC77DRAFT_1083045	neutral protease 2-like protein
CC77DRAFT_1083497	glycoside hydrolase
CC77DRAFT_1084382	hypothetical protein
CC77DRAFT_1084495	DnaJ-domain-containing protein
CC77DRAFT_1084544	hypothetical protein
CC77DRAFT_1084682	amino acid transporter
CC77DRAFT_1086009	acid protease
CC77DRAFT_1086069	hypothetical protein
CC77DRAFT_1086379	hypothetical protein
CC77DRAFT_1087827	cytochrome P450
CC77DRAFT_1088554	hypothetical protein
CC77DRAFT_1088641	hypothetical protein
CC77DRAFT_1089665	hypothetical protein
CC77DRAFT_1089868	alpha/beta-hydrolase
CC77DRAFT_1089938	monooxygenase
CC77DRAFT_1090039	chitin deacetylase 1
CC77DRAFT_1090052	alpha/beta-hydrolase
CC77DRAFT_1090204	hypothetical protein
CC77DRAFT_1090703	hypothetical protein
CC77DRAFT_1090768	hypothetical protein
CC77DRAFT_1091233	hypothetical protein
CC77DRAFT_1091304	class I glutamine amidotransferase-like protein
CC77DRAFT_1091512	hypothetical protein
CC77DRAFT_1091661	hypothetical protein
CC77DRAFT_1091715	hypothetical protein
CC77DRAFT_1091742	TfdA family taurine catabolism dioxygenase TauD
CC77DRAFT_1091793	hypothetical protein
CC77DRAFT_1092024	hypersensitive response inducing protein 1
CC77DRAFT_1092351	hypothetical protein
CC77DRAFT_1092551	hypothetical protein
CC77DRAFT_1092660	hypothetical protein
CC77DRAFT_1093058	hypothetical protein
CC77DRAFT_1093214	hypothetical protein
CC77DRAFT_1093439	hypothetical protein
CC77DRAFT_1093577	hypothetical protein
CC77DRAFT_1093860	hypothetical protein
CC77DRAFT_1093861	hypothetical protein
CC77DRAFT_1093937	hypothetical protein
CC77DRAFT_1094350	FAD-binding domain-containing protein
CC77DRAFT_1094826	MFS general substrate transporter
CC77DRAFT_1094891	hypothetical protein
CC77DRAFT_1095157	alcohol oxidase
CC77DRAFT_1095209	MFS multidrug transporter-like protein
CC77DRAFT_1095227	hypothetical protein
CC77DRAFT_1095277	hypothetical protein
CC77DRAFT_1095303	isotrichodermin C-15 hydroxylase
CC77DRAFT_1095629	hypothetical protein
CC77DRAFT_1095633	GroES-like protein
CC77DRAFT_1095904	endoglucanase-5
CC77DRAFT_1095984	hypothetical protein
CC77DRAFT_1096069	acetyl-CoA synthetase-like protein
CC77DRAFT_1096288	NAD-dependent 15-hydroxyprostaglandin dehydrogenase
CC77DRAFT_1096303	hypothetical protein
CC77DRAFT_1096556	amino acid transporter
CC77DRAFT_1096584	FAD/NAD(P)-binding domain-containing protein
CC77DRAFT_1096626	potassium transport protein 1
CC77DRAFT_1096817	Cloroperoxidase
CC77DRAFT_1096856	3-oxo-5-alpha-steroid 4-dehydrogenase
CC77DRAFT_1097165	hypothetical protein
CC77DRAFT_1097200	Cupredoxin
CC77DRAFT_1097218	GroES-like protein
CC77DRAFT_1097409	hypothetical protein
CC77DRAFT_1098084	hypothetical protein
CC77DRAFT_1098224	hypothetical protein
CC77DRAFT_1098274	hypothetical protein
CC77DRAFT_1098345	hypothetical protein
CC77DRAFT_1098590	antibiotic biosynthesis monooxygenase-like protein
CC77DRAFT_1098595	hypothetical protein
CC77DRAFT_1098615	hypothetical protein
CC77DRAFT_1098619	hypothetical protein
CC77DRAFT_1098918	hypothetical protein
CC77DRAFT_1099188	hypothetical protein
CC77DRAFT_1099387	hypothetical protein
CC77DRAFT_1099483	hypothetical protein
CC77DRAFT_1099731	hypothetical protein
CC77DRAFT_1099822	hypothetical protein
CC77DRAFT_1099900	putative cytochrome P450
CC77DRAFT_1099998	hypothetical protein
CC77DRAFT_1100402	2-hydroxychromene-2-carboxylate isomeras-like protein
CC77DRAFT_1100445	hypothetical protein
CC77DRAFT_1100447	hypothetical protein
CC77DRAFT_1100449	hypothetical protein
CC77DRAFT_1100813	NAD(P)-binding protein
CC77DRAFT_1100924	hypothetical protein
CC77DRAFT_116029	hypothetical protein
CC77DRAFT_116699	hypothetical protein
CC77DRAFT_117032	hypothetical protein
CC77DRAFT_117266	hypothetical protein
CC77DRAFT_118374	solute carrier family 7 protein
CC77DRAFT_118567	hypothetical protein
CC77DRAFT_119259	hypothetical protein
CC77DRAFT_119314	major myo-inositol transporter iolT
CC77DRAFT_119321	hypothetical protein
CC77DRAFT_119389	hypothetical protein
CC77DRAFT_12024	hypothetical protein
CC77DRAFT_120746	FAD dependent oxidoreductase-like protein
CC77DRAFT_121247	hypothetical protein
CC77DRAFT_121494	hypothetical protein
CC77DRAFT_123197	hypothetical protein
CC77DRAFT_123314	hypothetical protein
CC77DRAFT_132578	zinc finger protein OZF
CC77DRAFT_134151	putative caffeine resistance protein 5
CC77DRAFT_134642	hypothetical protein
CC77DRAFT_135085	DnaJ-domain-containing protein
CC77DRAFT_135520	HET-domain-containing protein
CC77DRAFT_135562	hypothetical protein
CC77DRAFT_143328	hypothetical protein
CC77DRAFT_144858	hypothetical protein
CC77DRAFT_147372	hypothetical protein
CC77DRAFT_147766	hypothetical protein
CC77DRAFT_15	hypothetical protein
CC77DRAFT_150142	hypothetical protein
CC77DRAFT_150713	hypothetical protein
CC77DRAFT_157132	hypothetical protein
CC77DRAFT_157703	hypothetical protein
CC77DRAFT_157727	hypothetical protein
CC77DRAFT_159497	hypothetical protein
CC77DRAFT_159824	hypothetical protein
CC77DRAFT_161979	NAD(P)-binding protein
CC77DRAFT_164375	hypothetical protein
CC77DRAFT_165481	hypothetical protein
CC77DRAFT_165644	SNF2 family helicase/ATPase-like protein PasG
CC77DRAFT_166649	hypothetical protein
CC77DRAFT_166670	hypothetical protein
CC77DRAFT_166713	S-adenosyl-L-methionine-dependent methyltransferase
CC77DRAFT_167288	hypothetical protein
CC77DRAFT_167541	hypothetical protein
CC77DRAFT_167930	ferric reductase
CC77DRAFT_168480	hypothetical protein
CC77DRAFT_168481	hypothetical protein
CC77DRAFT_168964	hypothetical protein
CC77DRAFT_169187	MFS general substrate transporter
CC77DRAFT_169192	hypothetical protein
CC77DRAFT_169213	liver carboxylesterase 1 precursor
CC77DRAFT_169314	hypothetical protein
CC77DRAFT_172243	hypothetical protein
CC77DRAFT_173090	DUF159-domain-containing protein
CC77DRAFT_173209	Bicupin, oxalate decarboxylase/oxidase
CC77DRAFT_173663	ethyl tert-butyl ether degradation EthD
CC77DRAFT_174468	MFS general substrate transporter
CC77DRAFT_177263	hypothetical protein
CC77DRAFT_177869	NAD(P)-binding protein
CC77DRAFT_179413	pigment biosynthesis protein Ayg1
CC77DRAFT_180620	Na(+)/H(+) antiporter 2
CC77DRAFT_181318	hypothetical protein
CC77DRAFT_18503	hypothetical protein
CC77DRAFT_185767	hypothetical protein
CC77DRAFT_186090	alpha/beta-hydrolase
CC77DRAFT_190672	glycoside hydrolase
CC77DRAFT_191434	hypothetical protein
CC77DRAFT_192536	hypothetical protein
CC77DRAFT_198978	hypothetical protein
CC77DRAFT_199194	hypothetical protein
CC77DRAFT_199892	hypothetical protein
CC77DRAFT_200406	hypothetical protein
CC77DRAFT_204202	cytochrome P450
CC77DRAFT_207352	hypothetical protein
CC77DRAFT_208305	hypothetical protein
CC77DRAFT_211556	hypothetical protein
CC77DRAFT_211557	NAD(P)-binding protein
CC77DRAFT_212936	hypothetical protein
CC77DRAFT_212944	hypothetical protein
CC77DRAFT_212955	hypothetical protein
CC77DRAFT_213956	hypothetical protein
CC77DRAFT_216735	hypothetical protein
CC77DRAFT_228375	integral membrane protein
CC77DRAFT_229632	hypothetical protein
CC77DRAFT_231767	hypothetical protein
CC77DRAFT_232295	tyrosine-protein phosphatase SIW14
CC77DRAFT_233074	hypothetical protein
CC77DRAFT_233120	hypothetical protein
CC77DRAFT_233356	hypothetical protein
CC77DRAFT_233634	hypothetical protein
CC77DRAFT_234225	hypothetical protein
CC77DRAFT_234491	hypothetical protein
CC77DRAFT_23656	hypothetical protein
CC77DRAFT_237100	hypothetical protein
CC77DRAFT_23794	monooxygenase
CC77DRAFT_238132	hypothetical protein
CC77DRAFT_238891	hypothetical protein
CC77DRAFT_239203	hypothetical protein
CC77DRAFT_239345	DNase I-like protein
CC77DRAFT_239352	polyamine oxidase
CC77DRAFT_241452	hypothetical protein
CC77DRAFT_244151	hypothetical protein
CC77DRAFT_245437	hypothetical protein
CC77DRAFT_246071	hypothetical protein
CC77DRAFT_246883	hypothetical protein
CC77DRAFT_248708	hypothetical protein
CC77DRAFT_259924	hypothetical protein
CC77DRAFT_260386	hypothetical protein
CC77DRAFT_264168	amino acid transporter
CC77DRAFT_265658	lignostilbene-alpha,beta-dioxygenase isozyme III
CC77DRAFT_266289	hypothetical protein
CC77DRAFT_269412	hypothetical protein
CC77DRAFT_270565	hypothetical protein
CC77DRAFT_272775	hypothetical protein
CC77DRAFT_272934	hypothetical protein
CC77DRAFT_280682	hypothetical protein
CC77DRAFT_284005	hypothetical protein
CC77DRAFT_286654	L-lactate dehydrogenase
CC77DRAFT_287044	hypothetical protein
CC77DRAFT_287558	amidase signature enzyme
CC77DRAFT_288810	hypothetical protein
CC77DRAFT_289005	hypothetical protein
CC77DRAFT_289044	hypothetical protein
CC77DRAFT_289286	hypothetical protein
CC77DRAFT_290631	NmrA family protein-like protein
CC77DRAFT_294639	hypothetical protein
CC77DRAFT_297181	hypothetical protein
CC77DRAFT_297761	hypothetical protein
CC77DRAFT_297779	hypothetical protein
CC77DRAFT_298056	hypothetical protein
CC77DRAFT_300012	IFRD domain-containing protein
CC77DRAFT_300580	hypothetical protein
CC77DRAFT_30090	hypothetical protein
CC77DRAFT_30145	mitochondrial uncoupling protein 2
CC77DRAFT_303920	hypothetical protein
CC77DRAFT_305098	hypothetical protein
CC77DRAFT_307640	MFS general substrate transporter
CC77DRAFT_308235	glutamate carboxypeptidase 2
CC77DRAFT_310470	hypothetical protein
CC77DRAFT_310834	hypothetical protein
CC77DRAFT_311125	SGNH hydrolase
CC77DRAFT_311927	hypothetical protein
CC77DRAFT_312148	RmlC-like cupin
CC77DRAFT_317491	hypothetical protein
CC77DRAFT_321977	hypothetical protein
CC77DRAFT_322468	hypothetical protein
CC77DRAFT_322813	hypothetical protein
CC77DRAFT_32699	hypothetical protein
CC77DRAFT_32763	hypothetical protein
CC77DRAFT_32768	hypothetical protein
CC77DRAFT_32844	NAD(P)-binding protein
CC77DRAFT_333114	hypothetical protein
CC77DRAFT_333943	hypothetical protein
CC77DRAFT_334144	NAD(P)-binding protein
CC77DRAFT_334469	hypothetical protein
CC77DRAFT_335339	hypothetical protein
CC77DRAFT_33543	P-loop containing nucleoside triphosphate hydrolase protein
CC77DRAFT_339525	hypothetical protein
CC77DRAFT_342860	kinesin-domain-containing protein
CC77DRAFT_34750	hypothetical protein
CC77DRAFT_34964	hypothetical protein
CC77DRAFT_35053	hypothetical protein
CC77DRAFT_358249	hypothetical protein
CC77DRAFT_35867	hypothetical protein
CC77DRAFT_359116	hypothetical protein
CC77DRAFT_359178	hypothetical protein
CC77DRAFT_359360	hypothetical protein
CC77DRAFT_363456	acetyl-CoA synthetase-like protein
CC77DRAFT_364501	ABC transporter
CC77DRAFT_364732	heme-dependent catalase
CC77DRAFT_370803	hypothetical protein
CC77DRAFT_370839	MBOAT-domain-containing protein
CC77DRAFT_371296	hypothetical protein
CC77DRAFT_373194	hypothetical protein
CC77DRAFT_374319	acyltransferase-domain-containing protein
CC77DRAFT_377810	MFS quinate transporter-like protein QutD
CC77DRAFT_379024	hypothetical protein
CC77DRAFT_382402	hypothetical protein
CC77DRAFT_382969	hypothetical protein
CC77DRAFT_382987	zincin
CC77DRAFT_383093	hypothetical protein
CC77DRAFT_383282	formamidase FmdS
CC77DRAFT_38447	Clavaminate synthase-like protein
CC77DRAFT_386108	NAD(P)-binding protein
CC77DRAFT_39067	hypothetical protein
CC77DRAFT_392952	hypothetical protein
CC77DRAFT_397551	hypothetical protein
CC77DRAFT_401772	hypothetical protein
CC77DRAFT_401881	hypothetical protein
CC77DRAFT_403598	hypothetical protein
CC77DRAFT_404279	polysaccharide deacetylase family protein
CC77DRAFT_404506	FAD monooxygenase-like protein
CC77DRAFT_407563	GroES-like protein
CC77DRAFT_408395	hypothetical protein
CC77DRAFT_408422	sulfate permease 2
CC77DRAFT_408538	endoglucanase-5
CC77DRAFT_408666	hypothetical protein
CC77DRAFT_409233	putative zinc metalloprotease
CC77DRAFT_430832	class II aldolase/adducin domain-containing protein
CC77DRAFT_431611	hypothetical protein
CC77DRAFT_431782	carboxypeptidase S1
CC77DRAFT_431788	hypothetical protein
CC77DRAFT_433169	aquaporin
CC77DRAFT_439158	hypothetical protein
CC77DRAFT_44036	hypothetical protein
CC77DRAFT_444925	hypothetical protein
CC77DRAFT_444929	MFS multidrug transporter-like protein
CC77DRAFT_445217	hypothetical protein
CC77DRAFT_445362	hypothetical protein
CC77DRAFT_445544	hypothetical protein
CC77DRAFT_446991	hypothetical protein
CC77DRAFT_449595	ser/Thr protein phosphatase family protein
CC77DRAFT_450170	MFS general substrate transporter
CC77DRAFT_454085	acetyl-CoA synthetase-like protein
CC77DRAFT_454390	hypothetical protein
CC77DRAFT_454696	hypothetical protein
CC77DRAFT_459525	hypothetical protein
CC77DRAFT_461190	hypothetical protein
CC77DRAFT_463236	HET-domain-containing protein
CC77DRAFT_463258	hypothetical protein
CC77DRAFT_463992	hypothetical protein
CC77DRAFT_46424	hypothetical protein
CC77DRAFT_466775	hypothetical protein
CC77DRAFT_468411	YggU-like protein
CC77DRAFT_468746	hypothetical protein
CC77DRAFT_468772	hypothetical protein
CC77DRAFT_48554	hypothetical protein
CC77DRAFT_485690	hypothetical protein
CC77DRAFT_48590	hypothetical protein
CC77DRAFT_488318	hypothetical protein
CC77DRAFT_493309	hypothetical protein
CC77DRAFT_493631	cytochrome P450 monooxygenase-like protein
CC77DRAFT_494855	membrane transporter
CC77DRAFT_501047	hypothetical protein
CC77DRAFT_501324	hypothetical protein
CC77DRAFT_504626	putative alpha/beta superfamily hydrolase
CC77DRAFT_505877	hypothetical protein
CC77DRAFT_506105	hypothetical protein
CC77DRAFT_509561	hypothetical protein
CC77DRAFT_510235	MFS general substrate transporter
CC77DRAFT_514187	hypothetical protein
CC77DRAFT_52654	NAD(P)-binding protein
CC77DRAFT_530679	NAD(P)-binding protein
CC77DRAFT_532539	hypothetical protein
CC77DRAFT_536367	hypothetical protein
CC77DRAFT_537643	hypothetical protein
CC77DRAFT_539124	hypothetical protein
CC77DRAFT_540512	hypothetical protein
CC77DRAFT_540853	hypothetical protein
CC77DRAFT_541101	hypothetical protein
CC77DRAFT_544456	bacterial exopeptidase dimerization domain-containing protein
CC77DRAFT_544803	hypothetical protein
CC77DRAFT_545064	hypothetical protein
CC77DRAFT_545350	SGNH hydrolase
CC77DRAFT_545351	hypothetical protein
CC77DRAFT_545813	hypothetical protein
CC77DRAFT_545893	hypothetical protein
CC77DRAFT_54692	MFS general substrate transporter
CC77DRAFT_548054	hypothetical protein
CC77DRAFT_548366	HET-domain-containing protein
CC77DRAFT_548903	hypothetical protein
CC77DRAFT_554945	hypothetical protein
CC77DRAFT_555312	hypothetical protein
CC77DRAFT_556224	hypothetical protein
CC77DRAFT_558269	hypothetical protein
CC77DRAFT_559307	hypothetical protein
CC77DRAFT_563024	hypothetical protein
CC77DRAFT_567007	hypothetical protein
CC77DRAFT_568317	azole resistance protein
CC77DRAFT_56845	hypothetical protein
CC77DRAFT_570094	hypothetical protein
CC77DRAFT_570820	hypothetical protein
CC77DRAFT_573714	hypothetical protein
CC77DRAFT_584356	hypothetical protein
CC77DRAFT_584500	alpha-L-rhamnosidase
CC77DRAFT_58469	hypothetical protein
CC77DRAFT_589805	hypothetical protein
CC77DRAFT_590037	MFS general substrate transporter
CC77DRAFT_590284	hypothetical protein
CC77DRAFT_593994	MFS transporter-like protein
CC77DRAFT_597885	hypothetical protein
CC77DRAFT_599013	hypothetical protein
CC77DRAFT_603005	thiolase-like protein
CC77DRAFT_603009	hypothetical protein
CC77DRAFT_612223	major royal jelly protein
CC77DRAFT_612640	hypothetical protein
CC77DRAFT_612854	hypothetical protein
CC77DRAFT_6163	uroporphyrin-III C-methyltransferase
CC77DRAFT_617554	high affinity glucose transporter RGT2
CC77DRAFT_617685	hypothetical protein
CC77DRAFT_621248	hypothetical protein
CC77DRAFT_62362	MFS general substrate transporter
CC77DRAFT_626059	PAP2-domain-containing protein
CC77DRAFT_627061	AAR2 domain-containing protein
CC77DRAFT_629069	peptidyl-prolyl cis-trans isomerase
CC77DRAFT_63326	NAD(P)-binding protein
CC77DRAFT_6341	hypothetical protein
CC77DRAFT_635354	hypothetical protein
CC77DRAFT_635402	amidase signature enzyme
CC77DRAFT_635630	hypothetical protein
CC77DRAFT_635783	acetyl-CoA synthetase-like protein
CC77DRAFT_636430	hypothetical protein
CC77DRAFT_637667	RmlC-like cupin
CC77DRAFT_640023	hypothetical protein
CC77DRAFT_640769	hypothetical protein
CC77DRAFT_642025	hypothetical protein
CC77DRAFT_642280	general substrate transporter
CC77DRAFT_642931	putative short-chain dehydrogenases/reductase
CC77DRAFT_645444	hypothetical protein
CC77DRAFT_645926	P-loop containing nucleoside triphosphate hydrolase protein
CC77DRAFT_646304	hypothetical protein
CC77DRAFT_646617	hypothetical protein
CC77DRAFT_648222	hypothetical protein
CC77DRAFT_649511	heat shock protein
CC77DRAFT_655232	putative GPI anchored dioxygenase
CC77DRAFT_660610	MFS general substrate transporter
CC77DRAFT_661883	hypothetical protein
CC77DRAFT_662033	hypothetical protein
CC77DRAFT_663260	hypothetical protein
CC77DRAFT_663265	hypothetical protein
CC77DRAFT_663401	MFS general substrate transporter
CC77DRAFT_663666	hypothetical protein
CC77DRAFT_668232	hypothetical protein
CC77DRAFT_675347	hypothetical protein
CC77DRAFT_676099	hypothetical protein
CC77DRAFT_679872	UDP-Glycosyltransferase/glycogen phosphorylase
CC77DRAFT_684448	glycoside hydrolase
CC77DRAFT_685453	hypothetical protein
CC77DRAFT_698323	Clavaminate synthase-like protein
CC77DRAFT_699126	RTA1-domain-containing protein
CC77DRAFT_699442	hypothetical protein
CC77DRAFT_704321	hypothetical protein
CC77DRAFT_705170	hypothetical protein
CC77DRAFT_706086	hypothetical protein
CC77DRAFT_711078	ankyrin
CC77DRAFT_711174	hypothetical protein
CC77DRAFT_712264	hypothetical protein
CC77DRAFT_712292	hypothetical protein
CC77DRAFT_717125	hypothetical protein
CC77DRAFT_723010	hypothetical protein
CC77DRAFT_728112	hypothetical protein
CC77DRAFT_728770	DUF962-domain-containing protein
CC77DRAFT_729740	amidase signature enzyme
CC77DRAFT_729846	Opi1-domain-containing protein
CC77DRAFT_729889	hypothetical protein
CC77DRAFT_730211	hypothetical protein
CC77DRAFT_730799	Metallo-hydrolase/oxidoreductase
CC77DRAFT_733111	serine/threonine-protein kinase cbk1
CC77DRAFT_733713	hypothetical protein
CC77DRAFT_733779	hypothetical protein
CC77DRAFT_733837	Sodium:dicarboxylate symporter
CC77DRAFT_733949	hypothetical protein
CC77DRAFT_733950	hypothetical protein
CC77DRAFT_734820	hypothetical protein
CC77DRAFT_735437	alpha/beta-hydrolase
CC77DRAFT_73774	kinase-like protein
CC77DRAFT_741026	MFS general substrate transporter
CC77DRAFT_741181	hypothetical protein
CC77DRAFT_742158	hypothetical protein
CC77DRAFT_742985	potassium/sodium eff
CC77DRAFT_74446	hypothetical protein
CC77DRAFT_74452	hypothetical protein
CC77DRAFT_744947	HET-domain-containing protein
CC77DRAFT_745249	hypothetical protein
CC77DRAFT_745301	major facilitator superfamily transporter
CC77DRAFT_745358	hypothetical protein
CC77DRAFT_745514	fumarylacetoacetate hydrolase
CC77DRAFT_746079	glycoside hydrolase family 3 protein
CC77DRAFT_746108	hypothetical protein
CC77DRAFT_748805	hypothetical protein
CC77DRAFT_750461	thioredoxin-like protein
CC77DRAFT_752182	hypothetical protein
CC77DRAFT_752798	hypothetical protein
CC77DRAFT_752966	phosphoesterase-domain-containing protein
CC77DRAFT_768800	NAD(P)-binding protein
CC77DRAFT_782028	hypothetical protein
CC77DRAFT_782783	hypothetical protein
CC77DRAFT_784096	hypothetical protein
CC77DRAFT_7868	RdRP-domain-containing protein
CC77DRAFT_788666	kinase-like protein
CC77DRAFT_789367	phosphatidylethanolamine N-methyltransferase
CC77DRAFT_791275	hypothetical protein
CC77DRAFT_791863	Arginase/deacetylase
CC77DRAFT_793244	acid protease
CC77DRAFT_793997	hypothetical protein
CC77DRAFT_79588	hypothetical protein
CC77DRAFT_800249	MFS general substrate transporter
CC77DRAFT_801354	hypothetical protein
CC77DRAFT_801753	hypothetical protein
CC77DRAFT_804317	hypothetical protein
CC77DRAFT_805667	hypothetical protein
CC77DRAFT_80715	hypothetical protein
CC77DRAFT_81588	hypothetical protein
CC77DRAFT_8187	Rhamnogalacturonase B
CC77DRAFT_82468	hypothetical protein
CC77DRAFT_832217	hypothetical protein
CC77DRAFT_832835	hypothetical protein
CC77DRAFT_836856	amino acid transporter
CC77DRAFT_839015	hypothetical protein
CC77DRAFT_840521	hypothetical protein
CC77DRAFT_840526	hypothetical protein
CC77DRAFT_848053	hypothetical protein
CC77DRAFT_848763	hypothetical protein
CC77DRAFT_848802	hypothetical protein
CC77DRAFT_849568	hypothetical protein
CC77DRAFT_854371	hypothetical protein
CC77DRAFT_854456	putative oxidoreductase
CC77DRAFT_854746	hypothetical protein
CC77DRAFT_856758	hypothetical protein
CC77DRAFT_8630	PIN domain-like protein
CC77DRAFT_865710	hypothetical protein
CC77DRAFT_867615	hypothetical protein
CC77DRAFT_867889	glycogen debranching enzyme
CC77DRAFT_867925	hypothetical protein
CC77DRAFT_870679	hypothetical protein
CC77DRAFT_871735	hypothetical protein
CC77DRAFT_872038	galactose oxidase
CC77DRAFT_89363	hypothetical protein
CC77DRAFT_894067	hypothetical protein
CC77DRAFT_894324	hypothetical protein
CC77DRAFT_894405	hypothetical protein
CC77DRAFT_896842	alpha/beta-hydrolase
CC77DRAFT_897084	hypothetical protein
CC77DRAFT_899440	ribosomal protein P1
CC77DRAFT_899511	hypothetical protein
CC77DRAFT_899817	ariadne RING finger
CC77DRAFT_900024	hypothetical protein
CC77DRAFT_900807	hypothetical protein
CC77DRAFT_902667	hypothetical protein
CC77DRAFT_902774	aromatic compound dioxygenase
CC77DRAFT_903589	putative Myo-inositol transporter 1
CC77DRAFT_904408	kinase-like protein
CC77DRAFT_905377	hypothetical protein
CC77DRAFT_905830	cytosolic Cu/Zn superoxide dismutase
CC77DRAFT_906789	glycoside hydrolase
CC77DRAFT_910079	hypothetical protein
CC77DRAFT_915710	hypothetical protein
CC77DRAFT_918175	hypothetical protein
CC77DRAFT_918382	hypothetical protein
CC77DRAFT_919422	hypothetical protein
CC77DRAFT_919928	hypothetical protein
CC77DRAFT_920041	hypothetical protein
CC77DRAFT_923907	cytochrome P450
CC77DRAFT_923945	beta-lactamase/transpeptidase-like protein
CC77DRAFT_923991	hypothetical protein
CC77DRAFT_924090	NAD(P)-binding protein
CC77DRAFT_924255	hypothetical protein
CC77DRAFT_924828	hypothetical protein
CC77DRAFT_924956	hypothetical protein
CC77DRAFT_924974	RTA1-domain-containing protein
CC77DRAFT_924975	hypothetical protein
CC77DRAFT_925110	phosphoadenosine phosphosulfate reductase
CC77DRAFT_925189	hypothetical protein
CC77DRAFT_925229	hypothetical protein
CC77DRAFT_925277	glycoside hydrolase/deacetylase
CC77DRAFT_925320	hypothetical protein
CC77DRAFT_925604	hypothetical protein
CC77DRAFT_925671	membrane zinc transporter
CC77DRAFT_925781	Metallo-dependent phosphatase
CC77DRAFT_925809	hypothetical protein
CC77DRAFT_926114	hypothetical protein
CC77DRAFT_926154	covalently-linked cell wall protein
CC77DRAFT_926232	NAC-domain-containing protein
CC77DRAFT_926257	high-affinity amino acid transporter
CC77DRAFT_926326	TRP-domain-containing protein
CC77DRAFT_926367	MFS general substrate transporter
CC77DRAFT_926396	isocitrate lyase and phosphorylmutase
CC77DRAFT_926414	phosphoglycerate mutase family protein
CC77DRAFT_926466	MFS general substrate transporter
CC77DRAFT_926519	isocitrate lyase 2
CC77DRAFT_926612	phospholipase
CC77DRAFT_926873	FAD-linked oxidoreductase
CC77DRAFT_926886	MFS general substrate transporter
CC77DRAFT_927077	kinase domain-containing protein
CC77DRAFT_927221	guanine deaminase
CC77DRAFT_927443	hypothetical protein
CC77DRAFT_927701	hypothetical protein
CC77DRAFT_927784	hypothetical protein
CC77DRAFT_927806	hypothetical protein
CC77DRAFT_928061	MFS general substrate transporter
CC77DRAFT_928372	hypothetical protein
CC77DRAFT_928393	MFS general substrate transporter
CC77DRAFT_928427	trehalose
CC77DRAFT_928454	ribonuclease T2
CC77DRAFT_928544	hypothetical protein
CC77DRAFT_928600	hypothetical protein
CC77DRAFT_928603	hypothetical protein
CC77DRAFT_928639	cutinase precursor
CC77DRAFT_928746	beta-1,3-mannanase
CC77DRAFT_929210	hypothetical protein
CC77DRAFT_929543	sphingosine hydroxylase
CC77DRAFT_929699	hypothetical protein
CC77DRAFT_929715	hypothetical protein
CC77DRAFT_929812	hypothetical protein
CC77DRAFT_929833	HAD-like protein
CC77DRAFT_929843	naphthalene 1,2-dioxygenase subunit alpha
CC77DRAFT_930178	hypothetical protein
CC77DRAFT_930263	subtilisin-like protein
CC77DRAFT_930297	carboxypeptidase cpdS precursor
CC77DRAFT_930322	hypothetical protein
CC77DRAFT_930566	cytochrome P450 67
CC77DRAFT_930875	MFS general substrate transporter
CC77DRAFT_931074	hypothetical protein
CC77DRAFT_931154	amidohydrolase 2
CC77DRAFT_931240	tryptophan synthase beta subunit-like PLP-dependent enzyme
CC77DRAFT_931278	NADP-dependent mannitol dehydrogenase
CC77DRAFT_931350	D-xylose-proton symporter
CC77DRAFT_931441	acetyl-coenzyme A synthetase
CC77DRAFT_931492	S-adenosyl-L-methionine-dependent methyltransferase
CC77DRAFT_931839	hypothetical protein
CC77DRAFT_931852	yippee zinc-binding protein
CC77DRAFT_931907	exoglucanase-like protein 1 precursor
CC77DRAFT_931916	hypothetical protein
CC77DRAFT_932056	hypothetical protein
CC77DRAFT_932470	MFS general substrate transporter
CC77DRAFT_932815	hypothetical protein
CC77DRAFT_933094	rubredoxin-NAD(+) reductase
CC77DRAFT_933198	endoplasmic oxidoreductin
CC77DRAFT_933216	hypothetical protein
CC77DRAFT_933274	hypothetical protein
CC77DRAFT_933414	pectin lyase-like protein
CC77DRAFT_933645	hypothetical protein
CC77DRAFT_933681	hypothetical protein
CC77DRAFT_933771	hypothetical protein
CC77DRAFT_934140	hypothetical protein
CC77DRAFT_934424	trehalose phosphorylase
CC77DRAFT_934562	hypothetical protein
CC77DRAFT_934745	hypothetical protein
CC77DRAFT_935384	hypothetical protein
CC77DRAFT_935405	hypothetical protein
CC77DRAFT_935549	PLC-like phosphodiesterase
CC77DRAFT_935599	alpha/beta-hydrolase
CC77DRAFT_935746	Aldo/keto reductase
CC77DRAFT_935786	vi polysaccharide biosynthesis protein vipA/tviB
CC77DRAFT_935807	hypothetical protein
CC77DRAFT_935876	beta-lactamase
CC77DRAFT_935922	hypothetical protein
CC77DRAFT_935962	hypothetical protein
CC77DRAFT_936048	general substrate transporter
CC77DRAFT_936281	P-loop containing nucleoside triphosphate hydrolase protein
CC77DRAFT_936340	hypothetical protein
CC77DRAFT_936351	hypothetical protein
CC77DRAFT_936354	hypothetical protein
CC77DRAFT_936477	PQ-loop-domain-containing protein
CC77DRAFT_936565	alcohol dehydrogenase
CC77DRAFT_936716	aspergillopepsin A precursor
CC77DRAFT_936845	hypothetical protein
CC77DRAFT_937059	NAD(P)-binding protein
CC77DRAFT_937116	heme oxygenase-like protein
CC77DRAFT_937137	tropinone reductase 1
CC77DRAFT_937146	hypothetical protein
CC77DRAFT_937160	hypothetical protein
CC77DRAFT_937655	hypothetical protein
CC77DRAFT_937861	hypothetical protein
CC77DRAFT_937893	hypothetical protein
CC77DRAFT_938144	DUF336-domain-containing protein
CC77DRAFT_938156	hypothetical protein
CC77DRAFT_938622	amine oxidase catalytic domain-containing protein
CC77DRAFT_938902	hypothetical protein
CC77DRAFT_939139	hypothetical protein
CC77DRAFT_939153	mitochondrial carrier
CC77DRAFT_939415	putative MFS transporter
CC77DRAFT_939498	PLC-like phosphodiesterase
CC77DRAFT_939509	hypothetical protein
CC77DRAFT_939604	MFS general substrate transporter
CC77DRAFT_939672	MATE efflux family protein
CC77DRAFT_939674	FAD/NAD(P)-binding domain-containing protein
CC77DRAFT_939677	hypothetical protein
CC77DRAFT_939799	hypothetical protein
CC77DRAFT_940074	hypothetical protein
CC77DRAFT_940106	alpha/beta-hydrolase
CC77DRAFT_940255	DnaJ-domain-containing protein
CC77DRAFT_940352	glycoside hydrolase
CC77DRAFT_940428	DAO-domain-containing protein
CC77DRAFT_940516	DUF689-domain-containing protein
CC77DRAFT_940883	hypothetical protein
CC77DRAFT_940951	hypothetical protein
CC77DRAFT_941052	hypothetical protein
CC77DRAFT_941075	HAD superfamily hydrolase-like protein
CC77DRAFT_941148	major allergen Alt a 1 subunit
CC77DRAFT_941280	hypothetical protein
CC77DRAFT_941639	hypothetical protein
CC77DRAFT_941674	ubiE/COQ5 methyltransferase
CC77DRAFT_941691	hypothetical protein
CC77DRAFT_941799	MFS general substrate transporter
CC77DRAFT_941975	glycerate kinase
CC77DRAFT_941987	coproporphyrinogen III oxidase
CC77DRAFT_942020	major facilitator superfamily MFS-1
CC77DRAFT_942347	hypothetical protein
CC77DRAFT_942406	hypothetical protein
CC77DRAFT_942633	hypothetical protein
CC77DRAFT_942724	MFS general substrate transporter
CC77DRAFT_943220	D-xylulose 5-phosphate/D-fructose 6-phosphate phosphoketolase
CC77DRAFT_943382	FAD/NAD(P)-binding domain-containing protein
CC77DRAFT_943462	hypothetical protein
CC77DRAFT_943479	hypothetical protein
CC77DRAFT_943526	glutaryl-CoA dehydrogenase mitochondrial precursor
CC77DRAFT_943956	caleosin domain-containing protein
CC77DRAFT_943977	hypothetical protein
CC77DRAFT_944165	MFS general substrate transporter
CC77DRAFT_944180	hypothetical protein
CC77DRAFT_944202	RmlC-like cupin
CC77DRAFT_944510	MFS general substrate transporter
CC77DRAFT_944761	hypothetical protein
CC77DRAFT_945529	hypothetical protein
CC77DRAFT_945542	hypothetical protein
CC77DRAFT_945657	hypothetical protein
CC77DRAFT_945751	FAD/FMN-dependent oxygenase/oxidase
CC77DRAFT_946047	hypothetical protein
CC77DRAFT_946066	cytochrome P-450
CC77DRAFT_946185	hypothetical protein
CC77DRAFT_946544	cutinase
CC77DRAFT_946572	hypothetical protein
CC77DRAFT_946896	hypothetical protein
CC77DRAFT_947243	hypothetical protein
CC77DRAFT_947253	hypothetical protein
CC77DRAFT_947317	hypothetical protein
CC77DRAFT_947345	acetyl-CoA synthetase-like protein
CC77DRAFT_947395	hypothetical protein
CC77DRAFT_947507	hypothetical protein
CC77DRAFT_947791	ADP-ribosylation factor family protein
CC77DRAFT_947964	hypothetical protein
CC77DRAFT_948008	hypothetical protein
CC77DRAFT_948152	2OG-Fe(II) oxygenase family oxidoreductase
CC77DRAFT_948187	S-adenosyl-L-methionine-dependent methyltransferase
CC77DRAFT_948240	alpha/beta-hydrolase
CC77DRAFT_948379	aquaporin-like protein
CC77DRAFT_948401	subtilisin-like protein
CC77DRAFT_948433	tripeptidyl-peptidase 1 precursor
CC77DRAFT_948650	acetyl-CoA synthetase-like protein
CC77DRAFT_948719	hypothetical protein
CC77DRAFT_948963	hypothetical protein
CC77DRAFT_948992	lactonohydrolase
CC77DRAFT_949125	hypothetical protein
CC77DRAFT_949140	hypothetical protein
CC77DRAFT_949175	MFS general substrate transporter
CC77DRAFT_949404	hypothetical protein
CC77DRAFT_949414	cytochrome P450 monooxygenase-like protein
CC77DRAFT_949939	FMN-dependent alpha-hydroxy acid dehydrogenase
CC77DRAFT_950076	exoglucanase
CC77DRAFT_950106	hypothetical protein
CC77DRAFT_950335	ferric reductase
CC77DRAFT_950732	Ketosamine-3-kinase
CC77DRAFT_950966	4-hydroxyphenylpyruvate dioxygenase
CC77DRAFT_951357	cytochrome P450
CC77DRAFT_951376	hypothetical protein
CC77DRAFT_951418	Bicupin, oxalate decarboxylase/oxidase
CC77DRAFT_951509	transposase
CC77DRAFT_951679	carotenoid oxygenase
CC77DRAFT_951686	phytoene dehydrogenase
CC77DRAFT_951691	repressible acid phosphatase
CC77DRAFT_951837	hypothetical protein
CC77DRAFT_952962	hypothetical protein
CC77DRAFT_953534	flavin-binding monooxygenase-like protein
CC77DRAFT_953911	Calycin-like protein
CC77DRAFT_953963	Aldedh-domain-containing protein
CC77DRAFT_954168	hypothetical protein
CC77DRAFT_955194	fructosyl amino acid oxidase
CC77DRAFT_955695	2OG-Fe(II) oxygenase superfamily protein
CC77DRAFT_956058	Clavaminate synthase-like protein
CC77DRAFT_956146	cyclopentanone 1,2-monooxygenase
CC77DRAFT_956202	Pentulose kinase
CC77DRAFT_956875	hypothetical protein
CC77DRAFT_956983	hypothetical protein
CC77DRAFT_956986	NAD(P)-binding protein
CC77DRAFT_957125	GDSL lipase/acylhydrolase family protein
CC77DRAFT_957380	DUF1295-domain-containing protein
CC77DRAFT_957472	hypothetical protein
CC77DRAFT_959173	hypothetical protein
CC77DRAFT_959809	hypothetical protein
CC77DRAFT_959812	hypothetical protein
CC77DRAFT_961331	hypothetical protein
CC77DRAFT_961747	hypothetical protein
CC77DRAFT_961852	hypothetical protein
CC77DRAFT_962684	hypothetical protein
CC77DRAFT_963664	aldo-keto reductase-like protein
CC77DRAFT_963721	sulfate permease
CC77DRAFT_963786	FAD/NAD(P)-binding domain-containing protein
CC77DRAFT_963880	glycoside hydrolase
CC77DRAFT_964058	hypothetical protein
CC77DRAFT_964242	hypothetical protein
CC77DRAFT_964529	hypothetical protein
CC77DRAFT_964677	HET-domain-containing protein
CC77DRAFT_965959	aryl-alcohol oxidase
CC77DRAFT_966139	FAD-binding domain-containing protein
CC77DRAFT_966196	hypothetical protein
CC77DRAFT_966647	hypothetical protein
CC77DRAFT_968030	glycoside hydrolase
CC77DRAFT_968703	hypothetical protein
CC77DRAFT_968763	alpha/beta-hydrolase
CC77DRAFT_969158	hypothetical protein
CC77DRAFT_969639	GroES-like protein
CC77DRAFT_969641	MFS general substrate transporter
CC77DRAFT_969684	aldehyde dehydrogenase X mitochondrial precursor
CC77DRAFT_970189	hypothetical protein
CC77DRAFT_970277	L-ascorbate oxidase-like protein
CC77DRAFT_971020	hypothetical protein
CC77DRAFT_971887	glycoside hydrolase
CC77DRAFT_972180	hypothetical protein
CC77DRAFT_972484	hypothetical protein
CC77DRAFT_972547	xylosidase : arab-like proteininofuranosidase
CC77DRAFT_974926	putative carboxylesterase, type b
CC77DRAFT_975162	SGNH hydrolase
CC77DRAFT_975329	hypothetical protein
CC77DRAFT_97610	hypothetical protein
CC77DRAFT_976694	subtilisin-like protease-like protein
CC77DRAFT_977030	hypothetical protein
CC77DRAFT_977438	hypothetical protein
CC77DRAFT_977803	Ribokinase-like protein
CC77DRAFT_978141	hypothetical protein
CC77DRAFT_978808	mitochondrial carrier
CC77DRAFT_979638	galactose oxidase
CC77DRAFT_979961	hypothetical protein
CC77DRAFT_979983	Caleosin-domain-containing protein
CC77DRAFT_980196	SAICAR synthase-like protein
CC77DRAFT_980262	hypothetical protein
CC77DRAFT_980318	DJ-1/PfpI family protein
CC77DRAFT_981068	hypothetical protein
CC77DRAFT_982221	hypothetical protein
CC77DRAFT_983091	hypothetical protein
CC77DRAFT_983629	ligninase LG6 precursor
CC77DRAFT_983968	hypothetical protein
CC77DRAFT_984744	MFS general substrate transporter
CC77DRAFT_984992	alcohol oxidase
CC77DRAFT_985198	hypothetical protein
CC77DRAFT_985438	thioredoxin-like protein
CC77DRAFT_985819	hypothetical protein
CC77DRAFT_986414	hypothetical protein
CC77DRAFT_986634	hypothetical protein
CC77DRAFT_986652	hypothetical protein
CC77DRAFT_986667	hypothetical protein
CC77DRAFT_987382	NAD(P)-binding protein
CC77DRAFT_987774	hypothetical protein
CC77DRAFT_989012	short chain dehydrogenase
CC77DRAFT_989707	hypothetical protein
CC77DRAFT_989826	hypothetical protein
CC77DRAFT_989828	hypothetical protein
CC77DRAFT_990043	DNA glycosylase
CC77DRAFT_990074	hypothetical protein
CC77DRAFT_990455	hypothetical protein
CC77DRAFT_990850	alpha/beta-hydrolase
CC77DRAFT_990869	hypothetical protein
CC77DRAFT_990989	hypothetical protein
CC77DRAFT_991167	phosphoglycerate mutase-like protein
CC77DRAFT_991339	hypothetical protein
CC77DRAFT_991437	potassium channel-like protein
CC77DRAFT_991865	hypothetical protein
CC77DRAFT_993138	hypothetical protein
CC77DRAFT_993239	beta-lactamase/transpeptidase-like protein
CC77DRAFT_993276	hypothetical protein
CC77DRAFT_993280	hypothetical protein
CC77DRAFT_993348	major facilitator superfamily transporter
CC77DRAFT_993576	cytochrome P450
CC77DRAFT_993658	NAD(P)-binding protein
CC77DRAFT_994290	hypothetical protein
CC77DRAFT_994646	Piwi-domain-containing protein
CC77DRAFT_996656	CAP20-like protein
CC77DRAFT_996961	hypothetical protein
CC77DRAFT_997367	cytochrome P450 monooxygenase-like protein
CC77DRAFT_997378	hypothetical protein
CC77DRAFT_997880	FAD/NAD(P)-binding domain-containing protein
CC77DRAFT_997899	12-oxophytodienoate reductase 1
CC77DRAFT_997920	CoA-transferase family III
CC77DRAFT_998000	hypothetical protein
CC77DRAFT_998131	MFS general substrate transporter
CC77DRAFT_998741	hypothetical protein
CC77DRAFT_998777	peptidase S10, serine carboxypeptidase
CC77DRAFT_999232	TauD-domain-containing protein

## Sheet: Table S4-2
Table S4-2. List of 407 genes that only were upregulated in +Thr 6 d/−Thr 6 d group not in +Thr 3 d/−Thr 3 d group of A. alternata. Genes with at least two fold change (log2FC > 1.0) at p < 0.05 of +Thr 6 d/−Thr 6 d. Data were derived from Figure 5B.
Gene number	Gene function
CC77DRAFT_1001136	cytochrome P450
CC77DRAFT_1004979	hypothetical protein
CC77DRAFT_1005901	hypothetical protein
CC77DRAFT_1006144	hypothetical protein
CC77DRAFT_1007410	NAD(P)-binding protein
CC77DRAFT_1007444	hypothetical protein
CC77DRAFT_1007446	hypothetical protein
CC77DRAFT_1007593	phosphoglycerate mutase-like protein
CC77DRAFT_1007808	hypothetical protein
CC77DRAFT_1008731	hypothetical protein
CC77DRAFT_1009214	hypothetical protein
CC77DRAFT_1009231	hypothetical protein
CC77DRAFT_1009382	S-adenosyl-L-methionine-dependent methyltransferase
CC77DRAFT_1010730	hypothetical protein
CC77DRAFT_1010966	hypothetical protein
CC77DRAFT_1011519	hypothetical protein
CC77DRAFT_1011598	ketopantoate reductase ApbA/PanE domain-containing protein
CC77DRAFT_1011997	hypothetical protein
CC77DRAFT_1012567	hypothetical protein
CC77DRAFT_1013110	hypothetical protein
CC77DRAFT_1013499	hypothetical protein
CC77DRAFT_1013950	HET-domain-containing protein
CC77DRAFT_1014033	hypothetical protein
CC77DRAFT_1014341	hypothetical protein
CC77DRAFT_1014388	hypothetical protein
CC77DRAFT_1014804	Phosphoenolpyruvate/pyruvate domain-containing protein
CC77DRAFT_1015047	putative glutathione-S-transferase theta, GST
CC77DRAFT_1015992	hypothetical protein
CC77DRAFT_1016054	hypothetical protein
CC77DRAFT_1016227	hypothetical protein
CC77DRAFT_1016248	hypothetical protein
CC77DRAFT_1016275	hypothetical protein
CC77DRAFT_1016464	malate dehydrogenase
CC77DRAFT_1017551	dihydrodipicolinate synthase 2
CC77DRAFT_1017615	alpha/beta-hydrolase
CC77DRAFT_1017616	hypothetical protein
CC77DRAFT_1017919	GroES-like protein
CC77DRAFT_1018038	hypothetical protein
CC77DRAFT_1018184	hypothetical protein
CC77DRAFT_1018276	hypothetical protein
CC77DRAFT_1018307	hypothetical protein
CC77DRAFT_1018383	acid protease
CC77DRAFT_1018473	alpha/beta-hydrolase
CC77DRAFT_1018678	hypothetical protein
CC77DRAFT_1018846	hypothetical protein
CC77DRAFT_1019348	hypothetical protein
CC77DRAFT_1019525	hypothetical protein
CC77DRAFT_1019880	cytochrome P450
CC77DRAFT_1019944	hypothetical protein
CC77DRAFT_1020038	hypothetical protein
CC77DRAFT_1020056	branched-chain amino acid aminotransferase II
CC77DRAFT_1020208	hypothetical protein
CC77DRAFT_1020301	NAD(P)-binding protein
CC77DRAFT_1020588	hypothetical protein
CC77DRAFT_1020681	hypothetical protein
CC77DRAFT_1020897	hypothetical protein
CC77DRAFT_1020959	bifunctional P-450/NADPH-P450 reductase
CC77DRAFT_1021896	Nitroreductase
CC77DRAFT_1022249	hypothetical protein
CC77DRAFT_1022287	hypothetical protein
CC77DRAFT_1022298	hypothetical protein
CC77DRAFT_1022495	hypothetical protein
CC77DRAFT_1022943	oxalate decarboxylase oxdD
CC77DRAFT_1022965	heme peroxidase
CC77DRAFT_1023068	glutathione S-transferase
CC77DRAFT_1023281	YjgF-like protein
CC77DRAFT_1023584	hypothetical protein
CC77DRAFT_1023585	signal recognition particle, SRP9/SRP14 subunit
CC77DRAFT_1023835	Zip-domain-containing protein
CC77DRAFT_1023945	Allantoicase
CC77DRAFT_1023969	6-phosphogluconate dehydrogenase C-terminal domain-like protein
CC77DRAFT_1023996	hypothetical protein
CC77DRAFT_1024016	hypothetical protein
CC77DRAFT_1024250	MFS general substrate transporter
CC77DRAFT_1024475	hypothetical protein
CC77DRAFT_1024609	hypothetical protein
CC77DRAFT_1024768	NmrA family protein
CC77DRAFT_1024770	hypothetical protein
CC77DRAFT_1024828	hypothetical protein
CC77DRAFT_1025234	hypothetical protein
CC77DRAFT_1025775	alpha/beta-hydrolase
CC77DRAFT_1025844	D-hydantoinase
CC77DRAFT_1026437	hypothetical protein
CC77DRAFT_1026452	3-chlorobenzoate-3,4-dioxygenase reductase subunit
CC77DRAFT_1026506	hypothetical protein
CC77DRAFT_1026549	NAD(P)-binding protein
CC77DRAFT_1026590	putative O-methyltransferase
CC77DRAFT_1026607	hypothetical protein
CC77DRAFT_1026734	hypothetical protein
CC77DRAFT_1027108	FAD/NAD(P)-binding domain-containing protein
CC77DRAFT_1028021	alpha/beta-hydrolase
CC77DRAFT_1028550	hypothetical protein
CC77DRAFT_1028714	hypothetical protein
CC77DRAFT_1029946	MFS general substrate transporter
CC77DRAFT_1031168	terpenoid synthase
CC77DRAFT_1031169	putative cytochrome P450 monooxygenase
CC77DRAFT_1031611	hypothetical protein
CC77DRAFT_1031670	Metallo-hydrolase/oxidoreductase
CC77DRAFT_1032529	glutathione S-transferase II
CC77DRAFT_1032710	NAD(P)-binding protein
CC77DRAFT_1034260	hypothetical protein
CC77DRAFT_1035652	chitin binding protein
CC77DRAFT_1035832	putative MFS transporter
CC77DRAFT_1035863	pectin lyase-like protein
CC77DRAFT_1036426	hypothetical protein
CC77DRAFT_1036806	transcriptional regulator
CC77DRAFT_1037271	short-chain dehydrogenase
CC77DRAFT_1037427	NAD(P)-binding protein
CC77DRAFT_1037436	Di-copper centre-containing protein
CC77DRAFT_1038119	alcohol oxidase
CC77DRAFT_1038205	glycine hydroxymethyltransferase
CC77DRAFT_1038697	HET-domain-containing protein
CC77DRAFT_1038717	taurine catabolism dioxygenase
CC77DRAFT_1038932	Aldo/keto reductase
CC77DRAFT_103914	hypothetical protein
CC77DRAFT_1039146	amidohydrolase family protein
CC77DRAFT_1039955	beta-lactamase family protein
CC77DRAFT_1040447	extracellular metalloprotease precursor
CC77DRAFT_1043069	hypothetical protein
CC77DRAFT_1043108	alcohol dehydrogenase
CC77DRAFT_1043109	pectate lyase E
CC77DRAFT_1044107	hypothetical protein
CC77DRAFT_1045423	hypothetical protein
CC77DRAFT_1045601	hypothetical protein
CC77DRAFT_1046786	hypothetical protein
CC77DRAFT_1046875	GroES-like protein
CC77DRAFT_1047267	glutamate 5-kinase
CC77DRAFT_1048849	hypothetical protein
CC77DRAFT_1048882	pectate lyase
CC77DRAFT_1049125	hypothetical protein
CC77DRAFT_1049477	hypothetical protein
CC77DRAFT_1049514	alcohol dehydrogenase
CC77DRAFT_1050393	hypothetical protein
CC77DRAFT_1050515	hypothetical protein
CC77DRAFT_1051285	hypothetical protein
CC77DRAFT_1052326	hypothetical protein
CC77DRAFT_1053032	hypothetical protein
CC77DRAFT_1053334	SGNH hydrolase
CC77DRAFT_1053888	hypothetical protein
CC77DRAFT_1056016	hypothetical protein
CC77DRAFT_1056548	hypothetical protein
CC77DRAFT_1057243	hypothetical protein
CC77DRAFT_1057472	hypothetical protein
CC77DRAFT_1057721	polyketide synthase PksA
CC77DRAFT_1057966	hypothetical protein
CC77DRAFT_1059956	HET-domain-containing protein
CC77DRAFT_1060033	hypothetical protein
CC77DRAFT_1060187	hypothetical protein
CC77DRAFT_1060235	hypothetical protein
CC77DRAFT_1060501	hypothetical protein
CC77DRAFT_1060790	cytochrome P450
CC77DRAFT_1060865	hypothetical protein
CC77DRAFT_1060886	hypothetical protein
CC77DRAFT_1061121	HET-domain-containing protein
CC77DRAFT_1061397	hypothetical protein
CC77DRAFT_1061432	hypothetical protein
CC77DRAFT_1062038	hypothetical protein
CC77DRAFT_1062173	hypothetical protein
CC77DRAFT_1062287	hypothetical protein
CC77DRAFT_1062961	hypothetical protein
CC77DRAFT_1063479	hypothetical protein
CC77DRAFT_1064179	hypothetical protein
CC77DRAFT_1064439	hypothetical protein
CC77DRAFT_1064564	SET domain-containing protein
CC77DRAFT_1064865	hypothetical protein
CC77DRAFT_1065195	nonribosomal peptide synthetase 3
CC77DRAFT_1065208	hypothetical protein
CC77DRAFT_1065216	FAD binding domain-containing protein
CC77DRAFT_1065308	hypothetical protein
CC77DRAFT_1065610	hypothetical protein
CC77DRAFT_1065618	hypothetical protein
CC77DRAFT_1066103	hypothetical protein
CC77DRAFT_1066328	hypothetical protein
CC77DRAFT_1067370	cytochrome P450
CC77DRAFT_1067544	homogentisate 1,2-dioxygenase
CC77DRAFT_1067617	hypothetical protein
CC77DRAFT_1067761	hypothetical protein
CC77DRAFT_1068311	NAD dependent epimerase/dehydratase
CC77DRAFT_1068824	hypothetical protein
CC77DRAFT_1071874	hypothetical protein
CC77DRAFT_1072583	hypothetical protein
CC77DRAFT_1072801	hypothetical protein
CC77DRAFT_1072979	cytochrome P450
CC77DRAFT_1073683	hypothetical protein
CC77DRAFT_1073731	hypothetical protein
CC77DRAFT_1074258	hypothetical protein
CC77DRAFT_1075284	hypothetical protein
CC77DRAFT_1076840	terpenoid synthase
CC77DRAFT_1077394	MFS general substrate transporter
CC77DRAFT_1077409	hypothetical protein
CC77DRAFT_1078612	NAD(P)-binding protein
CC77DRAFT_1079933	NAD(P)-binding protein
CC77DRAFT_1080602	hypothetical protein
CC77DRAFT_1081957	FAD/NAD(P)-binding domain-containing protein
CC77DRAFT_1082334	FAD binding domain protein
CC77DRAFT_1083230	taurine catabolism dioxygenase
CC77DRAFT_1083474	short chain dehydrogenase
CC77DRAFT_1084499	hypothetical protein
CC77DRAFT_1085206	MFS transporter
CC77DRAFT_1087840	FAD/NAD(P)-binding domain-containing protein
CC77DRAFT_1089579	hypothetical protein
CC77DRAFT_1091087	hypothetical protein
CC77DRAFT_1091853	HET-domain-containing protein
CC77DRAFT_1092367	hypothetical protein
CC77DRAFT_1092670	FAD dependent oxidoreductase
CC77DRAFT_1092723	Aldo/keto reductase
CC77DRAFT_1093126	hypothetical protein
CC77DRAFT_1093351	hypothetical protein
CC77DRAFT_1094072	hypothetical protein
CC77DRAFT_1094468	cobW-domain-containing protein
CC77DRAFT_1094524	hypothetical protein
CC77DRAFT_1095716	hypothetical protein
CC77DRAFT_1096269	hypothetical protein
CC77DRAFT_1096418	hypothetical protein
CC77DRAFT_1097371	MFS multidrug transporter-like protein
CC77DRAFT_1097585	hypothetical protein
CC77DRAFT_1097711	hypothetical protein
CC77DRAFT_1098100	hypothetical protein
CC77DRAFT_1098308	P-loop containing nucleoside triphosphate hydrolase protein
CC77DRAFT_1098343	hypothetical protein
CC77DRAFT_1098874	hypothetical protein
CC77DRAFT_1099096	hypothetical protein
CC77DRAFT_1099830	amine oxidase
CC77DRAFT_1100353	hypothetical protein
CC77DRAFT_122142	aromatic-L-amino-acid decarboxylase
CC77DRAFT_128123	SAM-dependent methyltransferas-like protein
CC77DRAFT_134382	vitamin B6 biosynthesis protein
CC77DRAFT_143281	hypothetical protein
CC77DRAFT_149120	hypothetical protein
CC77DRAFT_156145	hypothetical protein
CC77DRAFT_165104	cysteine proteinase
CC77DRAFT_177332	hypothetical protein
CC77DRAFT_177925	hypothetical protein
CC77DRAFT_178020	hypothetical protein
CC77DRAFT_181307	NAD(P)-binding protein
CC77DRAFT_181772	hypothetical protein
CC77DRAFT_183768	methionine adenosyltransferase
CC77DRAFT_188937	hypothetical protein
CC77DRAFT_191163	NADH:ubiquinone oxidoreductase 19.3kD subunit
CC77DRAFT_201126	Isochorismatase hydrolase
CC77DRAFT_206424	FAD/NAD(P)-binding domain-containing protein
CC77DRAFT_214442	hypothetical protein
CC77DRAFT_222929	branched-chain-amino-acid aminotransferase
CC77DRAFT_226342	hypothetical protein
CC77DRAFT_231703	hypothetical protein
CC77DRAFT_235708	alpha/beta-hydrolase
CC77DRAFT_237169	hypothetical protein
CC77DRAFT_239666	hypothetical protein
CC77DRAFT_243786	hypothetical protein
CC77DRAFT_244159	hypothetical protein
CC77DRAFT_2778	hypothetical protein
CC77DRAFT_279171	alpha/beta hydrolase fold-3 domain-containing protein
CC77DRAFT_279578	NAD(P)-binding protein
CC77DRAFT_282647	alpha-ketoglutarate dependent xanthine dioxygenase
CC77DRAFT_296007	heme peroxidase
CC77DRAFT_297365	hypothetical protein
CC77DRAFT_30684	hypothetical protein
CC77DRAFT_310477	hypothetical protein
CC77DRAFT_31899	hypothetical protein
CC77DRAFT_337731	hypothetical protein
CC77DRAFT_356794	glutathione S-transferase
CC77DRAFT_364733	hypothetical protein
CC77DRAFT_371184	hypothetical protein
CC77DRAFT_389913	hypothetical protein
CC77DRAFT_391676	NAD(P)-binding protein
CC77DRAFT_391914	hypothetical protein
CC77DRAFT_39313	PLP-dependent transferase
CC77DRAFT_393769	hypothetical protein
CC77DRAFT_394570	Aldo/keto reductase
CC77DRAFT_401921	hypothetical protein
CC77DRAFT_404283	hypothetical protein
CC77DRAFT_454399	hypothetical protein
CC77DRAFT_456775	hypothetical protein
CC77DRAFT_457043	hypothetical protein
CC77DRAFT_466998	alpha/beta-hydrolase
CC77DRAFT_488468	hypothetical protein
CC77DRAFT_502631	hypothetical protein
CC77DRAFT_509182	hypothetical protein
CC77DRAFT_509289	FAD/NAD(P)-binding domain-containing protein
CC77DRAFT_515477	macrophomate synthase
CC77DRAFT_531630	class II aldolase/adducin domain-containing protein
CC77DRAFT_539720	hypothetical protein
CC77DRAFT_540954	hypothetical protein
CC77DRAFT_543203	hypothetical protein
CC77DRAFT_545459	hypothetical protein
CC77DRAFT_546209	short-chain dehydrogenase
CC77DRAFT_548390	hypothetical protein
CC77DRAFT_548513	hypothetical protein
CC77DRAFT_550267	Mg-dependent DNase
CC77DRAFT_555268	hypothetical protein
CC77DRAFT_556173	hypothetical protein
CC77DRAFT_558304	kinase-like protein
CC77DRAFT_563015	hypothetical protein
CC77DRAFT_573298	putative benzoate 4-monooxygenase cytochrome P450
CC77DRAFT_576747	hypothetical protein
CC77DRAFT_579535	hypothetical protein
CC77DRAFT_599765	hypothetical protein
CC77DRAFT_602165	hypothetical protein
CC77DRAFT_614419	hypothetical protein
CC77DRAFT_615067	hypothetical protein
CC77DRAFT_639797	hypothetical protein
CC77DRAFT_64504	hypothetical protein
CC77DRAFT_669051	hypothetical protein
CC77DRAFT_674676	hypothetical protein
CC77DRAFT_705864	glycoside hydrolase
CC77DRAFT_711675	aromatic compound dioxygenase
CC77DRAFT_717856	hypothetical protein
CC77DRAFT_718774	HAD-like protein
CC77DRAFT_71902	kinase-like protein
CC77DRAFT_720873	hypothetical protein
CC77DRAFT_741431	Clavaminate synthase-like protein
CC77DRAFT_749711	hypothetical protein
CC77DRAFT_753011	hypothetical protein
CC77DRAFT_753346	NUDIX domain-containing protein
CC77DRAFT_786348	hypothetical protein
CC77DRAFT_793325	hypothetical protein
CC77DRAFT_805456	isochorismatase hydrolase-like protein
CC77DRAFT_807823	hypothetical protein
CC77DRAFT_836228	hypothetical protein
CC77DRAFT_836683	NAD(P)-binding protein
CC77DRAFT_839422	Allergen Alt a 7
CC77DRAFT_844967	hypothetical protein
CC77DRAFT_847866	hypothetical protein
CC77DRAFT_853746	hypothetical protein
CC77DRAFT_861048	hypothetical protein
CC77DRAFT_861072	adenosine deaminase
CC77DRAFT_894763	hypothetical protein
CC77DRAFT_896893	hypothetical protein
CC77DRAFT_897576	peptidyl-tRNA hydrolase
CC77DRAFT_899244	P-loop containing nucleoside triphosphate hydrolase protein
CC77DRAFT_907579	hypothetical protein
CC77DRAFT_926401	NADP-dependent alcohol dehydrogenase C
CC77DRAFT_926458	hypothetical protein
CC77DRAFT_926720	delta-1-pyrroline-5-carboxylate dehydrogenase 1
CC77DRAFT_926730	FTHFS-domain-containing protein
CC77DRAFT_927324	Extradiol aromatic ring-opening dioxygenase
CC77DRAFT_927444	cytochrome P450 2C30
CC77DRAFT_927501	NAD(P)-binding protein
CC77DRAFT_928060	hypothetical protein
CC77DRAFT_928877	beta subunit of fatty acid synthase
CC77DRAFT_928959	hypothetical protein
CC77DRAFT_929319	hypothetical protein
CC77DRAFT_930738	Aldo/keto reductase
CC77DRAFT_933227	hypothetical protein
CC77DRAFT_933928	synaptic vesicle transporter
CC77DRAFT_934887	hypothetical protein
CC77DRAFT_935087	Cloroperoxidase
CC77DRAFT_935582	hypothetical protein
CC77DRAFT_937204	hypothetical protein
CC77DRAFT_937456	hypothetical protein
CC77DRAFT_939847	RTA1-domain-containing protein
CC77DRAFT_940117	HSP20-like chaperone
CC77DRAFT_940310	hypothetical protein
CC77DRAFT_943549	hypothetical protein
CC77DRAFT_944358	zincin
CC77DRAFT_944401	NAD(P)-binding protein
CC77DRAFT_945186	S-adenosyl-L-methionine-dependent methyltransferase
CC77DRAFT_945763	zinc-binding oxidoreductase ToxD
CC77DRAFT_946352	general substrate transporter
CC77DRAFT_946466	MFS transporter
CC77DRAFT_946712	hypothetical protein
CC77DRAFT_946775	MFS general substrate transporter
CC77DRAFT_947082	HET-domain-containing protein
CC77DRAFT_947284	choline dehydrogenase
CC77DRAFT_948209	NAD(P)-binding protein
CC77DRAFT_948462	FAD-binding domain-containing protein
CC77DRAFT_948892	hypothetical protein
CC77DRAFT_949496	MFS general substrate transporter
CC77DRAFT_949932	PR-1-like protein
CC77DRAFT_950185	aldose reductase
CC77DRAFT_950203	NADPH dehydrogenase
CC77DRAFT_950297	GroES-like protein
CC77DRAFT_951339	Sulfide:quinone oxidoreductase mitochondrial precursor
CC77DRAFT_951586	ATP-sulfurylase
CC77DRAFT_952467	terpene synthase metal binding domain-containing protein
CC77DRAFT_953266	hypothetical protein
CC77DRAFT_955736	DUF1774-domain-containing protein
CC77DRAFT_955960	glycine dehydrogenase
CC77DRAFT_956073	Piwi-domain-containing protein
CC77DRAFT_959303	B3/B4 tRNA-binding domain-containing protein
CC77DRAFT_959431	hypothetical protein
CC77DRAFT_959840	NAD(P)-binding protein
CC77DRAFT_962901	FAD-binding domain-containing protein
CC77DRAFT_963548	hypothetical protein
CC77DRAFT_964515	NAD(P)-binding protein
CC77DRAFT_965567	hypothetical protein
CC77DRAFT_969872	hypothetical protein
CC77DRAFT_971056	hypothetical protein
CC77DRAFT_971361	short-chain dehydrogenase/reductase-like protein
CC77DRAFT_974565	hypothetical protein
CC77DRAFT_976353	hypothetical protein
CC77DRAFT_977035	Isochorismatase hydrolase
CC77DRAFT_977857	hypothetical protein
CC77DRAFT_978519	catalase/peroxidase HPI
CC77DRAFT_979718	NAD(P)-binding protein
CC77DRAFT_980293	putative carboxylesterase
CC77DRAFT_982116	hypothetical protein
CC77DRAFT_983284	MFS general substrate transporter
CC77DRAFT_985452	PR-1-like protein
CC77DRAFT_986041	delta-1-pyrroline-5-carboxylate dehydrogenase 1
CC77DRAFT_988465	alcohol oxidase
CC77DRAFT_990459	proline racemase
CC77DRAFT_990673	putative histidine kinase HHK12p
CC77DRAFT_994655	mitochondrial carnitine/acylcarnitine carrier protein
CC77DRAFT_995685	GroES-like protein
CC77DRAFT_995727	alpha/beta-hydrolase
CC77DRAFT_998046	amino acid transporter

## Sheet: Table S4-3
Table S4-3. List of 310 common upregulated genes of A. alternata in +Thr 3 d/−Thr 3 d and +Thr 6 d/−Thr 6 d groups. Genes with at least two fold change (log2FC > 1.0) at p < 0.05 of +Thr 3 d/ −Thr 3 d and +Thr 6 d/−Thr 6 d. Data were derived from Figure 5B.
Gene number	Gene function
CC77DRAFT_1003633	sialidase
CC77DRAFT_1004231	hypothetical protein
CC77DRAFT_1005574	FAD/NAD(P)-binding domain-containing protein
CC77DRAFT_1005613	hypothetical protein
CC77DRAFT_1006091	NAD(P)-binding protein
CC77DRAFT_1006587	hypothetical protein
CC77DRAFT_1007103	alpha/beta-hydrolase
CC77DRAFT_1007182	hypothetical protein
CC77DRAFT_1007433	NAD(P)-binding protein
CC77DRAFT_1007435	NAD(P)-binding protein
CC77DRAFT_1007502	hypothetical protein
CC77DRAFT_1007964	monooxygenase
CC77DRAFT_1009865	hypothetical protein
CC77DRAFT_1010604	PLP-dependent transferase
CC77DRAFT_1011194	hypothetical protein
CC77DRAFT_1011954	hypothetical protein
CC77DRAFT_1012108	hypothetical protein
CC77DRAFT_1012478	hypothetical protein
CC77DRAFT_1012590	DUF924-domain-containing protein
CC77DRAFT_1012626	Di-copper centre-containing protein
CC77DRAFT_1013694	alternative oxidase
CC77DRAFT_1014089	hypothetical protein
CC77DRAFT_1015224	heme-dependent catalase
CC77DRAFT_1015234	threonine dehydratase
CC77DRAFT_1015391	CoA-transferase family III
CC77DRAFT_1015460	acetate kinase
CC77DRAFT_1015562	hypothetical protein
CC77DRAFT_1015831	alpha/beta-hydrolase
CC77DRAFT_1016019	hypothetical protein
CC77DRAFT_1016215	O-methyltransferas-like protein family 3
CC77DRAFT_1016219	hypothetical protein
CC77DRAFT_1016629	pyruvate decarboxylase
CC77DRAFT_1016936	2-isopropylmalate synthase
CC77DRAFT_1016966	hypothetical protein
CC77DRAFT_1016967	_
CC77DRAFT_1016998	FAD/NAD(P)-binding domain-containing protein
CC77DRAFT_1017103	hypothetical protein
CC77DRAFT_1018059	kinase-like protein
CC77DRAFT_1018143	hypothetical protein
CC77DRAFT_1018183	pyruvate decarboxylase
CC77DRAFT_1018286	NAD(P)-binding protein
CC77DRAFT_1018647	putative oxidoreductase CipA
CC77DRAFT_1018669	acyl-CoA dehydrogenase NM domain-like protein
CC77DRAFT_1018779	hypothetical protein
CC77DRAFT_1018930	hypothetical protein
CC77DRAFT_1018931	taurine catabolism dioxygenase
CC77DRAFT_1019197	branched-chain amino acid aminotransferase II
CC77DRAFT_1019220	hypothetical protein
CC77DRAFT_1019768	tryptophan synthase beta subunit-like PLP-dependent enzyme
CC77DRAFT_1019823	Aldo/keto reductase
CC77DRAFT_1020470	L-asparaginase II
CC77DRAFT_1020793	hypothetical protein
CC77DRAFT_1021055	DNA repair protein
CC77DRAFT_1021102	kinase-like protein
CC77DRAFT_1021437	PLP-dependent transferase
CC77DRAFT_1021945	alpha/beta-hydrolase
CC77DRAFT_1022051	Extradiol ring-cleavage dioxygenase, class III enzyme, subunit B
CC77DRAFT_1022077	alpha/beta-hydrolase
CC77DRAFT_1022600	hypothetical protein
CC77DRAFT_1022888	hypothetical protein
CC77DRAFT_1022955	O-acetylhomoserine ami
CC77DRAFT_1023197	PEBP-like protein
CC77DRAFT_1023211	negative transcriptional regulator
CC77DRAFT_1023324	hypothetical protein
CC77DRAFT_1023836	heme-dependent catalase
CC77DRAFT_1023985	hypothetical protein
CC77DRAFT_1024765	putative glutathione-dependent formaldehyde-activating enzyme
CC77DRAFT_1025005	hypothetical protein
CC77DRAFT_1025409	hypothetical protein
CC77DRAFT_1025542	FAD/NAD(P)-binding domain-containing protein
CC77DRAFT_1025667	Isocitrate/isopropylmalate dehydrogenase
CC77DRAFT_1025960	hypothetical protein
CC77DRAFT_1026140	NmrA-like family protein
CC77DRAFT_1026316	hypothetical protein
CC77DRAFT_1026628	NAD(P)-binding protein
CC77DRAFT_1026966	Isochorismatase hydrolase
CC77DRAFT_1027587	hypothetical protein
CC77DRAFT_1028121	MFS general substrate transporter
CC77DRAFT_1029425	cytochrome P450
CC77DRAFT_1029939	alpha-ketoglutarate dependent dioxygenase
CC77DRAFT_1030628	FAD/NAD(P)-binding domain-containing protein
CC77DRAFT_1030753	DUF1649-domain-containing protein
CC77DRAFT_1031526	aquaporin-like protein
CC77DRAFT_1032239	hypothetical protein
CC77DRAFT_1032598	NAD-binding Rossmann fold oxidoreductase family protein
CC77DRAFT_1032646	RmlC-like cupin
CC77DRAFT_1032980	general substrate transporter
CC77DRAFT_1033266	hypothetical protein
CC77DRAFT_1034023	hypothetical protein
CC77DRAFT_1034316	NAD(P)-binding protein
CC77DRAFT_1034463	Clavaminate synthase-like protein
CC77DRAFT_1034988	short chain dehydrogenase/ reductase-like protein
CC77DRAFT_1035753	MFS general substrate transporter
CC77DRAFT_1035968	NAD(P)-binding protein
CC77DRAFT_1036427	putative metallo-beta-lactamase domain protein
CC77DRAFT_1036429	SNF-domain-containing protein
CC77DRAFT_1036661	GPI transamidase component PIG-S
CC77DRAFT_1037067	Aldo/keto reductase
CC77DRAFT_1037332	fructose facilitator
CC77DRAFT_1037973	MFS general substrate transporter
CC77DRAFT_1038091	hypothetical protein
CC77DRAFT_1039719	S-glutathione dehydrogenase
CC77DRAFT_1040928	hypothetical protein
CC77DRAFT_1044512	MFS general substrate transporter
CC77DRAFT_1044558	GroES-like protein
CC77DRAFT_1045382	hypothetical protein
CC77DRAFT_1045876	NAD(P)-binding protein
CC77DRAFT_1045962	hypothetical protein
CC77DRAFT_1046349	flavo protein
CC77DRAFT_1046369	hypothetical protein
CC77DRAFT_1048047	hypothetical protein
CC77DRAFT_1048688	PLP-dependent transferase
CC77DRAFT_1048906	KR-domain-containing protein
CC77DRAFT_1048907	hypothetical protein
CC77DRAFT_1049425	aromatic amino acid aminotransferase 1
CC77DRAFT_1051390	ketol-acid reductoisomerase
CC77DRAFT_1051612	hypothetical protein
CC77DRAFT_1051918	hypothetical protein
CC77DRAFT_1052730	CBD9-like protein
CC77DRAFT_1052750	hypothetical protein
CC77DRAFT_1055063	hypothetical protein
CC77DRAFT_1056307	FAD/NAD(P)-binding domain-containing protein
CC77DRAFT_1056335	hypothetical protein
CC77DRAFT_1056359	L domain-like protein
CC77DRAFT_1056843	hypothetical protein
CC77DRAFT_1057067	hypothetical protein
CC77DRAFT_1057851	hypothetical protein
CC77DRAFT_1058289	hypothetical protein
CC77DRAFT_1058433	hypothetical protein
CC77DRAFT_1058631	MFS general substrate transporter
CC77DRAFT_1059167	FAD-binding domain-containing protein
CC77DRAFT_1059169	MFS general substrate transporter
CC77DRAFT_1059661	ABC-type Fe3+ transport system
CC77DRAFT_1059662	hypothetical protein
CC77DRAFT_1059739	hypothetical protein
CC77DRAFT_1059750	hypothetical protein
CC77DRAFT_1059845	oxidoreductase
CC77DRAFT_1060480	hypothetical protein
CC77DRAFT_1061011	GroES-like protein
CC77DRAFT_1062290	hypothetical protein
CC77DRAFT_1062512	hypothetical protein
CC77DRAFT_1062811	glycoside hydrolase
CC77DRAFT_1063186	hypothetical protein
CC77DRAFT_1063792	hypothetical protein
CC77DRAFT_1064730	hypothetical protein
CC77DRAFT_1064731	NADH:flavin oxidoreductase/NADH oxidase
CC77DRAFT_1064749	hypothetical protein
CC77DRAFT_1064818	nonribosomal peptide synthase
CC77DRAFT_1065236	hypothetical protein
CC77DRAFT_1066075	mannose-6-phosphate isomerase
CC77DRAFT_1067375	hypothetical protein
CC77DRAFT_1067622	molybdopterin binding oxidoreductase
CC77DRAFT_1070439	hypothetical protein
CC77DRAFT_1078917	GroES-like protein
CC77DRAFT_1082646	MFS general substrate transporter
CC77DRAFT_1083238	cytochrome P450
CC77DRAFT_1088307	hypothetical protein
CC77DRAFT_1090127	MFS general substrate transporter
CC77DRAFT_1091062	sorbose reductase SOU1
CC77DRAFT_1091439	lipase/esterase
CC77DRAFT_1091717	hypothetical protein
CC77DRAFT_1092254	methylenetetrahydrofolate reduct
CC77DRAFT_1092501	NADPH:quinone reductase-like protein
CC77DRAFT_1092526	hypothetical protein
CC77DRAFT_1093241	hypothetical protein
CC77DRAFT_1093519	hypothetical protein
CC77DRAFT_1093527	HET-domain-containing protein
CC77DRAFT_1095174	hypothetical protein
CC77DRAFT_1095859	phospholipase D/nuclease
CC77DRAFT_1097258	MFS general substrate transporter
CC77DRAFT_1097613	hypothetical protein
CC77DRAFT_1097790	dihydroxy-acid dehydratase
CC77DRAFT_1098447	hypothetical protein
CC77DRAFT_122107	Fasciclin-domain-containing protein
CC77DRAFT_132947	copper amine oxidase-like protein
CC77DRAFT_14275	hypothetical protein
CC77DRAFT_158800	hypothetical protein
CC77DRAFT_164662	short-chain dehydrogenase/reductase-like protein
CC77DRAFT_17076	FAD/NAD(P)-binding domain-containing protein
CC77DRAFT_172181	hypothetical protein
CC77DRAFT_189213	laccase
CC77DRAFT_191201	hypothetical protein
CC77DRAFT_198520	hypothetical protein
CC77DRAFT_205394	adenosine deaminase
CC77DRAFT_207226	hypothetical protein
CC77DRAFT_210830	hypothetical protein
CC77DRAFT_210867	3-oxoacyl-reductase
CC77DRAFT_21515	galactose oxidase
CC77DRAFT_222174	DUF1857-domain-containing protein
CC77DRAFT_230293	hypothetical protein
CC77DRAFT_230392	hypothetical protein
CC77DRAFT_234194	3-dehydroshikimate dehydratase
CC77DRAFT_234316	hypothetical protein
CC77DRAFT_236352	hypothetical protein
CC77DRAFT_23848	MFS general substrate transporter
CC77DRAFT_23894	hypothetical protein
CC77DRAFT_240583	class I glutamine amidotransferase-like protein
CC77DRAFT_240796	solute carrier family 6 protein
CC77DRAFT_242431	NAD(P)-binding protein
CC77DRAFT_242971	hypothetical protein
CC77DRAFT_249822	hypothetical protein
CC77DRAFT_249843	DNA glycosylase
CC77DRAFT_281168	hypothetical protein
CC77DRAFT_290992	hypothetical protein
CC77DRAFT_297588	NAD(P)-binding protein
CC77DRAFT_299044	heme peroxidase
CC77DRAFT_317518	hypothetical protein
CC77DRAFT_333153	short chain dehydrogenase/reductase
CC77DRAFT_364852	cytochrome P450
CC77DRAFT_403433	NAD(P)-binding protein
CC77DRAFT_403944	hypothetical protein
CC77DRAFT_407579	hypothetical protein
CC77DRAFT_439572	hypothetical protein
CC77DRAFT_450279	acyl-CoA N-acyltransferase
CC77DRAFT_466741	NAD(P)-binding protein
CC77DRAFT_467614	HET-domain-containing protein
CC77DRAFT_481207	hypothetical protein
CC77DRAFT_482323	tryptophan synthase beta subunit-like PLP-dependent enzyme
CC77DRAFT_482709	MFS transporter
CC77DRAFT_528893	1.3.8-trihydroxynaphthalene reductase
CC77DRAFT_533489	hypothetical protein
CC77DRAFT_539155	hypothetical protein
CC77DRAFT_539386	hypothetical protein
CC77DRAFT_540962	hypothetical protein
CC77DRAFT_545596	hypothetical protein
CC77DRAFT_546152	acetolactate synthase
CC77DRAFT_570606	hypothetical protein
CC77DRAFT_628588	hypothetical protein
CC77DRAFT_641961	hypothetical protein
CC77DRAFT_64664	hypothetical protein
CC77DRAFT_669945	MFS general substrate transporter
CC77DRAFT_675172	alpha/beta-hydrolase
CC77DRAFT_694450	voltage-gated potassium channel subunit beta-2
CC77DRAFT_721166	hypothetical protein
CC77DRAFT_728329	hypothetical protein
CC77DRAFT_735403	hypothetical protein
CC77DRAFT_740232	glutathione S-transferase
CC77DRAFT_741699	hypothetical protein
CC77DRAFT_742825	alpha/beta-hydrolase
CC77DRAFT_746756	hypothetical protein
CC77DRAFT_77574	thioredoxin-like protein
CC77DRAFT_817030	hypothetical protein
CC77DRAFT_834492	hypothetical protein
CC77DRAFT_843768	hypothetical protein
CC77DRAFT_850991	3-dehydroshikimate dehydratase
CC77DRAFT_851140	hypothetical protein
CC77DRAFT_897180	hypothetical protein
CC77DRAFT_899745	hypothetical protein
CC77DRAFT_902415	S-adenosyl-L-methionine-dependent methyltransferase
CC77DRAFT_924019	hypothetical protein
CC77DRAFT_925140	HAD-like protein
CC77DRAFT_926879	NAD(P)-binding protein
CC77DRAFT_927711	citrinin biosynthesis transporter CtnC
CC77DRAFT_927848	hypothetical protein
CC77DRAFT_929748	hypothetical protein
CC77DRAFT_930015	hypothetical protein
CC77DRAFT_930048	hypothetical protein
CC77DRAFT_930407	FMN-dependent alpha-hydroxy acid dehydrogenase
CC77DRAFT_930835	hypothetical protein
CC77DRAFT_931060	GroES-like protein
CC77DRAFT_931979	flavin-binding monooxygenase-like family protein
CC77DRAFT_935971	hypothetical protein
CC77DRAFT_936412	hypothetical protein
CC77DRAFT_936957	ATP-binding cassette transporter-like protein
CC77DRAFT_938322	Aldo/keto reductase
CC77DRAFT_939876	putative glutathione S-transferase
CC77DRAFT_940704	hypothetical protein
CC77DRAFT_941652	quinone oxidoreductase
CC77DRAFT_941807	non-ribosomal peptide synthetase
CC77DRAFT_942139	hypothetical protein
CC77DRAFT_942890	amidase signature enzyme
CC77DRAFT_943098	hypothetical protein
CC77DRAFT_943508	hypothetical protein
CC77DRAFT_944052	hypothetical protein
CC77DRAFT_944850	hypothetical protein
CC77DRAFT_945423	scytalone dehydratase
CC77DRAFT_945801	dehydrodolichyl diphosphate synthase
CC77DRAFT_946029	hypothetical protein
CC77DRAFT_946351	short chain dehydrogenase/reductase
CC77DRAFT_947172	hypothetical protein
CC77DRAFT_947839	alcohol oxidase p68
CC77DRAFT_948232	cobalamin-independent methionine synthase
CC77DRAFT_948405	hypothetical protein
CC77DRAFT_948845	S-adenosyl-L-methionine-dependent methyltransferase
CC77DRAFT_949867	zinc finger CHY domain-containing protein
CC77DRAFT_949959	Dehydroquinate synthase-like protein
CC77DRAFT_950113	S-adenosyl-L-methionine-dependent methyltransferase
CC77DRAFT_952797	hypothetical protein
CC77DRAFT_952854	FAD-binding domain-containing protein
CC77DRAFT_954102	hypothetical protein
CC77DRAFT_955437	hypothetical protein
CC77DRAFT_955795	3-isopropylmalate dehydratase
CC77DRAFT_956384	cytochrome P450 4A10
CC77DRAFT_959006	hypothetical protein
CC77DRAFT_964855	hypothetical protein
CC77DRAFT_969812	cytochrome P450
CC77DRAFT_970215	catalase-domain-containing protein
CC77DRAFT_973065	glutamate decarboxylase
CC77DRAFT_977730	acetyl-CoA synthetase-like protein
CC77DRAFT_983735	glycosyl hydrolase 53
CC77DRAFT_983873	hypothetical protein
CC77DRAFT_985017	cytochrome P450
CC77DRAFT_987620	pisatin demethylase
CC77DRAFT_991545	hypothetical protein
CC77DRAFT_992257	MFS general substrate transporter
CC77DRAFT_992413	general substrate transporter
CC77DRAFT_999184	SPO22-domain-containing protein
CC77DRAFT_999236	NAD(P)-binding protein
CC77DRAFT_999298	kama family protein
CC77DRAFT_999657	hypothetical protein

## Sheet: Table S4-4
Table S4-4. List of enriched GO terms in the biological process category of the 310 genes listed in Table S4-3. GO enrichment analysis of genes was performed with a public web tool ( http://www.geneontology.org/) to determine the significantly enriched GO terms in the data set of biological processes in A.alternata with a significance of p < 0.05. Data were derived from Figure 5B.
NO.	GO term ID	GO trem name	p-value	−Log10(p-value)	Gene ID
1	GO:0006520	Cellular amino acid metabolic process	1.46385e-12	11.8345	CC77DRAFT_1015234|CC77DRAFT_1016629|CC77DRAFT_1016936|CC77DRAFT_1019197|CC77DRAFT_1019768|CC77DRAFT_1021437|CC77DRAFT_1022955|CC77DRAFT_1025667|CC77DRAFT_1049425|CC77DRAFT_1051390|CC77DRAFT_1092254|CC77DRAFT_546152|CC77DRAFT_948232|CC77DRAFT_955795|CC77DRAFT_973065
2	GO:0046323	Glucose import	5.53623e-11	10.2568	CC77DRAFT_1032980|CC77DRAFT_955437
3	GO:0009097	Isoleucine biosynthetic process	6.1386e-11	10.2119	CC77DRAFT_1015234|CC77DRAFT_1019197|CC77DRAFT_1051390|CC77DRAFT_546152
4	GO:0044283	Small molecule biosynthetic process	9.15718e-11	10.0382	CC77DRAFT_1015234|CC77DRAFT_1016629|CC77DRAFT_1016936|CC77DRAFT_1019197|CC77DRAFT_1021437|CC77DRAFT_1022955|CC77DRAFT_1025667|CC77DRAFT_1034463|CC77DRAFT_1051390|CC77DRAFT_1092254|CC77DRAFT_546152|CC77DRAFT_945801|CC77DRAFT_948232|CC77DRAFT_955437|CC77DRAFT_955795
5	GO:1901607	α-Amino acid biosynthetic process	9.5718e-11	10.019	CC77DRAFT_1015234|CC77DRAFT_1016936|CC77DRAFT_1019197|CC77DRAFT_1022955|CC77DRAFT_1025667|CC77DRAFT_1051390|CC77DRAFT_1092254|CC77DRAFT_546152|CC77DRAFT_948232|CC77DRAFT_955795
6	GO:0016053	Organic acid biosynthetic process	1.36906e-10	9.86358	CC77DRAFT_1015234|CC77DRAFT_1016936|CC77DRAFT_1019197|CC77DRAFT_1021437|CC77DRAFT_1022955|CC77DRAFT_1025667|CC77DRAFT_1034463|CC77DRAFT_1051390|CC77DRAFT_1092254|CC77DRAFT_546152|CC77DRAFT_948232|CC77DRAFT_955437|CC77DRAFT_955795
7	GO:0046394	Carboxylic acid biosynthetic process	2.06274e-10	9.68556	CC77DRAFT_1015234|CC77DRAFT_1016936|CC77DRAFT_1019197|CC77DRAFT_1021437|CC77DRAFT_1022955|CC77DRAFT_1025667|CC77DRAFT_1034463|CC77DRAFT_1051390|CC77DRAFT_1092254|CC77DRAFT_546152|CC77DRAFT_948232|CC77DRAFT_955437|CC77DRAFT_955795
8	GO:0009082	BCAA biosynthetic process	2.9737e-10	9.5267	CC77DRAFT_1015234|CC77DRAFT_1016936|CC77DRAFT_1019197|CC77DRAFT_1051390|CC77DRAFT_546152|CC77DRAFT_955795
9	GO:0008652	Cellular amino acid biosynthetic process	3.46295e-10	9.46055	CC77DRAFT_1015234|CC77DRAFT_1016936|CC77DRAFT_1019197|CC77DRAFT_1021437|CC77DRAFT_1022955|CC77DRAFT_1025667|CC77DRAFT_1051390|CC77DRAFT_1092254|CC77DRAFT_546152|CC77DRAFT_948232|CC77DRAFT_955795
10	GO:0043436	Oxoacid metabolic process	4.84281e-10	9.3149	CC77DRAFT_1015234|CC77DRAFT_1016629|CC77DRAFT_1016936|CC77DRAFT_1019197|CC77DRAFT_1019768|CC77DRAFT_1021437|CC77DRAFT_1022955|CC77DRAFT_1025667|CC77DRAFT_1034463|CC77DRAFT_1049425|CC77DRAFT_1051390|CC77DRAFT_1092254|CC77DRAFT_210867|CC77DRAFT_546152|CC77DRAFT_948232|CC77DRAFT_955437|CC77DRAFT_955795|CC77DRAFT_973065
11	GO:0019752	Carboxylic acid metabolic process	8.58832e-10	9.06609	CC77DRAFT_1015234|CC77DRAFT_1016629|CC77DRAFT_1016936|CC77DRAFT_1019197|CC77DRAFT_1019768|CC77DRAFT_1021437|CC77DRAFT_1022955|CC77DRAFT_1025667|CC77DRAFT_1034463|CC77DRAFT_1049425|CC77DRAFT_1051390|CC77DRAFT_1092254|CC77DRAFT_210867|CC77DRAFT_546152|CC77DRAFT_948232|CC77DRAFT_955437|CC77DRAFT_955795|CC77DRAFT_973065
12	GO:1901605	α-Amino acid metabolic process	1.15598e-09	8.93705	CC77DRAFT_1015234|CC77DRAFT_1016629|CC77DRAFT_1016936|CC77DRAFT_1019197|CC77DRAFT_1019768|CC77DRAFT_1022955|CC77DRAFT_1025667|CC77DRAFT_1051390|CC77DRAFT_1092254|CC77DRAFT_546152|CC77DRAFT_948232|CC77DRAFT_955795|CC77DRAFT_973065
13	GO:0006082	Organic acid metabolic process	1.53506e-09	8.81387	CC77DRAFT_1015234|CC77DRAFT_1016629|CC77DRAFT_1016936|CC77DRAFT_1019197|CC77DRAFT_1019768|CC77DRAFT_1021437|CC77DRAFT_1022955|CC77DRAFT_1025667|CC77DRAFT_1034463|CC77DRAFT_1049425|CC77DRAFT_1051390|CC77DRAFT_1092254|CC77DRAFT_210867|CC77DRAFT_546152|CC77DRAFT_948232|CC77DRAFT_955437|CC77DRAFT_955795|CC77DRAFT_973065
14	GO:0009081	BCAA metabolic process	2.88269e-08	7.5402	CC77DRAFT_1015234|CC77DRAFT_1016936|CC77DRAFT_1019197|CC77DRAFT_1051390|CC77DRAFT_546152|CC77DRAFT_955795
15	GO:0044281	small molecule metabolic process	3.26275e-07	6.48642	CC77DRAFT_1015234|CC77DRAFT_1016629|CC77DRAFT_1016936|CC77DRAFT_1019197|CC77DRAFT_1019768|CC77DRAFT_1021437|CC77DRAFT_1022955|CC77DRAFT_1025667|CC77DRAFT_1032980|CC77DRAFT_1034463|CC77DRAFT_1049425|CC77DRAFT_1051390|CC77DRAFT_1092254|CC77DRAFT_210867|CC77DRAFT_546152|CC77DRAFT_945801|CC77DRAFT_948232|CC77DRAFT_955437|CC77DRAFT_955795|CC77DRAFT_973065
16	GO:0009063	cellular amino acid catabolic process	2.85293e-06	5.54471	CC77DRAFT_1015234|CC77DRAFT_1016629|CC77DRAFT_1019197|CC77DRAFT_1019768|CC77DRAFT_1049425|CC77DRAFT_973065
17	GO:0006549	isoleucine metabolic process	3.07845e-06	5.51167	CC77DRAFT_1015234|CC77DRAFT_1019197|CC77DRAFT_1051390|CC77DRAFT_546152
18	GO:0009066	aspartate family amino acid metabolic process	7.3843e-06	5.13169	CC77DRAFT_1015234|CC77DRAFT_1019768|CC77DRAFT_1022955|CC77DRAFT_1025667|CC77DRAFT_1092254|CC77DRAFT_948232
19	GO:0006551	leucine metabolic process	9.13117e-06	5.03947	CC77DRAFT_1016936|CC77DRAFT_1019197|CC77DRAFT_1051390|CC77DRAFT_955795
20	GO:0009099	valine biosynthetic process	8.26576e-05	4.08272	CC77DRAFT_1019197|CC77DRAFT_1051390|CC77DRAFT_546152
21	GO:0009098	leucine biosynthetic process	8.26576e-05	4.08272	CC77DRAFT_1016936|CC77DRAFT_1019197|CC77DRAFT_955795
22	GO:0016054	organic acid catabolic process	0.000106399	3.97306	CC77DRAFT_1015234|CC77DRAFT_1016629|CC77DRAFT_1019197|CC77DRAFT_1019768|CC77DRAFT_1049425|CC77DRAFT_973065
23	GO:0046395	carboxylic acid catabolic process	0.000106399	3.97306	CC77DRAFT_1015234|CC77DRAFT_1016629|CC77DRAFT_1019197|CC77DRAFT_1019768|CC77DRAFT_1049425|CC77DRAFT_973065
24	GO:0044282	small molecule catabolic process	0.000194322	3.71148	CC77DRAFT_1015234|CC77DRAFT_1016629|CC77DRAFT_1019197|CC77DRAFT_1019768|CC77DRAFT_1049425|CC77DRAFT_955437|CC77DRAFT_973065
25	GO:0006573	valine metabolic process	0.000211867	3.67394	CC77DRAFT_1019197|CC77DRAFT_1051390|CC77DRAFT_546152
26	GO:0033683	nucleotide-excision repair, DNA incision	0.000211867	3.67394	CC77DRAFT_1021055|CC77DRAFT_249822|CC77DRAFT_249843
27	GO:0000097	sulfur amino acid biosynthetic process	0.000323966	3.4895	CC77DRAFT_1021437|CC77DRAFT_1022955|CC77DRAFT_1092254|CC77DRAFT_948232
28	GO:1901606	alpha-amino acid catabolic process	0.000364436	3.43838	CC77DRAFT_1015234|CC77DRAFT_1016629|CC77DRAFT_1019768|CC77DRAFT_973065
29	GO:0009067	aspartate family amino acid biosynthetic process	0.000563038	3.24946	CC77DRAFT_1022955|CC77DRAFT_1025667|CC77DRAFT_1092254|CC77DRAFT_948232
30	GO:0000096	sulfur amino acid metabolic process	0.000622732	3.2057	CC77DRAFT_1021437|CC77DRAFT_1022955|CC77DRAFT_1092254|CC77DRAFT_948232
31	GO:1901858	regulation of mitochondrial DNA metabolic process	0.00102481	2.98936	CC77DRAFT_249822|CC77DRAFT_249843
32	GO:0090296	regulation of mitochondrial DNA replication	0.00102481	2.98936	CC77DRAFT_249822|CC77DRAFT_249843
33	GO:1901860	positive regulation of mitochondrial DNA metabolic process	0.00102481	2.98936	CC77DRAFT_249822|CC77DRAFT_249843
34	GO:0090297	positive regulation of mitochondrial DNA replication	0.00102481	2.98936	CC77DRAFT_249822|CC77DRAFT_249843
35	GO:0006567	threonine catabolic process	0.00152716	2.81612	CC77DRAFT_1015234|CC77DRAFT_1019768
36	GO:0006284	base-excision repair	0.00157613	2.80241	CC77DRAFT_1021055|CC77DRAFT_249822|CC77DRAFT_249843
37	GO:0009086	methionine biosynthetic process	0.00201782	2.69512	CC77DRAFT_1022955|CC77DRAFT_1092254|CC77DRAFT_948232
38	GO:0032445	fructose import	0.00212404	2.67284	CC77DRAFT_1032980|CC77DRAFT_955437
39	GO:0010822	positive regulation of mitochondrion organization	0.00212404	2.67284	CC77DRAFT_249822|CC77DRAFT_249843
40	GO:0006296	nucleotide-excision repair, DNA incision, 5'-to lesion	0.00212404	2.67284	CC77DRAFT_249822|CC77DRAFT_249843
41	GO:0015755	fructose transmembrane transport	0.00212404	2.67284	CC77DRAFT_1032980|CC77DRAFT_955437
42	GO:0009068	aspartate family amino acid catabolic process	0.00212404	2.67284	CC77DRAFT_1015234|CC77DRAFT_1019768
43	GO:0006555	methionine metabolic process	0.00281305	2.55082	CC77DRAFT_1022955|CC77DRAFT_1092254|CC77DRAFT_948232
44	GO:0071266	'de novo' L-methionine biosynthetic process	0.00281355	2.55074	CC77DRAFT_1022955|CC77DRAFT_948232
45	GO:0009069	serine family amino acid metabolic process	0.00343677	2.46385	CC77DRAFT_1019768|CC77DRAFT_1022955|CC77DRAFT_948232
46	GO:0006285	base-excision repair, AP site formation	0.00359381	2.44444	CC77DRAFT_249822|CC77DRAFT_249843
47	GO:0006566	threonine metabolic process	0.00359381	2.44444	CC77DRAFT_1015234|CC77DRAFT_1019768
48	GO:1904659	glucose transmembrane transport	0.00446295	2.35038	CC77DRAFT_1032980|CC77DRAFT_955437
49	GO:0010821	regulation of mitochondrion organization	0.00446295	2.35038	CC77DRAFT_249822|CC77DRAFT_249843
50	GO:0044272	sulfur compound biosynthetic process	0.00497064	2.30359	CC77DRAFT_1021437|CC77DRAFT_1022955|CC77DRAFT_1092254|CC77DRAFT_948232
51	GO:0015749	monosaccharide transmembrane transport	0.00541916	2.26607	CC77DRAFT_1032980|CC77DRAFT_955437
52	GO:0008645	hexose transmembrane transport	0.00541916	2.26607	CC77DRAFT_1032980|CC77DRAFT_955437
53	GO:0050667	homocysteine metabolic process	0.00541916	2.26607	CC77DRAFT_1022955|CC77DRAFT_948232
54	GO:0019318	hexose metabolic process	0.00579053	2.23728	CC77DRAFT_1016629|CC77DRAFT_1032980|CC77DRAFT_955437
55	GO:0005759	mitochondrial matrix	0.0071021	2.14861	CC77DRAFT_1019197|CC77DRAFT_1019768|CC77DRAFT_1051390|CC77DRAFT_249822|CC77DRAFT_249843|CC77DRAFT_970215
56	GO:0055114	oxidation-reduction process	0.00713462	2.14663	CC77DRAFT_1016629|CC77DRAFT_1025667|CC77DRAFT_1051390|CC77DRAFT_1092254|CC77DRAFT_189213|CC77DRAFT_210867|CC77DRAFT_466741|CC77DRAFT_955437|CC77DRAFT_970215
57	GO:1901566	organonitrogen compound biosynthetic process	0.00802035	2.09581	CC77DRAFT_1015234|CC77DRAFT_1016936|CC77DRAFT_1019197|CC77DRAFT_1021437|CC77DRAFT_1022955|CC77DRAFT_1025667|CC77DRAFT_1036661|CC77DRAFT_1051390|CC77DRAFT_1092254|CC77DRAFT_546152|CC77DRAFT_945801|CC77DRAFT_948232|CC77DRAFT_955437|CC77DRAFT_955795
58	GO:0006563	L-serine metabolic process	0.00879222	2.0559	CC77DRAFT_1019768|CC77DRAFT_1022955
59	GO:0034219	carbohydrate transmembrane transport	0.00879222	2.0559	CC77DRAFT_1032980|CC77DRAFT_955437
60	GO:2000105	positive regulation of DNA-dependent DNA replication	0.00879222	2.0559	CC77DRAFT_249822|CC77DRAFT_249843
61	GO:0045740	positive regulation of DNA replication	0.00879222	2.0559	CC77DRAFT_249822|CC77DRAFT_249843
62	GO:0006790	sulfur compound metabolic process	0.00986078	2.00609	CC77DRAFT_1007182|CC77DRAFT_1021437|CC77DRAFT_1022955|CC77DRAFT_1092254|CC77DRAFT_948232
63	GO:0009074	aromatic amino acid family catabolic process	0.0100789	1.99659	CC77DRAFT_1016629|CC77DRAFT_1049425
64	GO:0071265	L-methionine biosynthetic process	0.0100789	1.99659	CC77DRAFT_1022955|CC77DRAFT_948232
65	GO:0006534	cysteine metabolic process	0.0100789	1.99659	CC77DRAFT_1022955|CC77DRAFT_948232
66	GO:0008643	carbohydrate transport	0.0100789	1.99659	CC77DRAFT_1032980|CC77DRAFT_955437
67	GO:0005739	mitochondrion	0.0112049	1.95059	CC77DRAFT_1015234|CC77DRAFT_1016936|CC77DRAFT_1019197|CC77DRAFT_1019768|CC77DRAFT_1025667|CC77DRAFT_1032980|CC77DRAFT_1051390|CC77DRAFT_1092254|CC77DRAFT_249822|CC77DRAFT_249843|CC77DRAFT_466741|CC77DRAFT_546152|CC77DRAFT_949867|CC77DRAFT_955437|CC77DRAFT_970215
68	GO:0005996	monosaccharide metabolic process	0.0128784	1.89014	CC77DRAFT_1016629|CC77DRAFT_1032980|CC77DRAFT_955437
69	GO:0046031	ADP metabolic process	0.0144021	1.84157	CC77DRAFT_1016629|CC77DRAFT_955437
70	GO:0009179	purine ribonucleoside diphosphate metabolic process	0.015992	1.7961	CC77DRAFT_1016629|CC77DRAFT_955437
71	GO:0009135	purine nucleoside diphosphate metabolic process	0.015992	1.7961	CC77DRAFT_1016629|CC77DRAFT_955437
72	GO:0006006	glucose metabolic process	0.0193857	1.71252	CC77DRAFT_1016629|CC77DRAFT_955437
73	GO:0062197	cellular response to chemical stress	0.0200606	1.69766	CC77DRAFT_1039719|CC77DRAFT_249822|CC77DRAFT_249843|CC77DRAFT_970215|CC77DRAFT_973065
74	GO:1902834	regulation of proline import across plasma membrane	0.0206071	1.68598	CC77DRAFT_1034463
75	GO:0033235	positive regulation of protein sumoylation	0.0206071	1.68598	CC77DRAFT_999184
76	GO:0019280	L-methionine biosynthetic process from homoserine via O-acetyl-L-homoserine and cystathionine	0.0206071	1.68598	CC77DRAFT_948232
77	GO:1905736	negative regulation of L-proline import across plasma membrane	0.0206071	1.68598	CC77DRAFT_1034463
78	GO:0071268	homocysteine biosynthetic process	0.0206071	1.68598	CC77DRAFT_1022955
79	GO:0071269	L-homocysteine biosynthetic process	0.0206071	1.68598	CC77DRAFT_1022955
80	GO:0090173	regulation of synaptonemal complex assembly	0.0206071	1.68598	CC77DRAFT_999184
81	GO:0070458	cellular detoxification of nitrogen compound	0.0206071	1.68598	CC77DRAFT_1039719
82	GO:1905735	regulation of L-proline import across plasma membrane	0.0206071	1.68598	CC77DRAFT_1034463
83	GO:0000949	aromatic amino acid family catabolic process to alcohol via Ehrlich pathway	0.0206071	1.68598	CC77DRAFT_1016629
84	GO:0051410	detoxification of nitrogen compound	0.0206071	1.68598	CC77DRAFT_1039719
85	GO:1902835	negative regulation of proline import across plasma membrane	0.0206071	1.68598	CC77DRAFT_1034463
86	GO:0006565	L-serine catabolic process	0.0206071	1.68598	CC77DRAFT_1019768
87	GO:0060629	regulation of homologous chromosome segregation	0.0206071	1.68598	CC77DRAFT_999184
88	GO:0009185	ribonucleoside diphosphate metabolic process	0.0211862	1.67395	CC77DRAFT_1016629|CC77DRAFT_955437
89	GO:0009295	nucleoid	0.0211862	1.67395	CC77DRAFT_1019768|CC77DRAFT_1051390
90	GO:0042645	mitochondrial nucleoid	0.0211862	1.67395	CC77DRAFT_1019768|CC77DRAFT_1051390
91	GO:0006289	nucleotide-excision repair	0.0214016	1.66955	CC77DRAFT_1021055|CC77DRAFT_249822|CC77DRAFT_249843
92	GO:0009132	nucleoside diphosphate metabolic process	0.024987	1.60229	CC77DRAFT_1016629|CC77DRAFT_955437
93	GO:0034599	cellular response to oxidative stress	0.0306561	1.51348	CC77DRAFT_249822|CC77DRAFT_249843|CC77DRAFT_970215|CC77DRAFT_973065
94	GO:1903256	selenoneine metabolic process	0.0307549	1.51209	CC77DRAFT_1021437
95	GO:0051409	response to nitrosative stress	0.0307549	1.51209	CC77DRAFT_1039719
96	GO:0070881	regulation of proline transport	0.0307549	1.51209	CC77DRAFT_1034463
97	GO:0071500	cellular response to nitrosative stress	0.0307549	1.51209	CC77DRAFT_1039719
98	GO:0052698	ergothioneine metabolic process	0.0307549	1.51209	CC77DRAFT_1021437
99	GO:0052701	cellular modified histidine metabolic process	0.0307549	1.51209	CC77DRAFT_1021437
100	GO:1903257	selenoneine biosynthetic process	0.0307549	1.51209	CC77DRAFT_1021437
101	GO:0005948	acetolactate synthase complex	0.0307549	1.51209	CC77DRAFT_546152
102	GO:1904423	dehydrodolichyl diphosphate synthase complex	0.0307549	1.51209	CC77DRAFT_945801
103	GO:0072357	PTW/PP1 phosphatase complex	0.0307549	1.51209	CC77DRAFT_1056359
104	GO:0052703	cellular modified histidine biosynthetic process	0.0307549	1.51209	CC77DRAFT_1021437
105	GO:0006578	amino-acid betaine biosynthetic process	0.0307549	1.51209	CC77DRAFT_1021437
106	GO:0033233	regulation of protein sumoylation	0.0307549	1.51209	CC77DRAFT_999184
107	GO:0052699	ergothioneine biosynthetic process	0.0307549	1.51209	CC77DRAFT_1021437
108	GO:0098739	import across plasma membrane	0.0311655	1.50633	CC77DRAFT_1032980|CC77DRAFT_935971
109	GO:0006090	pyruvate metabolic process	0.0311655	1.50633	CC77DRAFT_1016629|CC77DRAFT_955437
110	GO:1901617	organic hydroxy compound biosynthetic process	0.0348804	1.45742	CC77DRAFT_1016629|CC77DRAFT_1034463|CC77DRAFT_945801
111	GO:0006979	response to oxidative stress	0.0350596	1.45519	CC77DRAFT_249822|CC77DRAFT_249843|CC77DRAFT_970215|CC77DRAFT_973065
112	GO:0051054	positive regulation of DNA metabolic process	0.0378821	1.42157	CC77DRAFT_249822|CC77DRAFT_249843
113	GO:0019660	glycolytic fermentation	0.0408002	1.38934	CC77DRAFT_1016629
114	GO:1904564	Nbp35-Cfd1 ATPase complex	0.0408002	1.38934	CC77DRAFT_1007182
115	GO:0009083	branched-chain amino acid catabolic process	0.0408002	1.38934	CC77DRAFT_1019197
116	GO:0042873	aldonate transmembrane transport	0.0408002	1.38934	CC77DRAFT_1032980
117	GO:0019408	dolichol biosynthetic process	0.0408002	1.38934	CC77DRAFT_945801
118	GO:0000955	amino acid catabolic process via Ehrlich pathway	0.0408002	1.38934	CC77DRAFT_1016629
119	GO:0035429	gluconate transmembrane transport	0.0408002	1.38934	CC77DRAFT_1032980
120	GO:1902341	xylitol transport	0.0408002	1.38934	CC77DRAFT_1032980
121	GO:0019279	L-methionine biosynthetic process from L-homoserine via cystathionine	0.0408002	1.38934	CC77DRAFT_948232
122	GO:0140271	hexose import across plasma membrane	0.0408002	1.38934	CC77DRAFT_1032980
123	GO:0015797	mannitol transport	0.0408002	1.38934	CC77DRAFT_1032980
124	GO:0015761	mannose transmembrane transport	0.0408002	1.38934	CC77DRAFT_1032980
125	GO:0006000	fructose metabolic process	0.0408002	1.38934	CC77DRAFT_955437
126	GO:0015795	sorbitol transport	0.0408002	1.38934	CC77DRAFT_1032980
127	GO:0051953	negative regulation of amine transport	0.0408002	1.38934	CC77DRAFT_1034463
128	GO:1900600	endocrocin metabolic process	0.0408002	1.38934	CC77DRAFT_1034463
129	GO:0000947	amino acid catabolic process to alcohol via Ehrlich pathway	0.0408002	1.38934	CC77DRAFT_1016629
130	GO:0019655	glycolytic fermentation to ethanol	0.0408002	1.38934	CC77DRAFT_1016629
131	GO:1990229	iron-sulfur cluster assembly complex	0.0408002	1.38934	CC77DRAFT_1007182
132	GO:0019666	nitrogenous compound fermentation	0.0408002	1.38934	CC77DRAFT_1016629
133	GO:0016094	polyprenol biosynthetic process	0.0408002	1.38934	CC77DRAFT_945801
134	GO:1990539	fructose import across plasma membrane	0.0408002	1.38934	CC77DRAFT_1032980
135	GO:0098708	glucose import across plasma membrane	0.0408002	1.38934	CC77DRAFT_1032980
136	GO:0051956	negative regulation of amino acid transport	0.0408002	1.38934	CC77DRAFT_1034463
137	GO:1900602	endocrocin biosynthetic process	0.0408002	1.38934	CC77DRAFT_1034463
138	GO:0032787	monocarboxylic acid metabolic process	0.040811	1.38922	CC77DRAFT_1016629|CC77DRAFT_1034463|CC77DRAFT_210867|CC77DRAFT_955437
139	GO:0015672	monovalent inorganic cation transport	0.0472955	1.32518	CC77DRAFT_1032980|CC77DRAFT_694450|CC77DRAFT_935971
