# Supplementary material for: Discovery, Herbicidal Activity and Biosynthesis of a Novel Natural Tetramic Acid from Alternaria Species
Source: Adv Sci (Weinh). 2025 Apr 25;12(21):2416188. doi: 10.1002/advs.202416188 (PMC12140367; doi:10.1002/advs.202416188)
Supplement: Supplementary file 6 — Supplemental Table 5 [file ADVS-12-2416188-s001.xlsx]

## Sheet: Table S5
Table S5. List of genes belonging to the amino acid biosynthesis, small molecule biosynthesis and NRPS and PKS, in −Thr 3 d/ −Thr 1 d, −Thr 6 d/ −Thr 1 d, +Thr 3 d/ −Thr 1 d, +Thr 6 d/ −Thr 1 d, +Thr 3 d/ −Thr 3 d and +Thr 6 d/ −Thr 6 d groups. The genes were referred to the following publications. Data were derived from Figure 5C.
NO.	Gene ID	Gene name	Log2(-Thr 3 d/−Thr 1 d)		Log2(−Thr 6 d/−Thr 1 d)		Log2(+Thr 3 d/−Thr 1 d)		Log2(+Thr 6 d/−Thr 1 d)		3 d		6 d		Gene description	Reference
			Log2(+Thr/−Thr)	p-value	Log2(+Thr/−Thr)	p-value	Log2(+Thr/−Thr)	p-value	Log2(+Thr/−Thr)	p-value	Log2(+Thr/−Thr)	p-value	Log2(+Thr/−Thr)	p-value
Amino acid biosynthesis
1	CC77DRAFT_1097790	DHAD	3.57875	0.0197983	4.6222	0.011038	6.32721	0.027013	6.62833	0.000309	2.74847	0.00530446	2.00614	1.564e-09	dihydroxy-acid dehydratase	1
2	CC77DRAFT_1056868	DTD	1.17878	6.08e-06	-0.57608	0.133317	2.62005	0.977219	1.30556	0.00094	1.44127	2.1079e-06	1.88165	6.59487e-07	D-tyrosyl-tRNA deacylase	2
3	CC77DRAFT_80532	MTAP	0.906328	0.00029266	-0.86154	0.014209	2.50086	0.018616	1.19587	0.023495	1.59453	1.49809e-09	2.05741	5.148e-07	S-methyl-5'-thioadenosine phosphorylase	3
4	CC77DRAFT_1023330	MSRB	0.633411	0.00718048	-0.03447	0.419426	1.69621	0.00216	1.45437	0.407337	1.0628	8.37568e-05	1.48883	0.000967545	peptide methionine sulfoxide reductase msrB/msrA	4
5	CC77DRAFT_939218	ALT	0.565571	0.0149408	-0.80334	0.016186	1.77948	0.160712	0.532582	0.706411	1.21391	6.27935e-05	1.33592	4.18935e-05	alanine aminotransferase 2	5
6	CC77DRAFT_1051390	KARI	0.516656	6.03e-11	-1.24399	0.017907	2.26347	0.004678	0.371601	0.008152	1.74682	7.92114e-10	1.61559	1.3099e-05	ketol-acid reductoisomerase	1
7	CC77DRAFT_140666	MTND	0.014983	0.732198	-0.23504	0.872856	1.12519	0.0605701	0.927336	0.0910486	1.11021	0.000289321	1.16237	0.000955596	1,2-dihydroxy-3-keto-5-methylthiopentene dioxygenase	6
8	CC77DRAFT_948232	METH	-0.13031	0.818803	-0.52984	0.322706	1.42887	8.41e-10	0.997457	3.49e-06	1.55918	6.9936e-10	1.5273	2.09e-11	cobalamin-independent methionine synthase	7
9	CC77DRAFT_1056167	HOA	-0.14092	0.809048	-0.08059	0.677788	1.20034	0.05393	1.15992	0.013383	1.34126	4.95993e-05	1.24051	3.86911e-05	homoserine O-acetyltransferase	8
10	CC77DRAFT_546152	ALS	-0.18838	0.0188601	0.701548	0.014662	2.0585	9.11e-09	2.44577	0.008812	2.24687	1.41605e-09	1.74422	1.89422e-06	acetolactate synthase	1
11	CC77DRAFT_261749	GLT1	-0.21884	0.616412	-0.41859	0.420967	1.04732	0.00129	0.843032	0.145938	1.26616	0.00353472	1.26162	2.36154e-05	glutamate synthase	1
12	CC77DRAFT_1092254	MTHFR	-0.37371	0.253853	-0.5163	0.268471	1.02059	1.77e-06	0.91597	1.33e-05	1.3943	1.35321e-08	1.43227	5.74e-11	methylenetetrahydrofolate reduct	9
13	CC77DRAFT_1015234	TD	-0.53329	0.798985	-1.26094	0.038726	0.831459	0.023616	0.596982	0.00608	1.36475	0.00666659	1.85792	8.37254e-07	threonine dehydratase	1
14	CC77DRAFT_955795	IPMDH	-1.11339	0.00706866	-0.19834	0.015493	0.321732	8.49e-07	1.66191	0.0279	1.43513	1.84029e-06	1.86025	3.07046e-07	3-isopropylmalate dehydratase	1
15	CC77DRAFT_1049425	ARAT	-1.26702	3.67e-06	-0.28009	0.628704	0.293348	0.056334	3.52219	1.21e-36	1.56037	2.50508e-10	3.80227	1.04e-41	aromatic amino acid aminotransferase 1	10
16	CC77DRAFT_1052483	HIP	-1.43669	2.97e-06	-0.46764	0.200536	0.706243	8.62e-09	1.30841	0.000396	2.14294	1.80739e-05	1.77605	2.15748e-05	histidine permease	11
17	CC77DRAFT_210867	OAR	-2.09659	2.3e-12	0.39807	0.034463	1.35322	4.12e-09	1.71028	3.23e-13	3.44981	2.26667e-32	1.31221	1.06e-10	3-oxoacyl-reductase	12
18	CC77DRAFT_1019768	TS	-3.47138	5.23e-32	0.39139	0.057477	-0.18143	0.969092	3.42413	2.47e-35	3.28995	4.97349e-31	3.03274	8.18e-31	tryptophan synthase beta subunit-like PLP-dependent enzyme	13
Small molecule biosynthesis
19	CC77DRAFT_1015495	DHDA	1.20472	2.03e-06	-0.43	0.457835	2.65891	0.217121	2.13728	0.110432	1.45419	0.00012598	2.56729	0.000186045	dihydroxy-acid and 6-phosphogluconate dehydratase	14
20	CC77DRAFT_1016936	IPMS	2.20149	0.00037	-1.79564	0.001191	3.26949	0.010421	0.730623	0.000241	1.068	0.00591842	2.52627	1.36e-11	2-isopropylmalate synthase	1
21	CC77DRAFT_1024496	CPS1	1.35769	1.59e-07	-0.09911	0.551388	2.77924	0.060998	1.27563	0.398075	1.42155	0.0003987	1.37473	0.0002584	carbamoyl-phosphate synthase	15
22	CC77DRAFT_1016629	PDC	0.85244	0.00067402	0.631882	0.000668	2.70158	3.85e-25	2.08274	7.56e-17	1.84914	2.92241e-13	1.45086	1.52e-07	pyruvate decarboxylase	1
23	CC77DRAFT_1019197	BCAT	0.171548	0.0146556	-1.07202	0.031955	2.43911	0.028082	0.93749	1.16e-05	2.26756	0.00574046	2.00951	8.67e-08	branched-chain amino acid aminotransferase	1
24	CC77DRAFT_1025667	ISMD	-0.36156	0.0677	-1.55448	0.035473	1.5963	0.027658	0.532149	0.015022	1.95787	1.31798e-19	2.08663	0.00175463	Isocitrate/isopropylmalate dehydrogenase	1
25	CC77DRAFT_945801	DHDDS	-0.88837	0.00203012	0.014317	0.372391	0.372734	0.022212	1.07501	9.43e-07	1.2611	2.9963e-07	1.06069	4.8e-05	dehydrodolichyl diphosphate synthase	1
26	CC77DRAFT_1021437	PLP	-0.92569	0.00142562	-0.53361	0.168007	0.486357	0.010792	1.78496	2.55e-13	1.41205	5.74006e-08	2.31857	1.27e-17	PLP-dependent transferase
NRPS and PKS
27	CC77DRAFT_1065195	NRPS3	2.88042	6.68e-20	0.471306	0.057052	3.89739	9.11e-08	3.32847	1.9e-16	1.01697	3.22764e-05	2.85717	1.04e-10	nonribosomal peptide synthetase 3	16
28	CC77DRAFT_626812	NRPS2	0.881192	0.00043271	0.252943	0.130047	2.87808	3.71e-06	2.72388	0.001164	1.99689	0.00319859	2.47093	7.94297e-05	nonribosomal peptide synthetase 2	17
29	CC77DRAFT_1057721	PKSA	0.823441	0.00044753	-0.11754	0.897299	3.27143	2.44e-12	2.00547	3.5e-16	2.44799	0.000806016	2.12301	8.82e-16	polyketide synthase PksA	18
30	CC77DRAFT_941807	NRPS	-0.17672	0.169751	-1.93012	9.75e-06	1.38819	0.000128	0.894931	4.26e-05	1.56491	0.000202357	2.82505	1.64e-16	non-ribosomal peptide synthetase	19
31	CC77DRAFT_1034463	PKSE	-0.59046	0.0538325	0.005215	0.442815	1.08741	0.964613	1.1504	0.076478	1.67787	2.06805e-73	1.14519	5.01e-07	polyketide synthase PksE	20
32	CC77DRAFT_1020131	NRPSC	-5.9408	2.26e-71	-0.92127	0.005184	-2.57532	8.26e-17	0.621724	1.52e-05	3.36548	5.80683e-32	1.543	1.16029e-06	nonribosomal peptide synthetase C-terminal	21
References
1	J.T. Stayer, R.B. Todd, Essays Biochem. 2023, 67, 865.
2	N.V. Geraskina, I.A. Butov, Y.A.V. Yomantas, N.V. Stoynova, Microbiol. Res. 2015, 171, 90
3	J. Schollmeyer, S. Waldburger, K. Njo, H. Yehia, A. Kurreck, P. Neubauer, S.L. Riedel, Biotechnol. Bioeng. 2023, 120, 3322.
4	S.J. Sasindran, S. Saikolappan, S. Dhandayuthapani, Future Microbiol. 2007, 2, 619.
5	R. Singh, Z. Wang, C. Marques, R. Min, B.Zhang, S. Kumar, Biosens. Bioelectron. 2023, 236, 115424.
6	F, Al-Mjeni, T. Ju, T.C. Pochapsky, M.J. Maroney, Biochemistry 2002, 41, 6761.
7	Z. Zhou, K. Peariso, J.E. Penner-Hahn, R.G. Matthews, Biochemistry 2001, 40, 13406.
8	A. Kuplinska, K. Rzad, M. Wojciechowski, S. Milewski, I. Gabriel, Int. J. Mol. Sci. 2022, 23, 7763.
9	D. Wojcieszynska, K. Hupert-Kocurek, U. Guzik, Int. J. Mol. Sci. 2012, 13, 16751.
10	K. Hirotsu, M. Goto, A. Okamoto, I. Miyahara, Chem. Rec. 2005, 5, 160.
11	C. Liu, P. Liu, A. Wolf, E. Lin, G.F.L. Ames, J. Biol. Chem. 1999, 274, 739.
12	D, Zhou, T. Li, Y. Yang, Z. Qu, L. Ouyang, Z. Jiang, X. Lin, C. Zhu, L. Peng, J. Fu, X. Peng, J. Bian, W.Tang, J. Xu, H. He, Front. Plant Sci. 2020, 11, 782.
13	S. Singh, K. S.K. Yadav, P. Mishra, R. Maurya, V. Rona, A.K. Yadav, A. Singh, G. Ram, P.W. Ramteke, J. Pure Appl. Microbiol. 2015, 9, 1587.
14	S.E. Evans, A.E. Franks, M.E. Bergman, N.S. Sethna, M.A. Currie, M.A. Phillips, Nat. Commun. 2024, 15, 1102.
15	G. Li, D. Li, T. Wang, S. He, Int. J. Mol. Sci. 2021, 22, 10253.
16	W. Tian, X. Chen, J. Zhang, M. Zheng, G. Wei, Z. Deng, X. Qu, Org. Lett. 2023, 25, 1628.
17	L, Chen, J, Tang, Y. Liu, Y.D. Matsuda, Org. Lett. 2022, 24, 4816.
18	X. Xiao, Y. Li, Y. Lan, J. Zhang, Y. He, W. Cai, Z. Chen, L. Xi, J. Zhang, Microbiol. Res. 2021, 244, 126668.
19	F. Sun, X. Cao, D. Yu, D. Hu, Z. Yan, Y. Fan, Y. Wang, A. Wu, Mol. Plant-Microbe Interact. 2022, 35, 416.
20	S.B. Bumpus, N.A. Magarvey, N.L. Kelleher, C.T. Walsh, C.T. Calderone, J. Am. Chem. Soc. 2008, 130, 11614.
21	T. Izoré, J.Tailhades, M.H. Hansen, J.A. Kaczmarski, C.J. Jackson, M.J. Cryle, Proc. Natl. Acad. Sci. U. S. A. 2019, 116, 2913.
