# Supplementary material for: Discovery, Herbicidal Activity and Biosynthesis of a Novel Natural Tetramic Acid from Alternaria Species
Source: Adv Sci (Weinh). 2025 Apr 25;12(21):2416188. doi: 10.1002/advs.202416188 (PMC12140367; doi:10.1002/advs.202416188)
Supplement: Supplementary file 7 — Supplemental Table 6 [file ADVS-12-2416188-s006.xlsx]

## Sheet: Table S6
Table S6. Connectivity and closeness centrality degrees of twenty-three enzymes belonging to amino acid biosynthesis pathway, small molecule biosynthesis or nonribosomal peptide synthetases (NRPS) and polyketide synthase (PKS). Data were derived from Figure 5D.
Pathway	Enzyme name	Connectivity	Closeness centrality
Amino acid biosynthesis	DHAD	12	0.56
	MTND	3	0.4
	TD	13	0.57
	IPMDH	14	0.58
	MTHFR	10	0.53
	METH	11	0.54
	GLT1	13	0.58
	KARI	11	0.55
	ALS	16	0.72
	HOA	8	0.51
	CPS1	9	0.52
Small molecule biosynthesis	DHDA	12	0.56
	IPMS	13	0.58
	PDC	6	0.49
	PLP	12	0.56
	ISMD	11	0.61
	BCAT	15	0.61
NRPSs and PKSs	NRPS2	4	0.29
	NRPSC	3	0.38
	NRPS3	4	0.29
	PKSE	3	0.38
	PKSA	3	0.38
	NRPS	5	0.53
