# Supplementary material for: Discovery, Herbicidal Activity and Biosynthesis of a Novel Natural Tetramic Acid from Alternaria Species
Source: Adv Sci (Weinh). 2025 Apr 25;12(21):2416188. doi: 10.1002/advs.202416188 (PMC12140367; doi:10.1002/advs.202416188)
Supplement: Supplementary file 8 — Supplemental Table 7 [file ADVS-12-2416188-s008.xlsx]

## Sheet: Table S7-1
Table S7-1. List of metabolites of A. alternata in −Thr 1 d, −Thr 6 d and +Thr 6 d groups. The intensity of each metabolite was normalized and divided into eight clusters. Data were derived from Figure 6A.
Compound name	Normalized intensity			Cluster
	−Thr 1 d	−Thr 6 d	+Thr 6 d
Melanin	-1.09541	0.86402	0.231391	Cluster1
N-(2,5-diethoxy-4-morpholinophenyl)acetamide	-1.06262	0.922626	0.139994
Hydrocortisone acetate	-0.947846	1.04505	-0.0972091
N-Acetylglycine	-1.10782	0.835964	0.271853
NKK	-0.330575	1.12343	-0.792857
Hydrocortisone	-1.08614	0.882511	0.203632
N-(2,6-Dimethylphenyl)-N-(methoxyacetyl) alanine	-1.09337	0.868253	0.225118
Desmethylcitalopram	-0.542826	1.15403	-0.6112
2-(2-pyridyl)-2-{2-[4-(trifluoromethoxy)phenyl]hydrazono}acetonitrile	-1.05874	0.928496	0.130245
EKK	-0.99488	1.00504	-0.0101634
Tris(2-carboxyethyl)phosphine	-1.05568	0.933003	0.122675
Aflatoxin M1	-1.08396	0.886614	0.197346
2-{[2-(4-methylpiperazino)phenyl]methylene}hydrazine-1-carbothioamide	-0.789746	1.12441	-0.334666
2-(1,3-benzodioxol-5-yl)-7-ethylimidazo[1,2-a]pyridine	-1.05071	0.940085	0.110629
4-(pentyloxy)benzene-1-carbohydrazide	-1.0833	0.887829	0.195475
Dihexyl nonanedioate	-0.981702	1.01734	-0.0356425
Dibenzoyl Thiamine	-1.06167	0.924087	0.13758
3-Hydroxylidocaine	-0.889949	1.08215	-0.192202
L-Glutathione (reduced)	-0.96813	1.02908	-0.060951
Dopamine HCl	-1.10146	0.850869	0.250595
9-Aminoacridine	-0.868285	1.09336	-0.22507
2-[1-oxophthalazin-2(1H)-yl]ethyl thiophene-2-carboxylate	-1.11374	0.820856	0.292883
trans-Ferulic acid	-0.937934	1.05224	-0.114308
2-Naphthol	-0.996854	1.00312	-0.00626295
Ecgonine	-1.04294	0.950665	0.0922739
FLK	-1.0573	0.930635	0.12666
Deoxycorticosterone	-0.919303	1.06476	-0.145461
Sebacic acid	-0.400303	1.13814	-0.737834
Lysopc 16:2 (2N Isomer)	-1.03625	0.959301	0.0769523
Deoxycytidine	-1.013	0.986476	0.0265202
PC (5:0/6:0)	-0.984195	1.01509	-0.0308934
PC (18:5e/22:5)	-0.969573	1.02788	-0.0583025
4-[2-(1H-indol-3-yl)ethyl]morpholine-3,5-dione	-1.01045	0.989207	0.021248
Lysopc 18:3	-1.04199	0.95191	0.0900844
Salicylic acid	-0.658079	1.15074	-0.492666
N'1-(4-chlorobenzoyl)-2-aminobenzene-1-carbohydrazide	-1.10533	0.841958	0.263367
11-Deoxy prostaglandin F1β	-0.325898	1.12229	-0.796396
2-(4-fluorophenyl)quinoline	-0.349951	1.12794	-0.777994
5-amino-3-methyl-1-phenyl-1H-pyrazole-4-carbothioamide	-1.0803	0.8933	0.186999
gamma-Glutamyltyrosine	-1.02763	0.969861	0.0577737
Uridine 5'-diphosphate (UDP)	-1.09508	0.864711	0.23037
Maltitol	-0.774703	1.12889	-0.354185
cis-5,8,11,14,17-Eicosapentaenoic acid	-1.09304	0.868929	0.224111
Gly-Val	-0.855433	1.09941	-0.24398
(+/-)19(20)-DiHDPA	-0.953107	1.04108	-0.0879732
5-(sec-butyl)-2-hydroxybenzaldehyde N-phenylhydrazone	-0.954093	1.04032	-0.0862289
PG (18:1/18:2)	-1.0764	0.900166	0.176237
Kojic acid	-1.07021	0.910595	0.159611
(+/-)-Cannabichromeorcin	-1.10072	0.852528	0.248196
N1-{4-methyl-2-[(3,4,5-trimethoxybenzylidene)amino]phenyl}acetamide	-1.02315	0.975115	0.0480382
6-cyclohex-3-enyl-5-nitropiperidin-2-one	-0.924402	1.06146	-0.137057
L-Ergothioneine	-0.822189	1.11324	-0.291048
1,2-dihydroxyheptadec-16-yn-4-yl acetate	-0.793235	1.12331	-0.330076
Oxaloacetate	-0.878514	1.08823	-0.209712
D-(-)-Lyxose	-1.09023	0.874589	0.215638
Υ-L-Glutamyl-L-glutamic acid	-1.07203	0.907578	0.164455
LPE 18:0	-1.10275	0.847959	0.254787
N-{4-[4-(3-chlorophenyl)piperazino]butyl}-4-methoxybenzamide	-0.933697	1.0552	-0.121504
MAM2201 N-(5-chloropentyl) analog	-1.05154	0.938924	0.112617
13,14-dihydro-15-keto Prostaglandin D1	-1.05165	0.938777	0.112868
TPH	-1.07336	0.905352	0.168012
Phenylpyruvic acid	-1.05271	0.937276	0.115429
Benzoylecgonine	-1.10072	0.852548	0.248168
α-Methyltryptamine	-1.11567	0.81564	0.300027
L-Glutathione oxidized	-0.813403	1.11648	-0.303074
2-Ketohexanoic acid	-1.08566	0.883421	0.202243
3,5-dimethyl-1-phenyl-1,5-dihydro-4H-pyrazolo[4,3-c]quinolin-4-one	-1.10274	0.847978	0.25476
Tyramine	-1.08323	0.887966	0.195264
D-(+)-Maltose	-1.10557	0.841386	0.264181
Paracetamol	-1.10623	0.839795	0.26644
Cytidine 5'-monophosphate (hydrate)	-0.879575	1.08768	-0.208103
trans-Cinnamaldehyde	-1.05438	0.934881	0.119499
Levodopa	-1.1114	0.826969	0.284436
(3S,9aS)-3-benzyl-octahydro-1H-pyrido[1,2-a]pyrazin-1-one	-1.11397	0.820253	0.293712
indole-5,6-quinone	-1.09911	0.856105	0.243001
lipoamide	-1.09499	0.864901	0.23009
3-hydroxy-4-(3-hydroxyphenyl)-1,2-dihydroquinolin-2-one	-1.1147	0.818279	0.29642
(5E)-7-methylidene-10-oxo-4-(propan-2-yl)undec-5-enoic acid	-0.99524	1.00469	-0.00945263
6-Hydroxynicotinic acid	-0.577511	1.1547	-0.577189
6,7-dihydro-5H-dibenzo[d,f][1,3]diazepin-6-one	-1.09679	0.861103	0.235688
11(Z),14(Z)-Eicosadienoic Acid	-1.09239	0.870246	0.222147
Xanthurenic acid	-1.03861	0.956297	0.082318
Estriol	-0.853726	1.10019	-0.246461
N-Acetyl-L-glutamic acid	-1.0775	0.898257	0.179244
Flunitrazepam-d3	-1.09687	0.860939	0.235931
GDP	-1.11579	0.815299	0.300492
Nicotinamide N-oxide	-0.7322	1.13935	-0.407148
APK	-1.04114	0.953024	0.0881193
Cyclohexylsulfamate	-1.0097	0.990005	0.0196995
p-Mentha-1,3,8-triene	-1.0484	0.943295	0.105107
Norfloxacin	-0.836444	1.10762	-0.271177
(2R)-2-[(2R,5S)-5-[(2S)-2-hydroxybutyl]oxolan-2-yl]propanoic acid	-1.04638	0.946056	0.100325
Sedoheptulose 1,7-bisphosphate	-0.904761	1.07371	-0.168953
Eicosapentaenoic acid	-1.06544	0.918243	0.147197
2-Hydroxycinnamic acid	-0.968145	1.02907	-0.060925
3-phenyl-5-[3-(trifluoromethyl)-1H-pyrazol-1-yl]-1,2,4-thiadiazole	-1.09853	0.857354	0.24118
Nor-9-carboxy-δ9-THC	-0.962738	1.0335	-0.070764
7α-Hydroxytestosterone	-1.06348	0.921297	0.142186
2-furaldehyde N-(1-phenyl-1H-pyrazolo[3,4-d]pyrimidin-4-yl)hydrazone	-1.10095	0.852024	0.248925
2,3,4,9-Tetrahydro-1H-β-carboline-3-carboxylic acid	-0.800956	1.12079	-0.319835
Pyrogallol	-1.07062	0.909914	0.160707
2,3-Dinor-TXB2	-1.08514	0.8844	0.200744
Dl-3,4-Dihydroxymandelic Acid	-1.07939	0.894931	0.184455
5-amino-1-(4-chlorobenzyl)-1H-1,2,3-triazole-4-carboxamide	-1.08201	0.890207	0.191803
3-Acetyl-2,5-dimethylfuran	-0.905441	1.07331	-0.16787
Azetidine-2-carboxylic acid	-0.874629	1.09021	-0.215578
H-Gly-Pro-OH	-1.08379	0.886935	0.196852
6β-Prostaglandin I1	-1.08729	0.880322	0.206967
4-(cyclohexylmethyl)-6-(2-thienyl)-2,3-dihydropyridazin-3-one hydrate	-0.320189	1.12088	-0.800691
LPE 18:3	-0.968834	1.02849	-0.0596609
3-(propan-2-yl)-octahydropyrrolo[1,2-a]pyrazine-1,4-dione	-1.03128	0.965472	0.0658063
Thymine	-1.11657	0.813133	0.303441
5,8-dihydroxy-10-methyl-5,8,9,10-tetrahydro-2H-oxecin-2-one	-1.15435	0.60191	0.552437	Cluster 2
Corchorifatty acid F	-1.14821	0.468215	0.679993
15-Deoxy-Δ12,14-prostaglandin J2-2-glycerol ester	-1.14351	0.432903	0.710612
17-AAG	-1.13674	0.744077	0.392659
trans,trans-2,4-Heptadienal	-1.1487	0.472527	0.676172
N-[4-(diethylamino)phenyl]-N'-phenylurea	-1.13717	0.742193	0.394972
GKK	-1.15364	0.619717	0.53392
17α-Ethynylestradiol	-1.14975	0.667369	0.482381
APH	-1.15044	0.489343	0.661092
N-{[5-(tert-butyl)-2-thienyl]carbonyl}-N'-(6-methyl-2-pyridyl)urea	-1.14273	0.714998	0.42773
ethyl N-{2-cyano-3-[4-(dimethylamino)phenyl]acryloyl}carbamate	-1.15458	0.591736	0.562844
2,6-Dimethyl-γ-pyrone	-1.12538	0.786616	0.338762
3-(cyclopentyloxy)-4-methoxybenzaldehyde oxime	-1.12211	0.796971	0.325136
4-Ethylbenzaldehyde	-1.12041	0.802085	0.318329
2-oxa-4-azatetracyclo[6.3.1.1~6,10~.0~1,5~]tridecan-3-one	-1.14274	0.714925	0.427815
Isoferulic acid	-1.12894	0.774502	0.354442
O-Desmethylnaproxen	-1.14637	0.453251	0.693115
16,16-Dimethyl prostaglandin A1	-1.12682	0.34497	0.781846
γ-Linolenic acid	-1.13932	0.732319	0.407004
Bisphenol A	-1.12712	0.346295	0.780823
Flavin mononucleotide (FMN)	-1.1189	0.806521	0.312381
3-Ethyl-malic acid	-1.15177	0.504711	0.647061
2,3-Dinor-11β-prostaglandin F2α	-1.13038	0.769362	0.361014
FMK	-1.13993	0.410538	0.729394
Phenylacetaldehyde	-1.12865	0.775543	0.353106
Phenylethanolamine	-1.14726	0.686937	0.460328
#N/A	-1.12791	0.77813	0.349776
Glycocholic acid hydrate	-1.15413	0.608569	0.545559
VMH	-1.15458	0.562639	0.591938
VMK	-1.14037	0.413114	0.727254
6-Phosphogluconic acid	-1.15466	0.585962	0.568696
N1-[1-(3-isopropenylphenyl)-1-methylethyl]-3-oxobutanamide	-1.14667	0.691098	0.455567
Zaleplon-d4	-1.11866	0.807218	0.311443
4-[2-(2-oxo-1-imidazolidinyl)ethyl]-1lambda~6~,4-thiazinane-1,1-dione	-1.13182	0.764001	0.367817
Andrographolide	-1.13941	0.73191	0.407499
ethyl 5-cyano-6-piperazino-2-(trifluoromethyl)nicotinate	-1.13893	0.734171	0.40476
D-δ-Tocopherol	-1.1118	0.285839	0.825958
Serotonin	-1.11858	0.807438	0.311146
Thromboxane B2	-1.13964	0.730797	0.408844
Adenosine 5'-Diphosphate	-1.15452	0.559507	0.595012
4-[1-(dimethylamino)ethylidene]-2-phenyl-1,3-oxazol-5(4H)-one	-1.11681	0.812461	0.304353
4-butyl-4-(hydroxymethyl)-1,2-diphenylpyrazolidine-3,5-dione	-1.14471	0.70362	0.44109
Citraconic acid	-1.137	0.742913	0.394089
Tyrosylalanine	-1.15448	0.596705	0.557777
5-fluoro AKB48 N-(4-hydroxypentyl) metabolite	-1.13358	0.757188	0.376389
L-Phenylalanine	-1.13373	0.756566	0.377167
L-Alanyl-L-Lysine	-1.12869	0.775401	0.353288
PMeOH (16:1-18:2)	-1.12014	0.317228	0.802908
PB-22 N-(4-Hydroxypentyl)-3-carboxyindole metabolite	-1.13364	0.756937	0.376704
methyl 3,4,5-trihydroxycyclohex-1-ene-1-carboxylate	-1.15357	0.532548	0.621022
4-(Diethylamino)salicylaldehyde	-1.11591	0.300936	0.814974
GPK	-1.14793	0.682114	0.465814
Glycylproline	-1.15462	0.589377	0.56524
N-Acetyl-L-histidine	-1.13128	0.766036	0.365241
N-Carbamyl-L-glutamicacid	-1.14916	0.672458	0.476698
PC (14:0e/2:0)	-1.14645	0.69258	0.453866
Guanine	-1.14542	0.699231	0.44619
Fmoc-L-Isoleucine	-1.15382	0.615877	0.537947
Enalaprilat	-1.14731	0.686603	0.460709
5α-Pregnan-3,20-dione	-1.13675	0.74402	0.392729
Methyl Violet	-1.1265	0.343612	0.782892
MMK	-1.14533	0.699781	0.445553
Mevalonic acid	-1.13552	0.386267	0.749256
Cyclohexaneacetic acid	-1.14652	0.454455	0.692067
D-Erythrose 4-phosphate	-1.14423	0.706488	0.43774
2-[(butylamino)(imino)methyl]-1-oxohydrazinium-1-olate	-1.13569	0.748557	0.387133
(±)11(12)-DiHET	-1.14376	0.709198	0.434565
N-Acetyl-D-lactosamine	-1.15437	0.553438	0.600937
2-Phenylpropionic acid	-1.13784	0.398682	0.739163
Guanosine-3',5'-cyclic monophosphate	-1.15155	0.649614	0.501934
5-hydroxy-4-methoxy-5,6-dihydro-2H-pyran-2-one	-1.15184	0.646227	0.505616
Lipoic acid	-1.13029	0.360636	0.769659
Bicyclo prostaglandin E2	-1.15436	0.601344	0.553019
3',4'-Dihydroxyphenylacetone	-1.15211	0.643019	0.509089
N3,N4-Dimethyl-L-arginine	-1.14731	0.460658	0.686647
Methylmalonate	-1.12615	0.784081	0.342066
S-Lactoylglutathione	-1.14088	0.72468	0.416202
D-Glucosamine	-1.14654	0.454591	0.691949
1,4-dihydroxyheptadec-16-en-2-yl acetate	-1.14656	0.6918	0.454761
ILK	-1.12942	0.772809	0.356612
Octadecanamine	-1.12887	0.774763	0.354108
L-5-Hydroxytryptophan	-1.1402	0.728093	0.412105
N3-cyclohexyl-3-azabicyclo[3.2.2]nonane-3-carbothioamide	-1.11348	0.291931	0.821548
Myricitrin	-1.12662	0.782486	0.344139
Tramadol N-Oxide	-1.1332	0.758663	0.374541
Oleoyl-L-alpha-lysophosphatidic acid	-1.13222	0.762463	0.369759
DL-Malic acid	-1.12885	0.774838	0.354012
9-KODE	-1.13103	0.766958	0.364071
Isobutyryl carnitine	-1.15099	0.655603	0.495387
Val-Ser	-1.15	0.665118	0.484884
Indole	-1.14829	0.679359	0.468932
11(E)-Eicosenoic Acid	-1.15427	0.604535	0.549732
(2E)-N-(4-acetamidobutyl)-3-(4-hydroxy-3-methoxyphenyl)prop-2-enamide	-1.15398	0.541623	0.612356
Jasmone	-1.15225	0.641274	0.510973
4-oxo-4,5,6,7-tetrahydrobenzo[b]furan-3-carboxylic acid	-1.1547	0.57498	0.579717
N-Methylisoleucine	-1.14351	0.710629	0.432883
ethyl 5-ethoxy-1H-indole-2-carboxylate	-1.14635	0.693201	0.453152
N1-(2-amino-2-oxoethyl)pent-3-enamide	-1.14101	0.416972	0.724038
3-(3,4-Dihydroxyphenyl)-2-Methylalanine	-1.15456	0.561603	0.592955
N-[2-(1,5-dimethyl-4-nitro-1H-pyrazol-3-yl)vinyl]-N,N-dimethylamine	-1.1361	0.746814	0.389286
Deoxyadenosine	-1.14363	0.709945	0.433687
Desthiobiotin	-1.15431	0.60312	0.551192
2-(tert-butyl)-6,7-dimethoxy-4H-3,1-benzoxazin-4-one	-1.15377	0.61702	0.53675
10-Nitrolinoleate	-1.13795	0.738696	0.399252
L-Ornithine	-1.11751	0.810496	0.307017
L-Tyrosine	-1.15196	0.644832	0.507128
Asp-Phe methyl ester	-1.15426	0.604625	0.549639
4'-Methyl-α-pyrrolidinohexanophenone	-1.14845	0.678131	0.47032
3'-Dephospho-CoA	-1.15088	0.656708	0.494173
Cafestol	-1.13759	0.39728	0.74031
2,6-Dihydroxybenzoic acid	-1.13714	0.742294	0.394849
2-Methoxyresorcinol	-1.14109	0.417476	0.723617
1,3-dimethyl 2,4-bis(4-hydroxyphenyl)cyclobutane-1,3-dicarboxylate	-1.15148	0.6504	0.501078
D-threo-Isocitric acid	-1.1349	0.751826	0.383078
4-morpholinobenzoic acid	-1.15407	0.609952	0.544123
Pyridoxine O-Glucoside	-1.15439	0.600531	0.553855
Acetophenone	-1.15343	0.623612	0.529818
PLK	-1.12657	0.78268	0.343888
Cortisone	-1.12087	0.800729	0.320138
JWH 250 N-pentanoic acid metabolite	-1.1286	0.775722	0.352876
Protocatechuic acid	-1.11924	0.313714	0.80553
13,14-dihydro-15-keto-PGD2	-1.15121	0.497882	0.653326
DLK	-1.12692	0.781498	0.34542
Estradiol	-1.15205	0.508284	0.643764
4-(2-methoxyphenyl)-1-(3-phenyl-1,2,4-thiadiazol-5-yl)piperidine	-1.15452	0.559664	0.594858
Dl-Threitol	-1.15046	0.660824	0.489639
2-[2-(2-pyridyloxy)ethoxy]pyridine	-1.15357	0.532518	0.621051
cGMP	-0.620522	-0.533074	1.1536	Cluster 3
(5Z)-3-aminonon-5-enoic acid	-0.341757	-0.784319	1.12608
L-Homocystine	-0.61446	-0.539427	1.15389
PC (18:4/20:5)	-0.363933	-0.767067	1.131
Lysopc 18:2	-0.257157	-0.846307	1.10346
Eicosapentaenoic acid ethyl ester	-0.529556	-0.62386	1.15342
3-(allylsulfanyl)-4-[4-(benzyloxy)phenyl]-5-methyl-4H-1,2,4-triazole	-0.431514	-0.711792	1.14331
N-Acetylanthranilic acid	-0.610493	-0.54356	1.15405
Ethyl myristate	-0.441586	-0.703194	1.14478
Erucic acid	-0.375933	-0.757552	1.13349
2-[(3S)-1-Benzyl-3-pyrrolidinyl]-1,3-benzothiazole	-0.572265	-0.58242	1.15469
Cholest-4-en-3-one	-0.133466	-0.926565	1.06003
5-methoxy-8,8-dimethyl-2-phenyl-4H,8H-pyrano[2,3-h]chromen-4-one	-0.269287	-0.837783	1.10707
Vanillin	-0.579687	-0.57501	1.1547
PI (16:0/18:2)	-0.227609	-0.866576	1.09418
LSD-d3	-0.561451	-0.593105	1.15456
Lysope 14:0	-0.337047	-0.787928	1.12498
PPK	-0.51424	-0.638239	1.15248
Valerophenone	-0.428591	-0.714269	1.14286
δ-Ribono-1,4-lactone	-0.121931	-0.933444	1.05537
Porphobilinogen	0.0466139	-1.02249	0.975878
KNK	-0.199018	-0.885526	1.08454
Tauroursodeoxycholic acid Dihydrate	0.00104866	-1.00052	0.999475
N-[2-(6-amino-9H-purin-9-yl)ethyl]-N-(2-furylmethyl)amine	-0.00664211	-0.996662	1.0033
2-oxo-2H-chromene-3-carboxylic acid	-0.578206	-0.576495	1.1547
Chlorogenic acid	-0.283159	-0.827887	1.11105
DGMG (18:2)	-0.646922	-0.504862	1.15178
Methionine	-0.509262	-0.642859	1.15212
Corey Lactone Diol	-0.452895	-0.693425	1.14632
Desoxycortone	-0.520591	-0.632307	1.1529
17α-Hydroxyprogesterone	-0.675803	-0.472943	1.14875
8,8-dimethyl-2-phenyl-4H,8H-pyrano[2,3-h]chromen-4-one	-0.264537	-0.841135	1.10567
5'-Methylthioadenosine	-0.397812	-0.739874	1.13769
3-O-Feruloylquinic acid	-0.458791	-0.688282	1.14707
4-(benzoylamino)-3-hydroxybutanoic acid	-0.0164427	-0.991677	1.00812
Glutathione	-0.524632	-0.62851	1.15314
DL-Norvaline	-0.242432	-0.856496	1.09893
L-Tyrosinemethylester	-0.461601	-0.68582	1.14742
6-(3-hydroxybutan-2-yl)-5-(hydroxymethyl)-4-methoxy-2H-pyran-2-one	-0.497496	-0.653678	1.15117
YLH	-0.403707	-0.735038	1.13874
1-Methyladenosine	-0.512108	-0.640221	1.15233
3-Amino-4-methylpentanoic acid	-0.571647	-0.583034	1.15468
N-[1-(4-methoxy-2-oxo-2H-pyran-6-yl)-2-methylbutyl]acetamide	-0.476046	-0.673039	1.14909
N1-(1H-indol-4-yl)cyclohexane-1-carboxamide	-0.014368	-0.992739	1.00711
N-Acetylcaprolactam	-0.539301	-0.614582	1.15388
Prostaglandin F2alpha	-0.248989	-0.851981	1.10097
Lysopc 20:4	-0.405167	-0.733835	1.139
5α-Dihydrotestosterone	-0.422472	-0.71943	1.1419
N1-cyclohexyl-4-(4-fluorobenzyl)-1,4-diazepane-1-carbothioamide	0.0581441	-1.0278	0.969659
N-acetyl-D-glucosamine	-0.379066	-0.755047	1.13411
PA (18:1/18:2)	-0.306222	-0.811083	1.11731
Indole-3-acrylic acid	-0.475972	-0.673105	1.14908
WLH	-0.453429	-0.69296	1.14639
(2S)-4-Oxo-2-phenyl-3,4-dihydro-2H-chromen-7-yl beta-D-glucopyranoside	-0.520708	-0.632197	1.15291
5-acetyl-2,6-dimethyl-1,2,3,4-tetrahydropyridin-4-one	-0.473853	-0.674993	1.14885
2'-Deoxyadenosine	-0.587434	-0.567208	1.15464
MNK	-0.505148	-0.646658	1.15181
Prolylglycine	-0.346004	-0.781048	1.12705
N-Methyllysine	-0.0426261	-0.978005	1.02063
Ingenol-3-angelate	-0.34573	-0.781259	1.12699
4-oxo-5-phenylpentanoic acid	-0.610397	-0.54366	1.15406
4,5-diphenyl-1,3-oxazole-2-thiol	-0.556033	-0.598409	1.15444
7,8-Dihydroneopterin	-0.473847	-0.674999	1.14885
N1-(1,3-diphenyl-1H-pyrazol-5-yl)-2-chlorobenzamide	-0.101939	-0.945126	1.04706
4-Nitrocatechol	-0.437667	-0.706551	1.14422
S-(5-Adenosy)-L-Homocysteine	-0.279065	-0.830824	1.10989
Panthenol	-0.465096	-0.682747	1.14784
2-(1H-benzimidazol-2-yl)-3-(1,3-benzodioxol-5-yl)acrylonitrile	-0.429119	-0.713822	1.14294
O-Phosphothreonine	0.109265	-1.05015	0.94088
Phloretin	-0.351262	-0.776976	1.12824
N-lactoyl-phenylalanine	0.109665	-1.05031	0.940647
N2,N2-Dimethylguanosine	-0.636748	-0.51584	1.15259
DL-Metanephrine	-0.457081	-0.689777	1.14686
Thiazolidine-4-carboxylic acid	-0.66348	-0.486701	1.15018
4-Methoxycinnamic Acid	-0.0525026	-0.972715	1.02522
5'-Deoxy-5'-(Methylthio)Adenosine	-0.470506	-0.677965	1.14847
ELK	0.0629686	-1.03	0.967028
pyridine-2-carbaldehyde 2-(2-quinolyl)hydrazone	-0.401443	-0.736899	1.13834
L-Serine	-0.563709	-0.590885	1.15459
2-(3,4-dimethoxyphenyl)ethanamine	-0.486805	-0.663386	1.15019
Spermidine	-0.617371	-0.536382	1.15375
Taurodeoxycholic acid sodium salt	-0.649824	-0.501705	1.15153
5-(6-hydroxy-6-methyloctyl)-2,5-dihydrofuran-2-one	-0.30297	-0.81348	1.11645
LPA 18:3	-0.50254	-0.649058	1.1516
5-heptyl-4-hydroxy-6H-pyrido[3,2,1-jk]carbazol-6-one	-0.384594	-0.750606	1.1352
Ip7G	0.0423312	-1.02049	0.978162
L-cysteine	-0.150318	-0.916331	1.06665
Arecoline	-0.43395	-0.709721	1.14367
α,α-Trehalose	-0.380917	-0.753563	1.13448
PC (2:0/7:0)	-0.0269261	-0.986265	1.01319
Adenylocuccinic Acid	-0.400341	-0.737804	1.13814
ent-Prostaglandin F2α	-0.255006	-0.847807	1.10281
Tacrolimus	-0.60157	-0.552787	1.15436
4-(3-Methyl-5-oxo-4,5-dihydro-1H-pyrazol-1-yl)benzoic acid	-0.389228	-0.746861	1.13609
Pyridoxamine	-0.357277	-0.77229	1.12957
LPG 18:1	-0.181194	-0.897015	1.07821
Muramic acid	-0.0413216	-0.978699	1.02002
Neopterin	-0.481659	-0.668017	1.14968
L-Anserine	-0.0744746	-0.960681	1.03516
4-Hydroxy-2-Oxoglutaric Acid	-0.411577	-0.728531	1.14011
L-Glutamic acid monosodium salt	-0.546974	-0.607203	1.15418
Sodium cholate	-0.336146	-0.788617	1.12476
Prostaglandin F1β	-0.437842	-0.706401	1.14424
N-Acetyl-L-methionine	-0.220965	-0.871037	1.092
Tetramethylpyrazine	-0.561352	-0.593202	1.15455
geranyl pp	-0.523144	-0.62991	1.15305
9-Oxo-ODE	-0.464379	-0.683378	1.14776
2-methyl-2,3,4,5-tetrahydro-1,5-benzoxazepin-4-one	-0.434827	-0.708974	1.1438
Cyclic ADP-ribose	-0.576055	-0.578645	1.1547
1-Methylguanine	-0.494613	-0.656307	1.15092
2-((Dimethylamino)methyl)phenol	-1.0703	0.159869	0.910435	Cluster 4
Threonine	-0.754483	-0.379771	1.13425
TLK	-1.08938	0.213108	0.876268
All trans-Retinal	-0.90964	-0.161148	1.07079
2-(14,15-Epoxyeicosatrienoyl) glycerol	-0.897986	-0.17967	1.07766
TKK	-0.913126	-0.155525	1.06865
N-benzyl-2-(6-methoxy-2-naphthyl)propanamide	-0.902286	-0.172884	1.07517
Gamma-Glu-Leu	-0.848499	-0.254011	1.10251
2,3-Dihydroxy-3-methylhexanoic acid	-0.902473	-0.172587	1.07506
N'2-benzylidene-5-hex-1-ynylfuran-2-carbohydrazide	-0.698385	-0.447171	1.14556
cis,cis-Muconic acid	-1.10502	0.26234	0.84268
5-S-cysteinyldopaquinone	-1.01676	0.0344114	0.98235
1,5-Anhydro-D-glucitol	-1.10689	0.268682	0.838211
Guanosine monophosphate (GMP)	-0.751136	-0.383936	1.13507
Phe-Phe	-0.934638	-0.11991	1.05455
2-Oxovaleric acid	-1.06383	0.143073	0.920758
13,14-dihydro-15-keto-tetranor Prostaglandin E2	-0.693285	-0.453056	1.14634
Progesterone	-0.895109	-0.184177	1.07929
Cannabidiolic acid	-0.944002	-0.103885	1.04789
Xylitol	-1.08537	0.201388	0.88398
DL-Citrulline	-0.856227	-0.242823	1.09905
N-[2,5-bis(2,2,2-trifluoroethoxy)benzoyl]-N'-(4-methoxyphenyl)urea	-0.937612	-0.114857	1.05247
Linolelaidic Acid (C18:2N6T)	-0.812228	-0.30467	1.1169
3-(4-hydroxy-3-methoxyphenyl)propanoic acid	-0.715854	-0.426716	1.14257
D-Glucuronic acid	-0.710086	-0.433521	1.14361
2-Hydroxy-6-Aminopurine	-0.849209	-0.25299	1.1022
Beta-Muricholic acid	-0.940097	-0.110609	1.05071
5-methoxy-N-(2-morpholinoethyl)-1H-indole-2-carboxamide	-0.862724	-0.233304	1.09603
N-Acetoacetyl-2-amino-3-methylhexanoic acid	-0.893693	-0.186388	1.08008
YMK	-0.939261	-0.11204	1.0513
Asparagine	-0.880646	-0.206474	1.08712
Pregnenolone	-0.833954	-0.274681	1.10864
4-Butylresorcinol	-0.967548	-0.0620168	1.02957
DL-o-Tyrosine	-0.697333	-0.448387	1.14572
2-Acetyl-2-hydroxypentanoic acid	-0.828364	-0.282496	1.11086
4-Chloro-α-pyrrolidinovalerophenone	-0.776712	-0.351602	1.12831
Pantothenic acid	-1.01723	0.0353898	0.981835
2-{2-oxo-2H,8H,9H-furo[2,3-h]chromen-8-yl}propan-2-yl acetate	-1.04217	0.0904924	0.951678
diethyl 1-(2,3,4,5,6-pentamethylphenyl)hydrazine-1,2-dicarboxylate	-0.943772	-0.104283	1.04805
2-Oxobutanoic acid	-0.734297	-0.404606	1.1389
FPK	-0.905794	-0.167307	1.0731
L-Leucyl-L-alanine Hydrate	-0.909739	-0.160988	1.07073
Quinic acid	-1.04944	0.107577	0.941862
1-[6-(benzyloxy)-3-(tert-butyl)-2-hydroxyphenyl]ethan-1-one	-0.72143	-0.420088	1.14152
2,3-dihydroxy-3-methylpentanoic acid	-0.974905	-0.0484309	1.02334
Spiculisporic Acid	-0.992133	-0.0155525	1.00769
Caprolactam	-0.887709	-0.195661	1.08337
DL-Carnitine	-1.1017	0.251369	0.850333
L-Isoleucine	-0.95294	-0.0882675	1.04121
N6-Isopentenyladenosine	-0.896428	-0.182114	1.07854
N1-morpholinocarbonyl-4-methylbenzene-1-sulfonamide	-0.770107	-0.360065	1.13017
Debromohymenialdisine	-0.978795	-0.0411403	1.01994
Lactitol	-1.05237	0.114627	0.937747
2,3-Dinor-8-epi-prostaglandin F2α	-0.786628	-0.338746	1.12537
D-Galactosamine	-0.810705	-0.306735	1.11744
Coenzyme Q2	-1.03374	0.0713	0.962442
N-Acetoacetyl-isolucine	-0.841459	-0.264078	1.10554
(3β,9ξ)-3,14-Dihydroxycarda-5,20(22)-dienolide	-0.800077	-0.321007	1.12108
trans-Aconitic acid	-0.744333	-0.392345	1.13668
N-{[2-(2-thienyl)-1,3-thiazol-4-yl]methyl}benzamide	-1.0398	0.0850223	0.954774
7-(1-pyrrolidinyl)pyrimido[4,5-d]pyrimidin-4-amine	-0.824748	-0.287514	1.11226
Demoxepam	-0.92655	-0.133491	1.06004
Tyr-Tyr	-1.03474	0.073541	0.961199
Cortodoxone	-1.05712	0.126225	0.930895
Oxymatrine	-0.97877	-0.0411874	1.01996
2-Amino-3-methylhexanoic acid	-0.791812	-0.331951	1.12376
PEtOH (18:2-18:2)	-1.06951	0.157783	0.911729
2-{2-oxo-2-[(2-oxo-3-azepanyl)amino]ethoxy}acetic acid	-0.73661	-0.401795	1.13841
3-Methyl-2-oxohexanoic acid	-0.786454	-0.338974	1.12543
Deoxyinosine	-0.806867	-0.311916	1.11878
N-(4-butyl-2-methylphenyl)-N'-[4-(4-methylpiperazino)phenyl]urea	-1.09914	0.243095	0.856041
9-Oxo-10(E),12(E)-octadecadienoic acid	-1.10366	0.257804	0.845855
2-Ethyl-malic acid	-0.782905	-0.343595	1.1265
3-Methyl-2-oxopentanoic acid	-0.886746	-0.197143	1.08389
2-Acetyl-2-hydroxybutanoic acid	-0.808697	-0.309449	1.11815
Hexadecanamide	-0.806344	-0.312619	1.11896
2-(acetylamino)-3-(1H-indol-3-yl)propanoic acid	-1.0699	0.158806	0.911094
2-{[(4,5-dimethoxy-2-nitrophenethyl)imino]methyl}phenol	-1.10755	0.27092	0.836626
Scopoletin	-0.718789	-0.423234	1.14202
3-hydroxyquinuclidine-3-carbonitrile hydrochloride	-1.01805	0.0371249	0.980921
Uridine monophosphate (UMP)	-0.841029	-0.264688	1.10572
L-Threonic acid-1,4-lactone	-1.07931	0.184237	0.895071
12-oxo Phytodienoic Acid	-0.92409	-0.137574	1.06166
Adenosine 5'-monophosphate	1.14941	-0.670364	-0.479041	Cluster 5
Biotin	1.1547	-0.577686	-0.577015
1-(4-fluorophenyl)-2-(4-methoxyphenyl)-4-(2-naphthyl)butane-1,4-dione	1.15151	-0.650039	-0.501472
Perillartine	1.15041	-0.661357	-0.48905
N-Carbobenzoxy-β-alanine	1.1528	-0.633732	-0.519069
L-(+)-Arabinose	1.15469	-0.580704	-0.57399
Gentisic acid	1.15402	-0.542644	-0.611374
1-{4-[2-nitro-4-(trifluoromethyl)phenyl]piperazino}ethan-1-one	1.15108	-0.496422	-0.654659
(3-nitrophenyl)(4-pyrimidin-2-ylpiperazino)methanone	1.1429	-0.428851	-0.714049
Maltotetraose	1.154	-0.611848	-0.542151
5-Methyl-dl-tryptophan	1.15176	-0.504616	-0.647149
Methionine sulfoxide	1.15311	-0.629012	-0.524098
D-Proline	1.13804	-0.399749	-0.738289
L-Threonic acid	1.14063	-0.414706	-0.725929
Histamine	1.15187	-0.645881	-0.505991
PC (4:0/4:0)	1.15334	-0.625255	-0.528082
N-Formylkynurenine	1.15183	-0.646417	-0.50541
3-Phosphoglyceric acid	1.15368	-0.618817	-0.534866
5-Hydroxyindole-2-carboxylic acid	1.15213	-0.642791	-0.509336
O-Succinyl-L-homoserine	1.14804	-0.466784	-0.681258
6-(Dimethylamino)purine	1.06967	-0.158207	-0.911466
3-(dimethylamino)-1-phenylprop-2-en-1-one	1.15388	-0.539252	-0.614629
Nicotinamide adenine dinucleotide (NAD+)	1.15304	-0.630164	-0.522874
Syringic acid	1.153	-0.522306	-0.630697
trans-4-Phenyl-4-piperidinocyclohexanol	1.14966	-0.48146	-0.668197
(±)-Abscisic acid	1.15376	-0.617302	-0.536455
acetyl phospahte	1.12506	-0.337422	-0.787641
Mesalamine	1.15442	-0.555228	-0.599193
Trehalose	1.15331	-0.527564	-0.625744
PC (2:0/13:1)	1.15464	-0.567093	-0.587547
Pilocarpine	1.1508	-0.493273	-0.657526
Ranolazine	1.1547	-0.579711	-0.574987
(+/-)9(10)-EpOME	1.15165	-0.648478	-0.503171
Dihydrokawain	1.15466	-0.585742	-0.568918
Flavin adenine dinucleotide (FAD)	1.15413	-0.608633	-0.545491
DL-3,4-Dihydroxyphenyl glycol	1.14977	-0.667227	-0.482539
N-{[(2R,4S,5R)-5-Ethyl-1-azabicyclo[2.2.2]oct-2-yl]methyl}-2-furamide	1.1547	-0.577583	-0.577118
PG (18:2/18:2)	1.15371	-0.618301	-0.535407
2-Methoxyestradiol (2-MeOE2)	1.15403	-0.611084	-0.542946
INH	1.1547	-0.579254	-0.575444
LPI 16:0	1.15007	-0.485544	-0.664524
5-Methylcytosine	1.14124	-0.418354	-0.722883
2-acetamido-3-(4-methoxyphenyl)propanoic acid	1.15386	-0.61519	-0.538665
Nicotinate ribonucleoside	1.15411	-0.545149	-0.608963
Abametapir	1.15296	-0.521575	-0.631384
N,N-Dimethyldecylamine N-oxide	1.15467	-0.584816	-0.569852
Uracil 1-beta-D-arabinofuranoside	1.15115	-0.497189	-0.653959
SDMA	1.14685	-0.457039	-0.689814
N1-{4-[2-cyano-2-(4-nitrophenyl)vinyl]phenyl}acetamide	1.15414	-0.545961	-0.60818
1-(3-acetyl-2,4,6-trihydroxyphenyl)ethan-1-one	1.14621	-0.452061	-0.694149
N'1-(6-methylpyridazin-3-yl)-4-chlorobenzene-1-carbohydrazide	1.15442	-0.555274	-0.599149
SMK	1.15114	-0.497155	-0.65399
3-Hydroxyanthranilic Acid	1.1544	-0.600076	-0.554323
Citrinin	1.14906	-0.475853	-0.673212
4-chloro-5-morpholino-2-quinoxalin-2-ylpyridazin-3(2H)-one	1.15453	-0.594316	-0.560216
DNK	1.15454	-0.594043	-0.560495
LPI 18:2	1.1504	-0.488973	-0.661427
VLK	1.15343	-0.529905	-0.623529
Oleanolic acid	1.15469	-0.581305	-0.573387
Noroxymorphone	1.15344	-0.530022	-0.623419
2-[5-(2-hydroxypropyl)oxolan-2-yl]propanoic acid	1.15342	-0.529578	-0.62384
4-amino-2-(2,4-dimethoxyanilino)-5-pyrimidinecarbonitrile	1.1484	-0.469897	-0.678505
Betaine	1.15403	-0.611216	-0.542809
PE (2:0/16:2)	1.15392	-0.540287	-0.613637
Maltotriose	1.15116	-0.497334	-0.653826
(2-morpholino-5-nitrophenyl)methanol	1.15448	-0.557553	-0.596924
2-cyano-3-(3,4-dimethoxyphenyl)acrylic acid	1.05131	-0.112051	-0.939255
6β-Hydroxy-21-desacetyl deflazacort	1.15397	-0.541354	-0.612614
Kinetin 9-riboside	1.15465	-0.568404	-0.58625
GLK	1.14976	-0.667252	-0.482512
2-({2-oxo-2-[(2-oxo-3-azepanyl)amino]ethyl}sulfanyl)acetic acid	1.1309	-0.363479	-0.767424
SLK	1.1534	-0.6242	-0.529197
Tetrahydroaldosterone	1.15459	-0.591434	-0.563151
6 β-Hydroxycortisol	1.15046	-0.660895	-0.48956
Milbemycin A3 oxime	1.15385	-0.538658	-0.615196
2-Phenylethylamine	1.11379	-0.293079	-0.820713
16-Heptadecyne-1,2,4-triol	1.15418	-0.60709	-0.547091
Tomatidine	1.15469	-0.574132	-0.580563
L-Glutamic acid	1.15113	-0.654109	-0.497025
Cytidine 5'-diphosphocholine	1.1546	-0.59017	-0.564435
6-Aminonicotinamide	1.10739	-0.2704	-0.836995
Caffeine	1.15399	-0.542034	-0.611961
Feruloyl Putrescine	1.15308	-0.52357	-0.629509
Epinastine	1.12003	-0.316807	-0.803223
2-Oxindole	1.15446	-0.556902	-0.597559
Gluconolactone	1.15449	-0.557949	-0.596536
5-oxoproline	1.15253	-0.514967	-0.637562
4-Guanidinobutanoic acid	1.15468	-0.571821	-0.582862
2-Deoxyuridine	1.15424	-0.548903	-0.605337
ethyl 5-hydroxy-4-oxo-4H-chromene-2-carboxylate	1.15383	-0.538159	-0.615674
16α-Hydroxyestrone	1.15458	-0.591902	-0.562675
N-α-L-Acetyl-arginine	1.15007	-0.485567	-0.664503
1-(3,4-dimethoxyphenyl)ethan-1-one oxime	1.15334	-0.625117	-0.528228
1-morpholino-3-(4-nitrophenoxy)propan-2-ol	1.15421	-0.547953	-0.606257
5-(tert-butyl)-2-methyl-N-(5-methyl-3-isoxazolyl)-3-furamide	1.14947	-0.479628	-0.669838
PEtOH (18:1-18:2)	1.15046	-0.489573	-0.660884
L-Ascorbate	1.15382	-0.537796	-0.616021
1-Methyluric acid	1.15468	-0.571902	-0.582781
Nicotinamide	1.14956	-0.669002	-0.480561
3-amino-2,6-diphenyl-4,7-dihydro-2H-pyrazolo[3,4-d]pyrimidin-4-one	1.14645	-0.453863	-0.692583
Cytosine	1.15444	-0.59829	-0.556154
QLH	1.15467	-0.584883	-0.569785
19-Nortestosterone	1.15404	-0.610812	-0.543229
Pseudouridine	1.15445	-0.55655	-0.597903
Saxitoxin	1.15451	-0.559056	-0.595454
bicyclo[2.2.2]oct-2-en-1-yl 4-methylbenzene-1-sulfonate	1.15447	-0.557067	-0.597399
UDP-N-acetylglucosamine	1.15469	-0.58233	-0.572356
N-acetyl-L-ornithine	1.15468	-0.570987	-0.58369
Taurolithocholic acid sodium salt	1.15397	-0.541337	-0.61263
2-Methylpentanedioic acid	1.14963	-0.668414	-0.481218
Cystathionine	1.15249	-0.638078	-0.514413
RQH	1.14892	-0.674366	-0.474557
2-[2-(2-furyl)vinyl]-4H-3,1-benzoxazin-4-one	1.15393	-0.6134	-0.540534
N-[2-chloro-6-(trifluoromethoxy)phenyl]-2,2-dimethylpropanamide	1.15356	-0.532408	-0.621156
4-Hydroxybenzoic acid	1.15119	-0.497646	-0.653541
Cytisine	1.14061	-0.414551	-0.726058
DPK	1.15467	-0.57002	-0.58465
3',4'-dimethyl-α-Pyrrolidinovalerophenone	1.15146	-0.650577	-0.500884
Uridine 5'-Diphospho-N-Acetylgalactosamine	1.13476	-0.382324	-0.752433
Kynurenic acid	1.15461	-0.589505	-0.56511
2-Thio-acetyl MAGE	1.15453	-0.594542	-0.559986
L-Homocitrulline	1.15389	-0.539433	-0.614455
1-[4-hydroxy-3-(3-methylbut-2-en-1-yl)phenyl]ethan-1-one	1.15439	-0.600357	-0.554034
D-Xylulose 5-phosphate	1.15157	-0.502172	-0.649396
3-amino-4-(propylamino)cyclobut-3-ene-1,2-dione	1.15221	-0.510441	-0.641767
(-)-Epigallocatechin	1.13878	-0.403881	-0.734894
QLK	1.14852	-0.67755	-0.470974
3-[2-(1,3,5-trimethyl-1H-pyrazol-4-yl)hydrazono]pentane-2,4-dione	1.14985	-0.483409	-0.666445
2-(acetylamino)-4-(methylthio)butanoic acid	1.15083	-0.493573	-0.657254
Hypoxanthine	1.15452	-0.594966	-0.559553
8-Hydroxyguanosine	1.13312	-0.37414	-0.758982
Melezitose	1.15337	-0.528665	-0.624703
N-Acetyl-L-phenylalanine	1.15377	-0.536682	-0.617085
N-[4-(benzyloxy)phenyl]-N'-[2-chloro-6-(4-methoxyphenoxy)benzyl]urea	1.14263	-0.427097	-0.715532
6-Methoxy-2-naphthoic acid	1.14896	-0.674099	-0.474858
1,7-bis(4-hydroxyphenyl)heptan-3-one	1.15023	-0.663013	-0.487218
S-Adenosylmethionine	1.15305	-0.630006	-0.523042
D-(-)-Salicin	1.15375	-0.617467	-0.536282
4-[2-(trifluoromethyl)phenyl]-5-undecyl-4H-1,2,4-triazole-3-thiol	1.15464	-0.566689	-0.587946
3-Succinoylpyridine	1.15468	-0.571484	-0.583196
LPE 8:0	1.15469	-0.573095	-0.581595
Deoxyribose 5-Phosphate	1.15169	-0.647978	-0.503715
N-(1H-benzo[d]imidazol-2-yl)guanidine	1.11137	-0.284328	-0.827046
2,5-Furandicarboxylic acid	1.14702	-0.458377	-0.688645
Phosphocholine	1.15413	-0.545721	-0.608412
N7-Methylguanosine	1.15006	-0.485435	-0.664622
3-Chloro-L-tyrosine	1.15444	-0.556175	-0.59827
Levulinic acid	1.15458	-0.56291	-0.591671
Uridine 5'-diphosphogalactose	1.15182	-0.505298	-0.64652
Thymidine	1.15413	-0.608489	-0.545641
Boldione	1.15414	-0.545971	-0.608171
Dl-3-Hydroxy-kynurenine	1.15305	-0.523147	-0.629907
PA (16:0/18:2)	1.15406	-0.610311	-0.54375
Estrone	1.1535	-0.531224	-0.622279
N,N-dimethyl-5-nitro-6-[3-(trifluoromethyl)phenoxy]pyrimidin-4-amine	1.15427	-0.604524	-0.549743
3-(3-Methoxyphenyl)propionic acid	1.15394	-0.540659	-0.613281
Glu-Thr	1.1547	-0.577832	-0.576869
PC (18:0/20:5)	1.14967	-0.481614	-0.668058
Thymopentin	1.15206	-0.508441	-0.643619
LPE 18:2	1.09977	-0.245124	-0.854646
2,3-dinor Prostaglandin E1	1.15217	-0.642212	-0.509961
3-hydroxy-2-[5-nitro-2-(1-pyrrolidinyl)benzyl]propanenitrile	1.15455	-0.561183	-0.593368
L-Pyroglutamic acid	1.15431	-0.551224	-0.603088
3-Pyridylacetic acid	1.15458	-0.591822	-0.562756
N-Acetylputrescine	1.15438	-0.55349	-0.600887
LPC 10:0	1.15104	-0.495961	-0.65508
EMH	1.14963	-0.668414	-0.481217
2-Hydroxy-2-methylbutanoic acid	1.15448	-0.596912	-0.557565
3-(2-Naphthyl)-D-Alanine	1.1539	-0.614082	-0.539822
PC (20:3/20:3)	1.05531	-0.121782	-0.933532
N-gamma-Acetyl-N-2-Formyl-5-Methoxykynurenamine	1.15468	-0.57146	-0.58322
PNK	1.1547	-0.576886	-0.577814
N-Acetyl-DL-glutamic acid	1.11162	-0.285193	-0.826423
15-Deoxy-δ12,14 -Prostaglandin J2	1.1455	-0.446773	-0.698728
L-Adrenaline	1.15148	-0.650364	-0.501117
2-[(3S)-1-Benzyl-3-pyrrolidinyl]-5-(trifluoromethyl)-1H-benzimidazole	1.14824	-0.468455	-0.679781
Tropolone	1.15374	-0.536179	-0.617565
Lysope 16:0	1.15081	-0.493416	-0.657397
Asp-glu	1.15358	-0.53273	-0.620849
5-S-cysteinyldopa	1.14979	-0.667051	-0.482736
α-Estradiol	1.15265	-0.516802	-0.635851
AMK	1.14963	-0.481201	-0.668429
Pyridoxal 5'-phosphate hydrate	1.15297	-0.521718	-0.63125
AMH	1.1547	-0.576937	-0.577763
N-Acetylvaline	1.15264	-0.636003	-0.516639
5-Hydroxyindole-3-acetic acid	1.1529	-0.632345	-0.52055
6-(7-methyloctyl)-1H,3H,4H,6H-furo[3,4-c]furan-1-one	1.15403	-0.542894	-0.611134
3-Methylindole	1.15459	-0.563392	-0.591197
12,13-EODE	1.15116	-0.497299	-0.653858
Carnosine	1.15189	-0.506249	-0.645644
N1-cyclooctyl-4-hydroxy-1-piperidinecarbothioamide	1.15175	-0.647277	-0.504476
Dehydroepiandrosterone (DHEA)	1.1482	-0.68003	-0.468174
N alpha-Acetyl-L-Arginine	1.15355	-0.621497	-0.532048
Uridine 5'-monophosphate	1.15069	-0.658573	-0.492121
Prostaglandin G2	1.07756	-0.179399	-0.898158
5-(hydroxymethyl)-4-methoxy-2,5-dihydrofuran-2-one	1.15328	-0.526992	-0.626285
3,14-dihydro-15-keto-tetranor Prostaglandin E2	1.15432	-0.551523	-0.602798
LysoPC 12:1	1.14128	-0.418618	-0.722662
CUMYL-PICA N-pentanoic acid metabolite	1.15422	-0.605834	-0.54839
Lysope 18:1	1.1418	-0.421834	-0.719966
N-[4-(4-methylpiperazino)phenyl]-2-phenylacetamide	1.15393	-0.540494	-0.613438
L-Dihydroorotic Acid	1.1547	-0.577806	-0.576895
Genipin	1.15465	-0.567657	-0.58699
LPE 18:1	1.15158	-0.50237	-0.649214
PC (20:4e/20:5)	1.1296	-0.357436	-0.772166
Υ-Glutamylcysteine	1.15469	-0.582493	-0.572192
Alanyltyrosine	1.15114	-0.654024	-0.497117
3-oxoindane-1-carboxylic acid	1.14906	-0.673266	-0.475792
Glyceraldehyde 3-phosphate	1.14596	-0.450195	-0.695768
Glutaric Acid	1.15135	-0.6518	-0.49955
5-oxo-3-phenyl-5-(2-quinolinylamino)pentanoic acid	1.15322	-0.627254	-0.525964
Leucylproline	1.15401	-0.542454	-0.611557
Vitamin B2	1.15227	-0.640945	-0.511328
Pantetheine	1.15443	-0.598701	-0.555733
6,7,8-trimethoxy-2-(2-phenoxy-3-pyridyl)-4H-3,1-benzoxazin-4-one	1.15128	-0.652587	-0.49869
L-Argininosuccinate	1.15134	-0.499486	-0.651858
Ergothioneine	1.14989	-0.666113	-0.483778
Deoxyguanosine	1.15204	-0.508229	-0.643815
3-morpholino-5,6-diphenylpyridazine-4-carbonitrile	1.15296	-0.631434	-0.521521
2,3,4-Trihydroxybenzoic acid	1.15154	-0.649718	-0.501821
20 β-Dihydroprednisolone	1.15314	-0.628511	-0.524631
(2R,3S,4S,5R,6R)-2-(hydroxymethyl)-6-(propan-2-yloxy)oxane-3,4,5-triol	1.1537	-0.535151	-0.618545
HNH	1.1535	-0.531231	-0.622272
VNK	1.1544	-0.55435	-0.600049
Epinephrine	1.15245	-0.513831	-0.63862
Estradiol Benzoate	1.15279	-0.518828	-0.633958
3-Methoxy prostaglandin F1α	1.15469	-0.581754	-0.572936
3-Methyladipic acid	1.15395	-0.540819	-0.613127
N'-{6-[(5-chloro-3-pyridyl)oxy]-3-pyridyl}-N,N-dimethyliminoformamide	1.1545	-0.595984	-0.558513
3'-Adenosine monophosphate (3'-AMP)	1.1545	-0.558842	-0.595663
Orsellinic acid ethyl ester	1.1547	-0.579661	-0.575036
L-Histidine	1.15078	-0.493063	-0.657718
Carbaprostacyclin	1.15258	-0.636878	-0.515701
2-(4-chlorophenyl)-3-phenylquinoxaline	1.10426	-0.259806	-0.844456
Loxoprofen	1.15384	-0.538268	-0.61557
4-hydroxy-5,8-dimethylquinoline-3-carboxylic acid	1.15005	-0.485375	-0.664676
2-Aminopimelic acid	1.15311	-0.628986	-0.524126
D-2-Aminoadipic acid	1.1525	-0.5146	-0.637904
2-(cyclopropylcarbonyl)-3-(4-fluoroanilino)acrylonitrile	1.15367	-0.61902	-0.534653
N-Acetylaspartic acid	1.15422	-0.548158	-0.606058
Hydroquinone	1.15297	-0.631179	-0.521794
N-Acetyl-DL-phenylalanine	1.15467	-0.584932	-0.569735
Glycoursodeoxycholic acid	1.15447	-0.557169	-0.597299
4-Hydroxyisoleucine	1.15464	-0.567274	-0.587368
Υ-Aminobutyric acid (GABA)	1.15252	-0.514785	-0.637731
Apocynin	1.15353	-0.621839	-0.531688
5-Hydroxyindole	1.15301	-0.630661	-0.522345
Indole-3-lactic acid	1.15467	-0.585068	-0.569598
DL-Tryptophan	1.15469	-0.581012	-0.573681
4-(3,4-dimethylphenyl)-1-thia-4-azaspiro[4.5]decan-3-one	1.14039	-0.413252	-0.727139
(+/-)12(13)-DiHOME	1.15337	-0.624719	-0.528649
D-Ala-D-Ala	1.15422	-0.605958	-0.548261
D-Panthenol	1.15354	-0.62156	-0.531982
(±)9-HpODE	1.15321	-0.627408	-0.525801
gamma-Glutamylglutamine	1.14847	-0.67795	-0.470524
Azelaic acid	1.14015	-0.411841	-0.728312
LLK	1.15361	-0.533256	-0.620349
RMK	1.11767	-0.307607	-0.81006
Ala-trp	1.15418	-0.607189	-0.546989
L-Kynurenine	1.15224	-0.641349	-0.510893
Sodium Dehydrocholate	1.15461	-0.565064	-0.58955
3,3-dimethyl-5-oxo-5-(2-piperidinoanilino)pentanoic acid	1.15433	-0.602495	-0.551835
Targinine	1.15015	-0.486414	-0.663739
7-Aminoflunitrazepam	1.15177	-0.504641	-0.647125
L-Threonic acid Calcium Salt	1.15225	-0.641259	-0.510989
Phe-Pro	1.14884	-0.675014	-0.47383
Feruloylcholine	1.1523	-0.640532	-0.511773
5-[(E)-2-(3,5-dihydroxyphenyl)ethenyl]-2-methoxybenzene-1,3-diol	1.14939	-0.47887	-0.670517
2,6-Di-tert-butyl-1,4-benzoquinone	1.15465	-0.568447	-0.586208
Octanedioic acid	1.15089	-0.656611	-0.49428
3,8,9-trihydroxy-10-propyl-3,4,5,8,9,10-hexahydro-2H-oxecin-2-one	1.15462	-0.565382	-0.589236
2'-O-Methylguanosine	1.15465	-0.586495	-0.568157
(+)-alpha-Lipoic acid	1.15049	-0.660519	-0.489976
THC	1.14812	-0.467465	-0.680657
9,10-Dihome	1.14924	-0.477491	-0.67175
D-Phenylalanine	1.08551	-0.201787	-0.883719
5-OxoETE	1.1547	-0.576501	-0.578199
Glucose 1-phosphate	1.1391	-0.40575	-0.733355
N-Oleoyl Glycine	1.1521	-0.643086	-0.509017
5-amino-2-(dimethylamino)benzoic acid	1.15233	-0.512123	-0.640207
LPE 16:1	1.15412	-0.60868	-0.545443
Menadione	1.15206	-0.643592	-0.50847
N6-Succinyl Adenosine	1.15228	-0.511398	-0.64088
Tetrahydrocortisone	1.15235	-0.512427	-0.639925
(11E,15Z)-9,10,13-trihydroxyoctadeca-11,15-dienoic acid	1.14658	-0.454937	-0.691648
PI (18:2/18:2)	1.15151	-0.501476	-0.650034
L-Threonine	1.15367	-0.534499	-0.619167
5-chloro-2,8-dimethyl-4-[(3-nitro-2-pyridyl)oxy]quinoline	1.15064	-0.659076	-0.491567
Methyl dihydrojasmonate	1.15462	-0.588835	-0.565789
2-Methylbutyl beta-D-glucopyranoside	1.14874	-0.675854	-0.472885
Guanosine monophosphate	1.13608	-0.389183	-0.746898
ethyl 4-hydroxy-2-[(4-methoxyphenoxy)methyl]pyrimidine-5-carboxylate	1.15445	-0.598082	-0.556367
3-[4-methyl-1-(2-methylpropanoyl)-3-oxocyclohexyl]butanoic acid	1.15145	-0.650679	-0.500773
4-Pyridoxic acid	1.15419	-0.547493	-0.606701
Choline	1.15467	-0.58464	-0.570029
Monocrotaline	1.15466	-0.568832	-0.585826
(5ξ,9ξ)-17-Hydroxykaur-15-en-19-oic acid	1.07564	-0.174155	-0.901484
tert-Butyl N-[1-(aminocarbonyl)-3-methylbutyl]carbamate	1.15463	-0.588462	-0.566167
Safrole	1.15224	-0.64135	-0.510892
Heptadecanoic Acid	1.15212	-0.50927	-0.642852
Avocadyne 1-acetate	1.15425	-0.54918	-0.60507
Rauwolscine	1.1534	-0.529332	-0.624072
11-deoxy Corticosterone	1.15158	-0.649296	-0.502281
PC (4:0/5:0)	1.14289	-0.428755	-0.714131
Trenbolone acetate	1.15464	-0.587553	-0.567087
Carbofuran	1.15314	-0.524544	-0.628593
Isoquinoline	1.15428	-0.60407	-0.550211
Homo-Gamma-Linolenic Acid (C20:3)	1.15407	-0.610072	-0.543998
Traumatic acid	1.15418	-0.546956	-0.60722
L-Asparagine	1.15458	-0.591664	-0.562917
Uric acid	1.1547	-0.578066	-0.576634
3'-Hydroxystanozolol	1.13995	-0.410637	-0.729311
Aloesin	1.1547	-0.580009	-0.574688
L-Pipecolate	1.14936	-0.670762	-0.478596
PC (5:0/13:1)	1.15429	-0.603882	-0.550405
Indole-3-acetic acid	1.15367	-0.534536	-0.619132
(2E)-6-hydroxy-2-methyl-6-(4-methylphenyl)hept-2-enoic acid	1.15469	-0.573508	-0.581184
S-Adenosylhomocysteine	1.14949	-0.669632	-0.479859
5'-S-Methyl-5'-thioadenosine	1.15451	-0.559317	-0.595197
Coniine	1.15441	-0.599651	-0.554759
Bz-RS-ISer(3-Ph)-Ome	1.15436	-0.601602	-0.552754
4-phenoxyphenyl 4-hydroxypiperidine-1-carboxylate	1.15427	-0.604481	-0.549788
Isoproterenol	1.15298	-0.521879	-0.631099
Bestatin	1.14323	-0.431008	-0.712221
Phenylacetylglycine	1.15464	-0.567013	-0.587626
2-hydroxy-6-[(8Z,11Z)-pentadeca-8,11,14-trien-1-yl]benzoic acid	1.15213	-0.642775	-0.509354
Ureidoglutaric acid	1.15453	-0.560073	-0.594457
(2R)-2,3-Dihydroxypropanoic acid	1.14837	-0.678793	-0.469572
2-(Formylamino)Benzoic Acid	1.1547	-0.579989	-0.574708
Anthranilic acid	1.1507	-0.492189	-0.658512
acetoacetate	1.15467	-0.584438	-0.570234
16α-Hydroxydehydroepiandrosterone	1.10004	-0.245976	-0.854059
N1-[2-oxo-6-(1H-pyrrol-1-yl)-2H-chromen-3-yl]acetamide	1.15459	-0.591035	-0.563557
Thiamine	1.15248	-0.63816	-0.514325
PI (16:0/18:1)	1.15469	-0.573254	-0.581437
Veratrole	1.15289	-0.632396	-0.520495
L-Saccharopine	1.15024	-0.662893	-0.487351
N-Acetyl-aspartic acid	1.15265	-0.635908	-0.51674
(R)-3-Hydroxy myristic acid	1.15255	-0.515326	-0.637228
Norfenefrine	1.15426	-0.549359	-0.604896
7-Aminonitrazepam	1.14785	-0.465145	-0.682703
Tryptophanol	1.15161	-0.648885	-0.502728
1-O-(3,4,5-Trimethoxybenzoyl)-beta-L-galactopyranose	1.15444	-0.598442	-0.555999
N1-(2,3-dihydro-1,4-benzodioxin-6-yl)acetamide	1.11371	-0.292763	-0.820944
Methyl 3-indolyacetate	1.15443	-0.555525	-0.598904
(1E)-5-hydroxy-1,7-diphenylhept-1-en-3-one	1.15408	-0.544369	-0.609715
LPA 20:5	1.15284	-0.633111	-0.519733
2-Isopropylmalate	1.15264	-0.636038	-0.516601
Glu-Val-Phe	1.1515	-0.50135	-0.650151
α-Lactose	1.12975	-0.358116	-0.771634
Obscurolide A1	1.14955	-0.669143	-0.480405
LPC 18:3	1.15426	-0.604651	-0.549612
6,6-dimethyl-4-piperidino-5,6-dihydro-2H-thiine-2-thione	1.15398	-0.541769	-0.612215
2-oxopiperidine-3-carbohydrazide	1.1547	-0.57855	-0.57615
4-(2,3-dihydro-1,4-benzodioxin-6-yl)butanoic acid	1.15273	-0.634752	-0.517979
2-(4-chlorophenoxy)-N-(2-oxo-3-azepanyl)nicotinamide	1.1545	-0.595765	-0.558738
Stearamide	1.14967	-0.481631	-0.668043
N-(5-acetamidopentyl)acetamide	1.07826	-0.181349	-0.896916
Acetylcysteine	1.15469	-0.57223	-0.582456
Riboflavin	1.15466	-0.585691	-0.568969
3-(4-hydroxyphenyl)propanohydrazide	1.15024	-0.66292	-0.487322
4-(anilinomethylidene)-3-methyl-4,5-dihydroisoxazol-5-one	1.15465	-0.586929	-0.567719
Prostaglandin F2α 1-11-lactone	1.13181	-0.367764	-0.764043
Urocanic acid	1.1547	-0.57998	-0.574717
4-Methylumbelliferone hydrate	1.15345	-0.530289	-0.623166
PMeOH (18:2-18:2)	1.15185	-0.646095	-0.505759
N-Acetylmethionine	1.1511	-0.654504	-0.496592
20-Carboxy-Leukotriene B4	1.15227	-0.640987	-0.511282
L-Tryptophan	1.15275	-0.51827	-0.63448
(2E)-4-Hydroxy-3,7-dimethyl-2,6-octadien-1-yl beta-D-glucopyranoside	1.15143	-0.500516	-0.650915
β-Nicotinamide mononucleotide	1.15182	-0.646527	-0.505291
N-Acetyl-D-tryptophan	1.15337	-0.624651	-0.528721
trans-Petroselinic Acid	1.15246	-0.513945	-0.638514
Propionyl-L-carnitine	1.14994	-0.665649	-0.484295
o-Cresol	1.14495	-0.442789	-0.70216
2-[(3S)-1-(Cyclohexylmethyl)-3-pyrrolidinyl]-5-methyl-1H-benzimidazole	1.14912	-0.476379	-0.672742
1-Naphthol	1.15138	-0.499908	-0.651472
Pleuromutilin	1.11856	-0.311068	-0.807497
α-D-Glucose-1,6-bisphosphate	1.15319	-0.627787	-0.525399
HET0016	1.14879	-0.675462	-0.473326
Tiglic acid	1.15441	-0.599644	-0.554766
Thromoboxane B1	1.15421	-0.606316	-0.547892
4-Methylcatechol	1.13858	-0.402794	-0.735789
PA (18:2/18:3)	1.15094	-0.494851	-0.656091
N-Acetyl-Asp-Glu	1.15339	-0.529151	-0.624244
LPS 18:3	1.154	-0.611912	-0.542084
Prostaglandin B2	1.15351	-0.622086	-0.531428
Arachidonic acid	1.15301	-0.630649	-0.522358
4-oxododecanedioic acid	1.15443	-0.598808	-0.555624
6-Methylquinoline	1.14442	-0.439054	-0.705364
2-[(carboxymethyl)(methyl)amino]-5-methoxybenzoic acid	1.15319	-0.525458	-0.627732
4-(3,4-dihydro-2H-1,5-benzodioxepin-7-ylamino)-4-oxobutanoic acid	1.14883	-0.675115	-0.473716
ethyl 4-methyl-2-(1H-pyrrol-1-yl)-1,3-thiazole-5-carboxylate	1.15175	-0.504421	-0.647328
Mestranol	1.15461	-0.589701	-0.56491
N-METHYL (-)EPHEDRINE	1.15134	-0.651864	-0.49948
Dimetghyl 4-Hydroxyisophthalate	1.15228	-0.640826	-0.511457
5-Hydroxytryptophol	1.15427	-0.604475	-0.549794
N-Acetylglutamic acid	1.14499	-0.44308	-0.70191
Prostaglandin F2α-1-glyceryl ester	1.15467	-0.570651	-0.584024
DL-Panthenol	1.15247	-0.514113	-0.638357
4-(5-propyl-2-pyridyl)benzonitrile	1.15362	-0.620078	-0.533541
5,5-Dimethylhydantoin	1.12073	-0.319599	-0.801133
N-Methylthreonine	1.15459	-0.563415	-0.591174
Cytidine	1.14973	-0.667516	-0.482218
2-Aminoadipic acid	1.14347	-0.432624	-0.710849
1-[(3,5-dimethylisoxazol-4-yl)sulfonyl]piperidine	1.1531	-0.629245	-0.523851
Dehydrocholic acid	1.15439	-0.554073	-0.600318
DY131	1.14982	-0.666782	-0.483035
LNH	1.1547	-0.577878	-0.576822
8-(1,2-dihydroxy-3-methylbut-3-en-1-yl)-7-methoxy-2H-chromen-2-one	1.15103	-0.655208	-0.49582
alprazolam-d5	1.15438	-0.600925	-0.553451
5-chloro-N-(4-morpholinophenyl)-1H-indole-2-carboxamide	1.15283	-0.519501	-0.633327
N-Palmitoyl taurine	1.15466	-0.586023	-0.568634
D-α-Hydroxyglutaric acid	1.14446	-0.439373	-0.705091
11-Epiprostaglandin E1	1.15333	-0.527997	-0.625335
methyl 4-methyl-2-oxo-2H-pyran-6-carboxylate	1.15303	-0.522687	-0.63034
QMK	1.15333	-0.52792	-0.625408
8(R)-Hydroxy-(5Z,9E,11Z,14Z)-eicosatetraenoic acid	1.15413	-0.608405	-0.545728
LPA 16:0	1.15142	-0.500356	-0.651062
4-acetyl-4-(ethoxycarbonyl)heptanedioic acid	1.15347	-0.530562	-0.622907
PE (17:1/17:2)	1.1547	-0.5758	-0.578899
Fenamiphos sulfone	1.09099	-0.217931	-0.873063
Quinolinic acid	1.14997	-0.484594	-0.66538
PS (16:0/18:2)	1.15427	-0.549896	-0.604376
(±)5(6)-DiHET	1.15465	-0.586724	-0.567925
Ureidoisobutyric Acid	1.14853	-0.471	-0.677527
Melatonin	1.15362	-0.620085	-0.533534
(6E)-7-(2H-1,3-benzodioxol-5-yl)-1-(piperidin-1-yl)hept-6-en-1-one	1.1544	-0.599943	-0.554459
P-Aminohippuric Acid	1.14455	-0.439967	-0.704583
TLH	1.15111	-0.496805	-0.654309
(±)9(10)-DiHOME	1.1543	-0.550913	-0.60339
L-Carnitine	1.15417	-0.607284	-0.54689
4-[4-(methoxymethyl)-6-piperidinopyrimidin-2-yl]-2-methyl-1,3-thiazole	1.15402	-0.611411	-0.542606
Pyridoxine	1.14474	-0.703413	-0.44133	Cluster 6
23-Norcholic acid	1.09686	-0.860963	-0.235894
D-Fructose 6-phosphate	1.0119	-0.987663	-0.0242335
Trigonelline	1.14342	-0.711152	-0.432267
FMH	1.07128	-0.908827	-0.162454
alpha-Farnesene	1.05831	-0.929134	-0.129178
methyl 5-{[2-(ethoxycarbonyl)-3-oxohex-1-enyl]amino}-2-furoate	1.13637	-0.745669	-0.390698
PG (16:0/18:2)	0.991246	-1.00853	0.0172847
DL-Lysine	1.00566	-0.994239	-0.0114247
octadec-9-ynoic acid	1.08464	-0.885346	-0.199294
Propionylcarnitine	1.03212	-0.964444	-0.0676737
L-Alanyl-L-proline	1.12529	-0.786891	-0.338403
1-(4-hydroxyphenyl)propane-1,2-diol	0.954298	-1.04016	0.0858666
11-Hydroxy-δ(9)-THC	1.12873	-0.775272	-0.353455
Diethyl maleate	1.06706	-0.915677	-0.151384
Argininosuccinic acid	1.12597	-0.784682	-0.341285
N-(6-methoxypyridin-3-yl)thiophene-2-carboxamide	1.14752	-0.685109	-0.462411
Gluconic acid	0.97787	-1.02075	0.0428807
α-Eleostearic acid	1.13694	-0.743199	-0.393738
N-Acetyl-α-D-glucosamine 1-phosphate	1.07479	-0.902941	-0.171845
Noradrenaline	1.10881	-0.833521	-0.275289
PS (18:2/18:2)	1.10129	-0.85126	-0.25003
Acetyl-L-carnitine	1.13158	-0.764908	-0.36667
Glucuronic acid	0.99404	-1.00586	0.0118153
Nicotinic Acid	1.10496	-0.842822	-0.262138
Miquelianin	1.07823	-0.896979	-0.18125
MAG (18:4)	1.07579	-0.901229	-0.174557
Prostaglandin K2	1.03146	-0.965252	-0.0662066
L-Fucose	1.13059	-0.768586	-0.362002
Androsterone	1.03689	-0.958491	-0.078403
2-Ethyl-2-phenylmalonamide	1.12075	-0.801084	-0.319665
Monoolein	1.05565	-0.93304	-0.122613
Pyridoxal 5-phosphate monohydrate	1.1143	-0.819359	-0.29494
10-Undecenoic acid	1.13167	-0.764553	-0.367119
Cystine	1.14231	-0.717283	-0.425022
EPK	1.10891	-0.833271	-0.275639
tetranor-12(R)-HETE	1.10259	-0.848324	-0.254263
Glycyl-L-leucine	1.00553	-0.994374	-0.0111577
N1-(4-cyclohexylphenyl)-2-[(4-methylphenyl)thio]acetamide	1.06984	-0.911194	-0.158645
5-fluoro AB-PINACA N-(4-hydroxypentyl) metabolite	1.14008	-0.728653	-0.41143
Glycerophospho-N-palmitoyl ethanolamine	0.99971	-1.00029	0.000579201
N-Acetylhistamine	1.14789	-0.682433	-0.465452
10-Hydroxydecanoic acid	1.07734	-0.898541	-0.178797
PEtOH (16:0-18:2)	1.09617	-0.862417	-0.233755
γ-Linolenic acid ethyl ester	1.12841	-0.776396	-0.35201
Uracil	1.13563	-0.748797	-0.386835
ALK	1.14024	-0.727901	-0.412336
Adenosine	1.1412	-0.723085	-0.418111
Gly-Phe	1.12394	-0.791243	-0.332698
7-Methylxanthine	1.08126	-0.89156	-0.189704
L-(-)-alpha-Amino-epsilon-Caprolactam	1.10856	-0.834138	-0.274423
3-methyl-5-oxo-5-(4-toluidino)pentanoic acid	1.0392	-0.955539	-0.083665
4-Pregnen-17alpha,20alpha-Diol-3-One	1.04868	-0.942913	-0.105766
(5-L-Glutamyl)-L-Amino Acid	0.949193	-1.04405	0.0948546
Ala-Gln	1.12442	-0.78972	-0.334699
H-Trp-NH2.HCl	1.14263	-0.715512	-0.42712
Delta-Tridecalactone	1.11624	-0.814055	-0.302187
Xanthosine	1.07954	-0.894656	-0.184885
Phylloquinone	1.08761	-0.879702	-0.207909
16(R)-HETE	1.05046	-0.940443	-0.110016
L-(-)-Methionine	1.14635	-0.693193	-0.453161
13,14-Dihydro prostaglandin E1	1.14263	-0.715521	-0.42711
α-D-Mannose 1-phosphate	1.14514	-0.700982	-0.444158
N-Benzylformamide	1.11047	-0.829359	-0.28111
D-(-)-Glutamine	1.12787	-0.778267	-0.349598
Adrenosterone	1.14637	-0.693103	-0.453265
TNK	1.11382	-0.82064	-0.29318
3-(3,4,5-trimethoxyphenyl)propanoic acid	1.12151	-0.798799	-0.322708
α-Aspartylphenylalanine	1.13087	-0.76755	-0.363319
5-Hydroxytryptophan	1.13375	-0.75652	-0.377226
LPG 18:2	1.1386	-0.735696	-0.402907
Lysopg 18:1	1.06783	-0.914453	-0.153373
WMH	1.12732	-0.780129	-0.347193
KPH	1.09331	-0.868375	-0.224935
Phenylglyoxylic acid	1.02065	-0.977986	-0.0426621
Prostaglandin H1	1.09746	-0.859668	-0.237794
WLK	1.14636	-0.693181	-0.453176
3-(2-methylpropyl)-octahydropyrrolo[1,2-a]pyrazine-1,4-dione	1.11228	-0.824705	-0.287574
Arachidonoyl ethanolamide phosphate	1.11251	-0.824099	-0.288412
Gly-Tyr-Ala	1.13824	-0.737355	-0.400888
P-Coumaroyl Agmatine	1.13365	-0.756895	-0.376757
Mirtazapine-d3	1.10334	-0.846597	-0.256742
Diflorasone	1.11081	-0.828483	-0.282331
6-Hydroxymelatonin	1.02926	-0.967916	-0.0613445
Elaidic acid	1.12314	-0.79378	-0.329358
(+/-)9,10-dihydroxy-12Z-octadecenoic acid	1.11154	-0.82661	-0.284933
2-morpholinophenyl 3,5-dimethyl-4-isoxazolesulfonate	1.13462	-0.753012	-0.381603
3,5-Dimethoxybenzoic acid	1.12762	-0.779111	-0.34851
α-Linolenic acid	1.02692	-0.970708	-0.0562117
Lithocholic Acid	1.12302	-0.794139	-0.328884
Chenodeoxycholic acid-3-beta-D-glucuronide	1.12711	-0.78084	-0.346273
2-(4-aminophenoxy)isophthalonitrile	1.12448	-0.78953	-0.334948
3-[(4-hydroxyphenyl)methyl]-octahydropyrrolo[1,2-a]pyrazine-1,4-dione	1.0613	-0.924648	-0.13665
8-(2,3-dihydroxy-3-methylbutyl)-7-methoxy-2H-chromen-2-one	1.04127	-0.952855	-0.0884185
20-Dihydro 6α-methylprednisone	1.02243	-0.97595	-0.0464797
1-[(1-benzylpiperidin-4-yl)amino]-3-[(4-fluorophenyl)thio]propan-2-ol	1.06959	-0.911604	-0.157985
1,5-Anhydro-2-O-(6-O-benzoyl-α-L-galactopyranosyl)-D-glucitol	1.10587	-0.84066	-0.265212
1-Methylhistidine	1.12486	-0.788309	-0.336548
7-Ketodeoxycholic acid	0.954881	-1.03971	0.0848341
gamma-Nonanolactone	1.0809	-0.892213	-0.188691
6-[(4-methylphenyl)sulfonyl]-6-azabicyclo[3.2.1]octane	1.14389	-0.708475	-0.435413
FNK	1.06745	-0.915052	-0.1524
Ergocalciferol	1.05491	-0.934116	-0.120795
D-Sedoheptulose 7-phosphate	0.994451	-1.00546	0.0110062
Amikacin	1.09892	-0.856522	-0.242394
N-Acetyl-L-leucine	1.0323	-0.964219	-0.0680821
Oxoadipic Acid	1.12378	-0.791761	-0.332018
13-HPODE	1.13815	-0.7378	-0.400346
13(S)-HOTrE	1.14243	-0.716608	-0.425822
JWH 018 N-(5-chloropentyl) analog	1.11034	-0.829674	-0.280671
α-Phenylacetoacetonitrile	0.964378	-1.03217	0.0677932
Methyl EudesMate	1.08569	-0.883374	-0.202314
β-Cortolone	1.14466	-0.703888	-0.440776
Cytidine-5'-monophosphate	1.14361	-0.710091	-0.433515
Pro-Leu	1.03671	-0.958724	-0.0779857
N4-(4-chloro-2,5-dimethoxyphenyl)morpholine-4-carbothioamide	1.14218	-0.717978	-0.424197
Uridine	1.1365	-0.745087	-0.391416
Monobutyl phthalate	1.07403	-0.904226	-0.169805
D-Threose	1.10178	-0.850152	-0.25163
RNH	1.14456	-0.704495	-0.440069
2-deoxyglucose-6-phosphate	1.09147	-0.872099	-0.219375
Sucrose	0.960777	-1.03508	0.0743019
9-HpOTrE	1.14251	-0.716159	-0.426355
1-(4-Methoxyphenyl)-2-propanone	1.14258	-0.715817	-0.42676
Verbascose	1.13184	-0.76393	-0.367907
Corticosterone	1.07129	-0.908813	-0.162477
1-Kestose	1.14372	-0.709421	-0.434303
Oxohongdenafil	1.11536	-0.816487	-0.298871
TMK	1.12869	-0.775397	-0.353293
D-(-)-Mannitol	1.04083	-0.953429	-0.0874038
dopaquinone	1.05015	-0.94087	-0.109283
5-[(2-hydroxybenzylidene)amino]-2-(2-methoxyethoxy)benzoic acid	1.11397	-0.820248	-0.293719
L-beta-Imidazolelactic acid	1.12891	-0.774609	-0.354305
trans-Cinnamic acid	1.14685	-0.689842	-0.457007
2-(2-amino-3-methylbutanamido)-3-phenylpropanoic acid	1.0898	-0.875436	-0.214362
Isophorone	1.14039	-0.727142	-0.413248
Valylproline	1.12842	-0.776351	-0.352067
LPA 18:0	1.13826	-0.737294	-0.400962
Diosmetin	1.06001	-0.926594	-0.133416
13,14-dihydro-19(R)-hydroxy Prostaglandin E1	1.08598	-0.882816	-0.203167
Glucoraphanin	1.14803	-0.681331	-0.466701
Epitestosterone	1.11248	-0.824177	-0.288304
ethyl 1-(2-cyano-3-fluorophenyl)-5-methyl-1H-pyrazole-3-carboxylate	1.12938	-0.772957	-0.356424
Adipamide	1.13825	-0.737307	-0.400946
3,4-Methylenedioxy-α-pyrrolidinopropiophenone	1.12573	-0.785465	-0.340264
Sinapinic acid	1.02204	-0.976395	-0.0456473
1-Phenyl-3-methyl-5-pyrazolone	1.14484	-0.702852	-0.441984
2,6-dimethoxy-N-(1-methyl-1H-pyrazol-5-yl)benzamide	1.14576	-0.697076	-0.448684
o-Toluic Acid	0.961711	-1.03433	0.0726197
1,3-Dimethyluracil	1.10679	-0.838454	-0.268338
Alternariol	1.10397	-0.845137	-0.258832
LPA 16:1	1.11966	-0.804297	-0.315368
N-[(4-hydroxy-3-methoxyphenyl)methyl]-8-methylnonanamide	1.00723	-0.992611	-0.0146186
Methyl palmitate	1.13092	-0.767348	-0.363576
Kinetin	1.07828	-0.896892	-0.181386
N4-Acetylcytidine	1.12512	-0.787453	-0.337668
Prostaglandin E1	1.14617	-0.694399	-0.451773
2-Amino-1,3,4-octadecanetriol	1.14795	-0.681963	-0.465985
methyl 2,5-dimethyl-1H-pyrrole-3-carboxylate	0.994728	-1.00519	0.0104613
N-Acetylornithine	0.952734	-1.04137	0.0886317
D-Raffinose	1.11478	-0.81807	-0.296707
2-(Dimethylamino)Guanosine	0.988925	-1.01072	0.0217933
PMK	1.1346	-0.753055	-0.38155
PC (2:0/16:2)	1.14758	-0.684681	-0.462898
L(+)-Ornithine	1.12451	-0.789429	-0.33508
2,4-Dimethylbenzaldehyde	1.13339	-0.757919	-0.375473
4-Acetamidobutyric Acid	1.14126	-0.722772	-0.418486
Prostaglandin A1	1.13756	-0.740453	-0.397105
LysoPC 10:0	1.07745	-0.898343	-0.179107
FAHFA (18:2/18:2)	1.13716	-0.742235	-0.394921
Thromboxane B1	0.955625	-1.03914	0.0835131
(12Z)-9,10,11-trihydroxyoctadec-12-enoic acid	1.09813	-0.858232	-0.239897
D-(+)-Arabitol	1.0531	-0.936717	-0.116382
N-Acetyl-D-galactosamine	1.09019	-0.874667	-0.215521
1-Methylguanosine	1.14193	-0.719295	-0.422632
3-methyl-5-phenylpyridazine	1.11546	-0.816215	-0.299243
6α-Naloxol	1.00465	-0.99528	-0.00937404
D-Glucosamine 6-phosphate	1.11729	-0.811117	-0.306177
α-Zearalanol	1.14625	-0.693915	-0.452331
2-[6-(1H-benzo[d]imidazol-2-yl)-2-pyridyl]-1H-benzo[d]imidazole	1.13989	-0.729584	-0.410308
Ala-Leu	1.13464	-0.752918	-0.381721
Homovanillic acid	1.0735	-0.90513	-0.168366
6α-Naltrexol	1.04869	-0.942904	-0.105782
DL-Arginine	0.962259	-1.03389	0.0716309
WKK	1.14379	-0.709009	-0.434786
4-Oxoretinol	1.14791	-0.682254	-0.465655
NSI-189	1.1353	-0.750184	-0.385118
2-Hydroxyisocaproic Acid	1.11306	-0.822651	-0.290411
MAG (18:2)	1.04912	-0.942299	-0.106825
6-Keto-prostaglandin f1alpha	1.12352	-0.792574	-0.330948
UMP	1.13423	-0.754576	-0.379654
Morphine D3	1.14328	-0.711922	-0.431361
5-Methoxyindoleacetic acid	1.12532	-0.786822	-0.338494
Styrene	1.10713	-0.83764	-0.269489
Spermine	1.01749	-0.981541	-0.0359482
N-Acetyl-L-tyrosine	1.12477	-0.788599	-0.336169
Ethyl chrysanthemumate	1.09631	-0.862133	-0.234174
beta-Estradiol 17-Acetate	1.10525	-0.842125	-0.263129
alpha-Benzylsuccinic acid	1.1445	-0.704865	-0.439637
DL-methionine sulfoxide	1.14278	-0.71472	-0.428058
Sorbic acid	1.12119	-0.799767	-0.321421
2,6-Dihydroxypurine	1.10872	-0.833745	-0.274974
Ergosta-5,7,9(11),22-Tetraen-3-beta-Ol	1.14022	-0.727998	-0.412218
N6-Acetyl-L-lysine	1.10027	-0.85355	-0.246716
Lactobionic acid	1.09742	-0.859762	-0.237657
O-Phospho-L-serine	0.952651	-1.04143	0.0887787
Methyl beta-D-galactopyranoside	1.13603	-0.747101	-0.388933
LysoPE 18:0	1.11863	-0.807309	-0.31132
Adenosine 3'5'-cyclic monophosphate	1.13667	-0.744348	-0.392326
GRH	1.14667	-0.69108	-0.455588
Medroxyprogesterone	1.05676	-0.931421	-0.12534
Tyrosol	1.1136	-0.821228	-0.292371
Tauro-alpha-Muricholic acid sodium salt	1.11932	-0.805317	-0.313999
Prolylleucine	1.10918	-0.832594	-0.276589
Estropipate	1.14031	-0.727546	-0.412763
JNJ-1661010	1.12257	-0.795559	-0.327006
6-oxo-6H-benzo[c]chromen-3-yl benzoate	1.09554	-0.863752	-0.231787
3-hydroxy-3,4-bis[(4-hydroxy-3-methoxyphenyl)methyl]oxolan-2-one	1.12337	-0.793045	-0.330327
D-(-)-Fructose	1.08985	-0.875328	-0.214525
4-Hydroxyretinoic Acid	1.14305	-0.713245	-0.429801
(±)19(20)-DiHDPA	1.14173	-0.720344	-0.421384
Nicotinamide adenine dinucleotide	1.11386	-0.820532	-0.293329
Cys-Gly	0.994729	-1.00519	0.0104599
L-Aspartic acid	1.05067	-0.940153	-0.110513
Guggulsterone	1.13311	-0.759019	-0.374094
Lysopa 16:0	1.14584	-0.696559	-0.449282
LysoPE 18:2	1.05363	-0.935964	-0.117662
Adenine	0.405841	-1.13912	0.733279	Cluster 7
Tetranor-12(S)-HETE	0.207226	-1.08738	0.880152
NG,NG-Dimethyl-L-arginine	0.387121	-1.13569	0.748566
1,5,8-Trihydroxy-9-oxo-9H-xanthen-3-yl beta-D-glucopyranoside	0.422849	-1.14196	0.719113
Diaminopimelic acid	0.780035	-1.12735	0.347315
Triacanthine	0.710317	-1.14357	0.433249
(±)15-HETE	0.735742	-1.13859	0.402851
S-Adenosyl-L-methionine	0.670939	-1.14934	0.478399
NLK	0.397008	-1.13754	0.740532
Oxaceprol	0.803074	-1.12008	0.317006
2-Arachidonoyl glycerol	0.89169	-1.08119	0.189503
Ethyl-β-D-glucuronide	0.41107	-1.14002	0.728952
L-lysine	0.666136	-1.14989	0.483753
PC (9:0/9:0)	0.231459	-1.09543	0.863975
D-(+)-Galactose	0.839194	-1.10648	0.26729
L-Malate	0.899409	-1.07684	0.17743
4-oxo-4-(4-toluidino)but-2-enoic acid	0.919745	-1.06448	0.144736
1-(4-chlorophenyl)-1-phenyl-2-(3-pyridyl)ethan-1-ol	0.63405	-1.15278	0.518729
LNK	0.705758	-1.14435	0.438593
L-Cysteine-glutathione gisulfide	0.832759	-1.10912	0.276358
3-Methyl-2-oxobutanoic acid	0.161374	-1.07087	0.909499
8Z,11Z,14Z-Eicosatrienoic acid	0.465145	-1.14785	0.682704
Anserine	0.13577	-1.06095	0.925178
Boc-beta-cyano-L-alanine	0.773021	-1.12936	0.356341
N6,N6,N6-Trimethyl-L-lysine	0.340104	-1.12569	0.785587
Glycerol 3-phosphate	0.601311	-1.15436	0.553053
3-Methylcrotonylglycine	0.664105	-1.15011	0.486009
3-Hydroxydecanoic acid	0.164409	-1.07202	0.907607
1-allyl-4,5-diphenyl-2-(2-thienyl)-1H-imidazole	0.553753	-1.15438	0.600631
Cyclopentyl fentanyl-d5	0.730902	-1.13962	0.408718
Methyltestosterone	0.664046	-1.15012	0.486074
INK	0.940536	-1.05039	0.109856
Lysopc 14:0	0.455314	-1.14663	0.691319
N-(1-benzylpiperidin-4-yl)-5-methoxy-1H-indole-2-carboxamide	0.221589	-1.09221	0.87062
Taurocholic acid	0.405106	-1.13899	0.733886
D-Ribose-1-phosphate	0.83213	-1.10937	0.277238
α-Hydroxyalprazolam	0.303463	-1.11658	0.813117
Xanthine	0.310042	-1.1183	0.808257
SM (d14:0/18:1)	0.569751	-1.15467	0.584916
LPS 16:0	0.393474	-1.13689	0.743414
Linalool	0.742609	-1.13707	0.394462
Homogentisic Acid	0.275373	-1.10883	0.833461
Prostaglandin J2	0.867524	-1.09373	0.226201
N-{5-[(dimethylamino)sulfonyl]-2-methylphenyl}cyclohexanecarboxamide	0.291342	-1.11332	0.821975
5-Aminoimidazole-4-carboxamide-1-beta-d-ribofuranosyl 5-monophosphate	0.532103	-1.15355	0.621445
Celestolide	0.175098	-1.07599	0.900887
1-(2-furyl)pentane-1,4-dione	0.884838	-1.08491	0.200073
2'-O-Methyladenosine	0.316117	-1.11986	0.803738
N-Stearoyl taurine	0.412344	-1.14024	0.727894
7-Hydroxy-3,4-dihydrocarbostyril	0.829328	-1.11048	0.281154
3-Nitro-L-Tyrosine	0.894378	-1.0797	0.185318
pentane-1,2,3,4,5-pentol	0.888092	-1.08316	0.19507
DL-α-Aminocaprylic acid	0.16404	-1.07188	0.907838
2-(tert-butyl)-1,3-thiazolane-4-carboxylic acid	0.606512	-1.1542	0.547689
N1-(3,5-dichlorophenyl)-3-morpholinopropanamide	0.508358	-1.15205	0.643696
Sulfoacetic acid	0.545978	-1.15414	0.608164
PS (18:1/18:2)	0.343529	-1.12648	0.782956
LysoPC 20:2	0.373962	-1.13309	0.759124
N1-(1H-1,2,4-triazol-3-yl)-2-hydroxybenzamide	0.639445	-1.15239	0.512943
cis-Aconitic acid	0.192963	-1.08242	0.889457
N2-Methylguanosine	0.520576	-1.1529	0.632321
Adenosine diphosphate ribose	0.594671	-1.15453	0.559855
5-Phosphoribosyl 1-pyrophosphate	0.342941	-1.12635	0.783408
4-Methyl-2-pentanone	0.724955	-1.14083	0.415873
Gly-Tyr	0.749123	-1.13555	0.386432
Cinnamoylglycine	0.61488	-1.15387	0.538989
Milbemycin A4 oxime	0.945619	-1.0467	0.101083
[5-(tert-butyl)-2-thienyl](2-thienyl)methanone	0.644078	-1.15202	0.507945
Acetylcarnitine	0.21423	-1.08975	0.875524
3-(3-nitrophenyl)-1H-pyrazole	0.453356	-1.14638	0.693024
Undecanedioic acid	0.720605	-1.14168	0.421072
5-allyl-6-methyl-2-(1,4-thiazinan-4-yl)pyrimidin-4-ol	0.224846	-1.09328	0.868436
2-(2-acetyl-3,5-dihydroxyphenyl)acetic acid	0.666837	-1.14981	0.482974
LPG 16:0	0.428612	-1.14286	0.714252
Kanosamine	0.470902	-1.14852	0.677614
L-Histidinol	0.73903	-1.13787	0.398845
2-{[5-(ethylsulfonyl)-2-hydroxyanilino]carbonyl}benzoic acid	0.866787	-1.09408	0.227296
8-Aminooctanoic acid	0.280747	-1.11037	0.829619
Palmitic Acid	0.778781	-1.12772	0.348936
cAMP	0.63668	-1.15259	0.515913
4-Nitrosodiphenylamine	0.647585	-1.15173	0.504142
2-Furoic acid	0.494919	-1.15095	0.656029
5-Phenylvaleric Acid	0.248048	-1.10068	0.852631
DL-2-(acetylamino)-3-phenylpropanoic acid	0.547614	-1.1542	0.606584
ERH	0.93831	-1.05198	0.113667
CTP	0.510422	-1.15221	0.641785
N-(5-Aminopentyl)acetamide	0.442744	-1.14494	0.702199
Thr-Leu	0.526416	-1.15324	0.626828
LPA 18:2	0.129532	-1.05845	0.928922
tetranor-PGFM	0.484776	-1.14999	0.665216
Inositol	0.524412	-1.15313	0.628717
gamma-Glutamylcysteine	0.737389	-1.13824	0.400847
3-(1-cyano-1,2-dihydroisoquinolin-2-yl)-3-oxopropyl propionate	0.758581	-1.13322	0.374644
N-Acetylneuraminic acid	0.807309	-1.11863	0.311321
Asp-Phe	0.540586	-1.15394	0.61335
2-Anisic acid	0.201919	-1.08555	0.883633
methyl isoquinoline-3-carboxylate	0.527093	-1.15328	0.626189
17α-Hydroxypregnenolone	0.77487	-1.12884	0.353971
5beta-Androstane-3,17-dione	0.893925	-1.07995	0.186025
Sedanolide	0.630846	-1.15299	0.522148
Sepiapterin	0.802457	-1.12029	0.317831
Homoarginine	0.157768	-1.06951	0.911738
trans-2-Butene-1,4-dicarboxylic Acid	0.498051	-1.15122	0.653171
dAMP	0.3428	-1.12632	0.783517
(4-benzoylpiperidino)[4-(tert-butyl)phenyl]methanone	0.816272	-1.11544	0.299165
gamma-Glutamylleucine	0.756133	-1.13384	0.377709
trans-2-Methyl-2-pentenoic Acid	0.115119	-1.05258	0.937458
2-Phenylacetamide	0.602811	-1.15432	0.551509
Guanosine	0.588437	-1.15463	0.566192
alpha-Ketoglutaric acid	0.782308	-1.12668	0.34437
Inosine	0.636353	-1.15262	0.516265
allantoate	0.512849	-1.15238	0.639533
2-(acetylamino)-3-[4-(acetylamino)phenyl]acrylic acid	0.769877	-1.13024	0.360358
2-Methylbutyroylcarnitine	0.697461	-1.1457	0.44824
PA (18:2/18:2)	0.941204	-1.04991	0.108709
methyl 9-(2,4-dimethoxyanilino)-9-oxononanoate	0.333518	-1.12414	0.79062
(1R,2R)-trans-N-Boc-1,2-cyclohexanediamine	0.802295	-1.12034	0.318048
LPC 8:0	0.716712	-1.14241	0.4257
PC (17:0/18:2)	0.948934	0.0953075	-1.04424	Cluster 8
4-hydroxy-3-(3-methylbut-2-en-1-yl)benzoic acid	0.308095	0.809699	-1.11779
Gatifloxacin	0.757504	0.375993	-1.1335
N-Propionylglycine	-0.124488	1.05642	-0.931927
VNH	0.998962	0.00207317	-1.00103
4-[4-(1-phenyl-1H-1,2,4-triazol-5-yl)-1,3-thiazol-2-yl]pyridine	0.416438	0.724484	-1.14092
DL-Dipalmitoylphosphatidylcholine	0.232088	0.863548	-1.09564
SM (d27:2/15:0)	-0.0732447	1.03461	-0.961364
3-Methoxytyramine	0.699908	0.445406	-1.14531
gamma-Glutamylglutamic acid	0.832922	0.27613	-1.10905
SPK	0.857833	0.240481	-1.09831
5-Methyl-2'-deoxycytidine	0.735093	0.403641	-1.13873
PC (18:2/19:2)	0.494759	0.656175	-1.15093
SPH	0.0196528	0.990029	-1.00968
7-Ketolithocholic acid	0.723542	0.417565	-1.14111
ethyl 4-({[(3-morpholinopropyl)amino]carbothioyl}amino)benzoate	0.436369	0.707659	-1.14403
ENK	0.140075	0.922578	-1.06265
Bafilomycin B1	0.139642	0.922839	-1.06248
VPH	-0.262015	1.10492	-0.842908
Lysopc 16:1	0.0866772	0.95384	-1.04052
8,15-Dihete	-0.253385	1.10232	-0.848934
Citicoline	0.636906	0.515671	-1.15258
Taurocholic acid sodium salt hydrate	0.454395	0.69212	-1.14651
N-Acetylglucosamine 1-phosphate	0.787961	0.337004	-1.12496
12-Hydroxydodecanoic acid	0.437312	0.706854	-1.14417
2-hydroxy-3,6-diphenylcyclohexyl acetate	0.346009	0.781044	-1.12705
MAG (18:3)	1.0108	-0.0219654	-0.988836
R-1 Methanandamide phosphate	-0.0156338	1.00773	-0.992091
7-{[(2E)-3,7-dimethylocta-2,6-dien-1-yl]oxy}-2H-chromen-2-one	-0.16373	1.07176	-0.908031
5-Methyluridine	0.870269	0.222113	-1.09238
nor-6β-Oxycodol	0.846245	0.257247	-1.10349
YLK	0.0107972	0.994558	-1.00535
Pyridoxal	1.01995	-0.0411701	-0.978779
2-(2-hydroxy-3-methylbutanamido)-4-methylpentanoic acid	0.89991	0.176641	-1.07655
Fumaric acid	0.919703	0.144806	-1.06451
3-amino-2-phenyl-2H-pyrazolo[4,3-c]pyridine-4,6-diol	0.669411	0.480106	-1.14952
L-Cystathionine	0.255835	0.84723	-1.10306
Palmitoleic Acid	0.675706	0.473051	-1.14876
2,6-di(2-thienylmethylidene)cyclohexan-1-one	0.989727	0.0202389	-1.00997
4-methylpyridine-3-sulfonic acid	0.141227	0.921879	-1.06311
FAHFA (18:1/20:3)	1.03247	-0.0684495	-0.964017
11β-Hydroxyandrosterone	0.538433	0.615412	-1.15385
Gamma-Aminobutyric acid	0.187146	0.893206	-1.08035
Dl-3-Hydroxynorvaline	0.563697	0.590897	-1.15459
4-{3-[(3,4-dihydroxyphenyl)methyl]-2-methylbutyl}benzene-1,2-diol	-0.020664	1.01017	-0.989508
Pipecolic acid	1.02073	-0.0428413	-0.977891
2,3-dihydroxypropyl 12-methyltridecanoate	1.03013	-0.0632654	-0.966865
Purine	0.0927516	0.950393	-1.04314
4-[2-(5-bromo-2-thienyl)-4-pyrimidinyl]benzamide	0.838754	0.267913	-1.10667
D-3-Phenyllactic acid	-0.234581	1.09644	-0.861856
ethyl 2-amino-3-phenylpropanoate hydrochloride	0.605367	0.548873	-1.15424
2,4-diaziran-1-yl-6-(1-phenyl-1H-pyrrol-2-yl)-1,3,5-triazine	1.03028	-0.0636021	-0.966681
Ala-Ile	0.211139	0.877571	-1.08871

## Sheet: Table S7-2
Table S7-2. List of KEGG enrichment analysis of the metabolites in each cluster listed in Table S7-1 with a significance of p-value < 0.05. Data were derived from Figure 6A.
Cluster	KEGG ID	KEGG name	p-value
1	map00950	Isoquinoline alkaloid biosynthesis	0.0143625
	map03013	RNA transport	0.0194545
	map00980	Metabolism of xenobiotics by cytochrome P450	0.0245884
	map00010	Glycolysis / Gluconeogenesis	0.0280464
	map00930	Caprolactam degradation	0.0254545
	map00982	Drug metabolism - cytochrome P450	0.0274545
	map01053	Biosynthesis of siderophore group nonribosomal peptides	0.0345455
	map04144	Endocytosis	0.0354545
	map00140	Steroid hormone biosynthesis	0.0384935
	map00350	Tyrosine metabolism	0.0438629
	map04976	Bile secretion	0.0455863
	map00621	Dioxin degradation	0.0488046
2	map00591	Linoleic acid metabolism	0.000626096
	map01100	Metabolic pathways	0.00207967
	map01063	Biosynthesis of alkaloids derived from shikimate pathway	0.0040275
	map05200	Pathways in cancer	0.00621212
	map01210	2-Oxocarboxylic acid metabolism	0.00761694
	map07211	Serotonin receptor agonists/antagonists	0.0172727
	map00940	Phenylpropanoid biosynthesis	0.0182444
	map00460	Cyanoamino acid metabolism	0.0170284
	map00360	Phenylalanine metabolism	0.0132129
	map01061	Biosynthesis of phenylpropanoids	0.0212887
	map01130	Biosynthesis of antibiotics	0.0341776
	map04726	Serotonergic synapse	0.0378531
	map00190	Oxidative phosphorylation	0.0381672
	map01220	Degradation of aromatic compounds	0.0413537
	map04750	Inflammatory mediator regulation of TRP channels	0.0494043
3	map00270	Cysteine and methionine metabolism	0.000145005
	map00920	Sulfur metabolism	0.0130198
	map00480	Glutathione metabolism	0.0197524
	map04921	Oxytocin signaling pathway	0.0239575
	map04970	Salivary secretion	0.0301975
	map02010	ABC transporters	0.045711
	map04976	Bile secretion	0.0459989
	map00790	Folate biosynthesis	0.0487938
4	map01230	Amino acid biosynthesis	0.0002386
	map00290	Valine, leucine and isoleucine biosynthesis	0.000428906
	map01210	2-Oxocarboxylic acid metabolism	0.000684115
	map04927	Cortisol synthesis and secretion	0.00246905
	map00140	Steroid hormone biosynthesis	0.008408
	map07225	Glucocorticoid and mineralocorticoid receptor agonists/antagonists	0.010004
	map04925	Aldosterone synthesis and secretion	0.0325142
	map04913	Ovarian steroidogenesis	0.0422962
	map04914	Progesterone-mediated oocyte maturation	0.0436364
5	map00550	Peptidoglycan biosynthesis	0.0011355
	map00901	Indole alkaloid biosynthesis	0.00338182
	map00910	Nitrogen metabolism	0.00692247
	map00380	Tryptophan metabolism	0.00793228
	map04977	Vitamin digestion and absorption	0.00825765
	map00524	Neomycin, kanamycin and gentamicin biosynthesis	0.00935501
	map00623	Toluene degradation	0.0103828
	map00332	Carbapenem biosynthesis	0.0126495
	map00363	Bisphenol degradation	0.0178233
	map00626	Naphthalene degradation	0.0277026
	map00860	Porphyrin and chlorophyll metabolism	0.030452
	map01502	Vancomycin resistance	0.0388651
	map04740	Olfactory transduction	0.0418663
	map04750	Inflammatory mediator regulation of TRP channels	0.0422116
	map00590	Arachidonic acid metabolism	0.0473566
6	map00520	Amino sugar and nucleotide sugar metabolism	0.0116355
	map00052	Galactose metabolism	0.0243357
	map00051	Fructose and mannose metabolism	0.0386111
	map04923	Regulation of lipolysis in adipocytes	0.0411561
	map00500	Starch and sucrose metabolism	0.0452318
	map02024	Quorum sensing	0.0482318
7	map00020	Citrate cycle	0.000413394
	map00365	Furfural degradation	0.010146
	map00230	Purine metabolism	0.00134703
	map00630	Glyoxylate and dicarboxylate metabolism	0.013195
	map00430	Taurine and hypotaurine metabolism	0.0133939
	map00720	Carbon fixation pathways in prokaryotes	0.0158742
	map01065	Biosynthesis of alkaloids derived from histidine and purine	0.0228249
	map01062	Biosynthesis of terpenoids and steroids	0.0395024
	map00340	Histidine metabolism	0.0425884
8	map00061	Fatty acid biosynthesis	0.00710979
	map00190	Oxidative phosphorylation	0.0241223
	map01063	Biosynthesis of alkaloids	0.0274893
	map04727	GABAergic synapse	0.0290909
	map05033	Nicotine addiction	0.0300059
	map00760	Nicotinate and nicotinamide metabolism	0.0314582
	map00564	Glycerophospholipid metabolism	0.0357439
	map00350	Tyrosine metabolism	0.043494
	map01064	Biosynthesis of alkaloids derived from ornithine, lysine and nicotinic acid	0.0480898

## Sheet: Table S7-3
Table S7-3. List of key up-regulated metabolites of S-TeA and TeA biosynthetic pathway of A. alternata in +Thr 6 d/ −Thr 6 d group. Metabolites with at least two fold change (log2FC > 1) at p < 0.05 and VIP > 1 of +Thr 6 d in comparison to −Thr 6 d. Data were derived from Figure 6B and 6C.
Compound name	Intensity														p-value	VIP
	−Thr 6 d-1	−Thr 6 d-2	−Thr 6 d-3	−Thr 6 d-4	−Thr 6 d-5	−Thr 6 d-6	+Thr 6 d-1	+Thr 6 d-2	+Thr 6 d-3	+Thr 6 d-4	+Thr 6 d-5	+Thr 6 d-6	Mean (−Thr 6 d)	Mean (+Thr 6 d)
2-Oxobutanoic acid	1.32885e+07	1.19028e+07	1.21082e+07	1.00161e+07	9.87688e+06	7.52823e+06	4.08164e+07	4.7912e+07	4.06603e+07	4.20684e+07	4.27625e+07	3.8817e+07	1.07868e+07	4.21728e+07	6.28563e-06	1.14201
2-Ethyl-malic acid	3.20626e+06	2907252	2998219	2529388	3541431	1623358	7811519	7191140	7676184	11924803	7647633	7074813	2.80098e+06	8.22102e+06	1.77199e-06	2.25512
3-Ethyl-malic acid	4.40626e+06	3.20725e+06	3.59822e+06	3.52939e+06	4.14143e+06	2.62336e+06	9.91152e+06	1.01911e+07	1.20762e+07	9.9248e+06	1.16476e+07	1.00748e+07	3.58432e+06	1.06377e+07	3.60989e-05	1.7592
2-Oxovaleric acid	1.00769e+07	1.19774e+07	1.15906e+07	1.03873e+07	9.00632e+06	7.07585e+06	3.07059e+07	3.44176e+07	5.67057e+07	4.41137e+07	3.67474e+07	3.83763e+07	1.00191e+07	4.01778e+07	3.04588e-06	1.77674
2-Acetyl-2-hydroxypentanoic acid	3.96193e+06	2.47743e+06	3.59286e+06	4.28336e+06	2.82215e+06	3.38075e+06	1.38811e+07	1.39414e+07	1.31107e+07	1.10046e+07	1.19118e+07	1.43198e+07	3.41975e+06	1.30282e+07	1.30754e-06	1.7826
2,3-Dihydroxy-3-methylhexanoic acid	8.39249e+06	6.84506e+06	8.09661e+06	5.447e+06	5.45428e+06	5.31091e+06	1.0185e+07	1.35509e+07	2.53183e+07	1.1389e+07	1.20453e+07	1.63905e+07	6.59106e+06	1.48132e+07	0.00262382	1.93777
3-Methyl-2-oxohexanoic acid	2.19741e+07	1.87235e+07	1.99295e+07	1.58932e+07	1.95555e+07	1.97779e+07	6.99114e+07	8.08208e+07	7.15963e+07	6.87713e+07	6.47464e+07	8.78858e+07	1.93089e+07	7.39553e+07	2.09294e-06	1.2643
2-Amino-3-methylhexanoic acid	4.26744e+07	4.45363e+07	2.56378e+07	2.06221e+07	3.61241e+07	2.12834e+07	7.14529e+07	9.35882e+07	7.74175e+07	8.06462e+07	8.00486e+07	5.9877e+07	3.1813e+07	7.71717e+07	1.84501e-05	1.67442
N-Acetoacetyl-2-amino-3-methylhexanoic acid	1.07898e+07	7.76553e+06	9.15321e+06	5.6103e+06	5.48261e+06	4.6324e+06	1.56437e+07	2.12519e+07	2.63934e+07	1.92145e+07	2.05262e+07	2.05381e+07	7.23898e+06	2.05946e+07	9.70542e-05	1.21997
2-Acetyl-2-hydroxybutanoic acid	1.01999e+07	13706809	13972786	10611378	11214680	8970005	3.92102e+07	40676013	33929105	39677285	26617650	24202149	1.14459e+07	3.40521e+07	1.5043e-06	1.98768
2,3-Dihydroxy-3-methylpentanoic acid	8.39249e+06	6.84506e+06	8.09661e+06	5.447e+06	5.45428e+06	5.31091e+06	1.0185e+07	1.35509e+07	2.53183e+07	1.1389e+07	1.20453e+07	1.63905e+07	6.59106e+06	1.48132e+07	0.00322615	1.05161
3-Methyl-2-oxopentanoic acid	952000	504798	644457	673854	696498	757170	1.57795e+06	1.42107e+06	1.30575e+06	1.79206e+06	2.27503e+06	2.25509e+06	704796	1.77116e+06	0.000599944	1.60053
L-Isoleucine	4.62926e+06	4.75701e+06	3.14896e+06	3.53e+06	3.14141e+06	3.5244e+06	2.20949e+07	1.96632e+07	1.57966e+07	1.60268e+07	2.10193e+07	2.25555e+07	3.78851e+06	1.9526e+07	1.572e-05	1.16464
N-Acetoacetyl-isolucine	1.86349e+06	2.20836e+06	1.7424e+06	1.54515e+06	1.75447e+06	1.22007e+06	8.26354e+06	7.48778e+06	7.23312e+06	7.10743e+06	7.39968e+06	7.90172e+06	1.72233e+06	7.56555e+06	6.39427e-05	1.6498
