# Supplementary material for: Discovery, Herbicidal Activity and Biosynthesis of a Novel Natural Tetramic Acid from Alternaria Species
Source: Adv Sci (Weinh). 2025 Apr 25;12(21):2416188. doi: 10.1002/advs.202416188 (PMC12140367; doi:10.1002/advs.202416188)
Supplement: Supplementary file 10 — Supplemental Table 9 [file ADVS-12-2416188-s005.xlsx]

## Sheet: Table S9
Table S9. List of genes and primer sequences used for the gene expression analysis by qRT-PCR in this study.
Primer name	Primer sequences (5'-3')
Actin-F	GGCAACATTGTCATGGTATG
Actin-R	GAGGGAAGCAAGAATGGAAC
CC77DRAFT_1015234 (TD) F	CATGGCGCTGACTTTGACGC
CC77DRAFT_1015234 (TD) R	GTGCCTGCGATGAGTCCTCC
CC77DRAFT_1016936 (IPMS) F	CAGAGTGGAAAGGGCGGAAT
CC77DRAFT_1016936 (IPMS) R	CAGCCTTTGCGTCTTTGCTT
CC77DRAFT_955795 (IPMDH) F	CGCGAAACCAGCTTTTGGAA
CC77DRAFT_955795 (IPMDH) R	AGGGCGGTTGGACTAGAGAT
CC77DRAFT_1025667 (ISMD) F	CGCACGCACTTTGAGGATAG
CC77DRAFT_1025667(ISMD) R	CATGGCTCTCCGATGACGAA
CC77DRAFT_546152 (ALS) F	CCGCAACTTTTCCACCACAG
CC77DRAFT_546152 (ALS) R	TAGCGAGTCCTCAAGCTCCT
CC77DRAFT_1051390 (KARI) F	AAGCCAGTTCCAGCAGACTC
CC77DRAFT_1051390 (KARI) R	GTCAATGTCGGTGGGGACTT
CC77DRAFT_1097790 (DHAD) F	ACAGCGTTCTTGTCCTCCAG
CC77DRAFT_1097790 (DHAD) R	AACGATTGTACCCCCAGCAG
CC77DRAFT_1019197 (BCAT) F	TCCGAGTCTTGTGACCAACG
CC77DRAFT_1019197 (BCAT) R	ATCGAATCTCGCGTCACTCC
CC77DRAFT_941807 (NRPS) F	GCCAGAATCCCCATCACCAA
CC77DRAFT_941807 (NRPS) R	CCGTATCCCAGGCTCGTTAC
CC77DRAFT_269024 (AaMFS1) F	CCTCACAGCGTTCTTGGGAT
CC77DRAFT_269024 (AaMFS1) R	TCTCATCCGTACCTGCTCCA
