# Supplementary material for: Discovery, Herbicidal Activity and Biosynthesis of a Novel Natural Tetramic Acid from Alternaria Species
Source: Adv Sci (Weinh). 2025 Apr 25;12(21):2416188. doi: 10.1002/advs.202416188 (PMC12140367; doi:10.1002/advs.202416188)
Supplement: Supplementary file 11 — Supplemental Table 10 [file ADVS-12-2416188-s012.xlsx]

## Sheet: Table S10
Table S10. List of genes in A. alternata cultured for 1 d (−Thr 1 d), 3 d (−Thr 3 d) and 6d (−Thr 6 d) after inoculation or cultured for 3 d (+Thr 3 d) and 6 d (+Thr 6 d) which fed threonine on the second day after inoculation based on RNA-Seq data.
No.	Gene ID	Raw data																−Thr 3d vs −Thr 1d			−Thr 6d vs −Thr 1d			+Thr 3d vs −Thr 1d			+Thr 6d vs −Thr 1d			+Thr 3d vs −Thr 3d			+Thr 6d vs −Thr 6d		Gene description
		−Thr 1d			−Thr 3d			−Thr 6d			+Thr 3d			+Thr 6d
		R1	R2	R3	R1	R2	R3	R1	R2	R3	R1	R2	R3	R1	R2	R3		Log2FC	p-value		Log2FC	p-value		Log2FC	p-value		Log2FC	p-value		Log2FC	p-value		Log2FC	p-value
1	CC77DRAFT_1000043	0	0	0	0	0	0	0	0	0	0	0	0	0	0	0		NA	1		NA	1		NA	1		NA	1		NA	1		NA	1	hypothetical protein
2	CC77DRAFT_1000045	0	0	0	0	0	0	0	0	0	0	0	0	0	0	0		NA	1		NA	1		NA	1		NA	1		NA	1		NA	1	hypothetical protein
3	CC77DRAFT_1000050	0.164	0.4	0	0.165	0.37	0.123	0.473	0.156	0.314	0.308	0.179	0.054	0.157	0.051	0.115		0.222392	0.601663		0.741563	0.0586311		-0.0600666	0.781591		-0.804161	0.522981		-0.282459	0.794233		-1.54572	0.00714518	hypothetical protein
4	CC77DRAFT_1000078	19.227	18.909	20.41	26.716	23.473	24.158	22.935	22.958	20.906	19.942	18.302	26.396	19.261	18.026	15.944		0.344704	0.12099		0.190256	0.11628		0.142857	0.160167		-0.137304	0.690393		-0.201847	0.722551		-0.32756	0.248649	hypothetical protein
5	CC77DRAFT_1000094	0.796	4.405	2.943	0.934	0.61	0.608	2.304	0.159	0.978	0.769	0.547	0.31	1.067	0.768	1.698		-1.92006	6.66e-10		-1.24291	6.1425e-05		-2.32441	8.93185e-12		-1.20484	0.00121101		-0.404351	0.360486		0.0380659	0.466061	hypothetical protein
6	CC77DRAFT_1000103	0.259	0.203	0	0.261	0.626	0.293	0	0.062	0.062	0.122	0.141	0.064	0.124	0.061	0.068		1.35282	0.00518333		-1.89755	0.0844848		-0.498602	0.852914		-0.868755	0.558028		-1.85142	0.00412117		1.0288	0.410629	hypothetical protein
7	CC77DRAFT_1000122	33.749	39.653	35.998	70.141	55.936	45.325	38.757	28.031	29.518	28.427	10.874	22.239	26.085	27.097	25.197		0.647771	0.00689047		-0.183915	0.937126		-0.830016	0.0179164		-0.481074	0.395033		-1.47779	1.7435e-07		-0.297159	0.358701	hypothetical protein
8	CC77DRAFT_1000201	109.662	119.995	115.068	179.259	144.858	164.543	91.371	61.254	92.733	141.596	122.182	121.71	98.755	110.415	123.677		0.503385	0.0291342		-0.490558	0.274368		0.16124	0.125682		-0.0505868	0.439153		-0.342145	0.396675		0.439971	0.0607551	protein phosphatase 2A regulatory subunit PR55
9	CC77DRAFT_1000203	989.629	432.463	731.761	1677	1839.82	1819.1	403.763	601.537	612.935	748.889	608.637	387.439	515.293	449.234	420.527		1.30882	6e-07		-0.412499	0.487047		-0.303722	0.708087		-0.636978	0.105451		-1.61254	4.11772e-08		-0.224479	0.369483	60S ribosomal protein L3
10	CC77DRAFT_1000211	0.195	0.029	0	0.056	0.189	0.126	0	0	0	0.158	0	0.275	2.143	1.157	0.324		0.72792	0.189609		NA	7.41314e-05		0.950868	0.0456585		4.01601	1.01034e-24		0.222948	0.655963		NA	6.49e-37	NAD(P)-binding protein
11	CC77DRAFT_1000226	0.618	1.295	1.069	0.368	0.517	0.286	1.165	0.644	1.159	0.954	0.369	1.218	0.566	0.741	0.918		-1.34854	0.000116175		-0.00678917	0.510597		-0.230884	1		-0.422475	0.64307		1.11766	0.000334069		-0.415686	0.265238	FAD/NAD(P)-binding domain-containing protein
12	CC77DRAFT_1000270	1.384	1.101	0.75	0.442	0.746	0.793	1.301	0.753	0.958	1.057	0.9	1.882	1.026	1.469	0.96		-0.707537	0.0303047		-0.103044	0.811593		0.246965	0.105405		0.09492	0.223542		0.954502	0.00035496		0.197964	0.339292	choline dehydrogenase-like protein
13	CC77DRAFT_1000505	0	0	0	0	0	0	0	0	0	0	0	0	0	0	0		NA	1		NA	1		NA	1		NA	1		NA	1		NA	1	GMC oxidoreductase
14	CC77DRAFT_1000554	14.135	15.613	13.015	20.319	23.129	12.921	15.672	13.568	14.961	7.701	5.04	19.125	16.005	9.002	8.775		0.398539	0.0830815		0.0477159	0.306933		-0.424345	0.405933		-0.340108	0.689083		-0.822884	0.00488886		-0.387824	0.16141	hypothetical protein
15	CC77DRAFT_1000577	16.067	17.546	16.499	41.122	36.063	41.625	12.828	11.725	15.374	33.366	33.211	19.887	13.688	12.251	12.734		1.24543	9.28e-07		-0.327791	0.706545		0.786943	8.74623e-05		-0.373829	0.636788		-0.458485	0.234994		-0.046038	0.939957	hypothetical protein
16	CC77DRAFT_1000610	0	0.452	0.126	0	0.096	0.038	0.672	0.032	0.096	0.031	0.036	0.131	0.318	0.062	0.21		-2.10884	0.0010886		0.468931	0.18519		-1.54557	0.0340312		0.0296455	0.498327		0.563267	0.536119		-0.439285	0.54507	hypothetical protein
17	CC77DRAFT_1000619	0.131	0.206	0.031	0.132	0.349	0	0.379	0.406	0.126	0.37	0.072	0.065	0.22	0.062	0.034		0.386331	0.406063		1.30775	0.000393408		0.46228	0.168604		-0.219781	1		0.0759489	0.747046		-1.52753	0.000999484	hypothetical protein
18	CC77DRAFT_1000636	54.113	64.055	61.156	70.526	83.141	57.263	91.106	79.379	52.394	66.639	78.697	46.682	54.767	49.373	59.152		0.234196	0.258685		0.313692	0.0455476		0.098673	0.157149		-0.135114	0.66053		-0.135523	0.901433		-0.448807	0.121742	RNA-binding domain-containing protein
19	CC77DRAFT_1000665	0.352	1.894	1.296	0.687	0.864	0.319	2.287	0.314	0.811	0.31	0.334	0.208	0.654	0.376	0.421		-0.921526	0.00716758		-0.0539466	0.820151		-2.05564	1.03081e-07		-1.28752	0.00108835		-1.13411	0.00401616		-1.23357	0.000463357	hypothetical protein
20	CC77DRAFT_1000684	12.967	24.34	18.807	13.709	17.596	10.442	15.049	3.577	11.449	10.924	5.231	10.8	9.054	6.729	7.821		-0.426688	0.203905		-0.899796	0.00615633		-1.05781	0.00259576		-1.24933	0.000337713		-0.63112	0.0470919		-0.349533	0.384473	hypothetical protein
21	CC77DRAFT_1000690	57.771	63.141	60.698	88.587	89.63	73.448	42.381	33.909	43.224	39.248	25.889	28.245	44.026	40.909	47.081		0.470661	0.0432095		-0.603664	0.143441		-0.959627	0.00624763		-0.460131	0.42771		-1.43029	9.96165e-07		0.143533	0.492691	hypothetical protein
22	CC77DRAFT_1000812	40.312	64.653	43.181	43.982	39.597	41.773	51.947	19.771	35.783	41.072	28.576	38.677	33.236	30.409	32.421		-0.241035	0.585968		-0.46267	0.27543		-0.451653	0.456081		-0.624922	0.182852		-0.210619	0.675707		-0.162252	0.810054	DUF1242-domain-containing protein
23	CC77DRAFT_1000858	0	0.035	0.063	0	0	0	0.127	0	0	0	0	0	0.095	0	0		NA	0.0352187		0.373975	1		NA	0.0352187		-0.0448542	1		NA	1		-0.418829	1	hypothetical protein
24	CC77DRAFT_1000900	0	0	0.115	0	0.175	0	0	0	0	0.057	0	0	0	0	0		0.605721	0.763599		NA	0.131224		-1.0126	0.695061		NA	0.131224		-1.61832	0.466358		NA	1	hypothetical protein
25	CC77DRAFT_1000942	0	0	0	0	0	0	0	0.187	0	0	0	0	0	0	0		NA	1		NA	0.00517031		NA	1		NA	1		NA	1		NA	0.00973235	hypothetical protein
26	CC77DRAFT_1000956	2.608	3.582	3.071	1.56	2.583	2.152	1.876	1.548	1.754	1.251	1.16	1.583	1.372	0.847	1.211		-0.556962	0.0791438		-0.838773	0.025097		-1.21333	0.000504933		-1.43296	2.11312e-05		-0.656372	0.052135		-0.594186	0.0430781	UDP-Glycosyltransferase/glycogen phosphorylase
27	CC77DRAFT_1000958	0	0.072	0.196	0.173	0.133	0.078	0.165	0.098	0	0.453	0.3	0.541	0.033	0.032	0.036		0.518873	0.322436		-0.0271702	1		2.27153	6.35081e-08		-1.40788	0.168119		1.75266	2.0184e-05		-1.38071	0.104176	deuterolysin metalloprotease
28	CC77DRAFT_1000974	24.128	43.097	26.447	15.726	30.345	18.157	39.768	18.466	19.694	23.158	14.99	30.859	20.933	15.855	15.104		-0.544415	0.0850293		-0.265476	0.751336		-0.440875	0.46692		-0.852106	0.0284647		0.10354	0.448486		-0.58663	0.0610086	hypothetical protein
29	CC77DRAFT_1000994	1.176	3.583	3.358	7.175	10.148	7.806	3.958	3.215	1.549	8.852	5.085	0.944	3.677	1.366	2.567		1.63033	6.81e-10		0.103712	0.233075		0.874453	3.4288e-05		-0.0930502	0.577701		-0.755882	0.0223057		-0.196763	0.540978	hypothetical protein
30	CC77DRAFT_1001019	0.562	0	0.023	0	0	0	0.047	0	0	0.069	0	0.048	0.023	0.023	0.052		NA	4.22e-12		-3.6377	3.55414e-08		-2.32193	3.59462e-05		-2.57758	1.54876e-05		NA	0.00517031		1.06012	0.24735	cytochrome P450 monooxygenase
31	CC77DRAFT_1001045	0	0	0	0	0	0	0	0	0	0	0	0	0.024	0	0		NA	1		NA	1		NA	1		NA	0.504132		NA	1		NA	0.504132	general substrate transporter
32	CC77DRAFT_1001046	0	0	0	0	0	0	0	0	0	0	0	0	0	0	0		NA	1		NA	1		NA	1		NA	1		NA	1		NA	1	HET-domain-containing protein
33	CC77DRAFT_1001082	0	0	0	0	0	0	0	0	0	0	0	0	0	0	0		NA	1		NA	1		NA	1		NA	1		NA	1		NA	1	HET-domain-containing protein
34	CC77DRAFT_1001105	43.922	27.494	55.188	17.069	12.339	14.639	59.056	31.064	41.982	10.762	7.068	9.559	11.318	19.348	16.636		-1.52321	1.26e-07		0.0613293	0.444035		-2.20865	2.55528e-12		-1.42035	2.12062e-05		-0.685447	0.0406936		-1.48168	6.27e-07	hypothetical protein
35	CC77DRAFT_1001115	0.328	0.412	0.25	0.199	0.286	0.186	0.443	0.125	0.346	0.34	0	0.485	0.346	0.247	0.38		-0.561116	0.26061		-0.115234	0.947342		-0.263034	0.888477		-0.0249887	0.561911		0.298081	0.459413		0.0902456	0.643684	hypothetical protein
36	CC77DRAFT_1001118	19.396	28.747	25.848	23.281	24.155	18.893	24.143	12.83	16.808	18.929	10.088	20.021	18.389	14	16.177		-0.15771	0.76324		-0.460253	0.303145		-0.59345	0.164758		-0.607403	0.185375		-0.43574	0.186626		-0.14715	0.774166	glutaminyl-peptide cyclotransferase precursor
37	CC77DRAFT_1001136	0.136	0	0	0.055	0.079	0.031	0	0	0.026	0.23	0	0.08	0.078	0.102	0.143		0.278859	0.845438		-2.38702	0.0482187		1.18866	0.0463935		1.24793	0.0259447		0.909802	0.121032		3.63495	3.24e-05	cytochrome P450
38	CC77DRAFT_1001146	0.456	0.199	0.253	0.153	0.331	0	0.659	0.109	0.073	0.072	0.042	0.187	0.182	0.072	0.08		-0.907685	0.0485399		-0.110586	0.936656		-1.59293	0.00444794		-1.44284	0.0102925		-0.685244	0.337983		-1.33226	0.013813	hypothetical protein
39	CC77DRAFT_1001193	4.863	5.849	6.908	9.932	13.133	10.524	2.773	5.562	4.462	11.458	8.749	9.257	7.958	6.049	5.859		0.930775	0.00023561		-0.461408	0.520236		0.741739	0.00030422		0.173087	0.125321		-0.189036	0.796989		0.634496	0.0275071	DNA primase large subunit
40	CC77DRAFT_1001211	0	0	0	0	0	0	0	0	0	0	0	0	0	0	0		NA	1		NA	1		NA	1		NA	1		NA	1		NA	1	putative aspartate aminotransferase
41	CC77DRAFT_1001221	0	0.042	0	0	0	0	0	0	0	0	0	0	0.039	0	0		NA	0.131224		NA	0.131224		NA	0.131224		-0.106915	1		NA	1		NA	0.131224	steroid monooxygenase
42	CC77DRAFT_1001224	0	0.057	0.017	0	0	0	0	0	0	0	0	0	0	0	0		NA	0.00973235		NA	0.0184479		NA	0.0184479		NA	0.0184479		NA	1		NA	1	amine oxidase
43	CC77DRAFT_1001282	0.258	0.786	0.357	1.56	1.566	1.486	0.271	0.627	0.202	1.017	0.948	0.693	0.338	0.486	0.173		1.71894	2.53e-09		-0.348953	1		0.923884	9.36334e-05		-0.490792	0.637174		-0.795051	0.0245297		-0.141838	0.650923	beta-glucosidase
44	CC77DRAFT_1001289	0.039	0.041	0.038	0.119	0.115	0	0	0	0.189	0.074	0.043	0.078	0	0.074	0		0.987722	0.271327		0.679599	0.364645		0.724687	0.239306		-0.67319	0.763599		-0.263034	1		-1.35279	0.204184	GroES-like protein
45	CC77DRAFT_1001526	16.384	48.317	38.203	1.325	1.291	1.402	52.244	8.248	34.592	2.602	1.847	9.028	15.082	18.054	17.489		-4.67868	8.59e-49		-0.114025	0.924064		-2.93273	1.57668e-21		-1.02338	0.00595357		1.74595	2.20011e-10		-0.909353	0.00428527	DAO-domain-containing protein
46	CC77DRAFT_1001572	8.811	8.908	6.99	7.721	9.134	9.755	7.981	8.885	6.989	14.319	12.287	15.429	8.1	7.443	6.284		0.106932	0.495852		-0.0507449	0.476318		0.766554	0.000182781		-0.178923	0.795563		0.659623	0.00401207		-0.128178	0.667465	Zn-dependent exopeptidase
47	CC77DRAFT_1001608	6.278	8.335	7.559	4.366	4.71	4.82	6.893	2.193	5.171	4.105	4.238	5.45	6.382	4.414	4.613		-0.674069	0.0266243		-0.637068	0.0694517		-0.684803	0.106829		-0.524966	0.297515		-0.0107334	0.690733		0.112103	0.438769	hypothetical protein
48	CC77DRAFT_1001621	4.784	3.765	4.039	7.612	9.212	6.929	3.488	3.83	2.857	3.21	3.45	1.384	3.148	2.232	2.379		0.916061	0.000326232		-0.30702	0.762118		-0.646064	0.150571		-0.698106	0.0805136		-1.56212	3.2275e-07		-0.391086	0.155583	hypothetical protein
49	CC77DRAFT_1001643	0.956	2.383	1.107	0.13	0.275	0.088	3.191	0.272	1.389	0.317	0.198	0.178	0.595	1.047	0.654		-3.17285	3.69e-18		0.126072	0.403893		-2.68158	1.23018e-12		-0.953385	0.0312598		0.491268	0.174595		-1.07946	0.00281882	efflux pump protein
50	CC77DRAFT_1001646	1.489	3.17	2.204	1.287	1.351	0.99	3.533	0.519	1.452	1.962	0.93	1.91	2.088	1.269	1.121		-0.919665	0.0039236		-0.318359	0.459501		-0.515204	0.334569		-0.615985	0.214418		0.404461	0.0940213		-0.297626	0.602871	hypothetical protein
51	CC77DRAFT_1001717	0.978	2.813	1.24	0.094	0.361	0.141	1.991	0.311	0.998	0.951	0.373	4.497	1.803	1.594	1.26		-3.07746	3.39e-20		-0.608379	0.100181		0.210422	0.104341		-0.111444	0.504989		3.28788	6.26023e-25		0.496935	0.0220513	HET-domain-containing protein
52	CC77DRAFT_1001805	46.059	71.651	62.512	68.475	73.301	55.68	45.521	20.378	45.985	49.599	32.463	25.356	32.248	31.179	42.951		0.131756	0.428051		-0.687771	0.0613838		-0.746539	0.0638551		-0.760575	0.0632604		-0.878295	0.00470229		-0.0728039	0.985979	hypothetical protein
53	CC77DRAFT_1001824	8.249	29.097	24.33	1.568	1.59	1.956	43.156	12.461	23.009	3.178	4.816	4.64	11.32	9.481	10.698		-3.59219	1.34e-30		0.350297	0.0567907		-2.2874	1.8497e-12		-0.969403	0.0106262		1.30479	7.45082e-07		-1.3197	9.71e-06	PR-1-like protein
54	CC77DRAFT_1001860	51.065	49.781	47.301	69.668	60.986	64.728	46.419	46.775	45.187	71.284	50.744	77.131	51.179	47.203	49.063		0.399268	0.0777664		-0.0983835	0.623173		0.426891	0.0149753		-0.00685251	0.369824		0.0276231	0.643385		0.091531	0.670982	snare-like protein
55	CC77DRAFT_1001884	0	0	0	0	0	0	0	0	0	0	0	0	0	0	0		NA	1		NA	1		NA	1		NA	1		NA	1		NA	1	HET-domain-containing protein
56	CC77DRAFT_1001894	0.921	1.984	1.965	3.098	4.924	2.878	1.119	1.581	1.015	3.364	2.294	1.396	1.31	0.948	1.241		1.16233	8.19e-06		-0.39056	0.694635		0.53452	0.00403438		-0.476979	0.443888		-0.627815	0.0731059		-0.0864195	0.744417	Mis6-domain-containing protein
57	CC77DRAFT_1001916	155.402	176.652	152.199	246.349	189.746	245.718	125.404	91.818	116.392	219.176	218.469	191.685	160.822	152.392	174.126		0.493615	0.0299174		-0.537581	0.215164		0.378056	0.0164833		0.00916765	0.320646		-0.115559	0.966277		0.546749	0.0250519	26S proteasome-like protein regulatory subunit
58	CC77DRAFT_1001929	0.307	0.018	0.519	0.017	0.165	0.019	0.197	0.407	0.327	0.016	0.019	0.034	0.033	0.016	0.036		-2.07005	5.49e-07		0.141538	0.303023		-3.61257	3.53e-12		-3.31171	1.06433e-10		-1.54253	0.0309913		-3.45325	3.42e-13	putative alpha-L-rhamnosidase C
59	CC77DRAFT_1001936	163.412	200.633	177.822	227.346	199.548	221.914	134.632	104.475	132.907	185.862	171.737	166.61	140.757	148.41	161.225		0.259853	0.198622		-0.542582	0.21921		-0.0477967	0.434452		-0.266758	0.97597		-0.307649	0.485042		0.275824	0.225271	proteasome subunit alpha type-5
60	CC77DRAFT_1001940	0	0	0	0	0	0	0	0	0	0	0	0	0	0	0		NA	1		NA	1		NA	1		NA	1		NA	1		NA	1	hypothetical protein
61	CC77DRAFT_1001942	0	0	0	0	0	0	0	0	0	0	0	0	0	0	0		NA	1		NA	1		NA	1		NA	1		NA	1		NA	1	hypothetical protein
62	CC77DRAFT_1001962	1.489	2.53	1.417	1.583	0.78	1.686	2.213	1.269	1.855	2.468	1.452	2.738	1.7	1.707	1.612		-0.42498	0.298631		-0.0265164	0.531155		0.292543	0.0653602		-0.115146	0.594857		0.717523	0.00771221		-0.0886291	0.954981	mitochondrial carrier
63	CC77DRAFT_1001965	10.317	15.92	14.351	10.862	13.694	10.253	13.202	8.508	10.916	16.836	10.333	12.545	11.55	10.909	12.364		-0.221593	0.588312		-0.315031	0.683804		-0.0314056	0.434399		-0.221013	0.877321		0.190187	0.265503		0.0940184	0.566574	TRAF-type zinc finger protein
64	CC77DRAFT_1001998	1.122	1.593	1.471	2.966	2.776	1.608	2.428	2.024	1.531	2.092	0.79	1.548	1.603	0.869	1.13		0.812172	0.00188619		0.515297	0.0100518		0.0817344	0.313155		-0.216774	0.948756		-0.730438	0.0214424		-0.732071	0.0139251	hypothetical protein
65	CC77DRAFT_1002005	0.154	0.29	0.205	13.156	6.048	11.354	0.504	4.82	0.177	14.306	6.861	5.246	2.245	1.014	1.33		5.55719	1.7e-56		3.0834	1.92247e-23		5.34689	6.40257e-55		2.82189	1.68765e-18		-0.210302	0.637281		-0.261514	0.14827	hypothetical protein
66	CC77DRAFT_1002020	0.077	0.284	0	0.195	0.15	0.263	0.112	0.037	0.037	0.146	0.211	0.114	0.037	0.146	0		0.752072	0.0899271		-0.956696	0.296694		0.383728	0.231302		-0.980155	0.395522		-0.368344	0.655963		-0.023459	1	alpha/beta-hydrolase
67	CC77DRAFT_1002086	0	0	0	0.054	0	0	0	0.051	0.128	0	0	0	0	0	0.084		NA	0.131224		NA	0.000133436		NA	1		NA	0.0184479		NA	0.131224		-1.0915	0.144789	cytochrome P450
68	CC77DRAFT_1002152	0.05	0.211	0.024	0.38	1.095	0.199	0.291	0.048	0.096	0.19	0.082	0.124	0.024	0	0		2.55427	3.98e-11		0.610053	0.116322		0.474539	0.107453		-3.56986	0.000362814		-2.07973	3.58437e-07		-4.17991	7.71e-07	MFS transporter
69	CC77DRAFT_1002156	0	0	0	0.024	0.118	0.11	0	0.07	0.023	0.092	0.027	0	0	0.023	0		NA	4.27e-06		NA	0.00517031		NA	0.00276552		NA	0.504132		-1.08246	0.180993		-2.0156	0.123889	hypothetical protein
70	CC77DRAFT_1002249	12.201	11.307	12.225	19.575	24.55	20.54	7.665	14.553	7.768	12.704	11.314	12.655	12.465	11.405	10.568		0.855728	0.000610055		-0.252968	0.916208		0.0374612	0.308288		-0.0532557	0.480826		-0.818267	0.0090033		0.199712	0.527859	hypothetical protein
71	CC77DRAFT_1002285	63.41	12.023	47.979	25.77	28.308	11.181	27.651	27.923	36.923	19.348	9.093	28.337	67.676	41.286	36.667		-0.919234	0.000496667		-0.416004	0.364155		-1.12008	0.000201971		0.238815	0.121933		-0.200845	0.653386		0.654819	0.0134581	carbon-nitrogen hydrolase
72	CC77DRAFT_1002295	26.229	27.355	25.215	48.467	44.931	31.137	24.193	30.017	26.145	21.744	26.1	33.942	33.315	17.776	20.624		0.660302	0.00664523		0.0282105	0.294033		0.0536766	0.255776		-0.135902	0.723712		-0.606625	0.0741603		-0.164113	0.504358	hypothetical protein
73	CC77DRAFT_1002323	126.891	146.009	131.088	164.518	143.996	134.705	127.879	109.702	123.715	126.387	134.549	103.933	116.251	105.717	129.52		0.133707	0.434313		-0.161131	0.817139		-0.146934	0.657925		-0.200837	0.846628		-0.280641	0.605417		-0.0397058	0.983815	30S ribosomal protein S13
74	CC77DRAFT_1002385	6.547	5.179	6.517	9.726	14.251	10.511	4.878	4.887	3.48	4.392	4.684	1.864	5.034	3.645	4.244		0.918751	0.000325159		-0.461895	0.354993		-0.73773	0.0734674		-0.497402	0.312081		-1.65648	5.15234e-08		-0.0355068	0.949345	WD40 repeat-like protein
75	CC77DRAFT_1002412	8.849	9.016	9.158	12.143	14.164	14.741	4.878	6.706	6.611	19.615	15.308	12.555	10.815	7.342	7.837		0.603124	0.0119656		-0.570646	0.240619		0.813071	9.07821e-05		-0.0560092	0.503092		0.209947	0.212355		0.514637	0.0616962	cell division control protein Cdc6
76	CC77DRAFT_1002448	1.974	8.541	4.625	0.409	1.471	1.662	6.495	1.838	3.548	1.958	1.273	1.996	2.333	2.337	2.775		-2.09573	8.38e-11		-0.349709	0.553882		-1.53431	1.95649e-05		-1.02402	0.0114802		0.561419	0.0363817		-0.674313	0.0548658	cutinase precursor
77	CC77DRAFT_1002548	0.522	0.781	0.851	0.263	0.722	0.59	1.078	0.107	0.143	0.351	0.326	0.33	0.93	0.105	0.432		-0.451666	0.270917		-0.697763	0.0705011		-1.09695	0.0188737		-0.554149	0.322775		-0.645288	0.171146		0.143614	0.434418	GroES-like protein
78	CC77DRAFT_1002586	5.246	5.611	6.396	17.114	16.91	9.651	4.322	3.498	3.751	16.907	12.128	8.969	7.896	6.255	6.941		1.33996	3.17e-07		-0.576334	0.177558		1.1393	4.56173e-07		0.289849	0.0502667		-0.200656	0.807137		0.866182	0.00096335	UBC-like protein
79	CC77DRAFT_1002658	0.817	0.709	0.349	0.483	0.792	0.574	1.006	0.592	0.135	0.452	0.339	0.695	0.622	0.69	0.564		-0.0201454	0.889011		-0.113619	0.915824		-0.335456	0.762039		0.000769232	0.437889		-0.315311	0.535824		0.114388	0.554104	FAD-binding domain-containing protein
80	CC77DRAFT_1002686	22.307	23.576	19.696	44.27	40.856	36.927	14.728	16.049	15.152	32.908	26.608	31.864	23.597	26.844	22.105		0.896202	0.000293268		-0.513829	0.304482		0.478645	0.00709408		0.145662	0.129955		-0.417557	0.25189		0.659491	0.0106745	Pkinase-domain-containing protein
81	CC77DRAFT_1002736	22.553	29.855	22.846	25.485	24.523	29.791	28.783	16.313	14.927	41.847	39.546	42.89	23.832	15.235	22.596		0.0846024	0.512195		-0.326253	0.591023		0.723789	0.000233433		-0.287363	0.889502		0.639186	0.00450788		0.0388897	0.685765	hypothetical protein
82	CC77DRAFT_1002833	0.424	1.805	0.806	0.769	0.985	0.48	1.58	0.54	0.651	0.346	0.154	0.306	0.352	0.133	0.595		-0.442067	0.299265		-0.13129	0.866751		-1.91284	2.14031e-06		-1.49067	0.000271511		-1.47078	7.95283e-05		-1.35938	0.000137013	putative pantothenate transporter
83	CC77DRAFT_1002868	37.262	37.851	36.983	47.306	49.064	42.235	32.819	45.265	33.699	45.843	32.764	33.757	40.46	36.446	37.931		0.306245	0.161417		-0.004034	0.338905		0.00344509	0.37662		0.0348527	0.290679		-0.302799	0.478612		0.0388867	0.899484	hypothetical protein
84	CC77DRAFT_1002905	11.953	16.144	14.145	18.614	16.833	19	13.143	12.538	12.258	19.55	9.605	11.864	12.351	11.98	10.68		0.366174	0.090057		-0.154996	0.759052		-0.0423858	0.492668		-0.27087	0.964319		-0.40856	0.221606		-0.115873	0.738564	secretory pathway Sec39
85	CC77DRAFT_1002950	0.395	0.931	0.658	0.299	0.813	0.615	0.714	0.142	0.853	0.606	0.432	0.438	0.379	0.419	0.677		-0.200144	0.781525		-0.21526	0.956238		-0.426719	0.726677		-0.427697	0.729581		-0.226575	0.805032		-0.212437	0.761768	hypothetical protein
86	CC77DRAFT_1003060	0	0.067	0	0	0.031	0.036	0	0	0.061	0	0	0	0	0	0		0	1		-0.135352	1		NA	0.131224		NA	0.131224		NA	0.131224		NA	0.131224	hypothetical protein
87	CC77DRAFT_1003098	0.514	0.832	0.222	1.884	1.718	2.062	0.45	0.803	0.134	1.013	1.94	0.322	0.134	0.132	0.148		1.8529	3.2e-09		-0.176958	0.761768		1.06257	4.43036e-05		-1.92122	0.000393408		-0.790326	0.0592317		-1.74427	0.000186907	hypothetical protein
88	CC77DRAFT_1003114	24.142	62.616	41.596	1.952	6.954	2.869	23.525	15.299	26.487	7.337	9.235	20.434	24.328	27.124	17.696		-3.44633	2.41e-30		-0.97473	0.00579655		-1.7943	2.30684e-08		-0.892369	0.0237888		1.65203	1.93752e-10		0.0823615	0.606488	glycoside hydrolase
89	CC77DRAFT_1003124	0.527	0.552	0.577	0.399	0.409	0.239	0.178	0.227	0.228	0.249	0.202	0.026	0.253	0.174	0.167		-0.661441	0.0831262		-1.38743	0.00129968		-1.79564	3.9897e-05		-1.47917	0.000717967		-1.1342	0.0138541		-0.0917426	0.880268	FAD binding domain-containing protein
90	CC77DRAFT_1003130	0.263	0.828	0.501	0.93	1.435	0.522	0.953	0.283	0.474	0.652	0.468	0.162	0.285	0.186	0.278		0.858731	0.0034019		0.103156	0.430478		-0.312444	1		-1.0878	0.0302364		-1.17117	0.00243409		-1.19096	0.0029867	RmlC-like cupin
91	CC77DRAFT_1003249	6.418	8.438	8.125	8.123	8.445	5.69	4.847	8.446	5.115	10.567	8.937	6.207	5.697	5.134	5.042		-0.0461176	0.937061		-0.320109	0.899721		0.161944	0.127389		-0.533867	0.312687		0.208062	0.204139		-0.213758	0.39954	hypothetical protein
92	CC77DRAFT_1003316	0	0	0	0	0	0	0	0	0	0	0	0	0	0	0		NA	1		NA	1		NA	1		NA	1		NA	1		NA	1	HET-domain-containing protein
93	CC77DRAFT_1003329	7.159	11.709	11.963	12.475	13.571	9.44	8.126	6.256	9.512	22.77	14.938	5.35	10.924	6.731	7.331		0.202868	0.299109		-0.367733	0.593147		0.4819	0.00549096		-0.303262	0.831543		0.279031	0.114193		0.0644716	0.734911	hypothetical protein
94	CC77DRAFT_1003358	1.311	7.229	4.178	4.141	6.019	4.39	2.86	0.763	1.806	1.614	0.873	1.405	3.449	2.793	3.065		0.194147	0.263968		-1.22811	0.000406179		-1.70829	2.78954e-06		-0.450484	0.609101		-1.90244	2.72212e-09		0.77763	0.00286049	hypothetical protein
95	CC77DRAFT_1003397	0.02	0.021	0	0	0.058	0	0.019	0	0	0.019	0	0	0	0	0		0.500429	0.763599		-1.10962	0.695061		-1.10962	0.695061		NA	0.131224		-1.61005	0.466358		NA	0.504132	general substrate transporter
96	CC77DRAFT_1003399	0.037	0.368	0.229	0.037	0.34	0.126	0.214	0	0.035	0.017	0.081	0	0.035	0	0		-0.333924	0.599347		-1.34834	0.00316651		-2.69363	5.49609e-06		-4.17906	1.84612e-10		-2.3597	4.83053e-05		-2.83072	0.000439894	putative flavin-containing monooxygenase
97	CC77DRAFT_1003405	0.405	0.077	0	0.037	0	0.125	0.071	3.765	0.389	0.139	0.121	0.835	2.51	0.625	1.98		-1.57304	0.0152326		3.13185	1.56371e-20		1.18383	0.00218903		3.40763	1.24303e-21		2.75687	1.09236e-07		0.275783	0.75946	NAD(P)-binding protein
98	CC77DRAFT_1003426	0	0.016	0.043	0.015	0	0	0.014	0.072	0	0.028	0.016	0	0	0	0		-1.97575	0.123889		0.543622	0.300563		-0.423211	1		NA	0.0184479		1.55254	0.305004		NA	0.000807082	subtilisin-like serine protease PR1C
99	CC77DRAFT_1003454	8.062	9.369	25.217	1.317	3.138	2.815	12.501	14.47	16.734	1.469	1.236	1.634	4.485	2.059	2.833		-2.55245	1.47e-18		0.0353203	0.328444		-3.29704	1.0192e-25		-2.18528	1.34219e-12		-0.744593	0.0260752		-2.2206	2.07e-15	FAD-binding domain-containing protein
100	CC77DRAFT_1003472	0.011	0	0	0	0	0	0	0	0	0	0	0	0	0	0		NA	0.504132		NA	0.504132		NA	0.504132		NA	0.504132		NA	1		NA	1	S-adenosyl-L-methionine-dependent methyltransferase
101	CC77DRAFT_1003539	1.507	2.004	1.875	0.663	1.254	0.656	2.18	0.461	1.558	1.458	0.929	0.305	0.965	0.564	0.672		-1.06576	0.000500718		-0.359168	0.427337		-1.00054	0.00940504		-1.29106	0.000302451		0.065227	0.4824		-0.931887	0.00456242	MFS general substrate transporter
102	CC77DRAFT_1003543	1.887	0.044	0.559	0.212	0.244	0.095	7.807	13.943	0.765	0.237	0	0.165	26.776	3.477	8.62		-2.17602	4.39e-08		3.17667	2.58579e-27		-2.63088	9.87095e-10		3.96455	1.47667e-37		-0.454857	0.433062		0.787882	0.00926796	NmrA-like family protein
103	CC77DRAFT_1003561	0.182	0.867	0.595	1.466	1.349	1.348	0.798	0.501	0.271	1.104	0.618	0.915	0.194	0.342	0.128		1.34041	1.19e-06		-0.0664457	0.638268		0.681687	0.00162469		-1.30796	0.00348302		-0.658726	0.0500006		-1.24151	0.00080697	hypothetical protein
104	CC77DRAFT_1003564	18.629	13.604	23.419	4.551	7.534	6.018	10.68	13.964	14.562	5.954	4.57	5.621	10.126	9.963	8.812		-1.6202	7.75e-09		-0.505359	0.30794		-1.78535	8.07663e-09		-0.945314	0.00745542		-0.165141	0.856739		-0.439955	0.10156	S-adenosyl-L-methionine-dependent methyltransferase
105	CC77DRAFT_1003575	0	0	0	0	0	0	0.05	0.049	0	0	0	0	0	0	0		NA	1		NA	0.00973235		NA	1		NA	1		NA	1		NA	0.00973235	MFS general substrate transporter
106	CC77DRAFT_1003594	3.289	5.01	2.841	1.99	2.622	2.635	4.588	3.505	2.113	2.768	1.853	2.519	4.348	2.646	2.187		-0.620293	0.0589837		-0.126332	0.736971		-0.641753	0.159382		-0.279026	0.941935		-0.0214598	0.78612		-0.152694	0.685079	MFS general substrate transporter
107	CC77DRAFT_1003633	0.536	0.374	0.34	1.476	1.798	95.639	0.379	2.831	0.274	802.342	126.276	443.609	31.055	11.84	42.564		6.30616	6.2e-74		1.47882	2.97429e-08		10.1004	1.32636e-141		6.09523	1.03675e-71		3.79422	5.37077e-37		4.61642	7.15e-46	sialidase
108	CC77DRAFT_1003687	21	32.594	21.985	6.687	3.935	11.259	39.401	16.588	32.5	14.738	20.309	43.056	26.76	39.401	55.588		-1.78831	9.44e-10		0.227513	0.121463		0.0473925	0.249033		0.687853	0.000282449		1.8357	3.69791e-12		0.46034	0.0351439	hypothetical protein
109	CC77DRAFT_1003729	0	0	0	0	0	0	0	0	0	0	0	0	0	0	0		NA	1		NA	1		NA	1		NA	1		NA	1		NA	1	amidohydrolase
110	CC77DRAFT_1003736	0.992	2.178	1.708	1.477	1.579	1.765	1.39	0.654	1.406	0.958	0.723	0.838	1.724	1.402	1.818		-0.0169573	0.769952		-0.499693	0.310807		-0.953439	0.0190356		0.019389	0.308006		-0.936481	0.0048682		0.519082	0.0424953	hypothetical protein
111	CC77DRAFT_1003745	0	0	0	0	0	0	0	0	0	0	0	0	0	0	0		NA	1		NA	1		NA	1		NA	1		NA	1		NA	1	hypothetical protein
112	CC77DRAFT_1003746	0	0	0	0	0	0	0	0	0	0	0	0	0	0	0		NA	1		NA	1		NA	1		NA	1		NA	1		NA	1	NAD(P)-binding protein
113	CC77DRAFT_1003758	0.188	0.164	0.238	0.063	0.575	0.142	0.603	0.448	0.21	0.177	0.239	0.185	0.45	0.236	0.198		0.402759	0.284474		1.09578	0.00118578		0.02665	0.594312		0.583331	0.0554997		-0.376109	0.681371		-0.51245	0.203367	hypothetical protein
114	CC77DRAFT_1003768	1.81	2.565	2.212	1.432	2.49	1.164	2.857	1.1	1.422	2.251	0.877	1.46	1.777	1.143	1.323		-0.37309	0.273718		-0.292284	0.618653		-0.521756	0.278952		-0.634537	0.17025		-0.148666	0.846514		-0.342253	0.383327	hypothetical protein
115	CC77DRAFT_1003776	43.469	47.775	47.297	63.335	57.027	59.225	39.274	51.591	43.631	73.993	54.182	60.943	43.405	44.916	47.045		0.37437	0.0930753		-0.0427497	0.423333		0.448974	0.0104649		-0.0334476	0.410862		0.0746038	0.491137		0.00930215	0.963819	ubiquinone biosynthesis protein coq4, mitochondrial
116	CC77DRAFT_1003851	18.312	24.364	56.604	19.592	19.159	27.09	56.741	91.458	68.222	15.571	20.217	4.694	15.353	7.328	9.578		-0.592517	0.0460438		1.12427	2.83018e-07		-1.29422	0.000153052		-1.6218	1.87112e-07		-0.701706	0.0508102		-2.74607	7.53e-23	C6 zinc finger domain-containing protein
117	CC77DRAFT_1003854	1243.5	697.873	962.529	1934.7	2170.04	2063.05	565.848	777.039	856.462	813.252	641.455	379.493	511.338	471.066	403.11		1.08676	2.45e-05		-0.400915	0.523119		-0.662841	0.0914618		-1.06757	0.00143514		-1.7496	2.43127e-09		-0.666655	0.0113122	ribosomal protein S4e
118	CC77DRAFT_1003872	1.649	2.233	1.111	0.384	0.27	0.316	3.206	0.921	1.681	0.981	1.221	0.875	0.95	1.195	1.15		-2.36385	2.36e-12		0.218135	0.200636		-0.698382	0.16104		-0.599628	0.276171		1.66547	3.75121e-08		-0.817763	0.0168823	hypothetical protein
119	CC77DRAFT_1003885	0.699	0.733	0.853	0.264	0.36	0.495	1.728	0.501	0.881	0.948	0.096	0.323	0.504	0.535	0.553		-1.02998	0.00275239		0.44472	0.0574215		-0.741181	0.0659489		-0.521354	0.393573		0.288803	0.353461		-0.966074	0.00559847	hypothetical protein
120	CC77DRAFT_1003890	32.054	31.156	31.284	65.465	74.471	70.855	26.521	22.408	27.758	46.773	44.152	26.431	50.909	45.431	38.453		1.15752	5.27e-06		-0.301241	0.744091		0.312597	0.032961		0.512451	0.00463574		-0.844922	0.00859103		0.813692	0.00153021	phospho-2-dehydro-3-deoxyheptonate aldolase
121	CC77DRAFT_1003916	0.069	0.145	0.197	0.557	0	0.312	0.266	0.066	0.066	0	0	0.408	0.132	0.195	0.218		1.08022	0.0548156		-0.04637	1		-0.0105692	1		0.407118	0.395522		-1.09079	0.071762		0.453488	0.395522	hypothetical protein
122	CC77DRAFT_1003937	17.831	35.04	24.02	18.855	13.233	18.746	33.619	17.876	23.883	53.534	46.603	34.459	40.741	46.717	40.972		-0.597021	0.0664323		-0.0286712	0.512391		0.807749	4.46631e-05		0.740096	0.000130712		1.40477	1.63279e-08		0.768767	0.00142394	hypothetical protein
123	CC77DRAFT_1003942	1.496	2.289	1.282	1.751	3.479	1.118	3.435	1.944	0.977	2.343	2.225	3.835	2.615	2.623	2.272		0.32517	0.169433		0.326987	0.0756383		0.729773	0.000506006		0.567681	0.00321318		0.404602	0.0583657		0.240694	0.248869	hypothetical protein
124	CC77DRAFT_1003962	77.621	117.465	114.042	136.037	107.355	113.601	90.587	33.92	85.067	97.721	51.74	68.606	79.662	76.571	93.41		0.207691	0.272088		-0.560745	0.142908		-0.503433	0.299378		-0.308338	0.857998		-0.711124	0.0188799		0.252407	0.197236	S-formylglutathione hydrol
125	CC77DRAFT_1003963	75.533	68.251	71.963	113.029	111.196	93.694	66.393	68.307	45.371	50.987	47.541	22.194	42.572	34.976	38.679		0.559319	0.0203189		-0.260775	0.888755		-0.837652	0.0290127		-0.892395	0.0142465		-1.39697	4.14138e-06		-0.631621	0.0219647	RNA polymerase Rpb6
126	CC77DRAFT_1003971	46.995	56.581	59.294	97.536	97.118	84.326	51.806	74.202	58.19	97.229	96.64	50.183	64.366	48.374	57.94		0.776441	0.00152391		0.177537	0.0958888		0.583468	0.0014138		0.0675731	0.240419		-0.192973	0.889174		-0.109963	0.642584	Translin
127	CC77DRAFT_1003989	70.864	93.613	81.45	72.203	59.898	78.841	71.753	53.556	74.656	72.577	58.565	86.261	69.413	80.37	72.467		-0.221384	0.6134		-0.298483	0.761843		-0.177858	0.811015		-0.146047	0.655882		0.0435255	0.599734		0.152436	0.445895	camp-dependent protein kinase A
128	CC77DRAFT_1004018	1.146	0.667	0.242	0.257	0.493	0	3.071	1.095	0.489	0.36	0.278	0.628	0.611	0.12	0.805		-1.45418	0.0166013		1.17964	0.00186706		-0.698861	0.418006		-0.41996	0.741327		0.755315	0.199037		-1.5996	0.000518852	hypothetical protein
129	CC77DRAFT_1004029	150.94	485.256	237.416	127.305	113.609	78.352	371.542	263.059	261.311	111.941	117.161	222.029	175.814	199.618	231.75		-1.45223	7.06e-07		0.0363644	0.278773		-0.953446	0.0131886		-0.524864	0.411203		0.498788	0.0220289		-0.561228	0.0586073	hypothetical protein
130	CC77DRAFT_1004042	41.322	45.242	38.826	57.219	50.59	41.599	49.244	44.587	33.553	54.539	31.392	46.132	43.759	34.349	39.098		0.252835	0.223832		0.0227618	0.356016		0.074804	0.265731		-0.0973759	0.574595		-0.178031	0.751987		-0.120138	0.730778	hypothetical protein
131	CC77DRAFT_1004049	133.38	135.594	126.76	140.921	151.596	130.964	135.106	235.528	91.435	72.714	59.578	57.724	389.303	228.267	177.086		0.0977662	0.536933		0.223577	0.0572976		-1.05841	0.00217227		1.0058	4.25495e-06		-1.15618	0.000117723		0.782222	0.00547701	membrane-associated proteins in eicosanoid and glutathione metabolism
132	CC77DRAFT_1004083	1.926	2.752	1.055	0.471	0.565	0.198	5.967	0.948	1.121	0.991	1.085	1.668	3.306	1.65	1.846		-2.21595	3.51e-09		0.487187	0.0580807		-0.61471	0.274648		0.246669	0.0949577		1.60124	2.87333e-06		-0.240519	0.811381	hypothetical protein
133	CC77DRAFT_1004088	137.818	273.565	260.533	125.958	87.772	118.558	254.45	162.371	229.892	124.002	130.219	74.016	183.792	177.081	196.152		-1.01585	0.000568605		-0.0551553	0.549757		-1.03354	0.00516296		-0.270539	0.994357		-0.0176963	0.630922		-0.215384	0.55236	hypothetical protein
134	CC77DRAFT_1004091	1.121	2.348	1.633	1.378	0.61	7.255	3.411	1.104	1.748	6.441	55.592	5.488	1.009	1.221	2.03		0.857298	0.00048761		0.295791	0.116697		3.7262	2.40637e-41		-0.260209	0.955746		2.8689	1.32016e-26		-0.556	0.136976	hypothetical protein
135	CC77DRAFT_1004120	2125.83	1403.14	1733.44	3524.66	3834.97	3521.62	1180.69	1466.34	1568.18	1661.82	1410.85	833.115	1129.35	1013.85	983.725		1.04805	4.13e-05		-0.320117	0.735119		-0.430111	0.445858		-0.750979	0.0475117		-1.47816	6.39548e-07		-0.430862	0.105099	hypothetical protein
136	CC77DRAFT_1004130	719.665	903.695	800.487	881.623	808.481	828.049	667.786	530.026	669.898	528.166	453.513	556.623	468.355	524.717	498.076		0.0550673	0.611726		-0.376028	0.555253		-0.65596	0.121302		-0.700875	0.0965104		-0.711027	0.0239186		-0.324847	0.28938	EF-hand protein
137	CC77DRAFT_1004138	0.093	0.245	0.178	0.188	0.317	0.37	0.09	0.178	0.314	0.088	0.153	0.368	0.224	0.132	0.246		0.761912	0.0862264		0.173648	0.393607		0.239071	0.393607		0.222392	0.393607		-0.522841	0.404715		0.0487443	1	hypothetical protein
138	CC77DRAFT_1004153	0.473	0.198	0	0	0.183	0	0.456	0	0.273	0.625	0.207	0	0.091	0	0.1		-1.87447	0.0437615		0.119606	0.870841		0.310271	0.43304		-1.81274	0.0651459		2.18474	0.00320804		-1.93235	0.0292174	hypothetical protein
139	CC77DRAFT_1004168	4.09	11.105	6.547	2.938	3.482	2.643	8.529	3.651	4.7	2.962	1.92	3.869	3.511	4.516	3.942		-1.26242	2.5e-05		-0.36517	0.522559		-1.31296	0.000126124		-0.861182	0.0377096		-0.0505408	0.88424		-0.496012	0.149818	hypothetical protein
140	CC77DRAFT_1004191	187.102	292.588	201.334	145.007	159.58	141.36	247.621	178.503	165.894	95.681	87.853	336.359	147.395	103.35	115.731		-0.610833	0.0491116		-0.202065	0.951158		-0.389491	0.546752		-0.893987	0.0167224		0.221342	0.275279		-0.691922	0.0146859	hypothetical protein
141	CC77DRAFT_1004199	5.311	7.355	5.527	2.694	3.76	2.637	7.609	3.739	6.261	1.963	0.883	2.572	3.34	3.482	3.143		-1.00087	0.000837714		-0.0470705	0.606858		-1.74755	6.50325e-08		-0.868442	0.0282347		-0.746679	0.0181209		-0.821371	0.00693944	SGNH hydrolase
142	CC77DRAFT_1004231	2.528	0.883	0.301	0.212	0.204	0.119	0.813	0.201	0.809	0.795	1.036	1.35	2.022	1.985	1.443		-2.79459	9.89e-08		-1.02588	0.0309365		-0.222716	1		0.55406	0.0253606		2.57187	1.636e-07		1.57994	1.54e-05	hypothetical protein
143	CC77DRAFT_1004275	10.498	16.304	10.593	11.024	8.524	8.304	11.735	8.189	10.188	16.767	11.132	10.547	11.598	9.62	8.823		-0.425064	0.216452		-0.312507	0.735482		0.0399881	0.266273		-0.315913	0.851387		0.465053	0.0321806		-0.0034057	0.872136	hypothetical protein
144	CC77DRAFT_1004286	2.165	3.474	2.157	6.177	3.424	1.954	3.296	1.746	2.387	2.266	1.147	1.601	1.852	1.769	1.248		0.567711	0.0165139		-0.0695661	0.638078		-0.636772	0.153184		-0.679109	0.139725		-1.20448	6.0951e-05		-0.609543	0.0532867	hypothetical protein
145	CC77DRAFT_1004289	208.171	123.948	160.615	258.458	281.783	252.847	146.946	202.2	157.365	185.308	180.96	177.642	163.421	137.194	136.225		0.686672	0.00607313		0.0397846	0.299278		0.142559	0.172169		-0.173704	0.860905		-0.544113	0.118797		-0.213489	0.403229	RNA-binding domain-containing protein
146	CC77DRAFT_1004297	53.423	114.537	86.542	28.115	28.224	26.618	82.965	35.439	73.178	41.232	35.4	46.14	36.425	40.453	37.766		-1.61724	2.28e-08		-0.409715	0.417629		-1.0517	0.00344458		-1.15052	0.00116408		0.565546	0.0114966		-0.740801	0.0144933	hypothetical protein
147	CC77DRAFT_1004310	86.647	69.59	102.66	140.43	125.927	85.174	84.456	283.043	84.988	120.907	71.867	96.122	36.471	26.375	38.341		0.441274	0.0673911		0.805498	2.5197e-05		0.158172	0.176486		-1.35535	2.44306e-05		-0.283102	0.49653		-2.16085	4.73e-16	hypothetical protein
148	CC77DRAFT_1004315	129.697	140.504	139.19	153.453	154.569	156.877	111.176	76.234	102.524	100.031	84.879	69.782	94.898	97.062	103.47		0.183438	0.33593		-0.497755	0.260599		-0.684726	0.0982465		-0.470663	0.406878		-0.868164	0.00532234		0.0270918	0.758192	pyruvate dehydrogenase protein x component
149	CC77DRAFT_1004329	2130.69	1846.76	1935.89	1501.05	786.427	2169.61	1689.7	2492.98	2409.89	2457.14	2806.55	3732.5	1506.11	2261.69	1970.62		-0.407875	0.222937		0.156869	0.118164		0.605341	0.00157389		-0.0433219	0.425633		1.01322	3.36517e-05		-0.200191	0.457647	opsin-1
150	CC77DRAFT_1004357	0.742	1.597	0.745	0.374	0.718	0.187	1.55	0.512	0.712	0.855	0.315	2.721	1.266	0.776	0.434		-1.26979	0.000709908		-0.152835	0.973785		0.335338	0.0719297		-0.316791	0.918488		1.60512	9.64293e-07		-0.163956	0.859248	hypothetical protein
151	CC77DRAFT_1004367	10.12	20.286	13.12	10.134	11.507	8.303	10.54	8.127	9.011	9.754	5.933	5.566	6.478	8.775	8.117		-0.53961	0.104091		-0.653138	0.12885		-1.03421	0.00523744		-0.89722	0.0270261		-0.4946	0.171249		-0.244082	0.494852	hypothetical protein
152	CC77DRAFT_1004377	2.342	6.436	3.658	4.056	5.221	2.526	5.029	1.203	2.545	3.168	2.367	2.483	2.842	2.331	2.725		-0.0753689	0.931355		-0.502723	0.202352		-0.633208	0.208743		-0.654963	0.181524		-0.557839	0.119388		-0.152241	0.938433	alcohol oxidase
153	CC77DRAFT_1004379	32.299	27.866	30.603	26.527	33.695	30.073	42.55	57.63	38.776	57.757	47.297	45.368	61.686	57.124	51.501		-0.00753767	0.849825		0.614372	0.00118988		0.72876	0.00032414		0.907916	1.84962e-05		0.736298	0.00122823		0.293543	0.272839	DUF221-domain-containing protein
154	CC77DRAFT_1004389	42.744	36.502	34.106	39.099	22.009	46.032	58.421	83.087	38.227	72.001	163.771	79.77	58.685	92.117	141.34		-0.0813126	0.998211		0.665062	0.000567644		1.47702	6.8579e-11		1.36586	2.21674e-09		1.55833	1.58936e-10		0.700798	0.0077308	hypothetical protein
155	CC77DRAFT_1004390	0.078	0.082	0.037	0.04	0.076	0	0.265	0	0	0.148	0.129	0.193	0.264	0.074	0.041		-0.764071	0.482822		0.427797	0.558028		1.25447	0.0152326		0.944002	0.0696398		2.01854	0.00178809		0.516205	0.271184	hypothetical protein
156	CC77DRAFT_1004433	0.955	1.084	0.151	1.284	1.542	1.802	1.151	0.456	0.535	0.526	0.522	0.549	2.904	0.525	0.503		1.07946	0.00118567		-0.0319724	0.727632		-0.455567	0.699997		0.844332	0.00354996		-1.53502	0.000144856		0.876305	0.0103084	hypothetical protein
157	CC77DRAFT_1004449	2062.58	1771.21	2180.06	395.423	226.817	263.655	1606.16	814.226	1913.17	972.969	667.328	1679.15	1152.68	1225.02	1114.86		-2.76308	7.58e-22		-0.472736	0.26055		-0.857341	0.0126659		-0.784003	0.0400794		1.90574	5.10347e-13		-0.311267	0.356136	hypothetical protein
158	CC77DRAFT_1004483	15.9	29.205	16.865	13.436	16.821	8.787	23.119	5.312	13.901	7.499	3.88	14.577	11.381	10.255	11.947		-0.666469	0.0301268		-0.549821	0.129354		-1.2555	0.000142688		-0.883839	0.0233041		-0.589033	0.0538133		-0.334018	0.444793	class I alpha-mannosidase-like protein
159	CC77DRAFT_1004485	0.088	0.092	0	0	0.085	0	0.253	0	0	0.165	0	0.086	0	0	0		-1.08246	0.695061		0.49114	0.763599		0.47969	0.763599		NA	0.131224		1.56215	0.305004		NA	0.0677283	hypothetical protein
160	CC77DRAFT_1004490	1.067	2.469	1.735	0.135	0	0.352	3.774	0.637	1.238	0.629	0.389	1.008	1.75	1.341	0.797		-3.43608	2.5e-17		0.0999188	0.48403		-1.37944	0.000475253		-0.439048	0.586171		2.05664	6.5068e-07		-0.538967	0.203307	hypothetical protein
161	CC77DRAFT_1004498	23.622	26.306	23.27	33.046	35.239	31.852	26.277	19.847	23.018	25.418	14.082	19.483	23.021	18.565	15.954		0.452099	0.0503745		-0.0822419	0.635178		-0.311505	0.734506		-0.347239	0.705939		-0.763604	0.0124506		-0.264997	0.401983	Cwf15/Cwc15 cell cycle control protein
162	CC77DRAFT_1004518	3.524	0.462	1.299	0.533	0.427	0.598	1.742	0.715	0.93	0.582	1.059	0.391	1.522	0.706	0.696		-1.76221	1.06e-07		-0.641895	0.0702586		-1.379	0.000284144		-0.85396	0.0246782		0.383205	0.139941		-0.212065	0.701045	hypothetical protein
163	CC77DRAFT_1004548	0.82	0.312	0.355	2.029	2.093	1.603	0.719	0.925	0.644	1.616	1.14	0	0.572	0.491	0.55		1.94487	6.18e-08		0.621682	0.0384988		0.890171	0.00495119		0.117342	0.507403		-1.0547	0.00884658		-0.504341	0.234845	hypothetical protein
164	CC77DRAFT_1004556	205.21	315.899	258.401	103.93	110.379	85.804	253.455	103.629	233.955	94.318	92.547	129.683	198.917	180.809	232.994		-1.37706	1.39e-06		-0.399314	0.409217		-1.30014	9.48519e-05		-0.34734	0.753156		0.0769185	0.458135		0.0519746	0.60609	hypothetical protein
165	CC77DRAFT_1004557	41.508	35.394	33.04	193.88	164.785	71.124	34.106	53.162	36.281	32.831	24.186	26.057	34.932	26.756	34.707		1.96689	2.32e-13		0.168341	0.105263		-0.404274	0.499488		-0.189712	0.863615		-2.37116	5.74638e-16		-0.358053	0.15625	integral membrane protein
166	CC77DRAFT_1004565	0.342	0	0	0.086	0	0.193	0	0	0.082	0	0	0	0	0	0		-0.293731	1		-2.0603	0.123889		NA	0.00973235		NA	0.00973235		NA	0.0352187		NA	0.504132	hypothetical protein
167	CC77DRAFT_1004591	0	0	0	0	0	0	0	0	0	0	0	0	0	0	0		NA	1		NA	1		NA	1		NA	1		NA	1		NA	1	hypothetical protein
168	CC77DRAFT_1004610	17.126	19.918	16.634	12.407	13.994	10.195	20.89	13.382	17.401	11.908	6.016	10.82	14.098	11.561	13.121		-0.552645	0.0707203		-0.0549203	0.590963		-0.90107	0.0105799		-0.469018	0.41292		-0.348425	0.330086		-0.414098	0.178825	hypothetical protein
169	CC77DRAFT_1004615	0.48	1.257	0.602	0.352	0.254	0.395	0.968	0.552	0.367	0.442	0.441	0.624	1.257	0.904	0.828		-1.22445	0.000224304		-0.309797	0.749196		-0.634212	0.245678		0.353771	0.0236716		0.590237	0.0219778		0.663568	0.009182	Pkinase-domain-containing protein
170	CC77DRAFT_1004633	8167.29	615.432	5468.24	9560.45	14445	14409.4	2473.77	14579.3	8808.28	13568.3	20659.8	4135.53	14421.2	14391.1	17682.9		1.4306	1.25e-07		0.859735	2.10839e-05		1.42868	1.16398e-09		1.70602	5.11269e-12		-0.00192421	0.43643		0.846286	0.00428147	hypothetical protein
171	CC77DRAFT_1004638	0	0	0	0	0	0	0	0	0	0	0	0	0	0	0		NA	1		NA	1		NA	1		NA	1		NA	1		NA	1	hypothetical protein
172	CC77DRAFT_1004644	0	0	0	0	0	0	0	0	0	0	0	0	0	0	0		NA	1		NA	1		NA	1		NA	1		NA	1		NA	1	phosphoglycerate mutase-like protein
173	CC77DRAFT_1004645	0	0	0	0	0	0	0	0	0	0	0	0	0	0	0		NA	1		NA	1		NA	1		NA	1		NA	1		NA	1	acetyl-CoA synthetase-like protein
174	CC77DRAFT_1004654	0.054	0.395	0.103	0	0.939	0.305	0.104	0.103	0.103	0.407	0.118	0.053	0.207	0.051	0		1.17225	0.00542461		-0.8324	0.43304		0.0664012	0.590649		-1.0973	0.232746		-1.10585	0.0438015		-0.264897	0.845438	hypothetical protein
175	CC77DRAFT_1004662	0	0	0	0	0	0	0	0	0	0	0	0	0	0	0		NA	1		NA	1		NA	1		NA	1		NA	1		NA	1	hypothetical protein
176	CC77DRAFT_1004665	6.635	16.043	7.231	7.665	14.006	5.265	15.699	11.215	6.859	9.147	7.13	8.05	12.196	8.709	6.396		-0.151044	0.844848		0.175291	0.131142		-0.298021	0.983457		-0.131626	0.580794		-0.146977	0.980748		-0.306917	0.346976	hypothetical protein
177	CC77DRAFT_1004697	0	0	0	0	0	0	0	0	0	0	0	0	0	0	0		NA	1		NA	1		NA	1		NA	1		NA	1		NA	1	hypothetical protein
178	CC77DRAFT_1004700	0	0	0	0	0	0	0.06	0	0.059	0.058	0	0	0.059	0.058	0		NA	1		NA	0.131224		NA	0.504132		NA	0.131224		NA	0.504132		-0.024453	1	NAD(P)-binding protein
179	CC77DRAFT_1004710	20.877	37.111	24.945	14.869	17.766	10.271	25.606	7.774	19.337	17.366	8.97	16.109	12.68	15.459	15.046		-0.950767	0.00136904		-0.653678	0.0700294		-0.966352	0.00717329		-0.941416	0.0144527		-0.0155848	0.775893		-0.287738	0.521767	P-loop containing nucleoside triphosphate hydrolase protein
180	CC77DRAFT_1004715	2.459	2.031	2.5	1.984	3.062	2.434	2.006	1.195	1.092	1.179	1.244	2.008	2.603	2.078	2.221		0.0977458	0.587912		-0.703306	0.0511702		-0.65766	0.113389		-0.018278	0.437241		-0.755406	0.0201729		0.685028	0.00633964	hypothetical protein
181	CC77DRAFT_1004718	4.008	4.026	2.241	3.626	8.044	2.386	6.337	2.092	2.975	3.664	2.485	4.643	4.522	2.102	2.396		0.452048	0.0723293		0.150402	0.305121		0.0708239	0.291684		-0.187939	0.87704		-0.381224	0.350618		-0.338341	0.392117	peptidase C15, pyroglutamyl peptidase I-like protein
182	CC77DRAFT_1004721	3.935	4.613	1.016	2.624	3.553	0.755	5.404	2.422	2.433	2.706	1.677	1.841	2.882	1.76	2.391		-0.464342	0.194427		0.101204	0.344075		-0.619772	0.233641		-0.443474	0.549048		-0.15543	0.960091		-0.544678	0.121607	hypothetical protein
183	CC77DRAFT_1004724	8.657	1.58	1.25	35.812	19.361	11.233	2.955	2.463	3.035	6.606	6.86	3.548	6.07	2.52	4.819		2.53131	1.13e-18		-0.442467	0.316665		0.56672	0.00679064		0.2232	0.166794		-1.96459	9.5824e-11		0.665666	0.0159726	hypothetical protein
184	CC77DRAFT_1004727	0.058	0	0	0	0	0	0.112	0	0	0.218	0.063	0	0.111	0	0.122		NA	0.504132		0.949374	0.695061		2.27645	0.0482187		2.00621	0.123889		NA	0.00276552		1.05683	0.24735	hypothetical protein
185	CC77DRAFT_1004729	2.888	3.482	2.778	24.936	10.137	5.239	6.621	2.344	2.713	2.285	1.392	1.776	3.966	1.961	2.816		2.13968	5.45e-15		0.352265	0.0769782		-0.746406	0.0703424		-0.065328	0.53918		-2.88609	1.59536e-21		-0.417593	0.256018	hypothetical protein
186	CC77DRAFT_1004731	112.613	117.999	186.756	181.492	110.662	159.18	229.429	89.334	143.046	88.66	100.318	26.44	88.558	76.024	111.995		0.112875	0.49779		0.145976	0.284797		-0.954181	0.0103737		-0.593639	0.177868		-1.06706	0.000761445		-0.739615	0.0159566	peptidyl-prolyl cis-trans isomerase D
187	CC77DRAFT_1004753	4.433	4.923	4.978	69.302	48.514	55.506	6.926	40.994	3.574	60.378	39.352	37.49	22.3	16.705	16.821		3.59594	4.59e-34		1.84496	1.22632e-14		3.25898	2.69405e-31		1.9615	2.15942e-14		-0.336964	0.385536		0.116533	0.967863	hypothetical protein
188	CC77DRAFT_1004762	0	0	0	0	0	0	0.174	0	0	0.042	0	0	0	0	0		NA	1		NA	0.0184479		NA	0.504132		NA	1		NA	0.504132		NA	0.0184479	DnaJ-domain-containing protein
189	CC77DRAFT_1004774	0.049	0	0	0.099	0	0	0.048	0	0	0	0	0	0.142	0.046	0		1.01465	0.695061		-0.0297473	1		NA	0.504132		1.93988	0.123889		NA	0.131224		1.96963	0.123889	hypothetical protein
190	CC77DRAFT_1004777	6.043	8.345	7.28	8.985	10.962	9.689	5.559	5.64	6.069	11.368	7.905	10.812	7.982	5.562	5.781		0.451785	0.0499442		-0.327465	0.760097		0.473478	0.00852512		-0.165098	0.759334		0.0216936	0.643176		0.162367	0.524626	hypothetical protein
191	CC77DRAFT_1004780	1.625	0.828	0.752	1.063	1.191	0.795	2.753	1.804	0.464	0.704	0.624	0.649	1.265	0.496	0.787		-0.0719882	0.948386		0.64765	0.00941997		-0.697011	0.148547		-0.330959	0.730478		-0.625023	0.140261		-0.978609	0.00320575	hypothetical protein
192	CC77DRAFT_1004782	60.311	67.584	69.488	58.165	54.593	56.297	82.55	56.702	69.173	85.317	87.94	79.998	68.073	72.199	67.382		-0.223505	0.567295		0.0785306	0.296312		0.359593	0.0210268		0.0731839	0.219855		0.583098	0.00716844		-0.00534667	0.846423	NAD(P)-binding protein
193	CC77DRAFT_1004812	593.396	831.798	565.027	355.233	205.976	505.976	754.987	452.766	584.063	683.089	658.887	1306.77	745.946	850.48	769.192		-0.899118	0.00303683		-0.151506	0.847184		0.412383	0.0129089		0.249288	0.0495062		1.3115	2.72836e-07		0.400795	0.0750117	hypothetical protein
194	CC77DRAFT_1004828	7.062	17.13	15.966	2.519	2.116	2.253	11.591	2.982	11.911	4.969	3.242	16.269	7.867	8.97	11.434		-2.54353	2.5e-17		-0.600566	0.112926		-0.714084	0.0698701		-0.506365	0.399429		1.82945	4.75276e-11		0.0942019	0.460354	GroES-like protein
195	CC77DRAFT_1004835	0	0.053	0.048	0	0	0	0	0	0	0.095	0	0	0	0	0.159		NA	0.131224		NA	0.131224		-0.0883559	1		0.654671	0.566598		NA	0.131224		NA	0.0352187	hypothetical protein
196	CC77DRAFT_1004836	12.463	16.992	11.187	10.757	7.874	8.499	17.336	10.852	12.304	15.404	9.415	27.001	24.843	27.101	23.723		-0.583082	0.0644924		-0.0053345	0.455956		0.350538	0.0308078		0.896693	1.4042e-05		0.93362	0.000192899		0.902027	0.000286619	hypothetical protein
197	CC77DRAFT_1004846	0.213	0.261	0	0.143	0.241	0.04	0.583	0.068	0.171	0.402	0.155	0.14	0.205	0.1	0.15		-0.160823	1		0.794251	0.0485399		0.556272	0.0910498		-0.0590205	0.72897		0.717094	0.0776987		-0.853272	0.104739	hypothetical protein
198	CC77DRAFT_1004892	7.283	10.215	9.704	2.713	4.233	4.441	9.511	6.531	3.98	3.171	1.103	19.772	6.778	5.279	6.379		-1.25633	6.54e-05		-0.442127	0.388796		-0.177916	0.990781		-0.561187	0.282077		1.07841	0.000184536		-0.11906	0.850812	hypothetical protein
199	CC77DRAFT_1004895	0.591	0.31	0.056	0.358	0.744	0.201	0.399	0.226	0.17	0.167	0.129	0.175	0.057	0.056	0.374		0.445246	0.276806		-0.267564	0.916303		-1.02279	0.136265		-0.974597	0.178479		-1.46804	0.00763247		-0.707033	0.24525	pectate lyase-like protein
200	CC77DRAFT_1004915	4.075	8.738	4.366	1.769	1.647	1.772	7.289	2.295	4.819	2.673	2.508	9.365	5.156	6.026	3.898		-1.7274	1.17e-08		-0.254277	0.778136		-0.240024	0.959408		-0.18801	0.700321		1.48737	4.00028e-08		0.0662671	0.505552	cytochrome P450
201	CC77DRAFT_1004922	3.7	11.195	8.084	3.237	5.083	5.215	6.227	2.2	6.596	5.413	4.582	5.396	9.787	6.474	7.562		-0.763621	0.0174044		-0.613143	0.132566		-0.578229	0.28156		0.0520391	0.227647		0.185392	0.281152		0.665182	0.00672381	hypothetical protein
202	CC77DRAFT_1004931	0	0.037	0	0.072	0	0	0	0	0.034	0.034	0.039	0.07	0.034	0	0.038		0.960472	0.695061		-0.121991	1		1.95042	0.0775917		0.960472	0.695061		0.989946	0.410629		1.08246	0.695061	hypothetical protein
203	CC77DRAFT_1004937	0.077	0	0	0	0	0	0	0	0	0	0	0	0	0	0		NA	0.504132		NA	0.504132		NA	0.504132		NA	0.504132		NA	1		NA	1	hypothetical protein
204	CC77DRAFT_1004979	7.097	3.392	1.54	1.13	1.929	0.564	3.843	1.13	1.315	1.997	1.157	1.105	3.347	3.343	7.94		-1.73126	3.63e-08		-0.935844	0.00426468		-1.49793	1.85765e-05		0.282413	0.0748793		0.23333	0.289596		1.21826	4.51e-06	hypothetical protein
205	CC77DRAFT_1005011	1.443	0.585	0.31	0	0.09	0	0.359	0	0.268	0.044	0	0.596	0.491	0.438	0.049		-4.69921	1.26e-15		-1.89874	5.12494e-06		-1.86913	1.96838e-05		-1.25737	0.00673722		2.83007	5.49328e-05		0.641369	0.0824465	hypothetical protein
206	CC77DRAFT_1005026	23.45	5.446	29.343	25.956	15.009	20.882	6.541	79.809	61.33	25.2	26.956	10.371	11.045	4.001	4.343		0.086718	0.698475		1.34242	1.38592e-09		0.102494	0.244668		-1.58675	1.66634e-07		0.0157757	0.516576		-2.92916	1.56e-26	mannose-binding lectin
207	CC77DRAFT_1005031	163.778	152.955	218.498	40.859	25.265	53.591	145.382	65.068	286.647	148.198	104.995	51.076	109.608	92.324	87.527		-2.16056	3.49e-14		-0.106634	0.760433		-0.814814	0.0279942		-0.886803	0.0137163		1.34574	6.70438e-08		-0.780168	0.00594859	citrate synthase-like protein
208	CC77DRAFT_1005036	1.295	0.255	0.77	1.225	1.49	0.642	2.499	1.006	0.622	2.597	1.593	2.394	1.788	1.144	2.048		0.533048	0.150131		0.830969	0.0109822		1.50484	1.30827e-06		1.10202	0.000278569		0.971792	0.00121909		0.271052	0.270711	hypothetical protein
209	CC77DRAFT_1005078	23.825	21.048	15.687	35.072	37.646	32.483	23.85	18.245	17.165	20.138	11.277	19.446	12.929	13.24	10.777		0.796711	0.0013139		-0.0313066	0.525304		-0.251805	0.87421		-0.712947	0.0833262		-1.04852	0.000351421		-0.68164	0.0187761	mitochondrial carrier
210	CC77DRAFT_1005101	2.363	0.177	0.054	0	0.436	0.064	1.302	0.269	2.268	0.212	0.123	0	3.078	0	0.296		-2.37518	5.38e-08		0.565552	0.0452557		-2.95295	4.53623e-09		0.379281	0.164315		-0.577767	0.506146		-0.186271	0.594526	hypothetical protein
211	CC77DRAFT_1005107	0.184	0.077	0	0.037	1.571	0.376	0.213	0.141	0.071	0.765	0.121	0.109	0.389	0.139	0.078		2.92629	6.11e-11		0.703413	0.16273		1.93065	1.72837e-05		1.21527	0.00898184		-0.995644	0.0125659		0.511855	0.275179	zf-PARP-domain-containing protein
212	CC77DRAFT_1005109	200.901	280.887	103.477	122.378	248.018	196.847	475.508	682.23	167.499	427.741	474.938	527.137	377.047	432.865	506.899		-0.0451231	0.84844		1.17909	4.90038e-08		1.28867	5.9737e-09		1.16989	6.98937e-08		1.33379	4.96835e-08		-0.0092021	0.965869	putative oxidoreductase
213	CC77DRAFT_1005113	0.62	0.605	0.206	47.726	25.303	10.861	0.835	1.185	0.222	1.32	1.057	1.18	2.05	0.353	0.745		5.8734	2.13e-70		0.647763	0.00207585		1.31364	1.27897e-07		1.13741	4.53701e-06		-4.55977	9.62665e-47		0.489649	0.121402	hypothetical protein
214	CC77DRAFT_1005126	19.855	12.614	14.458	51.946	51.335	40.186	15.084	15.736	13.937	29.266	29.601	15.763	17.875	11.781	14.199		1.61223	1.02e-09		-0.0683049	0.582902		0.669337	0.000641324		-0.0976769	0.652947		-0.942891	0.00318528		-0.029372	0.938939	hypothetical protein
215	CC77DRAFT_1005129	45.304	65.803	49.119	114.478	83.04	38.456	57.012	32.794	58.071	28.023	20.644	26.098	30.148	25.331	23.797		0.55852	0.017686		-0.115711	0.734211		-1.09967	0.00150178		-1.01515	0.00474513		-1.65819	1.47732e-08		-0.899442	0.00165375	hypothetical protein
216	CC77DRAFT_1005130	6.276	1.239	0.563	0.275	0.617	0.154	3.685	0.956	1.31	0.343	0.796	1.345	4.017	4.37	2.301		-2.94912	1.1e-17		-0.440866	0.177448		-1.70133	1.0681e-06		0.403922	0.0354447		1.24778	0.00017133		0.844788	0.000623948	hypothetical protein
217	CC77DRAFT_1005131	125.517	67.969	45.812	18.792	19.23	24.943	170.129	213.207	95.952	42.718	62.15	97.992	287.373	328.903	161.556		-1.92619	1.38e-11		1.00208	5.03923e-06		-0.238324	0.941621		1.70065	1.89416e-12		1.68786	8.6078e-11		0.698566	0.0078122	hypothetical protein
218	CC77DRAFT_1005170	0.359	0	0	0.052	0.398	0	0.396	0	0.049	0.048	0.168	0.101	0.049	0.048	0.054		0.325941	0.749754		0.309821	0.749754		-0.179501	1		-1.24944	0.226014		-0.505442	0.739936		-1.55926	0.0743355	hypothetical protein
219	CC77DRAFT_1005174	1.486	2.335	2.827	0.535	0.103	0.721	2.149	1.419	2.343	0.901	0.348	1.151	1.528	0.6	1.23		-2.29037	4.39e-08		-0.169518	0.940508		-1.46989	0.0005563		-0.985318	0.0324663		0.820489	0.0531558		-0.8158	0.0265882	hypothetical protein
220	CC77DRAFT_1005176	1.188	0.57	0.283	0.749	0.767	0.448	1.241	1.939	0.19	0.233	0.162	0.098	0.238	0	0		-0.0554813	1		0.723472	0.00407682		-2.04962	2.75704e-05		-3.10024	2.56747e-09		-1.99414	2.54131e-05		-3.82372	1.46e-16	hypothetical protein
221	CC77DRAFT_1005182	1.464	0.593	0.158	0.067	0.741	0.075	1.412	0.095	0.192	0.282	0.218	0.295	0.415	0.188	0.316		-1.32682	0.000213008		-0.382621	0.259113		-1.47828	0.000413965		-1.26917	0.00235915		-0.151459	1		-0.886549	0.055222	hypothetical protein
222	CC77DRAFT_1005202	29.923	18.346	45.593	56.354	183.843	70.915	40.992	71.854	91.68	123.796	115.033	24.869	54.022	30.518	43.037		1.72882	2.03e-10		1.12367	4.35362e-07		1.49027	2.58512e-10		0.442755	0.0160389		-0.238547	0.87819		-0.680916	0.00755316	hypothetical protein
223	CC77DRAFT_1005209	10.252	16.432	13.632	17.916	21.958	11.87	14.235	5.436	9.704	13.404	5.115	11.388	9.289	6.177	7.276		0.360039	0.104943		-0.456764	0.279163		-0.430869	0.421297		-0.825993	0.0335105		-0.790908	0.00795529		-0.36923	0.296746	hypothetical protein
224	CC77DRAFT_1005236	0.83	1.336	0.809	1.695	5.038	0.825	1.66	0.503	0.874	0.458	0.199	0.439	0.797	0.362	0.469		1.34511	9.98e-07		0.0297572	0.539699		-1.44064	0.000124175		-0.869789	0.0422055		-2.78576	9.82573e-18		-0.899546	0.00813688	hypothetical protein
225	CC77DRAFT_1005247	113.138	145.254	155.027	95.813	87.759	87.81	132.945	145.125	137.567	53.292	47.64	103.343	102.91	97.726	94.148		-0.60728	0.0441161		0.00771939	0.342564		-1.01709	0.00293009		-0.487946	0.372376		-0.409812	0.224977		-0.495666	0.0693068	1,3-beta-glucan synthase component GLS2
226	CC77DRAFT_1005252	104.231	119.522	105.715	71.394	62.132	97.6	123.824	147.774	131.174	166.146	189.557	293.995	209.877	249.201	195.245		-0.511459	0.110294		0.289825	0.0417131		0.979631	5.04742e-06		0.989865	3.29587e-06		1.49109	4.37e-09		0.70004	0.00722927	hypothetical protein
227	CC77DRAFT_1005257	10.039	8.719	8.229	14.039	32.325	14.384	8.141	19.38	9.58	9.609	7.479	10.917	10.264	2.762	2.404		1.17057	7.49e-06		0.459193	0.00486128		0.0534198	0.30913		-0.806527	0.0244855		-1.11715	0.000237933		-1.26572	6.91e-07	hypothetical protein
228	CC77DRAFT_1005267	19.917	29.432	25.773	26.028	26.195	22.678	22.59	18.543	21.326	18.461	8.947	24.799	17.371	12.507	14.006		-0.00425049	0.773506		-0.266326	0.883317		-0.524992	0.241187		-0.77554	0.0490451		-0.520742	0.0871996		-0.509214	0.071207	hypothetical protein
229	CC77DRAFT_1005285	105.449	119.084	85.721	161.158	152.983	79.939	140.049	123.051	92.485	69.502	87.28	23.012	105.727	86.157	83.309		0.345039	0.123265		0.196745	0.114487		-0.787105	0.0682285		-0.173006	0.770273		-1.13214	0.000514296		-0.369751	0.204258	zinc finger-containing protein
230	CC77DRAFT_1005302	0.786	1.31	1.496	1.045	1.869	0.971	1	0.307	0.652	0.404	0.195	0.634	0.652	0.875	0.603		0.113127	0.572486		-0.87467	0.0230917		-1.54261	7.91386e-05		-0.753934	0.124791		-1.65574	2.3328e-06		0.120736	0.48914	hypothetical protein
231	CC77DRAFT_1005351	17.585	37.781	17.773	4.778	4.06	6.058	31.755	8.824	15.148	10.416	8.16	10.213	23.133	17.018	16.418		-2.29572	9.41e-15		-0.392264	0.376303		-1.34512	8.30435e-05		-0.370629	0.736359		0.950593	0.000130825		0.0216352	0.589781	hypothetical protein
232	CC77DRAFT_1005378	3.798	7.007	4.845	7.772	5.784	4.113	8.733	3.497	5.6	6.412	3.55	3.906	5.522	3.034	4.235		0.175058	0.328104		0.188144	0.178623		-0.174403	0.778501		-0.291034	0.908716		-0.349461	0.368182		-0.479178	0.144961	hypothetical protein
233	CC77DRAFT_1005384	111.372	56.75	110.672	130.721	76.829	131.186	66.579	62.547	76.002	121.726	220.004	33.163	74.05	71.574	84.547		0.280962	0.214941		-0.442675	0.348624		0.427279	0.00738083		-0.276493	0.821144		0.146318	0.175962		0.166182	0.465251	general substrate transporter
234	CC77DRAFT_1005405	1.995	2.212	1.059	0.503	0.781	1.347	2.406	2.126	0.995	0.977	0.923	2.118	4.053	1.989	2.023		-1.0011	0.00347203		0.0697891	0.322532		-0.39023	0.635465		0.614967	0.00307814		0.610866	0.0273447		0.545178	0.0480996	hypothetical protein
235	CC77DRAFT_1005425	18.961	27.068	21.906	25.131	30.273	21.307	24.386	18.349	17.283	20.079	11.748	28.982	15.425	11.391	12.938		0.175278	0.343481		-0.17876	0.888795		-0.15987	0.812486		-0.773055	0.0515762		-0.335149	0.340472		-0.594295	0.0383107	MFS general substrate transporter
236	CC77DRAFT_1005434	4.36	7.227	6.506	11.753	14.082	10.389	4.015	3.483	4.638	8.398	4.435	6.035	4.011	3.407	3.475		1.00151	6.01e-05		-0.576139	0.207506		0.0605099	0.272165		-0.73203	0.0799647		-0.941004	0.00164637		-0.155892	0.637778	hypothetical protein
237	CC77DRAFT_1005446	75.034	117.809	57.294	3.938	6.8	17.836	137.154	70.38	102.771	48.781	34.036	98.914	104.232	137.392	103.356		-3.12994	1.01e-25		0.310968	0.0534165		-0.460914	0.407165		0.463794	0.00477289		2.66903	9.76294e-22		0.152826	0.365964	NAD(P)-binding protein
238	CC77DRAFT_1005451	85.882	103.702	85.109	130.474	125.348	99.919	80.937	62.325	65.212	121.398	91.671	87.901	76.648	59.914	72.924		0.373007	0.0926578		-0.397953	0.488534		0.1318	0.153987		-0.390966	0.597364		-0.241208	0.653467		0.00698636	0.858301	Pkr1-domain-containing protein
239	CC77DRAFT_1005453	10.064	11.825	11.117	11.042	15.205	9.079	9.239	6.677	7.655	6.648	2.992	4.09	6.427	4.339	4.777		0.0980021	0.549571		-0.485715	0.293604		-1.2654	9.38556e-05		-1.08646	0.00164894		-1.3634	2.82359e-06		-0.600748	0.0363158	hypothetical protein
240	CC77DRAFT_1005464	6.408	11.639	9.285	8.774	12.618	8.619	13.511	7.463	11.133	10.216	5.153	8.17	8.313	6.374	5.61		0.1349	0.412576		0.232297	0.102356		-0.215538	0.938604		-0.429325	0.531504		-0.350438	0.333941		-0.661621	0.0247417	cysteine proteinase
241	CC77DRAFT_1005473	1.246	1.216	0.859	60.501	307.33	9.097	2.279	1.231	1.155	2.756	2.255	0.889	1.65	0.567	1.087		6.82653	4.06e-85		0.490259	0.0321774		0.829097	0.000360818		-0.00740404	0.508537		-5.99743	1.28175e-68		-0.497663	0.15815	hypothetical protein
242	CC77DRAFT_1005505	0.898	0.439	0.285	0	0.29	0.068	0.577	0.743	0.115	0.056	0	0.354	0.517	0.056	0.315		-2.17974	2.67e-05		-0.176723	1		-1.98408	0.000185422		-0.869142	0.12739		0.195664	0.852914		-0.692419	0.114327	hypothetical protein
243	CC77DRAFT_1005518	10.315	16.849	11.068	13.772	14.056	15	13.267	7.585	9.806	16.027	7.63	19.739	8.108	8.814	6.29		0.163774	0.334029		-0.318517	0.67415		0.182781	0.128017		-0.71991	0.101749		0.0190078	0.760261		-0.401393	0.228073	hypothetical protein
244	CC77DRAFT_1005543	0.69	0.362	0.798	0.149	0.334	0.112	0.666	3.817	0.758	0.14	0.108	0.146	0.947	0.418	0.364		-1.63656	0.000143504		1.50232	2.47785e-08		-2.23126	1.1627e-05		-0.0975874	0.82534		-0.594694	0.404477		-1.5999	2e-07	carbonic anhydrase
245	CC77DRAFT_1005550	49.004	61.226	52.047	65.176	68.942	66.029	42.851	26.035	39.973	45.039	39.142	24.003	42.8	44.913	45.301		0.302601	0.15114		-0.575998	0.156164		-0.584971	0.226581		-0.28688	0.919108		-0.887573	0.00502361		0.289117	0.184954	F1-ATP synthase assembly protein
246	CC77DRAFT_1005574	6.385	2.269	2.355	6.412	2.452	6.305	3.31	2.472	5.076	8.729	2.86	27.476	9.344	6.546	17.315		0.462443	0.0627843		-0.019925	0.569437		1.82719	2.67771e-12		1.59272	1.02404e-10		1.36475	5.46124e-07		1.61264	2.69e-09	FAD/NAD(P)-binding domain-containing protein
247	CC77DRAFT_1005578	81.662	31.153	46.402	52.649	36.348	66.129	55.062	96.074	35.899	38.891	36.841	22.274	48.591	36.354	36.634		-0.0375539	0.984027		0.232314	0.0765392		-0.700052	0.0685557		-0.3891	0.483552		-0.662499	0.0473194		-0.621414	0.0148857	hypothetical protein
248	CC77DRAFT_1005581	103.631	115.53	92.497	108.828	84.15	120.282	106.259	125.82	99.53	194.846	238.668	172.173	167.784	181.193	168.053		0.00739682	0.725862		0.0895194	0.199065		0.958609	4.32191e-06		0.730284	0.000215058		0.951212	4.32453e-05		0.640765	0.0138575	P-loop containing nucleoside triphosphate hydrolase protein
249	CC77DRAFT_1005583	0.609	1.191	0.348	0.246	0.039	0.092	1.292	0.078	0.273	0.191	0.133	0.2	0.39	0.115	0.128		-2.51036	2.71e-08		-0.386662	0.414913		-2.03536	1.24035e-05		-1.76272	0.000127901		0.475002	0.367028		-1.37606	0.00258979	HET-domain-containing protein
250	CC77DRAFT_1005588	49.221	49.752	46.541	77.029	62.698	82.879	44.043	45.137	68.371	62.183	68.266	48.443	51.969	45.556	69.905		0.613335	0.00979108		0.114661	0.188055		0.297931	0.0361128		0.2024	0.0920387		-0.315404	0.508232		0.0877391	0.695968	Cdc25 family phosphatase-like protein Ibp1
251	CC77DRAFT_1005595	0.024	0.05	0	0	0.023	0	0	0	0	0.045	0	0.024	0.023	0.068	0.025		-1.68589	0.305004		NA	0.0352187		-0.100929	1		0.648528	0.239306		1.58496	0.305004		NA	0.00276552	hypothetical protein
252	CC77DRAFT_1005604	0.183	0	0	0.184	0.059	0	0	0.291	0.058	0.057	0.133	0	0.058	0.115	0		0.409113	0.801815		0.931383	0.144789		0.0541558	1		-0.0810716	1		-0.354957	1		-1.01245	0.19931	hypothetical protein
253	CC77DRAFT_1005613	0.943	2.611	0.961	0.34	0.196	0	0.909	0.45	1.228	0.318	0.368	3.12	1.81	2.157	1.42		-3.07442	5.81e-12		-0.803446	0.0979178		-0.24645	1		0.254756	0.078191		2.82797	2.293e-11		1.0582	0.000821529	hypothetical protein
254	CC77DRAFT_1005624	8.944	10.312	8.385	8.986	10.495	8.89	8.439	6.789	7.734	10.557	5.331	9.859	8.621	8.427	7.443		0.0376072	0.676872		-0.267562	0.853557		-0.102405	0.673751		-0.174558	0.762018		-0.140013	0.827008		0.0930034	0.614826	hypothetical protein
255	CC77DRAFT_1005628	4.85	10.742	5.423	4.866	2.73	4.074	7.583	4.241	4.891	10.199	7.255	10.028	9.716	8.883	8.951		-0.848615	0.00670307		-0.330276	0.667659		0.387068	0.0129424		0.390633	0.0109672		1.23568	9.28073e-07		0.720909	0.00294882	Rad4-domain-containing protein
256	CC77DRAFT_1005632	2.613	3.806	2.363	0.975	2.253	0.799	8.318	1.848	3.111	2.761	3.343	3.22	3.011	2.634	2.975		-1.12484	0.000209075		0.596308	0.00976629		0.0863995	0.185061		-0.0268617	0.392876		1.21124	1.65329e-06		-0.623169	0.0852196	MFS multidrug transporter-like protein
257	CC77DRAFT_1005636	2.438	0.551	0.25	1.832	3.264	1.732	1.775	3.608	0.459	3.608	2.953	0.825	1.216	0.766	1.613		1.07591	0.000178227		0.850914	0.000143688		1.18924	1.59113e-06		0.150443	0.255019		0.11333	0.316793		-0.700471	0.00911719	hypothetical protein
258	CC77DRAFT_1005643	97.968	56.935	61.115	151.709	121.741	133.185	73.289	150.108	83.418	126.321	115.697	87.716	80.841	68.152	62.905		0.912583	0.000312842		0.506217	0.00348659		0.610151	0.0017344		-0.0277816	0.465603		-0.302432	0.520063		-0.533999	0.0302735	DUF580-domain-containing protein
259	CC77DRAFT_1005690	67.389	79.449	78.345	102.648	73.347	85.04	74.584	105.101	80.861	126.377	117.984	94.28	109.346	107.126	107.449		0.213145	0.27302		0.21044	0.0732427		0.588659	0.00151143		0.524544	0.00347118		0.375513	0.0563926		0.314104	0.242231	hypothetical protein
260	CC77DRAFT_1005694	0.806	0.844	0.531	0.25	0.24	0.211	1.853	1.184	0.952	0	0.068	0.367	0.298	0.35	0.457		-1.6375	0.000412709		0.871037	0.00204651		-2.3259	1.51289e-05		-0.980943	0.0856302		-0.688399	0.372631		-1.85198	2.65e-06	hypothetical protein
261	CC77DRAFT_1005707	11.83	13.684	15.802	14.518	20.129	15.501	6.501	7.714	8.122	8.279	7.945	4.153	8.527	6.483	6.735		0.279492	0.202073		-0.887265	0.0173656		-1.01976	0.0050556		-0.926017	0.011132		-1.29925	2.61319e-05		-0.0387517	0.894277	hypothetical protein
262	CC77DRAFT_1005711	1.043	0.237	0.345	1.097	1.01	0.77	0.831	0.087	0.261	0.898	2.131	0.447	1.741	0.214	0.287		0.824126	0.0137921		-0.462876	0.278246		1.09699	6.57928e-05		0.464347	0.0784006		0.272863	0.136982		0.927223	0.00433737	hypothetical protein
263	CC77DRAFT_1005721	2.837	3.963	1.8	1.371	1.431	1.004	6.442	3.106	2.723	2.62	3.942	4.894	4.483	3.452	4.299		-1.17606	0.000458493		0.512844	0.0165901		0.413695	0.0165924		0.508488	0.00706872		1.58976	1.72099e-08		-0.00435664	0.768873	hypothetical protein
264	CC77DRAFT_1005785	163.026	166.741	137.598	151.191	130.36	148.706	185.261	109.356	152.143	149.124	102.259	189.133	182.651	183.543	165.303		-0.119351	0.869462		-0.0650497	0.643761		-0.0853553	0.612092		0.185512	0.0987803		0.0339958	0.654725		0.250562	0.230592	kinase-like protein
265	CC77DRAFT_1005812	45.004	59.72	36.624	11.509	13.272	17.986	74.402	34.709	37.236	28.641	16.885	63.835	46.286	55.886	36.549		-1.72468	2.23e-09		0.0501417	0.404407		-0.370153	0.565111		-0.0270653	0.355051		1.35453	2.16509e-07		-0.077207	0.928374	hypothetical protein
266	CC77DRAFT_1005824	0.264	0	0	0.133	0.128	0	0.382	0.379	0.127	0	0	0	0	0	0		-0.0164881	1		1.75002	0.0292174		NA	0.131224		NA	0.131224		NA	0.131224		NA	0.000241628	hypothetical protein
267	CC77DRAFT_1005828	61.824	58.919	42.188	45.616	45.039	48.541	64.914	26.513	54.642	65.376	37.366	120.49	57.802	69.748	52.501		-0.227143	0.564334		-0.157611	0.985169		0.454283	0.0136608		0.144144	0.130477		0.681426	0.0053095		0.301756	0.134841	ABC1-domain-containing protein
268	CC77DRAFT_1005898	0.737	0.297	0.324	0.114	0.549	0.385	0.93	1.138	0.218	0.267	2.232	0.559	0.926	0.374	1.315		-0.373845	0.451895		0.751342	0.0120287		1.1711	8.45549e-05		0.945327	0.00239807		1.54495	3.15473e-06		0.193986	0.60144	hypothetical protein
269	CC77DRAFT_1005901	0.299	0	0.142	0.05	0.097	0.056	0.048	0	0.048	0.141	0.054	0.246	0.144	0.376	0.315		-1.1193	0.106901		-2.19967	0.00846923		0	0.884231		0.920998	0.0297974		1.1193	0.106901		3.12067	1.62e-06	hypothetical protein
270	CC77DRAFT_1005918	74.478	3.81	9.356	31.382	172.714	35.378	13.9	6.82	6.723	73.179	9.866	17.525	12.414	9.898	4.969		1.45014	3.41e-07		-1.67522	1.28418e-08		0.198473	0.350247		-1.68376	5.4389e-08		-1.25167	1.48676e-05		-0.00854167	0.803098	hypothetical protein
271	CC77DRAFT_1005938	2.529	7.026	4.353	3.496	2.944	3.539	4.467	1.71	3.628	2.948	1.553	2.213	3.655	2.49	3.774		-0.478948	0.190089		-0.504325	0.268286		-1.05067	0.00477515		-0.487648	0.456234		-0.571723	0.0822586		0.016677	0.718814	hypothetical protein
272	CC77DRAFT_1005946	0.847	2.935	2.542	0.263	0.189	0.664	3.016	0.062	1.001	0.061	0.071	0.578	0.563	0.491	1.167		-2.5025	1.45e-10		-0.632622	0.0789166		-3.15495	2.27597e-13		-1.50963	0.000202198		-0.652446	0.309073		-0.877006	0.0468462	hypothetical protein
273	CC77DRAFT_1005969	4.419	5.154	3.808	4.794	4.522	2.077	6.353	4.142	5.202	5.269	3.099	2.794	4.082	1.885	2.9		-0.232038	0.571035		0.230303	0.137299		-0.26159	0.945375		-0.593668	0.229448		-0.0295521	0.778451		-0.823971	0.00765576	hypothetical protein
274	CC77DRAFT_1005982	2242.06	2403.62	2267.6	4013.68	3174.19	3416.11	2144.77	2623.31	2289.76	3417.88	3439.45	3898.32	2678	2882.64	3083.56		0.617164	0.00925879		0.0298572	0.29011		0.637653	0.000888008		0.322363	0.0297151		0.0204893	0.591454		0.292505	0.252492	translationally controlled tumor-associated
275	CC77DRAFT_1005985	11.2	17.756	14.993	14.022	15.387	18.407	15.35	7.26	11.54	8.417	5.24	6.082	7.855	7.085	6.95		0.121663	0.422483		-0.363945	0.499991		-1.15478	0.00074011		-1.00556	0.00574881		-1.27644	1.3167e-05		-0.641614	0.0368709	DUF185-domain-containing protein
276	CC77DRAFT_1006029	62.003	64.065	68.962	86.164	74.973	83.024	60.609	63.599	68.512	91.011	68.598	101.646	88.189	99.902	82.688		0.324137	0.136774		-0.0171898	0.413571		0.421763	0.0150744		0.47342	0.00641259		0.0976259	0.46111		0.49061	0.0527891	kinase-like protein
277	CC77DRAFT_1006064	52.372	57.423	49.784	49.599	48.105	41.828	58.025	41.487	51.396	53.765	40.803	65.921	69.232	57.833	56.082		-0.193675	0.64196		-0.0806015	0.637379		0.00820361	0.371143		0.198731	0.0924392		0.201878	0.253437		0.279333	0.219946	hypothetical protein
278	CC77DRAFT_1006091	0.051	0.108	0.049	0.052	0	0.117	0.099	0	0.049	0.146	0.225	0.152	0.346	0.146	0.163		-0.29956	1		-0.490986	0.801815		1.33023	0.0171802		1.65491	0.00296771		1.62979	0.0125776		2.1459	0.000804721	NAD(P)-binding protein
279	CC77DRAFT_1006106	4.694	8.758	4.685	6.044	9.389	5.488	7.878	3.318	3.737	8.065	5.842	7.6	5.313	3.704	4.184		0.206016	0.27456		-0.280432	0.709626		0.24587	0.0594688		-0.458289	0.497125		0.0398545	0.562534		-0.177857	0.76494	hypothetical protein
280	CC77DRAFT_1006107	8.354	20.948	23.099	3.941	6.522	2.871	28.545	12.191	17.835	3.254	3.59	4.753	5.906	4.621	5.214		-1.97448	9.92e-12		0.160592	0.211222		-2.17584	1.05929e-11		-1.73507	9.23745e-08		-0.201358	0.830471		-1.89566	7.95e-11	pectin methylesterase
281	CC77DRAFT_1006112	51.051	89.412	71.489	7.287	6.319	24.874	68.975	22.609	56.262	45.237	39.173	96.071	43.494	82.412	86.259		-2.46156	5.64e-17		-0.519642	0.185423		-0.231891	0.968386		0.0014491	0.273771		2.22967	2.9023e-16		0.521091	0.0160363	Dehydroquinate synthase-like protein
282	CC77DRAFT_1006118	27.515	29.591	39.73	37.265	25.377	22.634	58.327	25.552	29.46	25.229	25.475	10.322	18.148	13.752	29.244		-0.183404	0.644407		0.227029	0.16451		-0.666119	0.131278		-0.663333	0.112593		-0.482716	0.230166		-0.890362	0.00304402	U-box domain-containing protein
283	CC77DRAFT_1006123	0.961	0.432	0.131	0.277	0.432	0.039	0.828	0	0.264	0.583	0.263	0.914	0.89	0.388	0.579		-1.02675	0.00924002		-0.48089	0.223283		0.207713	0.280536		0.285111	0.152049		1.23447	0.000432015		0.766001	0.00742569	hypothetical protein
284	CC77DRAFT_1006137	52.866	73.333	57.715	72.801	62.416	70.649	63.519	43.957	56.213	83.04	65.991	72.633	47.629	55.95	60.906		0.162674	0.344663		-0.168074	0.865787		0.269343	0.0494199		-0.161075	0.685301		0.106669	0.413024		0.00699865	0.805247	hypothetical protein
285	CC77DRAFT_1006143	36.625	47.998	38.298	27.564	31.228	27.136	46.174	20.334	30.192	31.601	24.361	41.691	27.992	25.844	26.646		-0.516531	0.098735		-0.346144	0.502513		-0.331995	0.720803		-0.610993	0.183587		0.184536	0.284277		-0.26485	0.510605	hypothetical protein
286	CC77DRAFT_1006144	2.062	0.63	0.245	0.867	0.583	0.584	0.497	0.164	0.165	1.054	0.564	0.339	0.743	0.324	0.725		-0.530024	0.229849		-1.83013	9.59627e-05		-0.5857	0.314376		-0.712773	0.189902		-0.0556759	1		1.11736	0.0109638	hypothetical protein
287	CC77DRAFT_1006164	17.956	21.139	21.753	31.436	33.596	28.832	17.526	14.2	16.416	38.666	29.204	32.62	22.32	23.443	23.645		0.625362	0.00916064		-0.337914	0.644667		0.72377	0.000328198		0.189892	0.0949926		0.0984081	0.420495		0.527806	0.0321562	exodeoxyribonuclease 1
288	CC77DRAFT_1006172	47.708	69.093	46.654	35.602	29.43	40.193	62.496	43.935	49.481	74.611	46.308	97.967	75.886	84.088	74.197		-0.635416	0.0430184		-0.0681615	0.573918		0.421286	0.0136382		0.518669	0.00297408		1.0567	2.53367e-05		0.58683	0.0152353	glycoside hydrolase
289	CC77DRAFT_1006190	28.527	46.05	30.328	55.996	45.43	40.011	43.631	48.127	28.62	40.366	29.224	27.488	100.8	43.224	49.985		0.431076	0.0520625		0.198488	0.0894037		-0.111867	0.576236		0.88704	2.9087e-05		-0.542943	0.114349		0.688552	0.0112738	hypothetical protein
290	CC77DRAFT_1006224	167.737	84.909	203.869	158.708	172.288	280.694	88.026	274.131	196.086	171.363	157.842	89.367	93.23	78.94	74.46		0.422138	0.0775109		0.290231	0.030908		-0.125186	0.730938		-0.888314	0.0107431		-0.547325	0.115631		-1.17854	3.86e-06	hypothetical protein
291	CC77DRAFT_1006234	1.541	2.076	1.545	3.248	3.385	3.085	1.274	0.315	1.11	1.999	1.625	3.499	1.559	1.737	1.305		0.912729	0.000439489		-0.935505	0.00857449		0.464555	0.0132424		-0.165983	0.733473		-0.448174	0.203302		0.769522	0.00315993	hypothetical protein
292	CC77DRAFT_1006243	0.851	1.486	0.472	0.483	0.567	0.622	1.539	0.508	0.851	0.535	0.388	1.468	0.987	0.902	0.991		-0.748482	0.0347881		0.045001	0.446693		-0.232442	0.958162		0.0360122	0.265895		0.516039	0.055448		-0.00898878	0.734928	exo-beta 1,3 glucanase
293	CC77DRAFT_1006246	74.1	37.856	82.902	27.801	36.464	28.914	138.175	175.212	107.224	64.82	69.004	38.34	65.176	67.195	66.891		-1.06435	0.000104414		1.11006	7.83131e-07		-0.17864	0.857356		0.0322434	0.346068		0.885707	9.01848e-05		-1.07782	6.03e-05	hypothetical protein
294	CC77DRAFT_1006251	24.849	29.172	27.727	27.18	26.694	21.664	25.411	29.303	24.803	21.451	31.388	37.276	24.973	21.689	24.294		-0.113981	0.865804		-0.0399201	0.434275		0.140584	0.128488		-0.204259	0.863837		0.254565	0.135864		-0.164339	0.557182	hypothetical protein
295	CC77DRAFT_1006269	23.99	34.417	25.749	18.632	24.33	17.803	25.72	13.617	24.043	21.914	9.789	24.665	18.7	18.028	14.429		-0.469826	0.141913		-0.409038	0.425973		-0.57819	0.173961		-0.718134	0.0877621		-0.108364	0.894231		-0.309096	0.365884	seven-hairpin glycosidase
296	CC77DRAFT_1006327	178.806	218.557	171.228	295.085	275.751	244.137	150.238	128.011	136.154	185.812	143.694	154.485	138.478	122.318	141.914		0.519361	0.0245339		-0.456357	0.384046		-0.232411	0.957445		-0.49765	0.361263		-0.751772	0.0167655		-0.0412931	0.97979	EF-hand
297	CC77DRAFT_1006330	27.566	263.511	44.493	184.639	81.338	184.369	71.255	219.004	21.121	127.001	103.495	80.197	57.416	84.425	104.569		0.42442	0.0175837		-0.107937	0.196652		-0.111124	0.310827		-0.445553	0.777559		-0.535544	0.107178		-0.337615	0.125375	hypothetical protein
298	CC77DRAFT_1006336	0.365	1.223	0.486	0.405	0.389	0.124	1.231	0.244	0.14	0.482	0.479	0.396	0.245	0.275	0.423		-1.17585	0.00444814		-0.360882	0.533208		-0.611995	0.398544		-1.13709	0.0207991		0.563855	0.0744909		-0.776204	0.100748	hypothetical protein
299	CC77DRAFT_1006345	3.786	7.068	7.107	7.047	5.867	4.559	8.1	4.077	4.229	9.934	7.262	25.342	3.37	5.026	4.825		-0.0397403	0.884159		-0.130644	0.866218		1.24388	8.43083e-08		-0.442036	0.550278		1.28362	7.36396e-07		-0.311392	0.440729	acid protease
300	CC77DRAFT_1006357	653.531	491.26	784.873	721.698	455.367	769.799	802.834	3038.19	1055.16	1000.98	1512.04	1016.69	976.704	1061.92	1222.57		0.0128024	0.778597		1.34331	7.74609e-10		0.871202	2.47505e-05		0.757048	0.00020263		0.8584	0.000150804		-0.58626	0.0121806	hypothetical protein
301	CC77DRAFT_1006366	0.403	0	0	0	0	0.114	0	0	0	0	0.22	0	0.193	0	0		-1.82175	0.123889		NA	0.00973235		-0.873276	0.600627		-1.06218	0.410629		0.94847	0.466358		NA	0.131224	hypothetical protein
302	CC77DRAFT_1006382	29.289	19.329	33.452	49.264	59.185	32.496	25.72	25.616	22.795	29.388	16.334	13.493	28.427	16.641	18.101		0.780205	0.00240064		-0.146778	0.825753		-0.470892	0.298877		-0.377638	0.52322		-1.2511	2.4849e-05		-0.23086	0.402871	hypothetical protein
303	CC77DRAFT_10064	0.566	1.821	1.096	0.886	0.889	1.039	1.902	0.989	1.05	1.105	0.747	0.712	3.506	0.993	1.811		-0.307708	0.531175		0.178231	0.174258		-0.441934	0.605946		0.85731	8.62315e-05		-0.134226	0.941514		0.679078	0.00941387	chromate ion transporter-like protein
304	CC77DRAFT_1006419	5.406	3.362	6.19	10.046	8.68	8.069	2.091	4.792	2.512	6.777	3.224	3.904	3.706	2.479	2.286		0.841047	0.00105879		-0.670952	0.141518		-0.105314	0.784774		-0.820313	0.0237901		-0.94636	0.00142643		-0.149361	0.451586	hypothetical protein
305	CC77DRAFT_1006432	4.858	8.205	5.878	63.24	121.749	22.296	9.996	14.172	4.763	15.309	8.109	8.177	6.178	6.477	7.573		3.45203	3.28e-33		0.611104	0.00094012		0.738184	0.000274878		0.0948412	0.172005		-2.71385	4.45873e-20		-0.516263	0.0538578	hypothetical protein
306	CC77DRAFT_1006445	0.742	1.555	0.53	0.094	0.584	0	1.387	0.665	0.312	0.175	0.659	0.366	0.534	0.35	0.978		-2.05991	5.06e-07		-0.258042	0.872512		-1.23624	0.013549		-0.602419	0.359431		0.823677	0.0239997		-0.344377	0.483885	hypothetical protein
307	CC77DRAFT_1006452	30.168	39.617	36.866	34.877	30.833	35.877	22.864	17.032	26.893	23.377	20.455	15.883	24.592	27.871	30.098		-0.0701817	0.964227		-0.675215	0.0873409		-0.836732	0.0307197		-0.369365	0.687515		-0.766551	0.0169203		0.30585	0.186521	citrinin biosynthesis oxydoreductase-like protein CtnB
308	CC77DRAFT_1006468	49.609	65.263	49.016	68.811	72.877	60.511	45.516	34.092	36.309	40.629	28.952	35.215	44.336	36.777	41.061		0.303066	0.149361		-0.499618	0.286337		-0.645127	0.131701		-0.423773	0.530108		-0.948192	0.00169572		0.0758451	0.651377	hypothetical protein
309	CC77DRAFT_1006481	229.64	150.862	150.261	238.503	216.853	273.43	159.925	172.795	208.229	328.626	256.025	314.281	167.997	190.22	160.102		0.457427	0.0515592		0.0274248	0.345623		0.760144	0.000271825		-0.0342275	0.4461		0.302717	0.125914		-0.0616523	0.872837	TPR repeat protein-like protein
310	CC77DRAFT_1006495	38.068	27.812	27.222	51.844	44.85	31.244	36.455	53.984	27.765	50.729	33.704	45.091	46.965	30.499	34.244		0.458561	0.0560969		0.344395	0.0245825		0.476335	0.0101079		0.262848	0.0671737		0.0177746	0.636074		-0.0815463	0.695715	hypothetical protein
311	CC77DRAFT_1006502	90.637	149.513	113.173	109.2	84.813	84.922	131.794	68.897	117.027	127.1	125.282	122.841	105.763	108.897	100.117		-0.341059	0.348032		-0.153241	0.861924		0.0867606	0.174459		-0.166658	0.694631		0.427819	0.0365364		-0.0134167	0.821846	yippee-domain-containing protein
312	CC77DRAFT_1006556	25.89	33.804	27.359	14.788	10.363	15.443	22.255	11.9	20.856	22.92	26.209	40.496	32.973	33.551	31.553		-1.10063	0.000179951		-0.662174	0.0791783		0.0420072	0.267888		0.172021	0.103881		1.14263	4.18644e-06		0.834195	0.000749881	NAD(P)-binding protein
313	CC77DRAFT_1006560	22.566	36.068	26.659	19.808	21.902	23.322	50.952	23.091	37.483	66.324	61.909	62.765	65.483	68.875	51.726		-0.391278	0.264612		0.386881	0.0325671		1.16306	1.17941e-07		1.12545	2.39806e-07		1.55434	7.57031e-10		0.738574	0.00196158	HIT-like protein
314	CC77DRAFT_1006562	3.241	4.835	3.816	2.77	3.192	3.358	3.338	2.309	4.957	1.503	0.841	2.22	2.742	1.087	2.027		-0.35159	0.359575		-0.165383	0.834214		-1.38162	0.000110152		-1.022	0.00755143		-1.03003	0.0015001		-0.856621	0.00437884	hypothetical protein
315	CC77DRAFT_1006563	9.018	8.636	8.617	12.675	14.318	11.172	6.167	4.308	7.309	7.984	7.152	4.226	6.352	5.084	5.61		0.538779	0.0264612		-0.562891	0.185047		-0.440243	0.48632		-0.624038	0.157374		-0.979022	0.00219041		-0.0611466	0.944957	hypothetical protein
316	CC77DRAFT_1006587	75.636	23.972	9.331	1.177	1.131	2.511	24.769	7.249	23.867	20.59	6.636	267.404	51.439	79.843	64.966		-4.49864	1.51e-41		-0.962988	0.0016649		1.43538	1.38874e-08		0.849157	7.49063e-05		5.93403	9.53192e-66		1.81214	3.66e-12	hypothetical protein
317	CC77DRAFT_1006626	131.111	93.066	83.624	182.893	152.366	147.181	106.189	132.444	87.222	145.319	94.362	166.376	108.517	105.342	94.885		0.648352	0.00800217		0.0822322	0.229011		0.399684	0.0237862		0.00441318	0.365351		-0.248667	0.544593		-0.077819	0.783593	ARM repeat-containing protein
318	CC77DRAFT_1006641	39.169	62.733	51.819	57.318	69.84	48.92	40.122	27.949	32.128	38.57	29.758	45.664	34.054	30.932	36.81		0.1959	0.298434		-0.617446	0.128983		-0.431382	0.487719		-0.594633	0.213088		-0.627282	0.0509152		0.0228128	0.775196	hypothetical protein
319	CC77DRAFT_1006647	0.12	0.251	0	0.121	0.116	0	2.079	0.229	0	0.339	0.916	0	0.805	0.451	0.757		-0.646532	0.763599		2.63715	6.81862e-06		1.7582	0.00266187		2.43986	1.49744e-05		2.40473	0.00157015		-0.197296	1	hypothetical protein
320	CC77DRAFT_1006672	6.651	34.462	16.816	5.288	9.554	4.34	15.468	8.536	10.551	8.215	6.44	6.251	8.578	6.028	7.784		-1.59453	6.29e-08		-0.745391	0.0588885		-1.47037	2.0717e-05		-1.37143	7.77791e-05		0.124164	0.329986		-0.62604	0.0374077	hypothetical protein
321	CC77DRAFT_1006690	1.265	4.261	2.494	0.547	0.788	1.228	2.092	1.209	2.603	0.938	0.198	0.802	0.347	0.426	0.381		-1.64577	1.1e-05		-0.44191	0.54339		-2.04903	6.10349e-07		-2.79696	9.06519e-11		-0.403265	0.443873		-2.35505	6.37e-09	hypothetical protein
322	CC77DRAFT_1006709	135.085	67.818	109.924	160.606	137.1	135.732	141.998	273.797	146.218	152.769	188.939	86.899	200.978	178.272	182.012		0.470461	0.0557466		0.845238	3.70291e-05		0.45429	0.00877752		0.843309	7.47472e-05		-0.0161702	0.559985		-0.00192912	0.890898	DnaJ-domain-containing protein
323	CC77DRAFT_1006727	4.451	2.488	1.638	10.058	7.473	2.419	4.007	1.758	2.45	4.535	1.817	2.75	3.362	2.013	1.314		1.21784	1.23e-05		-0.0622125	0.807487		0.0857105	0.364622		-0.358683	0.633166		-1.13213	0.000277836		-0.29647	0.470285	hypothetical protein
324	CC77DRAFT_1006734	57.79	47.93	55.369	94.454	98.477	101.586	48.657	40.708	52.939	91.751	93.065	46.443	54.075	52.235	51.213		0.870493	0.000522835		-0.178882	0.918633		0.521652	0.00379947		-0.0322955	0.442246		-0.348841	0.462899		0.146586	0.495924	mediator of RNA polymerase II transcription subunit 10
325	CC77DRAFT_1006747	0.91	0.871	0.565	0	0.038	0.045	2.404	0.491	0.76	0.149	0.346	1.092	0.684	1.044	0.542		-4.82095	7.91e-17		0.639668	0.0207827		-0.563901	0.355458		-0.0475107	0.521103		4.25705	3.67207e-13		-0.687179	0.102271	hypothetical protein
326	CC77DRAFT_1006759	127.763	107.527	106.868	81.877	65.101	80.616	240.517	270.247	166.445	142.819	183.082	126.999	144.568	171.929	210.198		-0.5882	0.0495126		0.984938	5.81761e-06		0.40453	0.0122983		0.622305	0.00109687		0.99273	1.98087e-05		-0.362633	0.19796	cell division control protein 14
327	CC77DRAFT_1006770	6.944	11.792	9.057	6.159	11.595	6.506	18.303	7.949	11.952	16.319	15.642	7.789	8.908	9.418	7.95		-0.196142	0.670526		0.459002	0.0195196		0.516233	0.00325361		-0.0809759	0.487381		0.712375	0.00136837		-0.539978	0.102031	hypothetical protein
328	CC77DRAFT_1006775	0.018	0	0.017	0.09	0	0.041	0.086	0.051	0.017	0.034	0	0	0.034	0.051	0.019		1.90414	0.0292174		2.1375	0.00846923		-0.0418202	1		1.57116	0.0651459		-1.94596	0.0437615		-0.566347	0.506146	Metallo-dependent hydrolase
329	CC77DRAFT_1006809	1.361	0.08	0.145	0.879	3.45	0.752	0.494	0.614	0.125	1.367	0.822	0.129	0.512	0.133	0.184		1.67972	1.33e-08		-0.36322	0.50199		0.547488	0.0170324		-0.935949	0.00844574		-1.13223	0.000626363		-0.572729	0.0534235	hypothetical protein
330	CC77DRAFT_1006810	10.647	13.534	12.291	31.558	18.976	13.043	17.257	6.253	12.064	28.443	59.97	46.67	18.643	15.787	16.881		0.801716	0.00121504		-0.0359661	0.660002		1.88898	3.49628e-15		0.492479	0.0057129		1.08727	2.68282e-06		0.528445	0.0200618	hypothetical protein
331	CC77DRAFT_1006831	0.329	0.768	0.674	0.281	0.367	0.229	0.854	0.531	0.267	0.429	0.249	0.299	0.121	0.167	0.213		-1.01392	0.00715205		-0.100351	0.788179		-0.858134	0.0721291		-1.82168	2.49217e-05		0.155782	0.498423		-1.72133	9.08e-06	hypothetical protein
332	CC77DRAFT_1006834	0	0	0	0	0	0	0	0	0	0	0	0	0	0	0		NA	1		NA	1		NA	1		NA	1		NA	1		NA	1	hypothetical protein
333	CC77DRAFT_1006839	0	0	0	0	0	0	0	0	0	0	0	0	0	0	0		NA	1		NA	1		NA	1		NA	1		NA	1		NA	1	hypothetical protein
334	CC77DRAFT_1006856	2.661	5.225	4.026	2.402	2.252	2.252	3.243	0.428	2.662	1.982	1.164	2.154	1.641	1.188	1.86		-0.786493	0.0133004		-0.911455	0.00569221		-1.16835	0.00101877		-1.34506	0.000133301		-0.381858	0.29565		-0.433609	0.276502	hypothetical protein
335	CC77DRAFT_1006863	29.621	204.645	148.398	17.191	17.891	12.393	170.975	39.489	126.553	18.279	19.569	30.784	39.989	40.781	40.019		-3.01084	2.01e-24		-0.183257	0.987448		-2.47912	3.07214e-15		-1.66359	4.28876e-07		0.531713	0.0143512		-1.48033	4.51e-07	hypothetical protein
336	CC77DRAFT_1006877	0.281	0.525	0.439	4.305	9.801	0.726	0.928	0.804	0.327	1.21	0.526	0.257	0.423	0.094	0.253		3.5745	7.85e-31		0.725798	0.00256301		0.678796	0.00366664		-0.693215	0.187753		-2.8957	2.95213e-20		-1.41901	2.07e-05	HET-domain-containing protein
337	CC77DRAFT_1006894	4.139	6.428	5.135	6.337	6.336	5.858	10.088	5.014	9.295	5.892	9.657	4.19	6.458	5.432	6.389		0.238992	0.235729		0.635755	0.00238866		0.330101	0.0186097		0.219239	0.0786987		0.0911082	0.307816		-0.416517	0.202337	hypothetical protein
338	CC77DRAFT_1006898	2.173	7.022	4.596	1.248	1.579	1.846	5.591	2.798	3.304	3.104	1.551	1.785	2.319	1.593	1.718		-1.56131	4.34e-07		-0.238082	0.914204		-1.09859	0.00300589		-1.29252	0.000319038		0.462712	0.0558415		-1.05444	0.000492643	hypothetical protein
339	CC77DRAFT_1006940	136.174	155.881	156.587	115.018	92.762	116.566	120.571	371.949	208.249	135.469	134.79	260.846	292.218	446.415	627.331		-0.468031	0.14085		0.643374	0.000287379		0.243432	0.0737585		1.60628	7.15842e-12		0.711463	0.00255833		0.962909	0.000606411	hypothetical protein
340	CC77DRAFT_1006942	13.642	16.679	13.449	22.131	21.957	16.67	15.209	10.583	11.986	15.988	6.283	21.021	11.77	9.134	9.145		0.473132	0.0399117		-0.212396	0.981798		-0.0158419	0.489029		-0.542625	0.271064		-0.488974	0.105516		-0.330229	0.287475	Vps54-domain-containing protein
341	CC77DRAFT_1006943	0.09	0.188	0	0.091	0.087	0.305	0	0	0.086	0.254	0.196	0.089	0.086	0	0.095		0.796938	0.364645		-1.69268	0.305004		0.9552	0.120745		-0.619095	0.763599		0.158262	0.845438		1.07358	0.695061	hypothetical protein
342	CC77DRAFT_1006946	2.356	4.432	3.013	1.226	2.012	1.463	4.104	2.105	2.918	2.819	1.302	4.245	1.945	1.265	1.282		-1.05996	0.000594665		-0.102788	0.734878		-0.228391	1		-1.12557	0.0021782		0.83157	0.00143319		-1.02278	0.00070889	hypothetical protein
343	CC77DRAFT_1006969	4.598	4.313	4.172	5.177	3.987	7.324	3.403	3.831	3.336	8.321	11.106	3.162	4.62	4.684	3.269		0.333723	0.141757		-0.307718	0.803595		0.787927	0.000125668		-0.0573645	0.503436		0.454204	0.0242821		0.250354	0.348101	hypothetical protein
344	CC77DRAFT_1007005	0.426	0.747	0.679	0.172	0.237	0.181	0.678	0.183	0.48	0.271	0.186	0.671	0.736	0.271	0.314		-1.6503	4.84e-07		-0.465775	0.293149		-0.715317	0.0979732		-0.487454	0.395476		0.93498	0.00148554		-0.0216788	0.843501	hypothetical protein
345	CC77DRAFT_1007042	0.436	0.562	0.319	0.338	1.233	0.683	0.905	5.731	0.257	3.003	1.429	1.817	0.901	0.474	0.989		0.775232	0.0122887		2.38788	7.35581e-18		2.24637	1.68136e-14		0.843975	0.00109225		1.47114	2.69114e-07		-1.5439	2.96e-08	hypothetical protein
346	CC77DRAFT_1007050	1.198	1.217	0.998	0.604	1.052	0.975	1.3	0.68	1.222	0.636	1.269	0.332	0.647	0.953	1.737		-0.375429	0.346397		-0.0920671	0.791063		-0.609475	0.341577		-0.0324887	0.466444		-0.234046	0.91691		0.0595784	0.671574	hypothetical protein
347	CC77DRAFT_1007066	0	0	0.022	0.047	0	0	0	0	0	0	0	0.068	0	0	0		1.09516	0.695061		NA	0.504132		1.62803	0.305004		NA	0.504132		0.532874	0.763599		NA	1	hypothetical protein
348	CC77DRAFT_1007070	37908.8	44681.8	37464.2	8843.95	7133.56	9964.75	30940	9191.87	35643.8	18562.5	26200	36190.1	27454.2	29847.1	35007.6		-2.21032	1.13e-14		-0.663888	0.0596775		-0.568544	0.240579		-0.379151	0.650712		1.64177	9.71941e-11		0.284737	0.151046	hypothetical protein
349	CC77DRAFT_1007076	18.606	22.244	17.96	19.803	16.144	17.193	19.817	29.942	17.898	24.31	22.13	21.713	28.703	23.44	20.174		-0.146263	0.804639		0.202178	0.0726115		0.212716	0.0787451		0.298273	0.0391809		0.358979	0.0699755		0.0960956	0.766713	hypothetical protein
350	CC77DRAFT_1007103	11.604	13.347	9.361	3.612	2.59	5.748	16.047	20.312	16.144	12.016	24.335	26.9	116.029	144.698	114.298		-1.5217	3.33e-07		0.613687	0.00122159		0.882375	1.7921e-05		3.4502	2.08196e-36		2.40408	9.5125e-19		2.83652	1.08e-23	alpha/beta-hydrolase
351	CC77DRAFT_1007105	0.778	2.321	0.399	0.121	0.58	0.203	2.714	0.801	1.322	1.016	0.916	2.773	2.184	2.256	2.019		-1.95214	3.15e-06		0.467582	0.0367272		0.427664	0.0259268		0.884781	0.000127192		2.3798	9.71939e-11		0.417198	0.0815724	hypothetical protein
352	CC77DRAFT_1007110	3.101	5.985	3.701	3.073	2.713	2.833	4.539	1.559	3.916	6.594	2.795	3.566	4.335	3.946	3.068		-0.569085	0.0913622		-0.352659	0.539077		0.0188312	0.338513		-0.172113	0.710734		0.587917	0.0155092		0.180547	0.324638	FAD/NAD(P)-binding domain-containing protein
353	CC77DRAFT_1007170	6.294	18.685	12.478	4.046	5.528	3.109	14.79	5.571	10.485	3.987	2.26	7.725	6.072	7.732	9.464		-1.56234	1.09e-07		-0.280152	0.741296		-1.4227	1.72127e-05		-0.686888	0.148447		0.139643	0.432961		-0.406736	0.265303	hypothetical protein
354	CC77DRAFT_1007182	0.091	0.127	0.014	0.061	0.146	0	0.189	0.072	0.014	0.271	0.116	0.119	0.145	0.384	0.159		-0.164494	0.91241		0.245307	0.373862		1.12501	0.000945876		1.56828	2.29592e-06		1.28951	0.000965074		1.32298	0.000155255	hypothetical protein
355	CC77DRAFT_1007197	0.042	0	0	0.084	0.648	0.047	0.242	0.12	0.08	0.039	0.137	0.124	0.04	0.394	0		4.21316	1.27e-07		3.39559	0.000137243		2.8365	0.00421502		3.36923	8.46542e-05		-1.37666	0.0220572		-0.0263513	1	hypothetical protein
356	CC77DRAFT_1007204	0.733	1.174	0.41	2.261	4.3	2.001	1.413	8.318	0.414	2.602	1.414	0.637	1.076	0.65	0.818		1.88569	2.28e-10		2.13044	4.55284e-16		1.0059	5.67788e-05		0.134841	0.224103		-0.879787	0.0114161		-1.9956	4.35e-12	hypothetical protein
357	CC77DRAFT_1007225	0.637	0.634	0.455	0.466	0.602	0.415	0.753	0.533	0.52	0.706	0.523	1.948	1.209	1.396	0.89		-0.218914	0.627701		0.0653654	0.388137		0.880233	0.000212298		1.01786	1.35227e-05		1.09915	7.98136e-05		0.952495	0.000495149	hypothetical protein
358	CC77DRAFT_1007230	16.388	21.984	19.871	23.554	19.168	23.505	18.037	12.455	19.747	36.619	29.469	39.627	24.053	22.162	24.141		0.185335	0.307067		-0.213277	1		0.860024	3.7451e-05		0.272589	0.0459431		0.674689	0.00354574		0.485866	0.0445058	hypothetical protein
359	CC77DRAFT_1007268	2.375	3.347	1.871	0.826	1.666	0.649	2.844	0.783	0.629	1.159	2.149	1.696	2.595	1.544	1.9		-1.27345	0.000335174		-0.835172	0.0269831		-0.601588	0.344321		-0.33036	0.842594		0.671858	0.015197		0.504812	0.0548235	hypothetical protein
360	CC77DRAFT_1007304	3.81	8.571	5.119	3.56	3.527	2.347	10.917	4.871	5.056	5.127	3.553	3.7	4.142	4.276	5.493		-0.891413	0.00534206		0.252277	0.114342		-0.499344	0.428581		-0.331129	0.881106		0.39207	0.0749176		-0.583406	0.08471	dienelactone hydrolase family protein
361	CC77DRAFT_1007317	0	0	0	0	0.056	0	0	0.111	0	0	0	0	0	0	0		NA	0.504132		NA	0.131224		NA	1		NA	1		NA	0.504132		NA	0.131224	hypothetical protein
362	CC77DRAFT_1007372	3497.43	1151.16	2944.41	2344.59	2346.22	2202.51	2714.51	6809.97	3993.33	5334.02	8339.01	2960.05	7259.69	6870.04	8453.46		-0.139473	0.648029		0.832119	4.22161e-05		1.13131	3.17473e-07		1.57251	6.6095e-11		1.27079	5.29797e-08		0.740387	0.00915578	hypothetical protein
363	CC77DRAFT_1007384	0.359	0.376	0	0.272	0.261	0.203	0.433	0	0.259	0	0	0.354	0	0.085	0		0.00196152	0.875706		-0.0869722	1		-1.05399	0.251088		-3.11221	0.00421502		-1.05596	0.251088		-3.02524	0.00421502	hypothetical protein
364	CC77DRAFT_1007391	26.275	47.244	36.292	73.324	78.132	57.416	25.049	19.927	21.593	67.126	56.898	31.747	26.504	19.651	26.189		0.927597	0.000165918		-0.7221	0.0694907		0.504404	0.00344579		-0.602077	0.210054		-0.423192	0.302056		0.120023	0.56526	hypothetical protein
365	CC77DRAFT_1007405	632.053	662.57	634.566	835.895	868.656	842.507	823.239	385.512	519.883	464.232	495.659	186.002	305.041	292.747	353.653		0.400837	0.0756752		-0.158362	0.993351		-0.751522	0.0723125		-1.01981	0.00375931		-1.15236	0.00022195		-0.861446	0.00369227	10 kDa heat shock protein-like protein
366	CC77DRAFT_1007409	13.937	16.909	24.985	9.458	30.093	12.294	14.627	11.192	14.713	8.299	8.961	13.397	15.382	12.346	13.325		-0.106862	0.795236		-0.462005	0.33432		-0.86485	0.0182331		-0.443579	0.440736		-0.757988	0.0212177		0.0184263	0.834423	hypothetical protein
367	CC77DRAFT_1007410	4.332	4.438	3.298	1.699	4.429	4.36	4.596	2.851	2.819	1.771	1.737	3.891	11.6	5.578	5.277		-0.202447	0.655053		-0.233312	0.877532		-0.705784	0.0943303		0.89585	5.44676e-05		-0.503337	0.157542		1.12916	2.8e-05	NAD(P)-binding protein
368	CC77DRAFT_1007425	14.273	9.407	9.542	16.594	18.165	15.504	8.01	8.936	8.829	18.401	11.546	31.028	14.155	11.78	9.414		0.597358	0.0154936		-0.366167	0.591886		0.876079	7.72834e-05		0.0895305	0.237376		0.278721	0.182483		0.455697	0.0820787	DNA ligase 1
369	CC77DRAFT_1007433	467.449	2.592	22.178	1.61	1.971	1.22	12.356	14.374	4.406	34.595	3.011	87.368	36.705	54.33	56.158		-6.67982	1.42e-84		-3.98264	2.17069e-38		-1.97767	1.24395e-12		-1.74159	5.55809e-09		4.70215	4.77907e-50		2.24105	3.7e-16	NAD(P)-binding protein
370	CC77DRAFT_1007435	1964.88	7.092	95.753	0.518	0.664	0.436	41.441	50.05	12.172	105.542	7.774	349.746	121.321	157.477	183.277		-10.3196	2.09e-144		-4.31807	7.92778e-44		-2.15877	1.09443e-14		-2.16185	2.69177e-13		8.16085	7.96096e-105		2.15623	3.31e-15	NAD(P)-binding protein
371	CC77DRAFT_1007436	33.931	5.901	11.507	1.211	0.775	0.906	11.746	5.735	6.504	7.308	3.844	13.328	7.74	6.679	8.076		-4.14992	2.75e-40		-1.09792	0.000208986		-1.06845	0.000429195		-1.19045	0.000190049		3.08146	2.57907e-25		-0.0925281	0.983514	hypothetical protein
372	CC77DRAFT_1007442	0	0	0	0	0	0	0	0	0	0	0	0	0	0	0		NA	1		NA	1		NA	1		NA	1		NA	1		NA	1	hypothetical protein
373	CC77DRAFT_1007444	0	0.035	0	0.304	1.168	0.455	0.129	0	0	1.391	0.33	0.099	0.45	0.158	0.247		5.78286	6.92e-21		1.88194	0.195755		5.70044	9.26365e-21		4.6105	6.3194e-12		-0.0824181	1		2.72855	1.2e-07	hypothetical protein
374	CC77DRAFT_1007445	0	0	0	0	0	0	0	0	0	0	0	0	0	0	0		NA	1		NA	1		NA	1		NA	1		NA	1		NA	1	hypothetical protein
375	CC77DRAFT_1007446	10.983	8.788	6.841	6.618	15.611	8.43	19.399	8.258	8.462	10.764	10.262	3.262	80.935	7.418	23.666		0.204234	0.351029		0.440681	0.031867		-0.131833	0.632304		2.07359	5.1251e-16		-0.336067	0.563498		1.63291	7.16e-10	hypothetical protein
376	CC77DRAFT_1007448	5.261	15.917	7.948	3.582	4.14	4.393	15.223	7.539	8.901	10.421	3.02	5.834	29.801	7.125	9.705		-1.26551	5.45e-05		0.12049	0.224067		-0.595577	0.210442		0.678982	0.000656581		0.669936	0.0100015		0.558491	0.0268426	hypothetical protein
377	CC77DRAFT_1007472	0.68	1.006	0.952	0.323	0.736	0.317	1.351	0.229	0.884	0.529	0.044	0.631	0.73	0.226	0.717		-0.938964	0.0122536		-0.0984423	0.942889		-1.13161	0.00742196		-0.657007	0.23068		-0.192645	0.750432		-0.558565	0.185797	FMN-linked oxidoreductase
378	CC77DRAFT_1007502	11.143	8.352	4.885	4.267	3.698	5.257	12.615	12.791	6.859	8.93	12.353	18.257	22.364	27.148	22.352		-0.882758	0.00290997		0.404272	0.0200867		0.697615	0.000514255		1.55957	4.2287e-11		1.58037	7.93584e-10		1.1553	1.05e-05	hypothetical protein
379	CC77DRAFT_1007506	2.706	2.597	1.45	23.119	10.615	3.141	4.43	1.955	2.03	3.303	1.865	4.573	4.803	5.12	4.794		2.44904	1.39e-18		0.317435	0.089206		0.528541	0.0074691		1.12388	6.70691e-07		-1.9205	4.08521e-11		0.806448	0.000905147	MFS general substrate transporter
380	CC77DRAFT_1007571	0	0	0	0	0	0	0	0	0	0.113	0.262	0	0	0	0		NA	1		NA	1		NA	0.0184479		NA	1		NA	0.0352187		NA	1	hypothetical protein
381	CC77DRAFT_1007593	20.818	5.353	5.683	263.701	279.44	174.639	7.727	16.522	8.151	47.082	45.812	55.513	28.554	19.344	21.718		4.494	3.91e-49		0.0245193	0.312985		2.22001	8.11753e-18		1.12794	1.16987e-06		-2.27398	7.30535e-15		1.10343	8.91e-05	phosphoglycerate mutase-like protein
382	CC77DRAFT_1007626	0.839	2.668	1.487	0.496	0.589	1.081	1.787	0.857	1.111	0.601	0.886	0.77	1.167	1.227	1.373		-1.20516	0.000412025		-0.411383	0.500884		-1.14579	0.00620257		-0.40678	0.713108		0.0593732	0.562659		0.00460313	0.764495	FAD-binding domain-containing protein
383	CC77DRAFT_1007639	49.426	56.409	76.698	70.733	73.251	64.018	63.323	124.63	87.358	145.807	140.277	88.403	120.991	118.922	126.117		0.18844	0.346054		0.592905	0.00099556		1.03676	1.54713e-06		1.0038	3.24325e-06		0.848318	0.000189468		0.4109	0.150332	FAD/NAD(P)-binding domain-containing protein
384	CC77DRAFT_1007650	92.913	62.215	39.166	62.988	101.074	31.907	51.593	58.114	34.553	68.46	25.87	182.907	95.396	56.521	45.119		0.0123841	0.86943		-0.42957	0.443631		0.512878	0.011034		0.0202179	0.368678		0.500494	0.0342056		0.449788	0.0915956	hypothetical protein
385	CC77DRAFT_1007653	0.643	0.419	0.215	0.368	0.387	0.354	0.52	0.631	0.217	0.443	0.418	0.754	0.551	0.573	0.495		-0.203499	0.686879		0.0993097	0.301562		0.338776	0.0765179		0.342344	0.0634282		0.542275	0.0418227		0.243035	0.409723	hypothetical protein
386	CC77DRAFT_1007691	10.083	8.757	10.567	19.273	32.302	17.147	4.768	11.47	6.403	33.199	25.353	20.382	11.188	7.135	7.569		1.22461	3.04e-06		-0.377222	0.758411		1.42449	1.54326e-09		-0.183653	0.881373		0.199875	0.201231		0.193569	0.619399	hypothetical protein
387	CC77DRAFT_1007757	128.3	98.513	98.926	110.318	117.683	89.668	101.605	118.534	104.327	113.923	101.726	100.907	126.858	113.135	108.378		-0.0361922	0.955252		-0.00564915	0.391559		-0.0412557	0.477743		0.0969081	0.211409		-0.00506357	0.634924		0.102557	0.676951	hypothetical protein
388	CC77DRAFT_1007797	0.598	0.81	0.403	0.226	0.362	0.169	1.01	0.095	0.526	0.588	0.872	0.221	0.407	0.305	0.657		-1.25842	0.000717961		-0.15103	0.919		-0.107467	0.537012		-0.403664	0.669271		1.15095	0.000149082		-0.252634	0.76366	hypothetical protein
389	CC77DRAFT_1007808	7.589	3.722	3.265	3.705	10.048	8.089	5.451	5.476	3.526	4.417	3.531	8.475	16.394	6.884	8.851		0.58351	0.0238322		-0.0122259	0.498469		0.172123	0.196961		1.14028	1.31615e-06		-0.411387	0.242417		1.15251	2.71e-05	hypothetical protein
390	CC77DRAFT_1007840	2.996	0.365	0.531	0.281	0.405	0.395	1.412	0.866	0.937	0.986	1.524	1.03	1.74	1.379	0.441		-1.84815	3.16e-06		-0.275693	0.679061		-0.136762	0.904564		-0.128634	0.904564		1.71138	2.84699e-06		0.147059	0.570942	hypothetical protein
391	CC77DRAFT_1007922	0.24	0	0.076	0.161	0.078	0	0.232	0	0	0	0.35	0.158	0.154	0	0		-0.402914	0.801815		-0.4458	0.801815		0.684904	0.32733		-1.03699	0.410629		1.08782	0.19931		-0.591194	1	hypothetical protein
392	CC77DRAFT_1007923	22.599	36.712	40.362	26.516	40.548	17.769	22.972	65.224	51.563	29.313	14.199	22.742	16.424	14.824	17.95		-0.232577	0.515222		0.487667	0.00246631		-0.589195	0.166261		-1.0186	0.00448083		-0.356618	0.340113		-1.50627	9.67e-09	hypothetical protein
393	CC77DRAFT_1007936	1.9	0.516	1.139	1.633	5.318	1.793	2.105	2.455	2.365	4.283	0.77	0.486	1.284	0.531	0.594		1.29844	1.1e-05		0.961965	9.1673e-05		0.639776	0.0106119		-0.561415	0.223628		-0.658668	0.0449793		-1.52338	3.77e-07	Di-copper centre-containing protein
394	CC77DRAFT_1007941	3.077	3.393	1.772	0.817	1.647	1.375	6.482	1.47	3.264	2.215	3.541	2.075	4.198	3.738	2.987		-1.10226	0.00168169		0.444492	0.0566033		-0.0737979	0.486558		0.406303	0.02708		1.02847	0.000246242		-0.0381891	0.757122	hypothetical protein
395	CC77DRAFT_1007955	202.21	580.764	343.613	83.08	87.658	141.837	326.015	236.216	315.185	94.445	121.168	129.517	169.333	193.635	210.767		-1.84968	2.53e-10		-0.360626	0.672843		-1.70675	2.18064e-07		-0.973502	0.0109859		0.142937	0.317783		-0.612876	0.0346245	hypothetical protein
396	CC77DRAFT_1007961	26.442	39.703	34.63	29.795	27.44	26.485	35.089	14.425	28.571	25.662	19.688	23.972	26.874	21.144	28.491		-0.267494	0.487982		-0.36802	0.464451		-0.539753	0.272578		-0.397436	0.597302		-0.272259	0.538416		-0.029416	0.83585	DUF726-domain-containing protein
397	CC77DRAFT_1007963	171.17	133.86	185.948	119.636	96.483	153.878	290.558	294.685	277.232	585.45	737.798	335.439	657.259	464.538	495.152		-0.408145	0.19482		0.812824	0.000116336		1.75631	1.8135e-13		1.71954	1.23156e-12		2.16446	5.26486e-17		0.90672	0.000556781	hypothetical protein
398	CC77DRAFT_1007964	219.943	100.646	58.559	13.677	35.5	15.547	120.567	42.251	89.037	68.305	81.389	179.225	270.648	206.128	158.788		-2.55039	1.52e-19		-0.590168	0.0750285		-0.205029	0.961476		0.745276	0.000336593		2.34536	1.02056e-18		1.33544	1.16e-07	monooxygenase
399	CC77DRAFT_1007969	134.055	110.511	56.666	36.773	31.036	34.832	126.099	91.537	72.328	69.443	51.678	167.896	125.086	145.65	87.916		-1.55327	4.76e-08		-0.0550012	0.598816		-0.0597207	0.58717		0.25171	0.0573633		1.49355	9.60765e-09		0.306711	0.165796	hypothetical protein
400	CC77DRAFT_1007975	3.008	1.656	0.925	0.153	0.853	0.138	3.107	0.842	1.371	0.602	0.166	0.599	2.625	0.802	1.089		-2.2885	2.29e-12		-0.0711639	0.932176		-2.03158	4.02777e-09		-0.307545	0.704774		0.256926	0.344509		-0.236381	0.636583	hypothetical protein
401	CC77DRAFT_1008010	0.96	0.839	0.305	0.646	0.388	0.544	2.084	0.382	0.154	0.378	1.05	0.71	0.692	0	0.337		-0.415037	0.473859		0.316432	0.314376		0.0231271	0.482685		-1.03189	0.0576307		0.438165	0.160164		-1.34832	0.00469007	hypothetical protein
402	CC77DRAFT_1008063	9.76	18.571	10.765	6.426	8.267	8.045	12.959	9.598	9.801	10.863	7.278	13.727	9.057	8.426	8.179		-0.781916	0.0123611		-0.272899	0.885738		-0.294913	0.885841		-0.607387	0.224287		0.487003	0.0341224		-0.334489	0.291448	hypothetical protein
403	CC77DRAFT_1008076	299.605	393.149	266.119	167.639	120.656	151.166	403.403	1849.88	311.841	315.424	360.379	1046.23	480.224	465.549	279.49		-1.1256	0.000110482		1.41962	3.83296e-11		0.844701	5.31996e-05		0.35368	0.0203498		1.97031	9.75368e-14		-1.06594	1.21e-05	hypothetical protein
404	CC77DRAFT_1008078	7.48	8.914	6.281	5.807	5.984	6.144	9.196	11.771	10.173	11.484	5.953	4.952	6.847	5.735	6.552		-0.338325	0.341066		0.457666	0.00721941		-0.0183125	0.423455		-0.244964	0.971574		0.320012	0.118514		-0.70263	0.00874865	hypothetical protein
405	CC77DRAFT_1008096	0	0	0	0	0	0	0	0	0	0	0	0	0	0	0		NA	1		NA	1		NA	1		NA	1		NA	1		NA	1	hypothetical protein
406	CC77DRAFT_1008100	0	0.137	0.062	0	0.063	0.074	0.126	0	0	0	0	0	0	0	0		-0.538593	0.763599		-0.659345	0.763599		NA	0.0677283		NA	0.0352187		NA	0.131224		NA	0.131224	hypothetical protein
407	CC77DRAFT_1008109	0	0	0	0	0	0	0	0	0	0	0	0	0	0	0		NA	1		NA	1		NA	1		NA	1		NA	1		NA	1	hypothetical protein
408	CC77DRAFT_1008112	0	0	0	0	0	0	0	0	0	0	0	0	0	0	0		NA	1		NA	1		NA	1		NA	1		NA	1		NA	1	hypothetical protein
409	CC77DRAFT_1008119	0	0	0	0	0	0	0	0	0	0	0	0	0	0	0		NA	1		NA	1		NA	1		NA	1		NA	1		NA	1	hypothetical protein
410	CC77DRAFT_1008124	10.038	51.042	29.14	0.078	0.226	0.396	85.079	19.181	47.921	0.294	0.766	4.871	9.003	9.091	6.193		-7.00995	2.57e-75		0.754269	0.000556607		-3.9271	8.35604e-34		-1.89326	6.66831e-09		3.08285	3.52774e-18		-2.64753	3.99e-19	alpha-L-arab-like proteininofuranosidase precursor
411	CC77DRAFT_1008143	0	0	0	0	0	0	0	0	0	0	0	0	0	0	0		NA	1		NA	1		NA	1		NA	1		NA	1		NA	1	hypothetical protein
412	CC77DRAFT_1008146	0	0	0	0	0	0	0	0	0	0	0	0	0	0	0		NA	1		NA	1		NA	1		NA	1		NA	1		NA	1	hypothetical protein
413	CC77DRAFT_1008148	20.934	43.749	34.744	55.626	57.64	50.48	24.474	15.539	16.643	32.527	23.097	21.73	21.715	23.329	23.923		0.71975	0.00228415		-0.811409	0.025059		-0.362162	0.720247		-0.527731	0.349186		-1.08191	0.000315573		0.283677	0.188356	uroporphyrinogen decarboxylase
414	CC77DRAFT_1008232	18.18	35.531	24.999	29.66	28.047	13.429	16.399	54.543	20.917	24.891	11.679	15.69	22.119	9.487	10.291		-0.145967	0.814718		0.222874	0.0282906		-0.59084	0.190673		-0.9097	0.0132259		-0.444873	0.194976		-1.13257	4.76e-06	amino-acid permease inda1
415	CC77DRAFT_1008250	17.97	27.406	31.119	8.959	8.378	8.989	25.116	30.625	26.038	11.532	9.118	10.473	15.989	15.192	16.534		-1.53888	6.8e-08		0.096365	0.18388		-1.29738	8.49942e-05		-0.680923	0.109471		0.241493	0.18686		-0.777288	0.0038099	sugar transporter
416	CC77DRAFT_1008274	19.419	29.938	21.477	11.746	13.694	8.282	24.996	11.126	22.012	12.316	7.926	13.387	23.589	17.864	20.09		-1.07075	0.000229744		-0.28506	0.715928		-1.07474	0.00191656		-0.202847	0.828797		-0.00398422	0.715148		0.0822126	0.556773	hypothetical protein
417	CC77DRAFT_1008277	9.798	18.033	13.15	4.118	5.232	4.48	18.418	7.561	10.974	10.25	4.601	10.712	8.081	9.705	7.747		-1.56715	1.51e-07		-0.149264	0.92815		-0.680898	0.0992592		-0.682592	0.140581		0.886256	0.000615043		-0.533328	0.116141	meiotic nuclear division protein 1
418	CC77DRAFT_1008282	3.951	11.008	8.972	0.634	1.652	0.407	6.755	2.145	4.137	0.762	0.884	1.505	2.241	1.354	2.082		-3.15159	2.38e-20		-0.876269	0.0134774		-2.925	2.50171e-16		-2.07568	2.74526e-09		0.226596	0.386833		-1.19941	0.000350742	hypothetical protein
419	CC77DRAFT_1008297	187.967	199.352	165.266	152.77	170.091	190.859	152.518	102.907	137.232	110.968	84.516	160.89	222.722	218.846	212.318		-0.105214	0.915745		-0.492927	0.269524		-0.632804	0.122358		0.242843	0.0616255		-0.52759	0.0960917		0.73577	0.00295552	phospho-2-dehydro-3-deoxyheptonate aldolase
420	CC77DRAFT_1008371	15.491	18.662	15.448	16.281	15.813	10.293	22.548	10.546	14.693	18.201	14.199	14.173	16.743	12.673	16.427		-0.226747	0.565631		-0.053751	0.671744		-0.0908754	0.569708		-0.113668	0.619641		0.135872	0.339797		-0.0599167	0.942558	hypothetical protein
421	CC77DRAFT_1008413	9.424	12.482	13.322	13.747	12.615	13.05	12.299	11.02	11.142	9.239	6.763	13.72	13.703	10.526	9.798		0.161912	0.369483		-0.031758	0.464204		-0.245191	0.936672		-0.0500426	0.460427		-0.407104	0.225402		-0.0182846	0.98058	hypothetical protein
422	CC77DRAFT_1008420	9.135	14.827	14.727	4.625	5.1	3.448	14.063	4.312	10.592	4.866	4.113	6.498	8.805	8.438	9.025		-1.55434	8.39e-08		-0.417513	0.327337		-1.3218	7.96844e-05		-0.558617	0.269954		0.232542	0.21065		-0.141104	0.902024	hypothetical protein
423	CC77DRAFT_1008449	0.289	0.236	0.122	0.454	0.218	0.073	0.186	0.338	0.123	0.212	0.176	0.127	0.216	0.121	0.373		0.203475	0.565238		3.20343e-16	0.558723		-0.329193	0.925977		0.134053	0.407016		-0.532668	0.374055		0.134053	0.808547	hypothetical protein
424	CC77DRAFT_1008451	21.01	30.552	24.483	29.843	35.647	25.811	19.646	12.153	12.829	15.235	12.423	8.947	18.045	12.254	15.066		0.263777	0.20267		-0.768904	0.034704		-1.05481	0.00358748		-0.745274	0.0682149		-1.31859	1.48313e-05		0.0236305	0.768123	hypothetical protein
425	CC77DRAFT_1008454	217.952	225.712	243.22	158.836	153.887	172.599	193.663	206.885	216.046	104.993	71.456	91.482	135.839	123.212	116.797		-0.501124	0.103552		-0.155746	0.764757		-1.3582	2.19229e-05		-0.869917	0.0182312		-0.857081	0.0042962		-0.714172	0.00841966	ornithine decarboxylase
426	CC77DRAFT_1008468	42.47	61.944	34.566	36.305	25.376	40.785	92.462	26.507	27.972	27.02	17.282	70.338	68.479	74.167	59.614		-0.439732	0.209182		0.0803597	0.44291		-0.277767	0.840331		0.541334	0.00216298		0.161965	0.438781		0.460974	0.0216521	hypothetical protein
427	CC77DRAFT_1008499	51.556	50.026	44.126	35.808	40.362	31.555	51.075	33.015	37.799	23.292	18.857	33.76	40.837	40.074	38.026		-0.435727	0.159536		-0.257512	0.795332		-0.940737	0.00693251		-0.292882	0.864718		-0.50501	0.128608		-0.0353703	0.921687	ArfGap-domain-containing protein
428	CC77DRAFT_1008549	0	0	0	0	0	0	0	0	0	0	0	0	0	0	0		NA	1		NA	1		NA	1		NA	1		NA	1		NA	1	C6 transcription factor
429	CC77DRAFT_1008557	0	0	0	0	0	0	0	0	0	0	0	0	0	0	0		NA	1		NA	1		NA	1		NA	1		NA	1		NA	1	hypothetical protein
430	CC77DRAFT_1008562	423.703	496.85	425.645	571.085	558.746	548.533	332.441	266.779	349.447	402.917	355.791	344.495	299.973	285.058	294.607		0.318165	0.135743		-0.504917	0.281304		-0.287192	0.892164		-0.613909	0.173958		-0.605357	0.0691528		-0.108992	0.789622	RraA-like protein
431	CC77DRAFT_1008576	0.781	1.997	1.639	0.672	2.135	0.702	1.883	0.219	0.749	0.953	0.552	1.335	0.661	0.779	0.775		-0.332007	0.379424		-0.631599	0.070477		-0.637176	0.181574		-0.99576	0.016165		-0.305169	0.512672		-0.364161	0.531308	HET-domain-containing protein
432	CC77DRAFT_1008594	0.085	0.089	0	0	0	0	0	0	0	0	0.093	0.084	0	0	0		NA	0.131224		NA	0.131224		0.0246621	1		NA	0.131224		NA	0.131224		NA	1	hypothetical protein
433	CC77DRAFT_1008614	0	0	0	0	0	0	0	0	0	0	0	0	0	0	0		NA	1		NA	1		NA	1		NA	1		NA	1		NA	1	hypothetical protein
434	CC77DRAFT_1008657	3.951	6.899	2.848	1.57	1.391	1.627	9.931	4.003	3.103	1.807	1.571	7.199	3.908	2.707	7.067		-1.57803	8.17e-06		0.314706	0.106255		-0.373035	0.695497		-0.00168613	0.370466		1.20499	0.0001463		-0.316392	0.487849	hypothetical protein
435	CC77DRAFT_1008661	7.285	21.196	20.976	6.591	6.844	8.283	18.818	4.331	12.096	11.207	9.469	8.291	7.565	11.017	14.106		-1.18728	6.22e-05		-0.488756	0.199775		-0.771764	0.0654752		-0.597414	0.24719		0.415519	0.0475954		-0.108657	0.910737	fructosyl amino acid oxidase
436	CC77DRAFT_1008675	0.072	0	0	0	0.14	0	0.07	0	0	0.068	0.079	0.071	0	0.068	0		0.959358	0.695061		-0.040642	1		1.59826	0.305004		-0.0824622	1		0.638901	0.763599		-0.0418202	1	hypothetical protein
437	CC77DRAFT_1008699	57.66	206.285	148.956	74.153	56.347	50.447	115.669	116.664	107.158	114.175	64.17	209.271	91.621	81.369	88.002		-1.19023	5.64e-05		-0.282423	0.974349		-0.0911678	0.544461		-0.66179	0.159482		1.09906	1.44333e-05		-0.379368	0.175656	hypothetical protein
438	CC77DRAFT_1008700	21.748	36.711	24.603	22.337	22.948	16.674	33.968	14.724	20.152	24.218	16.692	17.818	15.038	13.604	14.423		-0.422875	0.209624		-0.270858	0.726037		-0.50014	0.367431		-0.947673	0.0114817		-0.0772654	0.884495		-0.676815	0.0294023	hypothetical protein
439	CC77DRAFT_1008702	0	0	0	0	0	0	0	0	0	0	0	0	0	0	0		NA	1		NA	1		NA	1		NA	1		NA	1		NA	1	hypothetical protein
440	CC77DRAFT_1008716	0	0	0	0	0	0	0	0	0	0	0	0	0	0	0		NA	1		NA	1		NA	1		NA	1		NA	1		NA	1	hypothetical protein
441	CC77DRAFT_1008717	0.346	0.272	0.123	0.044	0.251	0.147	0.292	0.041	0.042	0.408	0.142	0.085	0.042	0.081	0.273		-0.745427	0.213041		-0.982583	0.0986452		-0.222717	1		-0.903973	0.201713		0.52271	0.227993		0.0786098	0.766958	hypothetical protein
442	CC77DRAFT_1008726	32.422	42.391	32.817	24.456	27.064	23.346	50.819	31.316	32.421	14.42	13.449	23.269	31.265	31.218	27.207		-0.523698	0.0974377		0.0899728	0.286194		-1.07361	0.00211		-0.263061	0.996167		-0.549915	0.0990953		-0.353034	0.287047	hypothetical protein
443	CC77DRAFT_1008731	13.049	24.508	14.325	9.582	17.147	7.388	26.481	8.499	16.133	4.585	3.817	23.564	85.653	47.668	47.012		-0.604743	0.0495719		-0.0215438	0.588879		-0.698696	0.0778961		1.79736	7.06142e-14		-0.0939526	0.92337		1.8189	2.6e-12	hypothetical protein
444	CC77DRAFT_1008732	53.35	63.077	44.017	58.273	79.048	64.564	78.121	18.735	41.236	66.358	51.184	63.76	49.071	43.932	45.411		0.331464	0.125047		-0.21644	0.720478		0.176325	0.114048		-0.21308	0.87058		-0.155139	0.877104		0.00336013	0.608478	hypothetical protein
445	CC77DRAFT_1008737	3.596	0.893	0.585	0.668	2.75	0.536	3.286	1.944	1.454	2.723	1.293	0.373	1.318	0.892	1.147		-0.359811	0.234944		0.397588	0.0783663		-0.209231	0.924453		-0.595951	0.195963		0.150579	0.350116		-0.993539	0.00232674	hypothetical protein
446	CC77DRAFT_1008747	1.564	1.776	1.726	1.816	2.38	2.113	1.077	1.469	1.211	1.748	1.279	1.101	1.085	0.805	0.817		0.316564	0.160093		-0.431266	0.537376		-0.295404	0.850161		-0.904152	0.0182166		-0.611968	0.0744345		-0.472886	0.0874883	heme peroxidase
447	CC77DRAFT_1008750	4.137	12.588	6.404	2.514	1.666	2.935	13.198	3.834	5.503	2.563	3.624	3.587	4.403	4.579	5.228		-1.70077	1.96e-08		-0.0375354	0.64127		-1.24268	0.000762695		-0.702796	0.137937		0.458085	0.0348036		-0.665261	0.0502113	hypothetical protein
448	CC77DRAFT_1008784	0.057	0	0	0	0	0	0	0	0	0	0.126	0.17	0	0	0.182		NA	0.504132		NA	0.504132		2.37656	0.0297938		1.6749	0.195755		NA	0.00148912		NA	0.0352187	hypothetical protein
449	CC77DRAFT_1008803	0	0	0	0	0	0	0	0	0	0	0	0	0	0	0		NA	1		NA	1		NA	1		NA	1		NA	1		NA	1	hypothetical protein
450	CC77DRAFT_1008815	24.436	31.387	24.524	26.422	21.378	21.9	31.232	11.644	20.082	21.507	18.696	20.92	20.201	18.453	20.646		-0.205086	0.648924		-0.351854	0.467669		-0.394529	0.598328		-0.438212	0.503241		-0.189443	0.787025		-0.0863576	0.957625	riboflavin kinase
451	CC77DRAFT_1008817	11.474	22.015	12.762	16.233	22.154	11.135	14.301	5.125	11.801	11.105	5.458	10.502	13.949	8.704	9.11		0.098585	0.492395		-0.566691	0.162271		-0.773056	0.0543553		-0.542137	0.312828		-0.871641	0.00463848		0.0245532	0.699753	hypothetical protein
452	CC77DRAFT_1008864	6.27	5.034	4.805	5.586	4.417	20.93	6.52	3.034	5.863	9.526	4.096	29.22	4.691	4.45	14.593		0.94128	0.000225356		-0.0633449	0.735295		1.41116	2.31346e-08		0.559088	0.00449702		0.469879	0.090218		0.622433	0.0131312	hypothetical protein
453	CC77DRAFT_1008870	7.411	6.756	5.854	4.261	3.661	2.182	11.366	3.54	4.767	3.565	3.484	2.557	4.554	3.491	3.672		-0.986587	0.00127195		-0.0252971	0.747417		-1.05951	0.00508167		-0.772911	0.0615238		-0.0729188	0.821025		-0.747614	0.027011	hypothetical protein
454	CC77DRAFT_1008879	0.827	3.405	2.074	0.59	1.056	0.617	2.239	0.81	2.015	0.704	0.485	0.716	1.105	0.57	1.128		-1.47849	2.67e-06		-0.316448	0.706959		-1.72693	9.6217e-07		-1.16975	0.00193488		-0.248446	0.683566		-0.853306	0.00680942	acetylcholinesterase precursor
455	CC77DRAFT_1008912	16.586	14.594	15.634	36.575	31.042	28.654	11.297	12.838	12.869	19.528	15.609	19.19	14.633	11.542	10.077		1.04016	4.06e-05		-0.339259	0.693889		0.214729	0.0990902		-0.368879	0.610068		-0.825432	0.00735178		-0.0296206	0.927076	ARM repeat-containing protein
456	CC77DRAFT_1008916	1.514	1.587	1.081	2.291	1.558	1.286	1.369	2.17	0.909	0.268	0.517	0.28	1	0.178	1.397		0.296171	0.284607		0.0889637	0.318648		-1.97334	8.26002e-05		-0.699621	0.20839		-2.26951	3.59725e-07		-0.788584	0.0273674	hypothetical protein
457	CC77DRAFT_1008926	7.455	13.415	11.46	8.778	10.067	8.879	11.727	4.424	10.116	11.238	4.797	10.373	7.832	6.916	6.544		-0.221738	0.615528		-0.299622	0.647627		-0.291898	0.795635		-0.602562	0.20619		-0.0701604	1		-0.30294	0.421857	hypothetical protein
458	CC77DRAFT_1008952	39.089	37.374	45.22	81.937	84.003	83.075	26.314	32.755	31.232	47.282	36.995	31.95	32.018	28.926	31.891		1.03311	4.39e-05		-0.430314	0.48083		-0.0661824	0.532723		-0.390387	0.570835		-1.09929	0.000257583		0.0399269	0.871699	WD40 repeat-like protein
459	CC77DRAFT_1008979	93.866	99.476	101.787	137.623	122.839	152.301	68.878	58.894	75.757	107.69	124.851	78.453	93.346	95.772	106.315		0.483968	0.0350972		-0.536111	0.230658		0.0755411	0.194845		0.00148529	0.341663		-0.408427	0.326622		0.537597	0.0306677	multisynthetase complex auxiliary component p43
460	CC77DRAFT_1009050	33.225	53.473	40.815	46.84	47.781	41.881	51.808	26.28	35.44	47.355	41.59	41.886	31.588	28.679	28.691		0.0982778	0.483793		-0.167596	0.937633		0.0370601	0.252833		-0.519448	0.340313		-0.0612177	0.808865		-0.351852	0.304427	pantothenate synthetase
461	CC77DRAFT_1009078	12.956	24.217	25.919	17.621	16.581	14.141	21.692	17.583	25.922	35.528	30.672	26.311	36.534	36.035	30.761		-0.38415	0.256575		0.0473485	0.296397		0.552168	0.0023023		0.71173	0.000278825		0.936318	7.35675e-05		0.664382	0.00871964	Arginase/deacetylase
462	CC77DRAFT_1009087	7.719	17.409	11.919	7.528	6.981	5.036	22.731	8.498	11.238	9.741	6.819	5.644	7.608	6.695	8.622		-0.922557	0.00257851		0.196985	0.174662		-0.738537	0.0895613		-0.692435	0.128978		0.18402	0.265341		-0.88942	0.00413619	hypothetical protein
463	CC77DRAFT_1009094	221.05	612.325	338.382	229.069	174.369	111.093	527.258	104.884	236.301	117.978	106.579	104.151	221.656	234.801	282.486		-1.18734	5.48e-05		-0.43217	0.266192		-1.83379	1.41935e-08		-0.665138	0.164951		-0.646451	0.0537925		-0.232968	0.769803	hypothetical protein
464	CC77DRAFT_1009101	1.934	1.747	0.889	0.908	0.808	0.831	3.699	1.784	0.832	2.359	1.094	2.334	1.569	1.571	1.758		-0.843395	0.0114383		0.466589	0.0351851		0.340621	0.0607489		0.0999986	0.232138		1.18402	3.46852e-05		-0.36659	0.377188	hypothetical protein
465	CC77DRAFT_1009143	161.478	142.968	171.251	258.164	235.438	200.419	120.896	228.993	139.776	168.816	152.394	182.581	171.931	181.02	133.61		0.544936	0.0235193		0.0417522	0.228442		0.0827824	0.240838		0.0325778	0.301225		-0.462154	0.196339		-0.00917439	0.889261	hypothetical protein
466	CC77DRAFT_1009144	2.489	2.198	0.677	2.116	3.03	1.047	4.938	1.46	1.297	2.415	1.244	1.507	1.911	1.541	1.312		0.207329	0.35898		0.520612	0.0277322		-0.0542616	0.562489		-0.171136	0.794353		-0.261591	0.625538		-0.691748	0.052883	hypothetical protein
467	CC77DRAFT_1009214	0.269	0.141	0	0	0.13	0.305	0	0	0.129	0	0	0	0.517	0	0.142		0.0853915	1		-1.66825	0.305004		NA	0.0352187		0.684655	0.482822		NA	0.0352187		2.35291	0.0482187	hypothetical protein
468	CC77DRAFT_1009215	2.078	4.775	2.519	1.42	1.882	0.986	3.168	5.955	1.801	2.434	2.418	2.907	2.123	1.484	1.872		-1.12805	0.000359207		0.221072	0.0493235		-0.272486	0.95881		-0.774444	0.0829656		0.855566	0.000650008		-0.995517	0.000274753	PLC-like phosphodiesterase
469	CC77DRAFT_1009217	5.973	19.533	9.311	0.831	3.092	1.633	19.471	10.529	10.283	6.024	4.729	3.655	21.161	6.696	10.314		-2.64767	3.18e-16		0.210379	0.117902		-1.27292	0.000733484		0.132685	0.146308		1.37475	1.54802e-06		-0.0776941	0.923119	YjgF-like protein
470	CC77DRAFT_1009224	0.862	0.181	0.082	0	0	0	0.499	0.165	0.124	0.203	0.141	0.042	0.662	0	0.091		NA	1.14e-12		-0.513657	0.335223		-1.54325	0.00495882		-0.579203	0.327365		NA	2.32834e-05		-0.0655458	1	hypothetical protein
471	CC77DRAFT_1009227	7.437	6.321	4.247	1.792	2.081	4.585	7.811	4.224	6.307	16.838	11.158	25.13	8.37	10.589	6.577		-1.09001	0.000370017		0.0267534	0.457431		1.56102	1.75728e-10		0.504135	0.00553074		2.65103	9.67391e-21		0.477382	0.0416051	hypothetical protein
472	CC77DRAFT_1009231	0.334	0.035	0.064	0.101	0	0.151	0.161	0	0.032	0.095	0.292	0.033	0.417	0.126	0.176		-0.780943	0.176286		-1.16577	0.0416756		-0.0439777	0.819567		0.731625	0.0580571		0.736966	0.130197		1.89739	9.37e-05	hypothetical protein
473	CC77DRAFT_1009268	18.066	24.295	17.123	25.232	23.697	16.687	21.271	14.326	19.029	24.011	12.196	14.781	18.118	13.783	12.529		0.141546	0.410311		-0.122914	0.738157		-0.222344	0.97228		-0.420968	0.535545		-0.36389	0.320174		-0.298054	0.346631	hypothetical protein
474	CC77DRAFT_1009275	0.322	0.45	0.341	0.217	0.416	0.081	1.244	0.171	0.241	0.135	0.118	0.283	0.172	0.338	0.151		-0.640458	0.179638		0.573249	0.0709458		-1.05415	0.0521607		-0.751731	0.26061		-0.413691	0.55783		-1.32498	0.00335727	pheromone receptor
475	CC77DRAFT_1009296	14.007	17.455	13.603	15.198	19.494	13.683	16.537	12.2	15.292	20.945	12.585	17.51	15.06	11.178	12.529		0.102254	0.512787		-0.0335533	0.495174		0.179621	0.123193		-0.217178	0.900766		0.0773667	0.498065		-0.183625	0.588938	Six-hairpin glycosidase
476	CC77DRAFT_1009311	12.994	15.846	17.124	9.086	12.626	10.011	12.315	9.139	13.446	8.205	7.07	10.06	10.651	9.557	9.016		-0.534975	0.0790333		-0.397277	0.485498		-0.859373	0.0197792		-0.653351	0.12925		-0.324397	0.431627		-0.256073	0.421274	hypothetical protein
477	CC77DRAFT_1009328	0.185	0.581	0	0	0	0.052	1.605	0.353	1.109	0.305	0.051	0.547	1.243	1.96	0.78		-3.88076	1.45e-05		2.00141	5.62111e-09		0.237382	0.249252		2.37844	3.30596e-13		4.11814	8.13477e-08		0.377027	0.108593	isoflavone reductase family protein-like protein CipA
478	CC77DRAFT_1009329	0.049	0.077	0.702	0.025	0.357	0.362	0.356	0.117	0.425	0.556	0.188	0.194	0.519	0.324	0.907		-0.154328	0.759035		0.117085	0.537158		0.179957	0.371475		1.07965	0.000196877		0.334285	0.28223		0.962568	0.00244862	hypothetical protein
479	CC77DRAFT_1009351	848.752	440.302	687.313	1409.39	1735.63	1538.32	307.166	476.709	594.935	579.532	470.388	252.465	352.502	295.93	248.171		1.24469	1.84e-06		-0.519427	0.286043		-0.601695	0.144175		-1.14031	0.00050063		-1.84638	3.37133e-10		-0.620882	0.0163	ribosomal protein L28e
480	CC77DRAFT_1009382	4.786	7.857	5.405	4.313	4.697	6.358	5.447	2.744	4.503	6.742	5.791	7.8	10.691	10.822	11.267		-0.23191	0.63682		-0.507692	0.255884		0.171984	0.110704		0.860977	3.11622e-05		0.403894	0.0640479		1.36867	1.56e-07	S-adenosyl-L-methionine-dependent methyltransferase
481	CC77DRAFT_1009389	188.027	245.577	169.265	165.73	186.58	135.79	199.014	84.542	143.58	100.371	62.126	172.64	164.824	159.622	173.331		-0.304668	0.391105		-0.497149	0.21965		-0.847094	0.0184477		-0.276345	0.961254		-0.542426	0.0794606		0.220804	0.237573	BAR-domain-containing protein
482	CC77DRAFT_1009392	12.424	15.464	11.409	4.63	12.264	16.621	18.663	72.809	11.509	15.639	7.008	17.513	29.935	23.076	17.935		-0.229612	0.611867		1.38989	1.42413e-10		0.0313401	0.366566		0.852302	4.37311e-05		0.260952	0.240825		-0.537585	0.0164616	NAD dependent epimerase/dehydratase family protein
483	CC77DRAFT_1009395	0.105	0.055	0.1	0.212	0.153	0.119	0.051	0	0.101	0.05	0	0.052	0.051	0.05	0		0.896495	0.180993		-0.77444	0.482822		-1.34994	0.291881		-1.36416	0.291881		-2.24644	0.0128422		-0.589716	0.763599	hypothetical protein
484	CC77DRAFT_1009412	0	0	0	0	0	0	0	0	0	0	0	0	0	0	0		NA	1		NA	1		NA	1		NA	1		NA	1		NA	1	TPR-like protein
485	CC77DRAFT_1009467	3.567	9.876	6.861	2.576	2.619	1.871	8.657	1.65	5.912	1.913	2.422	3.369	5.156	5.024	5.542		-1.5228	4.85e-07		-0.324079	0.532822		-1.39808	7.68548e-05		-0.368979	0.766437		0.124714	0.384431		-0.0449001	0.755278	hypothetical protein
486	CC77DRAFT_1009481	2.12	10.816	5.921	45.716	130.987	5.982	4.895	15.674	2.669	10.754	14.592	3.7	5.106	3.93	7.254		3.27619	7.8e-31		0.301386	0.0102351		0.623239	0.000270224		-0.211114	0.736769		-2.65295	8.36019e-18		-0.512499	0.0290656	barwin-like endoglucanase
487	CC77DRAFT_1009486	178.61	192.503	181.21	251.997	258.384	258.295	146.493	92.761	131.309	177.066	150.912	166.884	197.955	189.028	176.206		0.476863	0.0384091		-0.575793	0.149323		-0.158486	0.756352		0.028107	0.294119		-0.635349	0.0503246		0.6039	0.0126242	peptide chain release factor eRF/aRF subunit 1
488	CC77DRAFT_1009497	251.98	270.318	252.893	684.043	629.225	528.139	217.463	179.194	188.046	245.488	196.388	145.03	202.061	195.995	210.914		1.24818	9.62e-07		-0.406848	0.46618		-0.401422	0.558545		-0.348181	0.711276		-1.64961	1.90749e-08		0.0586672	0.708434	NAP-domain-containing protein
489	CC77DRAFT_1009502	0.707	1.35	0.811	0.629	0.463	0.353	1.443	0.735	0.618	0.569	0.727	0.717	1.217	0.685	0.898		-0.988976	0.00368523		-0.0366807	0.608566		-0.510698	0.484487		-0.0346182	0.443595		0.478278	0.0524431		0.00206247	0.812449	HET-domain-containing protein
490	CC77DRAFT_1009506	1469.44	925.824	1243.86	2328.03	2689.98	2585.15	691.72	1031.4	1040.82	1130.36	938.184	491.967	756.49	599.339	569.188		1.06301	3.35e-05		-0.396865	0.55981		-0.507158	0.288431		-0.91872	0.00841379		-1.57017	1.12208e-07		-0.521855	0.0424453	ribosomal protein L35Ae
491	CC77DRAFT_1009520	1.428	1.975	2.174	4.002	3.159	1.84	2.572	1.122	2.709	1.429	2.042	1.591	2.349	1.449	2.176		0.690596	0.00501192		0.199259	0.158655		-0.139782	0.608142		0.099208	0.203876		-0.830378	0.0136276		-0.100051	0.89892	hypothetical protein
492	CC77DRAFT_1009545	4.276	6.489	4.28	4.833	4.356	3.005	5.618	4.649	5.237	5.911	4.917	2.616	3.327	3.334	3.575		-0.303113	0.446686		0.0433564	0.33186		-0.162322	0.700982		-0.555632	0.32634		0.140791	0.324953		-0.598988	0.0530809	hypothetical protein
493	CC77DRAFT_1009554	98.765	56.825	42.837	10.868	10.9	102.88	40.532	49.526	172.734	219.087	216.759	505.918	55.862	85.838	97.677		-0.670749	0.0351926		0.405313	0.0167436		2.24676	2.08978e-18		0.270676	0.0547197		2.91751	4.96582e-25		-0.134637	0.653388	hypothetical protein
494	CC77DRAFT_1009556	49.407	93.288	78.791	83.223	70.063	59.199	67.183	64.895	90.901	75.296	74.475	66.673	52.872	57.218	62.094		-0.0598545	0.914408		0.00969233	0.323518		-0.0332217	0.358054		-0.363264	0.738496		0.0266328	0.540558		-0.372957	0.19321	hypothetical protein
495	CC77DRAFT_1009566	0.921	0.483	0.175	1.115	1.874	0.835	0.711	0.792	0.177	1.217	0.907	0.636	1.239	0.347	0.68		1.27607	0.0008823		0.0894501	0.580506		0.805657	0.0143886		0.521137	0.0953899		-0.470414	0.355786		0.431687	0.327365	hypothetical protein
496	CC77DRAFT_1009573	0	0	0.045	0.016	0	0.018	0	0.015	0	0.015	0.017	0.016	0.015	0	0		-0.40439	0.763599		-1.58496	0.305004		0.0931094	1		-1.58496	0.305004		0.4975	0.763599		0	1	hypothetical protein
497	CC77DRAFT_1009615	0.042	0.076	0.01	0	0.02	0.047	0.06	0.05	0.03	0.039	0.023	0	0.07	0.029	0.066		-0.933911	0.187073		0.129283	0.482287		-1.0458	0.233381		0.366322	0.224163		-0.111893	1		0.237039	0.598973	hypothetical protein
498	CC77DRAFT_1009657	0.116	0.049	0.066	0.047	0.068	0.026	0.449	0.022	0.022	0.044	0	0.023	0.268	0.022	0.025		-0.712198	0.336938		1.09369	0.0250374		-1.78566	0.0259725		0.447459	0.271944		-1.07346	0.364645		-0.646236	0.27654	hypothetical protein
499	CC77DRAFT_1009677	0.284	0.931	0.846	0.394	0.344	0.282	0.857	0.34	0.683	0.838	0.505	0.28	0.478	0.402	0.562		-1.01478	0.010086		-0.132612	0.904564		-0.344682	0.864422		-0.515273	0.5061		0.670094	0.0341376		-0.382661	0.387337	hypothetical protein
500	CC77DRAFT_1009739	15.113	17.509	11.4	4.276	6.367	4.452	19.614	7.865	12.09	7.592	9.202	14.655	11.443	12.503	11.721		-1.54415	1.41e-07		-0.153854	0.983802		-0.485211	0.393611		-0.303635	0.884069		1.05894	2.36691e-05		-0.149781	0.864538	hypothetical protein
501	CC77DRAFT_1009749	0.269	0.141	0	0.543	0.261	0	0.65	0	0.129	0.127	0.147	0.398	0	0.254	0.284		0.971572	0.271327		0.925999	0.364645		0.712837	0.364645		0.391982	0.628403		-0.258734	1		-0.534017	0.67148	hypothetical protein
502	CC77DRAFT_1009753	156.995	110.945	266.276	109.48	69.183	74.86	438.487	121.265	253.824	90.048	84.847	27.419	57.872	25.706	41.356		-1.07531	0.000110542		0.606854	0.00817954		-1.40083	1.44591e-05		-2.09626	4.29018e-12		-0.32552	0.529391		-2.70311	1.98e-20	Fes1-domain-containing protein
503	CC77DRAFT_1009824	39.584	39.621	32.771	53.331	50.459	47.702	37.168	21.687	27.796	45.906	25.968	38.093	31.627	27.594	26.204		0.436052	0.0574129		-0.369901	0.484263		-0.0261189	0.475597		-0.390459	0.588645		-0.462171	0.162543		-0.0205581	0.868561	protein transport protein BOS1
504	CC77DRAFT_1009837	1.964	1.372	0.311	13.931	18.702	14.154	2.715	11.506	0.189	10.928	7.299	4.387	2.702	1.788	2.07		3.68133	3.51e-32		1.98229	4.8771e-14		2.63243	4.46114e-20		0.846986	0.000685967		-1.04889	0.000826826		-1.1353	2.35e-05	hypothetical protein
505	CC77DRAFT_1009865	6.179	8.892	4.94	0.831	0.399	0.746	9.457	35.266	4.271	1.01	0.991	5.442	76.971	18.01	12.16		-3.34014	4e-21		1.29181	3.2199e-09		-1.42684	5.29384e-05		2.42065	5.08174e-20		1.9133	2.30323e-08		1.12883	0.000268031	hypothetical protein
506	CC77DRAFT_1009883	20.17	15.477	14.546	28.122	35.155	24.156	22.125	17.667	17.129	25.814	14.104	29.458	21.107	20.263	16.877		0.800692	0.0014537		0.181475	0.153958		0.46695	0.0132001		0.214698	0.089618		-0.333741	0.351246		0.0332227	0.774566	hypothetical protein
507	CC77DRAFT_1009911	0.489	0.885	0.212	0.045	0	0.201	0.6	0.17	0.384	0.461	0.146	1.183	0.342	0.545	0.094		-2.68866	4.35e-07		-0.45875	0.521804		0.174567	0.268528		-0.693068	0.344711		2.86323	5.39706e-09		-0.234318	0.880268	hypothetical protein
508	CC77DRAFT_1009916	49.404	52.836	34.039	26.171	20.593	30.279	61.737	44.099	42.904	43.034	35.031	90.379	80.253	86.839	75.185		-0.822827	0.00576656		0.126229	0.210738		0.305706	0.046132		0.830094	4.54595e-05		1.12853	7.94493e-06		0.703865	0.00415546	FabD/lysophospholipase-like protein
509	CC77DRAFT_1009943	0.815	2.64	1.375	0.523	0.431	0.545	2.859	0.602	1.352	0.839	0.486	0.84	0.854	0.768	0.898		-1.68802	1.34e-06		-0.00508677	0.625865		-1.15766	0.00455862		-0.938599	0.0373836		0.530367	0.0731794		-0.933513	0.00954884	hypothetical protein
510	CC77DRAFT_1009964	17.437	20.393	20.36	16.367	17.152	17.555	24.229	15.021	15.093	11.42	7.432	11.604	17.747	10.923	13.792		-0.188182	0.665617		-0.098677	0.74263		-0.934045	0.00753516		-0.454599	0.413121		-0.745863	0.0138959		-0.355922	0.25605	hypothetical protein
511	CC77DRAFT_1009987	19.147	48.354	33.863	21.336	19.756	17.995	30.797	16.694	24.652	26.737	27.252	24.384	30.7	25.106	32.786		-0.778633	0.0115057		-0.490614	0.297292		-0.371117	0.778122		-0.194297	0.746624		0.407516	0.0411089		0.296317	0.169805	Thiamin diphosphate-binding protein
512	CC77DRAFT_1010030	0	0	0	0	0	0	0	0	0	0	0	0	0	0	0		NA	1		NA	1		NA	1		NA	1		NA	1		NA	1	alpha/beta-hydrolase
513	CC77DRAFT_1010056	0.609	0.547	0	0	0.084	0	0.42	0.083	0.084	0.082	0	0.086	0.334	0.246	0.092		-3.78261	3.24e-05		-0.977709	0.16273		-2.78261	0.000672342		-0.782608	0.419145		1	0.695061		0.195101	0.739936	hypothetical protein
514	CC77DRAFT_1010075	7.425	9.008	5.624	2.277	1.769	1.892	14.541	0.79	5.623	7.427	10.04	12.262	7.03	5.957	11.26		-1.89319	8.93e-11		-0.0740109	0.950633		0.430634	0.00899826		0.13657	0.13726		2.32382	5.90205e-18		0.210581	0.12777	hypothetical protein
515	CC77DRAFT_1010081	0	0	0	0	0	0	0	0	0	0	0	0.057	0	0	0		NA	1		NA	1		NA	0.504132		NA	1		NA	0.504132		NA	1	hypothetical protein
516	CC77DRAFT_1010088	0	0	0	0	0.013	0	0	0	0	0.099	0.058	0.039	0	0	0		NA	0.504132		NA	1		NA	1.25987e-08		NA	1		3.91427	3.07099e-06		NA	1	hypothetical protein
517	CC77DRAFT_1010104	0	0	0	0	0	0	0	0	0	0	0	0	0	0	0		NA	1		NA	1		NA	1		NA	1		NA	1		NA	1	hypothetical protein
518	CC77DRAFT_1010107	0	0.041	0	0	0.077	0.09	0.305	0	0.076	0	0.13	0.039	0.076	0.075	0.125		2.02615	0.123889		3.2161	0.00059137		2.04333	0.0775917		2.75097	0.00421502		0.0171751	1		-0.465123	0.638621	hypothetical protein
519	CC77DRAFT_1010111	0	0	0	0	0	0	0	0	0	0	0	0	0	0	0		NA	1		NA	1		NA	1		NA	1		NA	1		NA	1	hypothetical protein
520	CC77DRAFT_1010194	125.415	190.315	144.521	147.142	137.541	126.35	142.484	90.946	134.552	149.689	142.465	147.431	107.497	117.211	131.137		-0.163167	0.773889		-0.322786	0.677247		-0.0662787	0.448705		-0.371172	0.704253		0.0968879	0.398781		-0.0483862	0.962861	ubiquitin-conjugating enzyme E2 2
521	CC77DRAFT_1010214	2.579	7.822	5.425	0.63	0.947	1.106	6.965	2.593	6.358	1.46	0.979	5.78	3.753	6.061	4.206		-2.56038	1.73e-16		0.00818114	0.444655		-0.945262	0.0104842		-0.17481	0.637562		1.61512	1.68192e-08		-0.182991	0.774026	hypothetical protein
522	CC77DRAFT_1010222	2.281	8.426	13.357	0.619	1.643	0.629	4.71	2.095	10.555	0.662	1.535	2.911	3.173	1.901	1.356		-3.05724	1.83e-23		-0.47111	0.344248		-2.23605	4.64614e-12		-1.90399	3.34669e-09		0.82119	0.00126124		-1.43288	5.73e-07	hypothetical protein
523	CC77DRAFT_1010226	18.095	10.547	9.97	28.092	23.3	21.009	10.707	11.437	11.129	25.326	18.205	15.556	13.921	13.383	11.615		0.90696	0.000369895		-0.214697	0.999455		0.613791	0.00204151		0.0114254	0.371306		-0.293169	0.51377		0.226123	0.361416	glycoside hydrolase
524	CC77DRAFT_1010245	0.338	0.46	0.61	0.136	0.262	0	0.651	0.129	0.486	0.159	0.111	0.166	0.486	0.127	0.249		-1.82281	1.92e-05		-0.15337	1		-1.69125	0.000430014		-0.707888	0.206549		0.13156	0.715197		-0.554518	0.209962	hypothetical protein
525	CC77DRAFT_1010262	7.782	16.036	12.065	12.33	18.717	9.802	6.411	3.562	5.447	3.701	2.73	2.557	4.95	2.047	3.486		0.187	0.314749		-1.2185	0.000209582		-1.99723	6.41931e-10		-1.77525	3.84124e-08		-2.18423	3.43657e-13		-0.556751	0.063759	adenine nucleotide alpha hydrolases-like protein
526	CC77DRAFT_1010270	0.51	0.247	0.149	0.04	0.076	0	0.643	0	0.113	0.222	0.214	0.348	0.151	0.074	0.165		-2.96539	1.53e-06		-0.261125	0.607197		-0.208657	1		-1.21604	0.0438015		2.75673	3.12095e-06		-0.954912	0.150092	subtilisin-like protein
527	CC77DRAFT_1010277	4.575	14.8	13.084	6.697	4.454	7.518	23.4	8.204	10.518	10.712	15.622	6.013	7.434	4.907	6.233		-0.797974	0.0113862		0.375955	0.0444291		-0.00498664	0.219395		-0.805334	0.0466469		0.792987	0.000358227		-1.18129	7.14e-05	phosphate permease
528	CC77DRAFT_1010278	2.772	5.106	2.721	0.324	0.198	0.165	7.009	2.732	3.502	0.798	1.053	1.812	3.726	4.372	3.261		-3.94747	3.42e-29		0.321302	0.0721114		-1.53283	1.26885e-05		0.0999077	0.161764		2.41464	4.20251e-13		-0.221394	0.694321	hypothetical protein
529	CC77DRAFT_1010282	28.213	40.87	34.368	22.073	28.22	23.139	29.041	25.074	28.304	24.498	13.652	30.047	24.097	23.6	25.668		-0.494467	0.11829		-0.327899	0.718623		-0.601167	0.155103		-0.495784	0.380753		-0.106701	0.922616		-0.167885	0.617829	hypothetical protein
530	CC77DRAFT_1010332	0.943	3.706	2.648	0.095	0	0.267	2.911	0.135	1.449	0.445	0.258	0.232	1.358	0.578	0.547		-4.33324	2.64e-24		-0.698982	0.0513582		-2.96427	3.02787e-14		-1.55522	4.07191e-05		1.36898	0.00622823		-0.856237	0.0270232	hypothetical protein
531	CC77DRAFT_1010341	11.436	16.535	4.471	15.023	21.466	24.491	12.656	74.534	4.766	27.597	35.96	31.722	88.094	23.22	19.811		0.910473	0.000200752		1.50308	5.90825e-12		1.5543	2.83859e-11		2.01501	1.4317e-15		0.643822	0.00368297		0.511927	0.200145	hypothetical protein
532	CC77DRAFT_1010357	29.882	36.825	33.772	37.998	43.972	35.492	32.991	20.195	30.007	33.632	21.656	35.056	37	25.451	25.528		0.2253	0.262623		-0.27236	0.77657		-0.153393	0.783902		-0.191663	0.845129		-0.378693	0.286916		0.0806971	0.622653	DUF1620-domain-containing protein
533	CC77DRAFT_1010372	0.109	0.191	0.069	0.587	0.67	0.247	0.035	2.329	0.14	0.24	0.04	0.179	0.21	0.034	0.115		2.02711	1.18e-06		2.76254	3.24297e-15		0.314873	0.309109		-0.039637	0.781591		-1.71224	9.7521e-05		-2.80218	2.06e-13	hypothetical protein
534	CC77DRAFT_1010379	22.214	37.465	32.967	14.729	12.012	18.468	26.747	12.838	32.013	24.521	19.561	42.903	32.241	39.494	34.579		-1.03512	0.000476607		-0.371809	0.519963		-0.0909621	0.576952		0.198531	0.075837		0.944157	0.000148242		0.57034	0.015471	succinyl-CoA:3-ketoacid-coenzyme A transferas-like protein
535	CC77DRAFT_1010391	27.664	56.829	45.921	35.809	38.656	25.073	71.47	22.142	41.222	35.389	20.466	22.533	33.826	16.934	27.407		-0.389779	0.251578		0.0480856	0.443966		-0.734394	0.0693233		-0.738467	0.0687492		-0.344615	0.375443		-0.786553	0.00989254	hypothetical protein
536	CC77DRAFT_1010394	22.901	17.617	60.289	2.854	4.607	10.312	32.549	38.806	67.026	5.765	7.436	4.829	14.339	9.724	8.648		-2.50384	2.7e-18		0.45705	0.0110236		-2.48312	6.70362e-16		-1.62375	1.60138e-07		0.0207122	0.570866		-2.0808	3.83e-14	hypothetical protein
537	CC77DRAFT_1010395	11.571	5.196	8.445	3.773	8.511	5.615	19.049	16.042	17.539	10.915	46.419	1.715	7.434	4.426	7.704		-0.494232	0.0952276		1.06177	7.52648e-06		1.2278	2.10075e-08		-0.365909	0.563853		1.72203	1.21128e-12		-1.42768	5.73e-07	hypothetical protein
538	CC77DRAFT_1010403	80.993	63.734	70.218	165.965	188.479	147.571	42.901	209.836	67.385	88.565	58.598	60.968	83.396	94.479	72.579		1.22376	2.04e-06		0.574654	0.000549549		-0.0464757	0.527521		0.220578	0.0815912		-1.27024	1.55623e-05		-0.354076	0.0912698	hypothetical protein
539	CC77DRAFT_1010416	159.682	47.245	80.025	286.224	194.025	171.516	110.098	61.121	97.48	84.188	23.783	102.428	92.302	48.405	52.195		1.18354	7.43e-06		-0.0948185	0.879659		-0.447682	0.2127		-0.572941	0.137587		-1.63122	4.15516e-09		-0.478123	0.104596	FAD/NAD(P)-binding domain-containing protein
540	CC77DRAFT_1010444	1.292	5.272	2.265	0.274	0.395	0.308	4.197	2.144	3.068	1.347	0.446	3.016	1.24	1.345	2.007		-3.17582	2.8e-16		0.0917914	0.272256		-0.876513	0.0459417		-0.943127	0.0403999		2.29931	1.68514e-09		-1.03492	0.00176869	hypothetical protein
541	CC77DRAFT_1010451	2882.85	2316.15	1867.51	1768.52	1469.58	2023.45	4552.02	2408.38	3889.81	3165.59	4730.24	2936.85	5432.11	5067.38	4768.32		-0.42551	0.180741		0.618655	0.00293568		0.616322	0.000836496		1.11142	4.89553e-07		1.04183	7.11449e-06		0.492769	0.0333679	hypothetical protein
542	CC77DRAFT_1010481	5.855	7.722	5.452	2.648	2.542	5.143	10.882	5.811	4.555	2.928	1.462	3.458	3.974	4.851	3.192		-0.880941	0.00449794		0.159127	0.215101		-1.2778	0.000127166		-0.663123	0.147522		-0.396862	0.214172		-0.82225	0.00738482	MFS general substrate transporter
543	CC77DRAFT_1010501	0.481	0.072	0.065	0.97	2.128	0.7	0.132	1.509	0.132	2.202	0	0	0.066	0.065	0.145		2.61956	1e-09		1.52051	7.90748e-05		1.83314	2.20535e-05		-1.16294	0.212141		-0.786425	0.0359503		-2.68345	5.9e-07	hypothetical protein
544	CC77DRAFT_1010524	45.475	105.177	78.084	32.121	31.461	14.711	62.12	30.209	60.166	20.121	16.136	56.303	44.491	50.099	50.233		-1.54673	6.67e-08		-0.584922	0.155658		-1.30522	7.40814e-05		-0.659393	0.157824		0.241506	0.222258		-0.0744712	0.989591	hypothetical protein
545	CC77DRAFT_1010553	3407.73	1306.94	2497.66	1526.03	1462.78	2470.69	2959.31	9639.58	4091.32	3514.78	5518.78	3300.39	4069.66	4608.65	4501.74		-0.401697	0.172975		1.21047	2.67466e-08		0.7741	0.000153301		0.869819	5.01563e-05		1.1758	6.78935e-07		-0.340646	0.124202	Inositolphosphorylceramide-B hydroxylase
546	CC77DRAFT_1010568	2.186	2.248	1.04	1.184	2.196	0.871	4.178	1.663	0.894	2.215	1.062	4.988	2.449	1.526	1.408		-0.364793	0.315232		0.299083	0.135765		0.594419	0.00578511		-0.024185	0.450739		0.959213	0.000472183		-0.323268	0.469943	NADPH-dependent methylglyoxal reductase-like protein GRE2
547	CC77DRAFT_1010590	3.572	2.506	0.916	1.472	2.106	1.231	6.111	1.246	1.699	2.637	1.46	2.878	2.773	1.814	2.095		-0.540381	0.0915826		0.372756	0.109516		-0.00392458	0.483249		-0.0658378	0.555391		0.536456	0.0281352		-0.438594	0.309793	MFS general substrate transporter
548	CC77DRAFT_1010604	19.937	25.519	34.615	48.273	27.592	45.898	39.467	49.43	50.151	286.281	365.409	112.325	150.02	157.592	179.476		0.604724	0.0103134		0.796231	9.48529e-05		3.25425	6.81863e-34		2.60483	7.14345e-24		2.64953	2.0069e-23		1.8086	2.73e-11	PLP-dependent transferase
549	CC77DRAFT_1010617	32.432	43.613	42.806	49.963	52.062	32.894	36.44	26.532	37.752	18.506	10.314	16.769	26.854	23.438	23.266		0.182939	0.345925		-0.238747	0.926347		-1.3824	1.569e-05		-0.6922	0.0980313		-1.56534	5.68122e-08		-0.453453	0.121907	hypothetical protein
550	CC77DRAFT_1010623	0.209	0.329	0.399	1.004	1.623	0.474	0.303	0.45	0.176	0.198	0.143	0.129	0.277	0.148	0.11		1.72661	6.89e-08		-0.0123705	0.54575		-0.995388	0.0622361		-0.80851	0.170311		-2.722	8.75526e-13		-0.79614	0.0385399	hypothetical protein
551	CC77DRAFT_1010630	2.832	11.71	2.731	0.99	2.432	1.859	6.227	1.1	3.063	1.994	1.094	3.573	3.915	0.854	1.592		-1.70964	2.17e-08		-0.733323	0.0389999		-1.37471	8.87041e-05		-1.44119	2.65902e-05		0.334928	0.143985		-0.70787	0.0295739	P-loop containing nucleoside triphosphate hydrolase protein
552	CC77DRAFT_1010642	48.251	60.013	52.654	50.33	54.798	32.903	50.388	53.005	42.253	21.724	15.369	24.667	31.06	24.093	21.228		-0.221333	0.558776		-0.14386	0.713763		-1.38158	1.96067e-05		-1.07504	0.00200275		-1.16025	9.15293e-05		-0.93118	0.000609006	hypothetical protein
553	CC77DRAFT_1010658	20.498	16.116	10.597	33.496	23.022	18.318	17.34	19.871	11.888	15.168	9.063	27	20.16	22.795	16.765		0.664609	0.00663259		0.0565706	0.274174		0.117894	0.240318		0.339091	0.0279328		-0.546715	0.074099		0.282521	0.259264	hypothetical protein
554	CC77DRAFT_1010661	54.353	22.853	15.415	39.332	69.645	63.018	37.754	47.884	75.243	131.479	74.204	51.129	40.014	29.549	48.499		0.892955	0.000508937		0.796583	0.000142156		1.4713	1.01681e-09		0.350133	0.0349412		0.578346	0.00933884		-0.446449	0.0900577	hypothetical protein
555	CC77DRAFT_1010679	22.286	41.575	32.358	21.744	23.199	22.226	25.464	19.899	23.194	20.974	20.837	19.608	16.448	18.25	18.333		-0.518526	0.112338		-0.489018	0.337774		-0.647637	0.167841		-0.859486	0.0295966		-0.129111	0.99477		-0.370468	0.227933	chitooligosaccharide deacetylase
556	CC77DRAFT_1010682	1.097	7.747	3.545	0.553	0.252	0.425	6.546	1.518	2.329	0.163	0.379	0.712	1.802	1.741	1.614		-3.33233	2.51e-23		-0.253448	0.752894		-3.30445	6.41764e-21		-1.26446	0.000810609		0.027879	0.730352		-1.01101	0.0023122	hypothetical protein
557	CC77DRAFT_1010699	5.244	7.227	5.3	7.086	9.706	5.601	8.398	4.578	4.288	4.6	2.534	7.649	5.143	3.489	4.321		0.333523	0.129098		-0.0417581	0.600097		-0.265586	0.862796		-0.456239	0.449975		-0.599109	0.0525159		-0.41448	0.202634	hypothetical protein
558	CC77DRAFT_1010713	1.044	6.062	4.46	0.783	1.193	0.546	2.945	1.023	3.625	0.556	0.381	1.109	1.414	1.211	1.637		-2.19725	1.41e-12		-0.607148	0.160773		-2.49901	1.18823e-13		-1.44029	5.21633e-05		-0.301762	0.511525		-0.833139	0.00768947	general substrate transporter
559	CC77DRAFT_1010719	0.108	0.076	0.034	0.182	0.315	0.123	0.139	0	0.104	0	0.158	0.036	0.035	0.102	0.152		1.50794	0.00412117		0.156628	0.717143		-0.168271	1		0.406741	0.317433		-1.67621	0.0125655		0.250113	0.625395	hypothetical protein
560	CC77DRAFT_1010725	98.453	123.441	109.084	152.548	148.971	147.94	77.148	47.969	81.588	94.214	84.785	68.77	73.608	74.21	94.226		0.441454	0.0502074		-0.679162	0.073384		-0.41774	0.548885		-0.451466	0.467318		-0.859194	0.00626613		0.227696	0.281584	guanylate kinase
561	CC77DRAFT_1010730	0.366	0.597	0.194	0.246	0.355	0.369	0.118	0.117	0.195	0.269	0.49	0.401	0.274	0.499	0.601		-0.254332	0.769824		-1.42798	0.0114763		0.00373594	0.500187		0.247993	0.16754		0.258068	0.350968		1.67597	0.000133037	hypothetical protein
562	CC77DRAFT_1010743	82.695	246.067	154.68	0.496	0.127	0.074	148.142	80.45	124.135	54.337	82.275	116.506	74.957	147.95	146.372		-9.43797	5.24e-121		-0.454791	0.381331		-0.933533	0.0178258		-0.388632	0.772066		8.50444	5.41642e-108		0.0661592	0.555413	Cupredoxin
563	CC77DRAFT_1010760	3.681	4.74	4.913	12.865	21.835	4.847	4.191	8.413	3.656	4.087	1.858	2.205	4.601	3.962	3.759		1.56846	3.46e-09		0.286218	0.0295571		-0.710238	0.0670946		-0.113873	0.614276		-2.2787	8.07074e-15		-0.400091	0.101402	hypothetical protein
564	CC77DRAFT_1010762	33.104	33.839	26.032	30.224	35.376	24.692	38.333	18.755	27.476	31.443	16.478	36.953	31.711	30.284	27.287		-0.0422447	0.932707		-0.136799	0.8985		-0.13152	0.774676		-0.0584735	0.46853		-0.0892755	0.978908		0.0783257	0.547684	hypothetical protein
565	CC77DRAFT_1010772	18.844	21.918	26.507	67.426	31.381	43.936	8.793	22.118	25.719	158.204	95.752	0.734	1.939	0.651	1.149		1.08541	1.56e-05		-0.248375	0.860256		1.92073	4.06941e-15		-4.16922	3.28642e-38		0.835322	0.00028022		-3.92084	9.57e-39	cytochrome P450
566	CC77DRAFT_1010776	1.598	4.98	3.082	1.061	1.263	1.524	6.248	3.336	2.786	1.151	1.104	1.161	2.302	1.585	2.306		-1.32791	4.86e-05		0.35675	0.0452039		-1.49972	5.6642e-05		-0.641385	0.213085		-0.171801	0.86794		-0.998135	0.00124174	hypothetical protein
567	CC77DRAFT_1010816	0.745	2.266	0.869	1.575	1.675	0.952	1.831	1.079	0.53	0.952	1.261	1.184	1.223	0.589	1.038		0.11502	0.428756		-0.173648	0.881008		-0.191795	0.650258		-0.445095	0.598882		-0.306815	0.594108		-0.271447	0.487331	hypothetical protein
568	CC77DRAFT_1010932	5.959	13.01	9.141	6.902	10.688	5.438	9.901	2.824	6.554	4.303	1.704	4.75	4.719	4.041	4.673		-0.287694	0.449952		-0.544053	0.153024		-1.38581	2.04151e-05		-1.0653	0.00336685		-1.09811	0.000163053		-0.521249	0.129196	hypothetical protein
569	CC77DRAFT_1010954	0.754	0.625	0.179	1.267	1.734	0.569	0.757	0.69	0.301	0.711	0.446	0.217	0.663	0.118	0.563		1.19623	7.95e-05		0.16601	0.27203		-0.181313	0.890679		-0.213162	1		-1.37754	0.00013155		-0.379172	0.278827	hypothetical protein
570	CC77DRAFT_1010966	0.257	0.135	0.122	0	0.436	0	0.434	0.061	0.123	0.303	0.211	0.063	1.11	0.242	0.203		-0.23744	0.739936		0.265838	0.55296		0.166803	0.650788		1.59707	0.000258679		0.404243	0.522981		1.33124	0.00264887	hypothetical protein
571	CC77DRAFT_1011030	253.896	288.16	250.634	186.855	206.875	181.298	208.368	217.823	212.995	132.005	114.823	180.145	172.174	153.099	148.414		-0.463125	0.139562		-0.310521	0.788488		-0.892612	0.0133695		-0.742823	0.0631984		-0.429487	0.22302		-0.432302	0.116495	ras-domain-containing protein
572	CC77DRAFT_1011037	78.762	76.64	65.394	78.736	84.976	66.082	79.104	65.086	62.735	67.596	65.112	77.212	78.516	90.964	87.339		0.0576271	0.646508		-0.0936061	0.657042		-0.0728744	0.524201		0.218038	0.0747442		-0.130502	0.987302		0.311644	0.175787	hypothetical protein
573	CC77DRAFT_1011053	3.017	4.177	4.101	1.087	1.983	1.586	3.741	1.853	2.896	1.321	0.825	0.212	2.586	0.609	0.909		-1.27852	0.000205319		-0.411848	0.468582		-2.26005	1.70041e-08		-1.46058	0.000153118		-0.981527	0.0279488		-1.04873	0.00286195	hypothetical protein
574	CC77DRAFT_1011083	0.123	0	0	0	0.357	0	0	0	0	0.232	0.269	0.242	0.118	0.232	0.259		1.53727	0.305004		NA	0.504132		2.5947	0.011249		2.30778	0.0297938		1.05744	0.170939		NA	0.00276552	hypothetical protein
575	CC77DRAFT_1011097	42.896	70.746	65.737	66.2	61.58	58.666	44.569	30.371	44.068	56.103	43.79	53.612	47.541	42.788	47.727		0.0557468	0.596093		-0.591952	0.156001		-0.224725	0.920077		-0.377757	0.662321		-0.280472	0.520395		0.214195	0.319431	hypothetical protein
576	CC77DRAFT_1011105	47.836	50.338	48.159	48.046	62.864	32.081	52.496	27.168	47.013	28.667	14.502	24.123	35.335	19.789	21.372		-0.0333308	0.939218		-0.208101	0.911925		-1.12075	0.000625486		-0.935799	0.00796936		-1.08742	0.000213028		-0.727698	0.0113188	heavy metal tolerance protein precursor
577	CC77DRAFT_1011110	0.592	0.207	0.939	0.099	1.051	0.558	1.142	0.283	0.568	0.093	0.108	0.097	0.474	0.279	0.208		-0.0251201	1		0.197514	0.530517		-2.54404	0.000238613		-0.85482	0.179191		-2.51892	0.00013773		-1.05233	0.053008	hypothetical protein
578	CC77DRAFT_1011131	26.098	23.355	33.119	56.398	38.763	32.159	26.91	35.24	29.812	47.273	40.271	40.354	46.962	41.376	41.566		0.624735	0.0108221		0.155385	0.133293		0.631269	0.0012712		0.653721	0.000867404		0.00653464	0.619283		0.498336	0.0610879	hypothetical protein
579	CC77DRAFT_1011140	2.76	4.207	2.627	3.659	4.331	1.989	4.379	3.204	3.11	2.432	1.372	2.474	1.599	1.182	1.323		0.0567628	0.625797		0.156462	0.168739		-0.611827	0.17877		-1.2251	0.000618599		-0.66859	0.0415091		-1.38156	2.14e-06	PTR2-domain-containing protein
580	CC77DRAFT_1011160	19.362	7.865	17.602	57.363	50.076	43.129	5.819	19.303	11.853	51.617	39.552	23.858	17.018	10.465	7.074		1.74791	8.41e-11		-0.277882	0.984323		1.35947	9.37056e-09		-0.375454	0.488681		-0.388443	0.338924		-0.0975722	0.503247	hypothetical protein
581	CC77DRAFT_1011171	105.05	87.841	114.197	152.778	191.047	125.215	150.029	227.698	137.273	136.074	143.773	47.089	148.131	127.539	97.736		0.611059	0.0136814		0.74592	0.000183879		0.0903561	0.185754		0.282093	0.0537641		-0.520703	0.200035		-0.463827	0.07052	hypothetical protein
582	CC77DRAFT_1011175	130.787	212.768	173.367	131.058	76.739	158.687	161.713	111.081	171.586	168.85	193.075	267.339	105.028	134.724	163.503		-0.496196	0.141959		-0.218153	0.991994		0.283719	0.0383734		-0.358254	0.755909		0.779915	0.000970576		-0.140101	0.756986	cyanate hydratase
583	CC77DRAFT_1011180	126.776	163.88	127.851	132.628	121.349	108.516	157.758	98.63	106.369	130.443	89.997	140.366	141.864	121.694	122.142		-0.207299	0.630315		-0.206248	0.971506		-0.214028	0.935195		-0.117773	0.601122		-0.00672981	0.731904		0.0884757	0.56995	Snf7-domain-containing protein
584	CC77DRAFT_1011194	685.535	1226.19	878.173	180.03	101.96	640.571	1201.33	868.811	967.099	904.679	830.14	1773.11	1786.6	2435.95	1910.94		-1.5965	6.78e-08		0.122551	0.187998		0.33041	0.0277902		1.1365	1.32015e-07		1.9269	6.23176e-13		1.01395	5.69e-05	hypothetical protein
585	CC77DRAFT_1011209	28.405	49.299	36.322	35.898	30.485	33.566	36.564	17.625	23.508	28.305	19.455	25.555	23.73	21.903	25.09		-0.190099	0.725796		-0.553432	0.167238		-0.637183	0.149204		-0.689111	0.115655		-0.447084	0.189744		-0.135679	0.850443	Phosphotyrosyl phosphatase activator
586	CC77DRAFT_1011214	4.133	7.88	3.988	3.88	4.337	1.69	8.195	6.143	2.59	6.336	4.08	1.641	7.992	3.624	6.535		-0.691642	0.033716		0.0812495	0.274117		-0.408291	0.657792		0.181887	0.111121		0.283351	0.136214		0.100638	0.613591	hypothetical protein
587	CC77DRAFT_1011216	0.733	0	0.419	0.222	0.213	0.415	1.061	0.07	0.282	0.277	0.321	0.289	0.422	0.553	0.077		-0.438606	0.372038		0.294621	0.565671		-0.377135	0.663465		-0.131006	1		0.0614713	0.805297		-0.425627	0.621838	hypothetical protein
588	CC77DRAFT_1011227	259.005	197.71	220.644	322.401	320.645	403.348	164.249	140.262	132.49	196.03	203.217	91.939	210.443	228.45	210.289		0.627434	0.00936077		-0.632284	0.103804		-0.463651	0.42666		-0.0612977	0.502373		-1.09108	0.000429162		0.570986	0.0210451	spermidine synthase
589	CC77DRAFT_1011230	0.464	0.324	0.295	0	0.075	0.35	0.075	0.591	0.223	0.073	0.254	0.229	0.149	0.365	0.082		-1.3495	0.0315519		-0.284778	1		-0.961876	0.231302		-0.861649	0.295068		0.387622	0.467864		-0.576871	0.280493	hypothetical protein
590	CC77DRAFT_1011239	10.865	22.701	15.821	14.459	13.567	10.968	15.405	8.004	12.881	11.114	9.375	8.646	10.746	13.074	12.695		-0.340879	0.368454		-0.444559	0.381602		-0.761378	0.0765434		-0.435642	0.580922		-0.420499	0.284462		0.00891717	0.746749	dynactin subunit 5
591	CC77DRAFT_1011258	2.256	1.264	0.599	3.228	2.083	1.723	2.226	3.258	0.906	2.524	2.237	1.655	3.022	1.087	1.438		0.772051	0.00659681		0.633522	0.00415654		0.63938	0.00471128		0.429414	0.0405572		-0.132671	1		-0.204108	0.430487	hypothetical protein
592	CC77DRAFT_1011271	32.366	50.271	39.958	69.19	61.779	49.244	46.877	25.014	31.668	32.909	22.006	22.421	33.526	30.002	40.432		0.555803	0.0163006		-0.243447	0.84055		-0.664688	0.119711		-0.237872	0.919388		-1.22049	3.69426e-05		0.0055756	0.757354	protein phosphatase 5
593	CC77DRAFT_1011316	12.445	11.542	14.957	12.039	37.579	26.171	22.851	79.964	20.406	36.305	63.073	36.868	34.883	29.074	52.44		0.960587	0.000164566		1.66178	3.73592e-13		1.80674	3.62765e-14		1.57958	2.81062e-11		0.846153	0.000102989		-0.0821943	0.531497	beta-1,3-exoglucanase
594	CC77DRAFT_1011328	5890.41	1893.04	4801.77	8522.79	15500.3	10436.9	3581.04	9835.91	6247.75	9589.95	9630.59	4723.77	4375.75	4005.17	4858.42		1.45319	5.73e-08		0.643878	0.000630958		0.927953	2.09275e-05		0.0731005	0.299669		-0.525238	0.175645		-0.570778	0.0182638	glyceraldehyde-3-phosphate dehydrogenase
595	CC77DRAFT_1011338	547.066	744.862	602.893	561.966	440.364	530.099	553.613	416.899	524.215	509.868	522.964	594.049	533.68	546.07	588.061		-0.306241	0.409121		-0.34218	0.643077		-0.219953	0.875891		-0.184106	0.764455		0.0862885	0.437378		0.158074	0.437277	ras-domain-containing protein
596	CC77DRAFT_1011389	0	0	0	0	0	0	0	0	0.069	0	0	0	0	0	0		NA	1		NA	0.504132		NA	1		NA	1		NA	1		NA	0.504132	hypothetical protein
597	CC77DRAFT_1011414	0.165	0.173	0.157	0.582	0.559	0.093	0.795	0.079	0.475	0.777	0.18	0.244	0.316	0.078	0.174		1.31784	0.013402		1.44639	0.00412117		1.27874	0.0100144		0.198462	0.595082		-0.0391062	1		-1.24793	0.0396885	hypothetical protein
598	CC77DRAFT_1011480	378.593	672.971	471.894	166.357	127.819	187.353	729.309	580.16	460.736	313.613	413.641	454.697	386.173	444.173	483.051		-1.66166	9.18e-09		0.216567	0.0916964		-0.366179	0.76542		-0.214047	0.805345		1.29548	1.39346e-07		-0.430613	0.153038	hypothetical protein
599	CC77DRAFT_1011496	24.972	87.337	138.282	8.792	7.08	16.033	76.527	46.325	109.141	22.206	13.498	42.984	75.928	45.901	34.757		-2.97348	5.08e-24		-0.111253	0.696745		-1.67112	7.28473e-08		-0.678379	0.100108		1.30236	6.85105e-07		-0.567126	0.044004	general substrate transporter
600	CC77DRAFT_1011513	0	0	0	0	0	0	0	0	0	0	0	0	0	0	0		NA	1		NA	1		NA	1		NA	1		NA	1		NA	1	hypothetical protein
601	CC77DRAFT_1011519	0.092	0.676	0.175	0.093	0	0	0.089	0	0	0.174	0.101	0.091	0.354	0.174	0.291		-3.34196	0.00059137		-3.40538	0.00059137		-1.36541	0.162404		-0.203394	1		1.97654	0.123889		3.20199	0.000965181	hypothetical protein
602	CC77DRAFT_1011530	0.23	0	0.328	0	0	0	0.111	0	0.11	0	0.126	0.113	0.331	0	0		NA	0.00276552		-1.33622	0.204184		-1.22325	0.330625		-0.753434	0.482822		NA	0.131224		0.582785	0.763599	hypothetical protein
603	CC77DRAFT_1011535	3.193	10.262	5.669	1.164	1.17	0.82	8.955	2.384	5.075	2.962	2.435	3.386	7.523	6.093	5.855		-2.60013	2.99e-17		-0.220457	0.85476		-1.1226	0.00246473		0.0259427	0.240414		1.47753	4.7668e-08		0.2464	0.176027	ankyrin
604	CC77DRAFT_1011548	0.073	0	0	0.073	0	0.164	0	0.069	0	0	0	0.072	0	0	0		1.69892	0.195755		-0.0813001	1		-0.0198996	1		NA	0.504132		-1.71882	0.305004		NA	0.504132	hypothetical protein
605	CC77DRAFT_1011550	132.578	153.482	128.032	183.975	146.766	153.877	100.451	72.183	97.818	128.371	118.444	91.361	100.171	106.351	118.597		0.226897	0.248672		-0.614579	0.126552		-0.292177	0.900782		-0.348983	0.731141		-0.519074	0.14468		0.265595	0.230766	hypothetical protein
606	CC77DRAFT_1011560	2.765	8.806	7.548	0.624	0.881	0.453	6.211	0.869	5.902	1.098	1.114	0.897	1.747	1.268	2.109		-3.28755	1.99e-24		-0.558494	0.145567		-2.62048	5.69841e-15		-1.89966	1.40479e-08		0.66707	0.0119333		-1.34117	1.83e-05	pectin lyase-like protein
607	CC77DRAFT_1011575	5.603	8.444	5.365	0.384	0.904	0.587	5.738	1.718	4.748	1.468	1.059	3.477	3.088	1.955	2.26		-3.37199	1.03e-25		-0.669595	0.0668366		-1.69295	2.43093e-07		-1.41039	3.67361e-05		1.67903	1.7136e-08		-0.740793	0.0207197	hypothetical protein
608	CC77DRAFT_1011582	0.943	0.564	0.385	4.483	4.827	5.642	0.52	0.772	0.905	1.27	3.681	1.593	0.776	0.508	0.852		2.98235	7.94e-16		0.215623	0.363864		1.79026	2.27308e-07		0.175	0.404715		-1.19209	0.00170755		-0.0406232	1	hypothetical protein
609	CC77DRAFT_1011584	2.536	3.094	1.333	1.298	2.457	1.072	2.921	1.121	1.853	2.785	1.821	1.754	2.253	1.213	1.077		-0.528582	0.121172		-0.240217	0.822146		-0.130682	0.68413		-0.616064	0.214815		0.3979	0.0743239		-0.375847	0.313008	hypothetical protein
610	CC77DRAFT_1011598	0.122	0.723	0.309	0.287	1.022	0.368	0.47	0.116	0.234	1.187	0.311	0.64	6.471	0.191	0.3		0.539239	0.0836012		-0.492947	0.487566		0.889619	0.00125301		2.59286	4.73011e-17		0.350379	0.221858		3.08581	4.08e-19	ketopantoate reductase ApbA/PanE domain-containing protein
611	CC77DRAFT_1011612	8.732	15.226	9.673	13.142	14.142	10.401	12.129	7.575	6.874	6.821	4.736	4.545	7.479	4.476	6.333		0.164199	0.34197		-0.339559	0.626893		-1.06255	0.00336697		-0.878894	0.0227166		-1.22675	4.98263e-05		-0.539335	0.0749133	hypothetical protein
612	CC77DRAFT_1011616	5.702	5.82	5.197	6.997	8.616	7.489	5.28	2.833	5.397	4.101	2.464	2.751	4.637	3.843	3.748		0.466529	0.0461242		-0.307461	0.650417		-0.843706	0.0214418		-0.4513	0.440222		-1.31024	8.82824e-06		-0.143839	0.759598	RNB-domain-containing protein
613	CC77DRAFT_1011650	0	0	0	0	0	0	0	0	0	0	0	0	0	0	0		NA	1		NA	1		NA	1		NA	1		NA	1		NA	1	hypothetical protein
614	CC77DRAFT_1011674	3.44	6.18	4.677	3.036	3.035	2.295	4.622	1.35	2.831	3.013	1.343	2.725	3.185	2.373	3.691		-0.773103	0.0180284		-0.699645	0.0581722		-1.01369	0.00753085		-0.628343	0.204608		-0.240585	0.599591		0.0713021	0.542226	hypothetical protein
615	CC77DRAFT_1011678	0	0.029	0	0	0	0	0.027	0	0	0.026	0	0	0	0	0		NA	0.504132		-0.103093	1		-0.157541	1		NA	0.504132		NA	0.504132		NA	0.504132	hypothetical protein
616	CC77DRAFT_1011724	10.222	15.398	17.609	10.386	19.493	12.826	18.915	22.515	20.287	24.571	16.013	11.555	17.317	13.614	13.625		-0.0175945	0.859634		0.513668	0.0041344		0.270363	0.0540885		0.0436203	0.272711		0.287958	0.117433		-0.470048	0.0792294	hypothetical protein
617	CC77DRAFT_1011783	0	0	0	0	0	0	0	0	0	0	0	0	0	0	0		NA	1		NA	1		NA	1		NA	1		NA	1		NA	1	hypothetical protein
618	CC77DRAFT_1011816	0.775	0.406	0.553	1.107	0.75	0.438	0.996	0	0.31	0.304	0.282	0.764	0.558	0.122	0.817		0.40439	0.253716		-0.408949	0.388557		-0.361144	0.759697		-0.21203	1		-0.765535	0.0946163		0.196919	0.451895	hypothetical protein
619	CC77DRAFT_1011817	0.088	0	0	0	0.085	0.05	0.085	0	0	0	0	0	0	0	0.185		0.617384	0.763599		-0.0500407	1		NA	0.131224		1.07195	0.291881		NA	0.0352187		1.12199	0.24735	hypothetical protein
620	CC77DRAFT_1011820	0	0	0	0	0	0	0	0	0	0	0	0	0	0	0		NA	1		NA	1		NA	1		NA	1		NA	1		NA	1	MFS general substrate transporter
621	CC77DRAFT_1011821	2.857	4.726	1.68	0.254	0.543	0.698	2.324	0.616	1.049	0.634	0.521	1.712	1.103	1.029	0.472		-2.63133	6.49e-16		-1.21545	0.000196943		-1.69194	8.99628e-07		-1.83075	1.34996e-07		0.939396	0.00168194		-0.615298	0.105291	cytochrome P450
622	CC77DRAFT_1011849	1.072	0.562	0.638	0.676	0.389	0.531	2.327	2.113	1.158	1.075	1.539	1.057	2.831	2.147	2.685		-0.509502	0.253852		1.30095	9.97808e-06		0.69221	0.00827322		1.75395	2.89445e-09		1.20171	0.000274428		0.452998	0.111058	hypothetical protein
623	CC77DRAFT_1011871	47.987	74.734	68.354	68.947	59.802	65.212	42.64	27.728	42.948	60.251	49.895	41.533	40.21	37.823	49.315		0.0216276	0.682376		-0.753787	0.0411397		-0.333118	0.787552		-0.585363	0.223712		-0.354745	0.382849		0.168425	0.400353	hypothetical protein
624	CC77DRAFT_1011900	22.387	8.405	1.823	1.087	0.348	0.136	5.889	2.631	3.218	1.355	0.262	9.795	1.034	0.338	1.388		-4.37578	1.87e-31		-1.47435	4.23424e-06		-1.51498	2.30143e-06		-3.5628	5.40751e-23		2.8608	5.5213e-14		-2.08845	9.9e-09	hypothetical protein
625	CC77DRAFT_1011901	0.25	0.426	0.446	0.063	0.242	0.106	0.543	0.149	0.36	0.059	0	0.123	0.33	0.177	0.165		-1.44886	0.00140227		-0.092938	0.908288		-2.62406	5.81638e-07		-0.73954	0.223743		-1.1752	0.0548156		-0.646602	0.164545	hypothetical protein
626	CC77DRAFT_1011906	2127.55	568.53	1553.75	757.211	895.189	1259.26	352.758	1146.18	1247.86	805.382	801.323	621.606	998.762	1065.35	727.02		-0.545563	0.0492457		-0.629654	0.160881		-0.931452	0.00534107		-0.606553	0.123075		-0.385889	0.329233		0.0231006	0.918582	hypothetical protein
627	CC77DRAFT_1011929	5.415	2.648	3.092	2.039	1.678	0.899	6.059	3.518	4.228	3.269	1.421	2.064	3.535	1.565	2.435		-1.27298	6.17e-05		0.3075	0.112044		-0.723876	0.0668764		-0.566011	0.222969		0.549099	0.0444233		-0.873511	0.00520362	hypothetical protein
628	CC77DRAFT_1011952	52.833	59.439	41.699	45.909	42.472	45.166	52.663	44.184	49.41	64.276	53.037	78.679	61.204	68.18	55.658		-0.205311	0.640279		-0.074153	0.572047		0.348136	0.0269334		0.265194	0.0475134		0.553447	0.0137527		0.339347	0.151506	palmitoyltransferase PFA5
629	CC77DRAFT_1011953	2.898	3.627	1.072	0.487	1.949	0.729	4.659	3.076	2.009	1.595	0.792	2.063	3.478	1.062	0.509		-1.26322	0.000405189		0.359084	0.0634078		-0.771624	0.101889		-0.589432	0.275865		0.4916	0.0926246		-0.948516	0.00332764	hypothetical protein
630	CC77DRAFT_1011954	3.633	7.451	6.738	3.105	3.101	3.59	5.553	3	4.315	6.214	9.357	4.977	8.896	14.328	19.308		-0.863395	0.00527127		-0.469871	0.325586		0.205339	0.0570222		1.25489	1.89828e-08		1.06873	7.81992e-06		1.72476	6.59e-11	hypothetical protein
631	CC77DRAFT_1011956	46.668	16.585	53.617	27.434	22.023	29.584	35.382	151.826	50.107	36.025	86.599	11.826	42.274	31.129	30.457		-0.564232	0.0450766		1.0219	8.72259e-07		0.202165	0.0667877		-0.170265	0.929837		0.766397	0.000190355		-1.19216	1.7e-06	hypothetical protein
632	CC77DRAFT_1011976	18.592	25.684	23.604	22.623	27.416	20.248	23.282	15.533	22.891	31.813	19.417	25.19	25.656	18.578	21.005		0.0502713	0.645266		-0.137576	0.790235		0.170964	0.130002		-0.0572519	0.471121		0.120692	0.398752		0.0803239	0.640548	hypothetical protein
633	CC77DRAFT_1011997	0	0	0.048	0	0.097	0	0.048	0	0.048	0.047	0.055	0	0.192	0.094	0.105		1.01495	0.695061		1	0.695061		1.08746	0.695061		3.02606	0.00157687		0.0725125	1		2.02606	0.0194098	hypothetical protein
634	CC77DRAFT_1012007	7.337	13.667	8.604	64.438	101.714	39.689	9.293	8.426	5.478	20.414	11.668	23.378	14.089	6.843	5.469		2.79747	1.46e-23		-0.352049	0.703082		0.905461	2.86836e-05		-0.165394	0.751663		-1.89201	7.41512e-11		0.186654	0.470592	hypothetical protein
635	CC77DRAFT_1012017	0.525	0.245	0.111	0	0.113	0.264	0.281	0	0	0.11	0	0.173	0	0.055	0.062		-1.22458	0.0440054		-1.64857	0.0058667		-1.63834	0.0142934		-2.91263	0.000242371		-0.413762	0.688669		-1.26406	0.291881	hypothetical protein
636	CC77DRAFT_1012056	11.032	24.873	18.933	24.319	27.433	18.175	11.598	9.178	9.698	17.072	11.791	15.274	10.056	8.701	15.026		0.350674	0.100312		-0.847597	0.0247151		-0.313187	0.853717		-0.698879	0.119351		-0.663861	0.0408657		0.148719	0.483956	GINS complex, Sld5 component
637	CC77DRAFT_1012108	0.726	0.781	0.479	0.427	0.293	0.776	0.972	0.154	0.464	1.141	0.485	1.569	0.871	1.291	1.317		-0.408755	0.332364		-0.320839	0.495718		0.68595	0.00260151		0.808807	0.000289686		1.09471	0.000194017		1.12965	1.97e-05	hypothetical protein
638	CC77DRAFT_1012117	0	0	0	0	0.052	0	0	0	0	0	0	0	0.051	0	0		NA	0.504132		NA	1		NA	1		NA	0.504132		NA	0.504132		NA	0.504132	hypothetical protein
639	CC77DRAFT_1012120	350.076	341.028	306.251	189.453	154.181	257.747	406.389	343.323	396.512	363.727	308.261	494.173	556.213	602.886	508.592		-0.729828	0.0146458		0.20071	0.115643		0.225588	0.0874392		0.741673	0.000197968		0.955416	9.4202e-05		0.540963	0.0285299	hypothetical protein
640	CC77DRAFT_1012172	0	0	0	0	0	0	0	0	0	0	0	0	0	0	0		NA	1		NA	1		NA	1		NA	1		NA	1		NA	1	hypothetical protein
641	CC77DRAFT_1012206	4.029	12.703	8.433	1.689	1.402	1.837	9.574	3.633	4.806	2.649	3.795	3.559	6.381	7.33	8.109		-2.35234	3.32e-15		-0.48238	0.260458		-1.33099	0.000185765		-0.205767	0.73423		1.02136	3.03891e-05		0.276613	0.144269	hypothetical protein
642	CC77DRAFT_1012214	21.947	19.444	16.59	12.491	15.001	18.404	21.755	8.745	21.411	16.596	10.301	22.338	21.329	23.503	21.367		-0.337212	0.319019		-0.15954	0.991988		-0.235896	0.908445		0.191229	0.0979819		0.101316	0.51296		0.350769	0.099418	ATP-dependent permease MDL2
643	CC77DRAFT_1012217	0	0	0	0	0	0	0	0	0	0	0	0	0	0	0		NA	1		NA	1		NA	1		NA	1		NA	1		NA	1	hypothetical protein
644	CC77DRAFT_1012228	0	0	0	0	0.059	0.138	0.059	0	0	0	0	0.06	0	0	0		NA	0.0352187		NA	0.504132		NA	0.504132		NA	1		-1.71516	0.305004		NA	0.504132	hypothetical protein
645	CC77DRAFT_1012246	0	0.429	0	0	0.198	0.232	0.296	0	0	0.096	0	0	0	0.193	0		0.00335901	1		-0.53538	1		-2.15987	0.195755		-1.15238	0.566598		-2.16323	0.123889		-0.616996	1	hypothetical protein
646	CC77DRAFT_1012255	4.202	5.668	3.585	5.554	6.222	4.266	3.494	4.199	2.597	5.012	3.327	4.333	3.849	3.459	2.851		0.253712	0.234243		-0.386899	0.656792		-0.0864982	0.573602		-0.405384	0.61781		-0.34021	0.410538		-0.0184846	0.981386	hypothetical protein
647	CC77DRAFT_1012267	0	0	0	0	0	0	0	0	0	0	0	0	0	0	0		NA	1		NA	1		NA	1		NA	1		NA	1		NA	1	ankyrin
648	CC77DRAFT_1012268	0	0	0	0	0	0	0	0	0	0	0	0	0	0	0		NA	1		NA	1		NA	1		NA	1		NA	1		NA	1	hypothetical protein
649	CC77DRAFT_1012271	0	0	0	0	0	0	0	0	0	0	0	0	0	0	0		NA	1		NA	1		NA	1		NA	1		NA	1		NA	1	hypothetical protein
650	CC77DRAFT_1012293	109.046	158.698	121.479	83.861	99.086	65.479	120.021	59.522	89.546	51.879	28.938	55.06	66.003	46.352	66.534		-0.647781	0.0314697		-0.532514	0.190794		-1.5183	1.64152e-06		-1.12153	0.00117352		-0.870515	0.00344919		-0.589019	0.0516019	high osmolarity signaling protein sho1
651	CC77DRAFT_1012300	0	0	0.188	0	0	0	0.19	0	0	0	0	0.194	0	0	0.312		NA	0.131224		0.0152668	1		0.045324	1		0.730813	0.566598		NA	0.131224		0.715547	0.523504	hypothetical protein
652	CC77DRAFT_1012327	0	0	0	0	0	0.069	0	0	0	0.115	0.134	0.06	0	0	0		NA	0.504132		NA	1		NA	0.00148912		NA	1		2.16294	0.0482187		NA	1	hypothetical protein
653	CC77DRAFT_1012342	0	0	0	0	0	0	0	0	0	0	0	0	0	0	0		NA	1		NA	1		NA	1		NA	1		NA	1		NA	1	hypothetical protein
654	CC77DRAFT_1012399	100.641	119.511	95.282	108.469	100.852	82.483	81.135	65.637	66.52	76.272	51.696	59.029	83.464	66.684	78.279		-0.112339	0.885517		-0.564508	0.192613		-0.754323	0.0520774		-0.465605	0.419232		-0.641985	0.0456615		0.0989033	0.609404	rer1 protein-like protein
655	CC77DRAFT_1012406	0.544	0.418	0.241	0.201	1.509	0.472	0.437	0.225	0.174	1.692	0.258	0.196	0.626	0.256	0.153		0.859014	0.00403395		-0.525062	0.286504		0.835013	0.00117489		-0.217006	1		-0.024001	0.863708		0.308056	0.294305	hypothetical protein
656	CC77DRAFT_1012418	392.009	23.92	97.561	214.454	374.67	220.608	81.466	177.898	137.84	184.475	187.032	41.481	42.805	30.269	33.551		0.657108	0.0179637		-0.370456	0.551706		-0.314236	0.609885		-2.26779	1.95034e-14		-0.971345	0.0033014		-1.89733	1.39e-12	hypothetical protein
657	CC77DRAFT_1012424	0	0	0	0	0	0	0	0	0	0	0	0	0	0	0		NA	1		NA	1		NA	1		NA	1		NA	1		NA	1	hypothetical protein
658	CC77DRAFT_1012462	208.751	268.179	233.334	271.635	231.94	167.862	286.057	148.539	260.484	178.046	121.295	182.57	248.322	202.955	235.359		-0.0811033	0.972642		-0.0311763	0.552443		-0.559589	0.217028		-0.0488099	0.44028		-0.478485	0.156378		-0.0176335	0.852106	hypothetical protein
659	CC77DRAFT_1012478	0.03	0	0	0.03	0.029	0	0.029	0	0	0.113	0.065	0.148	0.057	0.085	0.158		0.975752	0.695061		-0.0489096	1		3.44184	8.46542e-05		3.32193	0.000137243		2.46609	0.00157015		3.37084	0.000222945	hypothetical protein
660	CC77DRAFT_1012505	169.468	203.716	104.456	68.82	42.232	132.682	220.435	194.69	114.697	168.511	124.951	405.951	248.977	394.727	247.196		-0.970616	0.0013604		0.149584	0.152256		0.550221	0.00354752		0.89934	1.05723e-05		1.52084	8.47537e-09		0.749756	0.00250424	hypothetical protein
661	CC77DRAFT_1012510	12.496	18.299	16.741	11.959	15.576	11.423	13.733	7.78	10.841	8.937	5.627	7.32	9.121	9.651	9.582		-0.287101	0.425961		-0.555076	0.175911		-1.11914	0.0010554		-0.745468	0.0716706		-0.832043	0.00700328		-0.190392	0.659403	hypothetical protein
662	CC77DRAFT_1012519	0.72	0.651	0.26	0.075	0.168	0.197	0.695	0.332	0.191	0.234	0.326	0.588	0.62	0.328	0.524		-1.89018	1.59e-06		-0.421243	0.435419		-0.506634	0.447072		-0.147979	0.801344		1.38355	0.000125044		0.273264	0.29212	hypothetical protein
663	CC77DRAFT_1012555	207.822	199.564	189.991	241.391	278.062	292.862	153.805	122.403	148.914	137.626	117.37	121.027	143.519	151.82	148.675		0.443398	0.0531124		-0.490765	0.286806		-0.667821	0.103776		-0.428037	0.497229		-1.11122	0.000197546		0.0627282	0.688088	hypothetical protein
664	CC77DRAFT_1012567	0.024	0.025	0	0	0.023	0	0.023	0	0	0	0.051	0	0	0.066	0.05		-1.09115	0.695061		-1.09115	0.695061		0.0577155	1		1.24327	0.140963		1.14886	0.466358		2.33442	0.0482187	hypothetical protein
665	CC77DRAFT_1012582	1.05	3.764	2.981	0.678	1.048	0.836	2.705	0.611	1.512	0.944	0.95	2.296	1.779	1.468	1.625		-1.60528	1.47e-07		-0.691123	0.0508983		-0.895599	0.0238955		-0.678035	0.153162		0.70968	0.00499046		0.0130885	0.61414	hypothetical protein
666	CC77DRAFT_1012590	37.368	16.107	8.084	12.496	14.35	5.725	22.241	65.365	18.592	14.215	14.43	40.226	70.736	129.16	206.552		-0.918382	0.000910822		0.786715	5.68959e-05		0.161927	0.20346		2.72303	3.13083e-25		1.08031	1.35715e-05		1.93631	5.8e-12	DUF924-domain-containing protein
667	CC77DRAFT_1012599	9.689	12.63	10.835	12.366	12.222	12.222	6.916	4.272	7.624	9.916	8.402	7.702	9.87	9.589	9.861		0.150915	0.387286		-0.81753	0.0231773		-0.349562	0.725606		-0.177298	0.762421		-0.500477	0.159771		0.640232	0.00985806	alpha/beta-hydrolase
668	CC77DRAFT_1012619	0	0	0	0	0	0	0	0	0	0	0	0	0	0	0		NA	1		NA	1		NA	1		NA	1		NA	1		NA	1	hypothetical protein
669	CC77DRAFT_1012626	0.311	1.209	0.148	0	0.108	0.101	0.621	0.127	0.277	0.544	0.194	0.503	1.151	1.548	1.1		-2.99654	6.13e-12		-0.702495	0.131031		-0.426616	0.716496		1.1875	4.62434e-07		2.56993	3.49425e-10		1.89	1.32e-10	Di-copper centre-containing protein
670	CC77DRAFT_1012630	162.867	211.1	180.542	187.596	210.207	181.849	186.222	163.338	170.993	150.921	139.617	134.776	174.677	145.535	159.299		0.0639761	0.595169		-0.0911658	0.603651		-0.382683	0.637575		-0.209647	0.867719		-0.446659	0.232413		-0.118481	0.738088	hypothetical protein
671	CC77DRAFT_1012632	0.742	0.96	0.747	0.484	0.211	0.346	0.673	0.5	0.461	0.617	0.573	0.387	1.089	0.452	1.242		-1.23422	0.00215065		-0.583785	0.294972		-0.63501	0.301762		0.184448	0.206087		0.599213	0.0673647		0.768233	0.0188462	hypothetical protein
672	CC77DRAFT_1012664	16.18	9.563	12.343	23.132	32.201	18.698	12.011	14.436	8.119	6.149	4.66	2.801	7.173	4.583	5.374		0.958869	0.000218788		-0.139907	0.761028		-1.48459	2.8873e-06		-1.15274	0.000466939		-2.44346	1.61492e-16		-1.01283	0.000162681	multiple RNA-binding domain-containing protein 1
673	CC77DRAFT_1012665	0.888	1.197	0.996	0.592	0.784	0.611	1.79	0.909	0.533	0.449	0.364	0.25	0.762	0.404	0.719		-0.632807	0.0560587		0.0690285	0.426199		-1.53526	2.63838e-05		-0.708834	0.113391		-0.90245	0.0131554		-0.777863	0.016342	hypothetical protein
674	CC77DRAFT_1012686	98.095	94.854	97.981	88.017	103.05	93.976	107.642	122.844	89.178	104.882	102.943	87.375	108.84	95.183	91.37		-0.0294925	0.897985		0.135884	0.158749		0.0210207	0.310387		0.0219636	0.320075		0.0505131	0.478415		-0.113921	0.69388	hypothetical protein
675	CC77DRAFT_1012710	0	0	0	0	0	0	0	0	0	0	0	0	0	0	0		NA	1		NA	1		NA	1		NA	1		NA	1		NA	1	hypothetical protein
676	CC77DRAFT_1012719	2.07	0.679	0.531	2.07	2.023	0.795	3.855	0.43	0.518	1.579	0.571	0.905	1.884	0.322	0.664		0.575548	0.0384466		0.55024	0.0578458		-0.102523	0.88602		-0.192645	0.929806		-0.678072	0.0392912		-0.742885	0.0430159	hypothetical protein
677	CC77DRAFT_1012728	34.507	17.69	21.804	10.058	13.252	8.192	16.776	37.843	15.227	9.494	7.049	10.378	14.161	10.706	10.316		-1.2321	9.29e-06		-0.0833673	0.473183		-1.45881	3.21627e-06		-1.07267	0.00141014		-0.226711	0.677259		-0.989299	0.000115178	hypothetical protein
678	CC77DRAFT_1012736	23.2	22.398	23.73	61.35	45.085	25.173	26.488	15.013	17.528	15.66	14.98	23.307	19.036	13.355	16.491		0.924737	0.00024866		-0.232014	0.821287		-0.361895	0.613126		-0.504135	0.309059		-1.28663	1.31871e-05		-0.272121	0.433806	hypothetical protein
679	CC77DRAFT_1012758	34.696	37.631	40.311	34.941	34.271	32.471	52.119	32.686	42.438	36.429	30.469	23.349	37.174	29.261	33.45		-0.147615	0.762016		0.175893	0.168242		-0.319743	0.779806		-0.173354	0.796481		-0.172128	0.876071		-0.349246	0.267377	splicing factor 3B subunit 1
680	CC77DRAFT_1012796	74.177	30.791	57.789	141.521	220.571	165.462	41.039	80.461	41.824	39.859	39.052	38.402	67.801	47.675	44.418		1.6966	2.57e-10		0.00501721	0.331904		-0.472357	0.306705		-0.0256038	0.512695		-2.16896	1.35746e-13		-0.030621	0.778919	concanavalin A-like lectin/glucanase
681	CC77DRAFT_1012801	0	0	0	0	0	0	0	0	0	0	0	0	0	0	0		NA	1		NA	1		NA	1		NA	1		NA	1		NA	1	hypothetical protein
682	CC77DRAFT_1012807	1.85	2.029	2.457	1.628	3.272	1.9	1.224	1.172	1.611	1.969	1.341	1.485	1.962	0.831	1.225		0.101962	0.584005		-0.66105	0.125772		-0.402042	0.530466		-0.657095	0.1252		-0.504004	0.174603		0.00395505	1	hypothetical protein
683	CC77DRAFT_1012822	2.937	0.513	2.018	1.105	11.625	2.454	1.978	4.231	2.081	9.344	2.344	0.873	1.991	0.791	1.621		1.47347	2.77e-07		0.600359	0.0028164		1.19987	2.62268e-06		-0.312526	0.609221		-0.273601	0.565632		-0.912885	0.00056974	hypothetical protein
684	CC77DRAFT_1012827	46.487	31.174	28.942	25.212	20.871	25.178	41.981	26.264	33.47	28.182	28.504	48.951	46.486	64.375	54.73		-0.581063	0.049015		-0.0677156	0.690267		-0.0131328	0.451708		0.635376	0.000968028		0.567931	0.0121332		0.703092	0.00354715	hypothetical protein
685	CC77DRAFT_1012833	18.293	21.351	19.535	17.234	18.128	16.611	23.527	13.844	24.111	19.136	13.961	16.872	20.404	18.118	16.706		-0.187323	0.668362		0.0550788	0.346375		-0.244052	0.976169		-0.0996854	0.572751		-0.056729	0.845996		-0.154764	0.715115	sucrase/ferredoxin domain-containing protein
686	CC77DRAFT_1012835	0.344	0.471	0.377	0.773	0.922	0.299	1.784	0.353	0.228	0.798	0.491	0.104	0.533	0.199	0.362		0.742281	0.0148238		0.988456	0.00100168		0.224811	0.171561		-0.123771	0.770804		-0.51747	0.26392		-1.11223	0.00350492	benzoate 4-monooxygenase cytochrome P450
687	CC77DRAFT_1012841	17.277	23.381	14.36	12.648	11.427	13.423	16.85	13.205	13.207	12.769	10.937	23.099	30.228	18.896	24.979		-0.55309	0.083691		-0.346803	0.64617		-0.233241	0.971904		0.429628	0.010073		0.319849	0.127051		0.776432	0.00235551	hypothetical protein
688	CC77DRAFT_1012886	19.832	26.142	26.201	33.699	36.48	27.359	19.301	12.801	17.24	21.384	15.065	14.057	19.114	14.868	16.421		0.434465	0.0580836		-0.548683	0.193838		-0.515044	0.305264		-0.51799	0.311276		-0.94951	0.00194375		0.0306934	0.765085	GTP-binding protein-like protein Obg
689	CC77DRAFT_1012897	0	0	0	0	0.181	0	0	0	0	0	0	0	0	0	0		NA	0.131224		NA	1		NA	1		NA	1		NA	0.131224		NA	1	hypothetical protein
690	CC77DRAFT_1012901	1.308	6.326	3.113	1.56	1.21	0.875	5.364	0.796	1.884	0.533	0.325	1.261	1.313	1.065	1.505		-1.55994	7.72e-07		-0.417949	0.311478		-2.34248	7.69167e-12		-1.46869	4.81524e-05		-0.782535	0.0226658		-1.05074	0.00214525	pantothenate transporter liz1
691	CC77DRAFT_1012902	0.123	0.451	0.058	0.062	0.298	0	0.296	0	0	0.058	0.269	0	0.059	0	0		-0.811928	0.336938		-1.09433	0.123325		-0.950634	0.414956		-3.42114	0.000965181		-0.138706	1		-2.32681	0.0775917	hypothetical protein
692	CC77DRAFT_1012925	0.955	2.479	0.908	3.664	2.692	1.129	2.485	1.784	1.541	2.71	1.155	2.323	2.263	1.449	1.843		0.785643	0.000961929		0.420178	0.0138524		0.511113	0.00432965		0.355427	0.0176469		-0.274529	0.485214		-0.0647513	0.943382	hypothetical protein
693	CC77DRAFT_1012953	8.777	3.003	4.379	1.469	1.099	2.795	2.518	3.059	7.972	7.802	10.201	15.761	5.884	7.352	7.328		-1.59123	1.44e-08		-0.254152	0.866487		1.06315	3.08194e-06		0.347783	0.0347367		2.65437	2.73516e-22		0.601935	0.0212898	polyketide synthase PksC
694	CC77DRAFT_1012964	7.477	10.561	10.808	12.553	15.262	10.608	9.22	7.912	8.268	15.49	12.572	15.16	12.312	15.738	12.77		0.413599	0.0745618		-0.183543	0.883369		0.583395	0.00225604		0.500905	0.00470608		0.169796	0.280801		0.684448	0.00721225	mediator of RNA polymerase II transcription subunit 7
695	CC77DRAFT_1012984	0.631	1.133	0.858	0.218	0.742	0.51	0.965	0.396	0.658	0.451	0.483	1.164	0.943	1.011	0.979		-0.834852	0.00822789		-0.377027	0.482983		-0.321653	0.80063		0.161709	0.117503		0.513199	0.0322411		0.538736	0.0236062	hypothetical protein
696	CC77DRAFT_1012986	17.124	30.231	25.729	12.298	13.747	16.228	22.578	12.004	21.487	17.91	12.16	14.587	14.923	16.573	16.384		-0.789819	0.0097471		-0.382352	0.500113		-0.710669	0.0865763		-0.610132	0.207295		0.0791498	0.508811		-0.22778	0.563392	alpha/beta-hydrolase
697	CC77DRAFT_1013012	0.027	0	0	0	0.052	0	0	0	0	0	0	0	0	0	0		0.945552	0.695061		NA	0.504132		NA	0.504132		NA	0.504132		NA	0.131224		NA	1	hypothetical protein
698	CC77DRAFT_1013040	30.125	53.651	50.257	15.345	18.954	13.469	51.748	30.766	52.724	15.679	12.164	21.9	25.223	25.763	25.079		-1.48847	1.91e-07		0.0129123	0.403105		-1.43002	1.05099e-05		-0.817284	0.0388735		0.058449	0.546867		-0.830196	0.00396278	hypothetical protein
699	CC77DRAFT_1013046	2.886	3.78	4.605	4.495	7.4	4.229	4.708	1.825	3.749	7.808	8.307	5.272	4.401	3.599	4.251		0.516594	0.0393786		-0.132495	0.927033		0.924119	1.96112e-05		0.120284	0.190812		0.407524	0.0379844		0.252779	0.226131	hypothetical protein
700	CC77DRAFT_1013069	23.345	15.52	21.603	12.721	19.96	12.456	12.889	15.997	13.652	12.605	13.789	10.739	21.538	24.271	19.121		-0.421861	0.150793		-0.50742	0.29923		-0.70347	0.0813676		0.102713	0.211664		-0.281609	0.643128		0.610133	0.0212351	hypothetical protein
701	CC77DRAFT_1013091	0	0	0	0	0	0	0	0	0	0	0	0	0	0	0		NA	1		NA	1		NA	1		NA	1		NA	1		NA	1	hypothetical protein
702	CC77DRAFT_1013110	2.072	2.92	2.448	0.793	3.184	0.971	2.413	0.683	1.646	1.955	1.641	2.818	4.185	1.751	3.917		-0.588457	0.0864746		-0.649807	0.114953		-0.214078	0.940305		0.40526	0.0307195		0.374379	0.116528		1.05507	0.000207041	hypothetical protein
703	CC77DRAFT_1013118	0.557	0.389	0.265	0.117	0.36	0.184	0.56	0.044	0.201	0.482	0.356	1.168	0.424	0.438	0.294		-0.873477	0.0232509		-0.589138	0.135904		0.728123	0.00412668		-0.0670575	0.613969		1.6016	1.22047e-06		0.522081	0.0505961	alpha/beta-hydrolase
704	CC77DRAFT_1013156	30.768	57.223	56.871	36.542	34.365	34.721	66.386	30.651	60.014	35.777	38.258	20.077	29.245	27.486	26.952		-0.455687	0.164922		0.116554	0.250208		-0.622229	0.209414		-0.791673	0.0471485		-0.166542	0.968863		-0.908227	0.00184402	general substrate transporter
705	CC77DRAFT_1013179	12.745	22.523	17.793	16.873	14.943	13.687	23.684	12.372	16.352	12.768	12.625	15.931	18.728	15.136	17.808		-0.22169	0.621007		-0.0178648	0.507871		-0.360672	0.725919		-0.0382691	0.391071		-0.138982	0.942644		-0.0204043	0.839987	hypothetical protein
706	CC77DRAFT_1013211	5.027	4.261	0.752	0.968	2.298	0.128	12.639	1.295	1.627	0.533	0.185	1.503	1.789	1.011	1.429		-1.5647	8.29e-07		0.632176	0.0196305		-2.17648	8.13124e-10		-1.24737	0.000888001		-0.611777	0.131911		-1.87955	2.17e-08	hypothetical protein
707	CC77DRAFT_1013212	102.962	129.595	80.139	15.387	17.942	36.17	116.016	42.639	104.994	47.93	22.073	91.844	151.451	183.727	124.537		-2.1697	6.34e-14		-0.246142	0.782348		-0.95013	0.00519163		0.555979	0.00189307		1.21957	3.45684e-06		0.802121	0.000729386	catalase-domain-containing protein
708	CC77DRAFT_1013214	2.866	4.817	4.323	1.964	2.357	2.266	4.017	1.808	4.569	2.653	1.656	1.706	2.233	1.376	1.539		-0.866062	0.00743414		-0.208005	0.970539		-0.997119	0.0103626		-1.22167	0.00098951		-0.131057	0.948779		-1.01367	0.00122964	hypothetical protein
709	CC77DRAFT_1013229	14.396	10.82	11.805	13.015	15.81	13.824	13.678	17.478	11.992	15.133	18.77	12.527	12.035	13.564	12.027		0.204168	0.335978		0.22095	0.0855481		0.326713	0.0298988		0.0233861	0.324404		0.122545	0.289579		-0.197564	0.476751	hypothetical protein
710	CC77DRAFT_1013240	26.522	40.672	36.965	45.646	41.931	35.44	27.341	20.298	26.415	32.602	25.101	23.693	21.591	17.935	22.919		0.24007	0.22758		-0.492138	0.305708		-0.355758	0.704228		-0.73813	0.0714739		-0.595828	0.0746909		-0.245992	0.444202	DUF1479-domain-containing protein
711	CC77DRAFT_1013246	54.904	14.276	15.369	3.809	5.906	3.698	24.708	14.504	18.002	12.9	10.293	25.578	47.252	36.635	29.369		-2.65616	7.32e-21		-0.563419	0.103675		-0.793764	0.0158927		0.421728	0.0217994		1.86239	1.60403e-12		0.985147	9.55e-05	aquaporin-like protein
712	CC77DRAFT_1013254	21.037	15.123	21.008	16.465	13.979	8.502	24.761	10.024	16.77	15.825	11.792	11.471	11.761	6.649	11.818		-0.553733	0.0540702		-0.149095	0.957005		-0.548482	0.209136		-0.919322	0.00874221		0.00525061	0.623035		-0.770227	0.0103743	FAD/NAD(P)-binding domain-containing protein
713	CC77DRAFT_1013292	42.695	42.203	81.477	46.017	58.898	42.864	95.985	48.101	118.587	53.064	28.169	13.586	47.906	38.319	33.562		-0.170997	0.632147		0.658829	0.00185455		-0.811191	0.0241053		-0.473967	0.351615		-0.640193	0.0515169		-1.1328	6.09e-05	HPP-domain-containing protein
714	CC77DRAFT_1013299	33.224	43.619	43.934	67.139	55.84	59.059	29.129	32.76	32.702	52.535	37.306	38.606	30.769	27.82	28.29		0.591894	0.0120451		-0.352571	0.694525		0.0888275	0.2167		-0.475266	0.404416		-0.503066	0.138557		-0.122695	0.676584	26S proteasome non-ATPase regulatory subunit 9
715	CC77DRAFT_1013301	24.971	30.451	26.039	30.907	31.764	24.739	25.173	21.517	23.479	22.531	16.394	22.844	27.541	22.597	24.386		0.101689	0.512527		-0.215276	0.972489		-0.399227	0.537842		-0.128404	0.643675		-0.500915	0.138747		0.0868713	0.65655	hypothetical protein
716	CC77DRAFT_1013302	1.428	1.719	2.544	1.563	1.413	0.826	2.491	1.8	2.188	1.318	0.664	0.479	1.079	0.716	1.185		-0.581924	0.0708793		0.187089	0.18213		-1.20944	0.00100209		-0.93337	0.0178523		-0.627514	0.0947034		-1.12046	0.000253607	UDP-glucose 4-epimerase
717	CC77DRAFT_1013326	0	0	0	0	0	0	0	0	0	0	0	0	0	0	0		NA	1		NA	1		NA	1		NA	1		NA	1		NA	1	Clavaminate synthase-like protein
718	CC77DRAFT_1013329	73.531	55.293	54.702	93.609	154.67	46.618	53.883	29.912	40.092	43.702	15.254	47.428	30.342	25.631	23.38		0.684227	0.00727533		-0.56696	0.129955		-0.786703	0.0203671		-1.20963	0.00024892		-1.47093	2.48255e-07		-0.642668	0.0303815	hypothetical protein
719	CC77DRAFT_1013333	0	0	0.063	0	0.065	0	0.064	0	0	0	0	0	0	0	0		0.0450879	1		0.0227201	1		NA	0.504132		NA	0.504132		NA	0.504132		NA	0.504132	hypothetical protein
720	CC77DRAFT_1013341	0.379	0.397	1.081	0.294	0.903	0.099	0.758	0.39	0.224	0.494	0.064	0.086	0.643	0.357	0.46		-0.518908	0.137612		-0.436693	0.383793		-1.52784	0.000207412		-0.347005	0.698933		-1.00893	0.0199714		0.0896879	0.628846	general substrate transporter
721	CC77DRAFT_1013343	0	0.078	0.071	0.075	0	0.084	0.214	0.071	0.071	0	0	0.219	0	0	0.156		0.0937144	1		1.25656	0.204184		0.555619	0.523504		0.0662337	1		0.461904	0.763599		-1.19033	0.291881	hypothetical protein
722	CC77DRAFT_1013368	13.743	15.504	11.776	6.321	8.568	9.241	18.539	12.376	17.086	19.372	15.314	25.798	13.145	17.861	11.435		-0.765605	0.0118439		0.226631	0.109717		0.560121	0.00328446		0.0490257	0.243509		1.32573	2.42817e-07		-0.177606	0.673921	hypothetical protein
723	CC77DRAFT_1013385	2.071	2.439	1.953	1.89	2.599	1.787	2.892	0.999	2.197	2.438	1.467	2.567	1.97	1.245	1.705		-0.0423586	0.927559		-0.0862356	0.804584		0.00200762	0.415097		-0.393546	0.599321		0.0443663	0.616308		-0.30731	0.434107	nitrogen regulatory protein OTam
724	CC77DRAFT_1013386	0.977	1.621	1.317	0.329	0.789	0.277	1.257	0.311	1.485	0.461	0.178	0.401	0.782	0.46	0.515		-1.48875	0.000257973		-0.358785	0.657614		-1.91243	4.94475e-05		-1.1559	0.0169274		-0.423682	0.590668		-0.797113	0.0673647	hypothetical protein
725	CC77DRAFT_1013427	0	0	0	0	0	0	0	0	0	0	0	0	0	0	0		NA	1		NA	1		NA	1		NA	1		NA	1		NA	1	hypothetical protein
726	CC77DRAFT_1013440	0	0	0	0	0	0	0	0	0	0	0	0	0	0	0		NA	1		NA	1		NA	1		NA	1		NA	1		NA	1	putative secreted protein
727	CC77DRAFT_1013444	0	0	0	0	0	0	0	0	0	0	0	0	0	0	0		NA	1		NA	1		NA	1		NA	1		NA	1		NA	1	hypothetical protein
728	CC77DRAFT_1013456	1.528	0.133	0.364	0.128	0.123	0	0.246	0.608	0.367	0.24	0.418	0	0.245	0.24	1.074		-3.01216	2.3e-05		-0.729859	0.360352		-1.62176	0.0166013		-0.377301	0.747046		1.3904	0.140963		0.352558	0.612026	hypothetical protein
729	CC77DRAFT_1013499	0.307	1.104	0.784	0.232	0.39	0.391	0.739	0.256	0.865	0.452	0.482	1.02	0.717	1.408	3.252		-1.11559	0.00165589		-0.238918	0.944868		-0.16779	0.731648		1.29258	4.6173e-08		0.947796	0.00106946		1.5315	3.32e-08	hypothetical protein
730	CC77DRAFT_1013516	1.035	0.334	0.227	0.08	0.077	0.27	1.075	0.988	0.076	0	0.348	0.157	0.535	0.15	0.084		-1.90215	0.000908636		0.422476	0.173175		-1.66011	0.0103958		-1.05341	0.0862264		0.242047	0.703757		-1.47588	0.00199707	hypothetical protein
731	CC77DRAFT_1013520	158.85	1014.25	421.326	11.394	7.877	19.659	550.636	596.034	282.374	35.559	22.372	99.897	175.198	192.118	191.81		-5.35601	1.52e-60		-0.157987	0.568823		-3.33661	1.34586e-26		-1.51179	9.82678e-06		2.0194	1.49872e-13		-1.3538	7.5e-07	hypothetical protein
732	CC77DRAFT_1013551	58.067	59.6	68.521	62.156	60.602	60.147	69.394	79.193	71.921	60.777	49.04	52.946	62.078	51.205	57.884		-0.0256656	0.881148		0.244071	0.0685118		-0.193987	0.885195		-0.121356	0.653752		-0.168322	0.841636		-0.365426	0.176412	copper-transporting ATPase-like protein
733	CC77DRAFT_1013569	32.54	17.004	15.443	32.565	30.608	26.593	33.694	21.297	14.102	44.312	48.465	20.711	24.108	20.037	22.598		0.466018	0.0597188		0.0883884	0.373545		0.804317	0.000110145		0.0384654	0.339894		0.338299	0.0596835		-0.049923	0.945611	hypothetical protein
734	CC77DRAFT_1013583	4.97	9.967	7.581	8.995	11.148	8.67	7.73	5.226	4.589	4.173	2.548	3.704	3.744	3.226	3.911		0.355641	0.0960369		-0.360019	0.593068		-1.11103	0.00159606		-1.04927	0.00424776		-1.46667	6.44069e-07		-0.689249	0.0205556	GroES-like protein
735	CC77DRAFT_1013584	1.7	4.56	2.718	1.577	1.877	1.386	6.099	1.267	2.219	1.507	1.115	4.189	2.513	2.114	1.72		-0.891387	0.00626837		0.0943843	0.420964		-0.398527	0.612868		-0.500319	0.451135		0.49286	0.0517795		-0.594704	0.11465	hypothetical protein
736	CC77DRAFT_1013598	6.572	0.352	2.511	2.129	3.159	4.182	1.203	1.971	6.309	12.851	13.269	23.454	5.895	4.384	4.551		0.00534191	1		0.00732102	0.50466		2.39349	1.78404e-18		0.652424	0.00379674		2.38815	7.22392e-18		0.645103	0.0249334	NAD(P)-binding protein
737	CC77DRAFT_1013603	0	0	0	0	0	0	0	0	0	0	0	0	0	0	0		NA	1		NA	1		NA	1		NA	1		NA	1		NA	1	hypothetical protein
738	CC77DRAFT_1013606	11478.5	10699.1	14171	18.493	88.128	227.698	16087.8	4400.8	12177.3	429.26	168.584	3204.56	10505.1	9569.3	9175.98		-6.76453	1e-86		-0.154115	0.911152		-3.25692	2.20707e-27		-0.313443	0.771472		3.50761	5.10046e-33		-0.159328	0.855867	hypothetical protein
739	CC77DRAFT_1013615	8.856	12.636	8.129	8.3	7.909	6.614	10.3	3.781	8.683	6.281	9.065	7.182	7.056	7.042	7.879		-0.376132	0.295123		-0.379866	0.461453		-0.394901	0.715006		-0.430626	0.560632		-0.0187692	0.623509		-0.0507596	0.883941	hypothetical protein
740	CC77DRAFT_1013617	2.449	1.363	2.622	1.235	1.779	1.907	3.544	2.267	3.453	2.31	1.423	0.755	1.396	1.442	1.291		-0.386764	0.286971		0.525919	0.0216207		-0.519643	0.333458		-0.639924	0.198368		-0.132879	1		-1.16584	0.000435994	hypothetical protein
741	CC77DRAFT_1013670	14.882	16.213	16.236	25.279	23.86	20.861	12.391	9.375	12.45	19.224	13.022	15.072	12.275	11.854	13.477		0.56457	0.0177534		-0.468114	0.331236		-0.000396307	0.391788		-0.331823	0.758411		-0.564966	0.0859389		0.136292	0.498325	hypothetical protein
742	CC77DRAFT_1013683	0	0	0	0	0	0	0	0	0	0.128	0	0	0	0.064	0		NA	1		NA	1		NA	0.131224		NA	0.504132		NA	0.131224		NA	0.504132	hypothetical protein
743	CC77DRAFT_1013684	22.237	56.136	32.081	27.778	18.549	22.131	47.096	7.031	17.321	20.155	19.468	25.977	20.59	24.53	27.445		-0.690155	0.0333813		-0.62848	0.0545901		-0.751678	0.0853066		-0.6061	0.248756		-0.0615233	0.860629		0.0223802	0.456245	hypothetical protein
744	CC77DRAFT_1013694	256.542	115.569	151.727	384.471	709.254	693.94	258.174	547.027	240.72	2058.78	2680.89	878.622	740.889	1094.77	1307.58		1.77088	3.28e-11		0.997581	2.52142e-06		3.42294	6.35726e-36		2.58506	2.39244e-23		1.65206	1.55273e-11		1.58748	7.93e-09	alternative oxidase
745	CC77DRAFT_1013697	0	0	0	0	0	0	0	0	0	0	0	0	0	0	0		NA	1		NA	1		NA	1		NA	1		NA	1		NA	1	hypothetical protein
746	CC77DRAFT_1013699	2.476	2.804	3.29	2.767	4.515	2.677	2.431	2.067	2.098	1.473	1.219	1.319	1.799	0.967	1.105		0.216706	0.325082		-0.377704	0.553404		-1.09533	0.00234444		-1.14659	0.00116585		-1.31204	2.97611e-05		-0.768885	0.0083199	C6 transcription factor-like protein
747	CC77DRAFT_1013710	0.223	0.504	0.294	0.364	0.633	0.156	0.647	0.328	0.28	0.227	0.207	0.712	0.396	0.308	0.326		0.17541	0.440576		0.297704	0.130209		0.166624	0.203777		0.0126615	0.388318		-0.00878547	0.805179		-0.285043	0.540156	hypothetical protein
748	CC77DRAFT_1013711	7.289	10.008	10.416	13.714	13.412	13.168	7.979	6.571	8.686	12.674	9.394	7.163	7.371	6.351	7.515		0.540002	0.0213592		-0.254201	0.909896		0.0769363	0.223561		-0.383983	0.625486		-0.463066	0.203288		-0.129782	0.722477	hypothetical protein
749	CC77DRAFT_1013713	0.261	0.365	0.248	0	0.169	0.148	0.713	0.623	0.167	0.41	0.19	0.729	0.543	0.41	0.321		-1.46315	0.0103958		0.78214	0.0108038		0.604636	0.038428		0.54366	0.0549291		2.06779	1.1443e-05		-0.23848	0.629521	hypothetical protein
750	CC77DRAFT_1013751	0	0	0	0	0	0	0	0	0	0	0	0	0	0	0		NA	1		NA	1		NA	1		NA	1		NA	1		NA	1	hypothetical protein
751	CC77DRAFT_1013770	1.77	3.852	1.944	1.391	6.182	1.773	2.742	1.285	2.304	1.092	0.54	1.107	1.405	1.122	1.722		0.304818	0.162189		-0.257097	0.870381		-1.46588	1.967e-05		-0.832407	0.0477677		-1.7707	6.33216e-09		-0.57531	0.0725517	hypothetical protein
752	CC77DRAFT_1013796	0.181	0.042	0.019	0	0.019	0.068	0.136	0.135	0	0.019	0.11	0.099	0.058	0	0.106		-1.47592	0.0283372		0.163286	0.563338		-0.0859732	0.903231		-0.561311	0.494439		1.38995	0.0224535		-0.724597	0.24525	hypothetical protein
753	CC77DRAFT_1013838	0	0	0	0	0	0	0	0	0	0	0	0	0	0	0		NA	1		NA	1		NA	1		NA	1		NA	1		NA	1	hypothetical protein
754	CC77DRAFT_1013851	0.051	0	0	0.102	0	0	0.147	0.048	0	0	0	0	0	0	0		1	0.695061		1.9349	0.123889		NA	0.504132		NA	0.504132		NA	0.131224		NA	0.00973235	NAD(P)-binding protein
755	CC77DRAFT_1013864	54.412	117.202	89.466	0.489	1.486	0.274	68.565	35.905	62.814	25.779	32.13	57.538	53.173	91.429	104.632		-6.85906	7.05e-83		-0.642192	0.102108		-1.17726	0.000697413		-0.0669911	0.392419		5.6818	6.09459e-66		0.575201	0.0128592	hypothetical protein
756	CC77DRAFT_1013871	0	0	0	0	0	0	0	0	0	0	0	0	0	0	0		NA	1		NA	1		NA	1		NA	1		NA	1		NA	1	hypothetical protein
757	CC77DRAFT_1013907	0	0	0	0	0	0	0	0	0	0	0	0	0	0	0		NA	1		NA	1		NA	1		NA	1		NA	1		NA	1	hypothetical protein
758	CC77DRAFT_1013950	0.672	1.191	1.205	0.991	1.101	1.112	0.673	0.123	0.248	1.121	0.932	0.509	0.992	0.609	0.926		0.0625757	0.636744		-1.55518	8.39991e-06		-0.260028	1		-0.279873	0.928505		-0.322604	0.536338		1.2753	1.93e-05	HET-domain-containing protein
759	CC77DRAFT_1013978	81.129	89.845	98.927	113.389	117.657	130.479	72.083	57.098	77.752	67.023	61.798	55.852	57.405	60.008	45.859		0.421665	0.0625923		-0.383267	0.518941		-0.547457	0.256142		-0.725153	0.0727569		-0.969122	0.00153554		-0.341886	0.255871	cytochrome b-c1 complex subunit 2
760	CC77DRAFT_1013980	0	0	0	0	0	0	0	0	0	0	0	0	0	0	0		NA	1		NA	1		NA	1		NA	1		NA	1		NA	1	hypothetical protein
761	CC77DRAFT_1013983	3.957	7.045	7.631	5.828	6.173	4.956	8.208	4.583	4.236	5.384	5.551	3.97	4.673	3.827	3.95		-0.135979	0.833476		-0.130036	0.850023		-0.322064	0.86425		-0.581714	0.236689		-0.186085	0.892067		-0.451679	0.169616	cellobiohydrolase II
762	CC77DRAFT_1014015	30.978	7.535	14.14	76.349	88.794	36.271	8.021	60.855	14.133	31.377	20.755	22.206	9.064	4.849	4.778		1.93558	2.04e-12		0.656752	0.000237341		0.497584	0.0136044		-1.49417	1.28885e-06		-1.43799	1.16017e-06		-2.15092	2.36e-16	hypothetical protein
763	CC77DRAFT_1014033	0	0.054	0	0.052	0	0.116	0.025	0	0.049	0.096	0.084	0	0.123	0.096	0.081		1.63743	0.0651459		0.454566	0.763599		1.73697	0.0124009		2.47393	0.000134807		0.0995357	0.729126		2.01937	0.00414065	hypothetical protein
764	CC77DRAFT_1014048	8.931	7.313	6.038	1.698	2.245	2.266	7.815	3.031	8.574	2.785	1.387	3.632	4.92	5.173	3.087		-1.84345	2.44e-10		-0.198336	0.897258		-1.51359	1.7838e-06		-0.757528	0.057643		0.329853	0.153607		-0.559193	0.0783252	hypothetical protein
765	CC77DRAFT_1014089	0	0	0	0.011	0	0	0.01	0	0.01	0	0.024	0.032	0.021	0.01	0.057		NA	0.504132		NA	0.131224		NA	0.00148912		NA	4.14264e-05		2.34792	0.0297938		2.1375	0.0128422	hypothetical protein
766	CC77DRAFT_1014093	1.578	0	0	0.199	0	0.112	0.19	0.942	0.095	0	0	0.292	0.095	0.465	0.728		-2.34311	0.000491801		-0.362962	0.835307		-2.43406	0.000201281		-0.292965	0.916303		-0.0909462	1		0.0699973	1	hypothetical protein
767	CC77DRAFT_1014113	73.177	113.244	98.457	76.744	55.384	71.816	125.741	108.237	97.41	63.362	59.953	56.916	85.579	89.455	83.054		-0.482171	0.141135		0.218177	0.0907448		-0.660497	0.136908		-0.142481	0.641063		-0.178326	0.829283		-0.360658	0.225722	hypothetical protein
768	CC77DRAFT_1014141	0.297	0.191	0.217	0.046	0.088	0.155	0.616	0.218	0.416	0.086	0.15	0.247	0.416	0.322	0.313		-1.28655	0.0056994		0.826233	0.00688249		-0.5456	0.430272		0.576068	0.0275203		0.740954	0.0763022		-0.250165	0.669366	hypothetical protein
769	CC77DRAFT_1014164	6.899	12.212	9.823	7.46	7.796	5.03	10.385	4.294	10.311	7.149	3.286	7.239	5.896	4.678	3.554		-0.512281	0.10996		-0.211415	0.937567		-0.711137	0.0724558		-1.03421	0.00434958		-0.198856	0.663226		-0.822794	0.00572478	XLF-domain-containing protein
770	CC77DRAFT_1014198	2.103	1.782	2.044	1.286	1.625	1.241	2.007	0.257	1.289	0.697	0.954	0.904	2.127	0.738	1.156		-0.513982	0.10559		-0.738751	0.0227563		-1.21447	0.000851755		-0.560234	0.220643		-0.700483	0.0592251		0.178517	0.311696	hypothetical protein
771	CC77DRAFT_1014200	6.616	8.181	5.445	1.623	3.291	1.755	12.706	2.335	9.212	2.418	1.825	2.938	4.063	3.369	3.644		-1.60181	1.46e-07		0.260811	0.157		-1.4951	1.4569e-05		-0.869915	0.0294774		0.106714	0.46342		-1.13073	0.000354286	hypothetical protein
772	CC77DRAFT_1014212	0.096	0.133	0.015	0	0.308	0.018	0.2	0.03	0.122	0.135	0.157	0.078	0.229	0.09	0.151		0.417991	0.295971		0.528694	0.118644		0.600644	0.0408334		0.94578	0.00370766		0.182653	0.459413		0.417085	0.192458	hypothetical protein
773	CC77DRAFT_1014213	0	0	0	0	0	0	0	0	0	0	0.118	0	0	0	0		NA	1		NA	1		NA	0.504132		NA	1		NA	0.504132		NA	1	hypothetical protein
774	CC77DRAFT_1014254	3114.57	2952.8	2906.02	4167.79	4239.17	4769.19	2771.6	2107.47	2362.49	1917.67	1534.11	1505.88	1596.56	1548.6	1499.71		0.554203	0.0186098		-0.309354	0.684666		-0.855996	0.0189291		-0.950018	0.00784112		-1.4102	1.38035e-06		-0.640664	0.0248295	ADP,ATP carrier protein-like protein
775	CC77DRAFT_1014263	2.84	4.342	4.191	6.125	4.783	4.765	3.167	2.527	3.84	5.113	3.02	5.934	2.502	1.989	2.939		0.462668	0.0428342		-0.254459	0.923437		0.306702	0.0477012		-0.614179	0.185974		-0.155967	0.78129		-0.359719	0.228362	hypothetical protein
776	CC77DRAFT_1014276	7.574	3.956	8.162	1.951	5.779	2.454	10.296	7.326	7.853	5.188	3.287	1.493	4.878	2.086	2.678		-0.951305	0.000581149		0.371473	0.0456664		-0.982234	0.00410071		-1.03021	0.00209803		-0.0309284	0.665789		-1.40168	5.82e-07	hypothetical protein
777	CC77DRAFT_1014288	1.066	3.503	3.044	1.395	1.452	1.795	3.058	1.101	1.024	2.773	1.796	1.25	1.494	1.14	1.519		-0.713719	0.0331999		-0.554678	0.162762		-0.387694	0.700668		-0.874311	0.0361179		0.326025	0.128713		-0.319634	0.482664	hypothetical protein
778	CC77DRAFT_1014301	0	0	0	0	0	0	0	0	0	0	0	0	0	0	0		NA	1		NA	1		NA	1		NA	1		NA	1		NA	1	hypothetical protein
779	CC77DRAFT_1014304	46.404	54.232	94.77	65.014	20.405	74.202	124.616	397.496	163.269	204.21	328.577	156.54	232.719	306.913	312.588		-0.291824	0.433926		1.81043	1.07616e-14		1.81871	2.32305e-14		2.12475	1.36004e-17		2.11054	2.77976e-16		0.31432	0.337343	hypothetical protein
780	CC77DRAFT_1014341	0.043	0	0.061	0.021	0.062	0.048	0.021	0.081	0	0.06	0	0	0.041	0	0.224		0.332983	0.845438		-0.0280144	1		-0.793549	0.482822		1.34941	0.0152326		-1.12653	0.271327		1.37742	0.0347663	hypothetical protein
781	CC77DRAFT_1014387	0.456	0.597	0.108	2.688	2.691	1.496	1.45	0.239	0.131	1.096	1.469	0.763	0.547	0.515	0.744		2.56599	2.19e-17		0.64857	0.0229188		1.51929	7.21423e-09		0.63743	0.00493635		-1.0467	0.00236261		-0.0111406	0.590751	hypothetical protein
782	CC77DRAFT_1014388	0.979	1.263	0.645	0.779	0.675	0.682	0.508	0.737	0.235	0.799	0.741	1.299	7.104	1.029	1.29		-0.434659	0.246385		-0.963974	0.0236522		-0.0241883	0.43521		1.70662	2.7048e-11		0.410471	0.0855959		2.67059	4.39e-18	hypothetical protein
783	CC77DRAFT_1014389	0	0	0	0	0	0	0	0	0	0	0	0	0	0	0		NA	1		NA	1		NA	1		NA	1		NA	1		NA	1	subtilisin-like protein
784	CC77DRAFT_1014390	0	0	0	0	0	0	0	0	0	0	0	0	0	0	0		NA	1		NA	1		NA	1		NA	1		NA	1		NA	1	kinase-like protein
785	CC77DRAFT_1014424	4.808	13.209	5.548	4.85	7.92	4.372	8.325	17.433	2.435	5.785	4.512	5.635	5.416	5.172	5.068		-0.45911	0.202969		0.258691	0.0237039		-0.564718	0.325957		-0.58993	0.289503		-0.105608	0.950417		-0.848621	0.00107379	hypothetical protein
786	CC77DRAFT_1014430	0.077	0.041	0	0	0.037	0	0.112	0	0.074	0.036	0	0	0	0.146	0.041		-1.67319	0.305004		0.656516	0.482822		-1.71272	0.305004		0.664251	0.364645		-0.0395284	1		0.00773565	1	hypothetical protein
787	CC77DRAFT_1014438	14.193	19.51	17.065	5.779	5.459	8.677	26.411	9.17	14.893	7.826	5.857	11.515	11.93	9.324	9.922		-1.35006	3.4e-06		-0.008379	0.602815		-1.01061	0.00365944		-0.703484	0.09098		0.339454	0.121668		-0.695105	0.0271525	hypothetical protein
788	CC77DRAFT_1014445	2.676	1.511	1.87	3.859	3.321	10.817	1.815	1.298	1.024	3.964	2.423	5.667	3.031	0.906	0.859		1.57108	3.69e-09		-0.550018	0.179881		0.992837	2.39893e-05		-0.336772	0.589719		-0.578244	0.0485188		0.213247	0.411654	hypothetical protein
789	CC77DRAFT_1014448	117.155	179.497	132.274	65.226	44.471	35.771	124.617	61.439	109.977	31.323	26.323	68.817	80.087	75.051	96.987		-1.56003	4.8e-08		-0.534971	0.197337		-1.76201	1.7414e-08		-0.76659	0.0598439		-0.201986	0.657135		-0.231619	0.556146	hypothetical protein
790	CC77DRAFT_1014468	11.125	24.929	18.644	8.946	16.098	7.209	13.575	11.141	13.232	5.374	4.006	6.364	9.802	6.925	9.066		-0.762055	0.0108537		-0.527464	0.288173		-1.79669	1.84365e-08		-1.08451	0.00238498		-1.03463	0.000713348		-0.557044	0.0490527	hypothetical protein
791	CC77DRAFT_1014470	101.039	104.707	98.674	169.302	190.574	182.003	64.846	59.322	66.723	90.542	88.442	55.491	86.917	75.89	85.353		0.831908	0.000716601		-0.673314	0.0898576		-0.376629	0.657819		-0.294793	0.853277		-1.20854	7.02825e-05		0.378522	0.125907	T-complex protein 1 subunit beta
792	CC77DRAFT_1014481	8.093	7.175	4.621	1.633	1.809	1.762	7.866	7.375	7.829	1.644	4.152	2.946	5.857	4.575	5.906		-1.93428	3.98e-10		0.214047	0.113473		-1.18594	0.00176114		-0.283739	0.886508		0.748342	0.00240408		-0.497787	0.0880975	hypothetical protein
793	CC77DRAFT_1014553	14.143	9.054	6.557	8.395	9.999	10.35	10.703	6.995	5.283	13.814	15.265	8.966	17.029	7.52	11.05		-0.0498228	0.981681		-0.372642	0.445203		0.354623	0.0243626		0.258753	0.0798001		0.404446	0.0372946		0.631395	0.0116857	aquaporin-like protein
794	CC77DRAFT_1014595	0	0	0	0	0	0	0	0	0	0	0	0	0	0	0		NA	1		NA	1		NA	1		NA	1		NA	1		NA	1	hypothetical protein
795	CC77DRAFT_1014608	199.322	938.68	589.106	6.899	3.657	5.142	738.81	346.736	409.379	102.194	137.83	172.97	329.112	384.572	397.447		-6.78163	5.34e-85		-0.208285	0.993293		-2.06417	1.36232e-10		-0.636329	0.214959		4.71747	1.167e-53		-0.428044	0.211993	hypothetical protein
796	CC77DRAFT_1014616	1.401	2.283	2.407	0.392	1.017	0.969	2.327	0.706	1.233	0.771	0.383	0.307	1.195	0.733	0.943		-1.35693	3.9e-05		-0.513795	0.211946		-2.05972	2.21877e-08		-1.08513	0.00611888		-0.702793	0.0862572		-0.571331	0.135818	hypothetical protein
797	CC77DRAFT_1014622	0	0	0	0	0	0	0	0	0	0	0	0	0	0	0		NA	1		NA	1		NA	1		NA	1		NA	1		NA	1	hypothetical protein
798	CC77DRAFT_1014635	0.032	0	0	0	0	0	0	0	0.123	0	0.035	0.032	0.062	0.03	0.034		NA	0.504132		1.94251	0.123889		1.06609	0.466358		1.97728	0.123889		NA	0.131224		0.0347654	1	hypothetical protein
799	CC77DRAFT_1014636	0.532	0.803	0.851	0.666	0.536	0.651	0.657	0.651	1.104	2.189	1.35	1.385	0.92	0.943	0.74		-0.238431	0.62717		0.141937	0.213415		1.17154	1.66288e-06		0.251882	0.0912906		1.40997	4.01719e-07		0.109945	0.673323	hypothetical protein
800	CC77DRAFT_1014637	0	0	0	0	0	0	0	0	0	0	0	0.024	0	0	0		NA	1		NA	1		NA	0.504132		NA	1		NA	0.504132		NA	1	hypothetical protein
801	CC77DRAFT_1014638	0	0	0	0	0	0	0	0	0	0	0	0	0	0	0		NA	1		NA	1		NA	1		NA	1		NA	1		NA	1	hypothetical protein
802	CC77DRAFT_1014677	0	0.09	0	0	0.083	0.097	0.083	0	0	0.081	0.094	0	0	0	0.091		1	0.695061		-0.116814	1		0.959358	0.695061		0.0159415	1		-0.040642	1		0.132755	1	hypothetical protein
803	CC77DRAFT_1014705	0.061	0.386	0.234	0.434	0.774	0.139	0.593	0.235	0.236	0.348	0.202	0.242	0.177	0.116	0.13		0.984023	0.0186123		0.643771	0.0960595		0.217846	0.322637		-0.686997	0.55296		-0.766178	0.169557		-1.33077	0.0185971	hypothetical protein
804	CC77DRAFT_1014774	10.616	15.776	12.1	7.329	12.511	7.587	13.472	7.597	7.634	4.265	4.855	4.019	6.085	4.374	4.213		-0.488962	0.12485		-0.423357	0.386135		-1.5507	4.04248e-06		-1.39149	3.46039e-05		-1.06174	0.000996241		-0.968136	0.00101565	NAD(P)-binding protein
805	CC77DRAFT_1014804	28.418	49.223	47.351	16.526	11.95	16.947	34.776	13.575	43.252	27.285	21.285	33.995	280.955	319.684	328.35		-1.46034	4.81e-07		-0.448369	0.3324		-0.598234	0.185341		2.89383	3.14586e-28		0.862107	0.000418315		3.34219	4.76e-32	Phosphoenolpyruvate/pyruvate domain-containing protein
806	CC77DRAFT_1014816	0	0	0	0	0	0	0	0	0	0	0	0	0	0	0		NA	1		NA	1		NA	1		NA	1		NA	1		NA	1	hypothetical protein
807	CC77DRAFT_1014859	35.224	52.367	53.634	117.71	120.976	82.016	35.735	21.222	23.949	53.477	37.153	32.272	28.488	21.709	21.842		1.18324	3.3e-06		-0.803677	0.0222628		-0.200487	0.863634		-0.971145	0.00731896		-1.38372	3.05647e-06		-0.167469	0.696741	hypothetical protein
808	CC77DRAFT_1014864	0.107	0.338	0.068	0.145	0.347	0.081	0.242	0	0.241	0	0	0.035	0	0.169	0.038		0.159576	0.590668		-0.0869356	0.910305		-3.87353	2.01327e-05		-1.30933	0.0928284		-4.03311	3.07099e-06		-1.22239	0.0928284	pectin lyase-like protein
809	CC77DRAFT_1014888	0	0	0	0.369	1.064	0	0.265	0.35	0	0.518	0	0	0	0	0		NA	2.09e-08		NA	0.000133436		NA	0.000807082		NA	1		-1.46801	0.0178859		NA	0.000241628	hypothetical protein
810	CC77DRAFT_1014889	0.256	0.429	0.146	0.361	4.159	0.405	0.394	0.293	0.049	0.579	0.112	0.101	0.245	0.144	0.162		2.5672	1.52e-12		-0.175143	1		-0.069348	0.75768		-0.592796	0.64808		-2.63655	2.07902e-11		-0.417653	0.482287	hypothetical protein
811	CC77DRAFT_1014891	0	0.154	0.07	0.223	0.857	0.501	0.213	0.282	0	0	0	0.145	0	0.069	0		2.81927	9.77e-07		1.14393	0.0586403		-0.627446	1		-1.69883	0.466358		-3.44671	8.53072e-07		-2.84276	0.00688941	hypothetical protein
812	CC77DRAFT_1014910	0	0	0	0	0	0	0	0	0	0	0	0	0	0	0		NA	1		NA	1		NA	1		NA	1		NA	1		NA	1	HET-domain-containing protein
813	CC77DRAFT_1014911	0	0	0	0	0	0	0	0	0	0	0	0	0	0	0		NA	1		NA	1		NA	1		NA	1		NA	1		NA	1	hypothetical protein
814	CC77DRAFT_1014912	2.695	0.975	1.939	0.437	0.901	0.763	1.594	0.904	1.309	0.651	0.263	0.696	0.94	0.574	1.032		-1.41667	1.32e-06		-0.559089	0.136388		-1.80068	1.60783e-08		-1.13951	0.000874729		-0.384015	0.30348		-0.580422	0.0687751	UDP-Glycosyltransferase/glycogen phosphorylase
815	CC77DRAFT_1014921	55.541	57.106	51.09	74.2	67.653	72.376	56.852	57.117	54.868	83.022	59.463	90.29	65.815	66.255	59.903		0.387773	0.0820326		0.0442507	0.297021		0.507556	0.0058663		0.229523	0.0701412		0.119782	0.416179		0.185272	0.429355	ARM repeat-containing protein
816	CC77DRAFT_1014941	0	0.14	0.254	0.135	1.809	1.51	0	0.51	0.256	2.013	0.146	5.917	0	0	0		3.132	3.26e-08		0.959149	0.120745		4.35737	4.08596e-18		NA	0.0352187		1.22537	0.000483891		NA	0.000440227	hypothetical protein
817	CC77DRAFT_1014944	0	0	0	0	0	0	0	0	0	0	0	0	0	0	0		NA	1		NA	1		NA	1		NA	1		NA	1		NA	1	hypothetical protein
818	CC77DRAFT_1014946	0	0	0	0	0	0	0	0	0	0	0	0	0	0	0		NA	1		NA	1		NA	1		NA	1		NA	1		NA	1	hypothetical protein
819	CC77DRAFT_101495	10.483	10.232	9.463	7.423	7.893	6.199	10.302	7.134	7.582	4.419	4.043	4.017	7.48	5.463	5.828		-0.488154	0.111654		-0.270531	0.774767		-1.27399	0.000136915		-0.684992	0.0949286		-0.785841	0.0151438		-0.414461	0.17073	hypothetical protein
820	CC77DRAFT_1014957	0	0	0	0	0	0	0	0	0	0	0	0	0	0	0		NA	1		NA	1		NA	1		NA	1		NA	1		NA	1	hypothetical protein
821	CC77DRAFT_1014968	6.245	13.717	10.472	7.163	6.514	4.419	12.96	5.364	8.489	6.444	4.218	6.467	8.792	7.723	7.739		-0.750013	0.0139544		-0.182751	0.999092		-0.829243	0.0321936		-0.327461	0.84312		-0.0792299	0.931676		-0.14471	0.846459	hypothetical protein
822	CC77DRAFT_1014971	0	0	0	0.298	0.096	0	0	0	0	0	0	0	0.568	0	0.208		NA	0.00973235		NA	1		NA	1		NA	4.14264e-05		NA	0.00973235		NA	7.41e-05	hypothetical protein
823	CC77DRAFT_1014986	1.768	1.708	1.236	0.307	0.214	0.313	1.972	1.689	0.637	0.182	0.362	0.436	1.008	0.651	0.291		-2.49822	4.34e-13		-0.132674	0.808176		-2.26549	6.82615e-10		-1.27287	0.000612329		0.232734	0.362246		-1.14019	0.000278756	hypothetical protein
824	CC77DRAFT_1014988	0	0	0	0	0	0	0.221	0	0	0.108	0	0	0	0	0		NA	1		NA	0.131224		NA	0.504132		NA	1		NA	0.504132		NA	0.131224	hypothetical protein
825	CC77DRAFT_1014990	0	0	0	0	0	0	0	0	0	0	0	0	0	0	0		NA	1		NA	1		NA	1		NA	1		NA	1		NA	1	hypothetical protein
826	CC77DRAFT_1014991	0.055	0.269	0.087	0.055	0.213	0.062	0.23	0.07	0.088	0.035	0.1	0.018	0	0.017	0		-0.316672	0.722657		-0.0830817	0.868519		-1.42561	0.0385242		-4.59553	1.92681e-07		-1.10893	0.0802878		-4.51245	2.18e-08	TPR-like protein
827	CC77DRAFT_1014995	0	0	0	0	0.026	0	0	0	0	0	0	0	0	0	0		NA	0.504132		NA	1		NA	1		NA	1		NA	0.504132		NA	1	hypothetical protein
828	CC77DRAFT_1014998	0	0	0	0	0	0	0	0.255	0	0	0	0	0.171	0	0		NA	1		NA	0.000440227		NA	1		NA	0.00973235		NA	1		-0.576501	0.421706	NAD(P)-binding protein
829	CC77DRAFT_1015000	0	0	0	0	0	0	0	0	0	0	0	0	0	0	0		NA	1		NA	1		NA	1		NA	1		NA	1		NA	1	FAD/NAD(P)-binding domain-containing protein
830	CC77DRAFT_1015013	0	0	0	0	0	0	0	0	0	0	0	0	0	0	0		NA	1		NA	1		NA	1		NA	1		NA	1		NA	1	hypothetical protein
831	CC77DRAFT_1015016	0	0	0	0	0	0	0	0	0	0	0	0	0	0	0		NA	1		NA	1		NA	1		NA	1		NA	1		NA	1	hypothetical protein
832	CC77DRAFT_1015017	0.515	0.196	0.49	39.976	20.554	8.168	0.045	0.492	0.45	4.596	2.868	0.092	0.27	0.221	0.543		5.83796	1.14e-61		-0.283114	1		2.65339	5.73944e-17		-0.216	1		-3.18457	9.21272e-25		0.0671142	1	hypothetical protein
833	CC77DRAFT_1015021	0	0	0	0	0	0	0	0	0	0	0	0	0	0	0		NA	1		NA	1		NA	1		NA	1		NA	1		NA	1	hypothetical protein
834	CC77DRAFT_1015022	0	0	0	0	0	0	0	0	0	0	0	0	0	0	0		NA	1		NA	1		NA	1		NA	1		NA	1		NA	1	beta-roll
835	CC77DRAFT_1015023	11.648	15.794	14.169	13.322	10.051	11.772	11.295	5.329	8.977	13.987	16.929	14.454	12.07	13.661	16.17		-0.243646	0.550428		-0.700765	0.0509049		0.124774	0.134668		0.0100197	0.303645		0.368419	0.0568898		0.710785	0.00294962	hypothetical protein
836	CC77DRAFT_1015035	18.163	14.426	20.849	37.987	83.139	49.668	38.189	39.166	26.449	28.668	8.583	2.815	6.995	5.382	7.247		1.67632	2.94e-10		0.957924	1.2582e-05		-0.415488	0.36692		-1.44525	6.3362e-06		-2.09181	3.37612e-13		-2.40317	1.21e-17	siderochrome-iron transporter-like protein Sit1
837	CC77DRAFT_1015041	5.141	3.045	3.531	9.063	9.049	9.87	3.234	1.708	1.459	2.53	2.59	4.098	2.704	1.306	1.367		1.2559	2.8e-06		-0.872234	0.0110676		-0.346078	0.628706		-1.12373	0.00148752		-1.60197	1.0444e-07		-0.251496	0.525524	hypothetical protein
838	CC77DRAFT_1015045	5.808	9.634	10.013	14.329	9.902	12.665	10.949	20.264	8.699	13.401	15.823	5.039	7.808	7.161	7.138		0.535515	0.0207621		0.648874	0.0004603		0.428702	0.00705677		-0.203446	0.839312		-0.106813	0.815305		-0.852319	0.00109351	Aldo/keto reductase
839	CC77DRAFT_1015047	0.399	0.366	0.379	2.665	2.655	1.637	0.192	0.476	0.096	1.599	0.708	1.228	0.574	0.376	0.631		2.60438	2.1e-14		-0.582443	0.485207		1.62762	4.17083e-07		0.46675	0.0737083		-0.976755	0.00384444		1.04919	0.0159444	putative glutathione-S-transferase theta, GST
840	CC77DRAFT_1015049	67.204	99.624	91.49	90.337	76.055	79.295	90.685	79.618	77.69	60.259	57.7	47.698	56.645	52.455	57.718		-0.0723267	0.965861		-0.0588488	0.518009		-0.640949	0.159523		-0.630873	0.162971		-0.568622	0.101263		-0.572024	0.0432435	Phox-like protein
841	CC77DRAFT_1015057	0.401	0.421	0.17	0.09	0.086	0	0.301	0.128	0.128	0.126	0.049	0.264	0.3	0.588	0.188		-2.49476	3.44e-05		-0.832663	0.178281		-1.17612	0.0481018		0.117266	0.357876		1.31865	0.0339129		0.949929	0.0170232	hypothetical protein
842	CC77DRAFT_1015059	0	0	0	0	0	0	0	0	0	0	0	0	0	0	0		NA	1		NA	1		NA	1		NA	1		NA	1		NA	1	hypothetical protein
843	CC77DRAFT_1015065	31.545	36.11	34.948	61.117	51.25	36.997	22.849	32.811	26.569	45.703	28.373	21.885	15.658	14.356	18.76		0.54176	0.0229303		-0.319354	0.838827		-0.0965528	0.606117		-1.07289	0.00226183		-0.638312	0.0519761		-0.753535	0.00475315	DASH complex, subunit Spc19
844	CC77DRAFT_1015072	118.798	125.036	121.752	199.367	204.202	186.698	91.566	98.327	89.992	114.064	110.008	76.536	124.857	111.042	118.097		0.691157	0.00426585		-0.385377	0.573759		-0.282327	0.921714		-0.0464778	0.449963		-0.973484	0.00179166		0.338899	0.180787	eukaryotic translation initiation factor 3 110 kDa subunit
845	CC77DRAFT_1015073	0.125	0.75	0.444	0.408	0.301	0.176	0.57	0	0.209	0.646	0.102	0.123	0.418	0.117	0.197		-0.575695	0.217047		-0.759749	0.0818061		-0.5987	0.373348		-0.849529	0.136549		-0.0230047	0.944484		-0.0897797	0.938594	HET-domain-containing protein
846	CC77DRAFT_1015082	0	0	0	0	0	0	0	0	0	0	0	0	0	0	0		NA	1		NA	1		NA	1		NA	1		NA	1		NA	1	hypothetical protein
847	CC77DRAFT_1015084	135.273	234.239	145.521	112.575	97.397	114.659	186.042	103.194	135.506	140.891	125.096	175.288	137.574	160.059	184.485		-0.665864	0.0339729		-0.278078	0.781077		-0.222987	0.867682		-0.0952786	0.480421		0.442877	0.0390815		0.1828	0.322624	alpha/beta-hydrolase
848	CC77DRAFT_1015088	9.201	14.892	12.45	11.912	9.668	11.441	9.509	5.004	9.188	9.571	6.826	8.847	10.924	11.862	13.315		-0.146211	0.841295		-0.624647	0.11194		-0.533655	0.286771		-0.0175563	0.344034		-0.387443	0.280269		0.607091	0.0112165	actin-like ATPase domain-containing protein
849	CC77DRAFT_1015094	4.054	5.054	5.041	10.746	12.067	8.175	3.397	3.167	2.926	12.841	9.318	11.493	4.546	3.346	4.367		1.13101	1.18e-05		-0.57622	0.205734		1.24999	6.63969e-08		-0.206859	0.891834		0.118983	0.382047		0.369361	0.154749	hypothetical protein
850	CC77DRAFT_1015106	4579.53	2380.76	4185.8	851.007	575.103	1985.35	3872.68	3805.22	6945.87	5498.87	9026.56	7398.63	4747.71	6875.63	5929.73		-1.70808	1.42e-09		0.391779	0.0243171		0.975979	5.79593e-06		0.655186	0.000879527		2.68405	2.57644e-23		0.263407	0.26668	putative opsin-like protein
851	CC77DRAFT_1015123	4.202	5.166	4.58	3.694	4.366	2.95	4.846	2.467	2.93	3.388	2.156	2.893	2.434	1.88	3.242		-0.341244	0.317484		-0.44542	0.3199		-0.725256	0.0712811		-0.884364	0.0212648		-0.384012	0.316383		-0.438944	0.191332	hypothetical protein
852	CC77DRAFT_1015125	47.725	52.979	41.782	33.926	25.752	35.159	56.483	35.978	45.962	52.451	46.222	62.46	53.907	62.338	52.242		-0.587298	0.0579594		-0.0417365	0.558115		0.177432	0.113678		0.241817	0.0585385		0.76473	0.00114834		0.283554	0.187608	RhoGAP-domain-containing protein
853	CC77DRAFT_1015126	42.63	59.279	42.635	21.443	18.45	25.622	62.396	44.369	46.959	31.445	33.947	35.188	34.163	41.96	41.163		-1.14161	9.76e-05		0.0888337	0.253697		-0.523165	0.340568		-0.301478	0.911713		0.618446	0.00567412		-0.390312	0.214241	pyridoxamine phosphate oxidase-like protein
854	CC77DRAFT_1015129	64.253	68.463	63.619	95.977	88.371	92.489	46.84	80.483	58.323	68.64	65.691	58.895	47.9	48.892	45.681		0.495719	0.0320065		-0.0807631	0.454107		-0.0230281	0.388499		-0.462629	0.424428		-0.518748	0.141367		-0.381866	0.129596	hypothetical protein
855	CC77DRAFT_1015131	76.162	74.874	72.089	87.586	89.164	101.72	54.966	47.047	60.22	69.445	63.98	55.985	56.551	61.191	58.109		0.31967	0.139677		-0.459785	0.359788		-0.23634	0.972243		-0.343499	0.72349		-0.556009	0.104665		0.116286	0.562949	hypothetical protein
856	CC77DRAFT_1015133	18.373	17.219	17.209	23.024	21.29	22.513	21.662	22.309	20.868	32.597	24.589	45.526	31.81	28.451	24.556		0.339866	0.12484		0.296297	0.0478581		0.959968	1.15985e-05		0.683788	0.000524863		0.620102	0.00756638		0.387492	0.125954	hypothetical protein
857	CC77DRAFT_1015135	11.556	13.759	16.686	14.961	18.63	16.001	15.368	16.919	16.352	27.134	41.732	15.237	20.076	18.853	18.799		0.239684	0.253942		0.21169	0.0915501		1.00173	1.49637e-06		0.458848	0.00828129		0.76205	0.000351847		0.247158	0.326432	hypothetical protein
858	CC77DRAFT_1015136	326.307	293.048	237.692	55.545	36.498	111.855	447.883	262.701	356.448	209.098	285.825	414.192	256.408	401.14	299.777		-2.07153	5.57e-13		0.316157	0.0602575		0.0850885	0.213693		0.159634	0.112511		2.15662	4.28208e-16		-0.156523	0.773432	SUR7-domain-containing protein
859	CC77DRAFT_1015149	8.943	17.424	11.86	16.628	16.419	15.29	10.324	9.059	10.136	8.605	7.971	7.93	8.414	7.614	10.222		0.338536	0.102915		-0.372948	0.643723		-0.641457	0.180232		-0.542275	0.323486		-0.979993	0.00158946		-0.169326	0.613824	hypothetical protein
860	CC77DRAFT_1015151	0.207	0.054	0	0.052	0.15	0.059	0.15	0.247	0.05	0	0.057	0	0.248	0	0.218		0	1		0.776225	0.180993		-2.19502	0.109635		0.83628	0.123325		-2.19502	0.109635		0.0600551	1	hypothetical protein
861	CC77DRAFT_1015153	16.029	17.688	14.566	19.839	20.6	16.249	16.382	15.24	13.826	19.819	11.091	17.225	19.28	13.813	12.652		0.231528	0.258509		-0.0872985	0.599213		-0.00442903	0.420218		-0.0779013	0.53673		-0.235957	0.591838		0.00939726	0.912217	pre-mRNA-splicing factor SLU7
862	CC77DRAFT_1015154	97.346	110.483	94.595	86.009	74.962	92.608	81.31	60.29	78.24	99.372	88.592	120.529	92.543	79.789	85.017		-0.254137	0.512696		-0.460119	0.346562		0.0286651	0.307555		-0.232846	0.947837		0.282802	0.143352		0.227272	0.307045	ANTH-domain-containing protein
863	CC77DRAFT_1015157	7.957	17.456	18.932	2.512	2.362	3.546	17.357	4.513	16.412	3.947	3.284	8.325	10.105	13.326	11.473		-2.39688	4.25e-16		-0.212105	0.850996		-1.5113	2.83052e-06		-0.345379	0.795434		0.885579	0.000534198		-0.133274	0.94256	oxidoreductase-like protein
864	CC77DRAFT_1015187	23.568	22.173	21.702	29.518	33.905	29.673	14.694	17.563	16.647	25.203	21.567	21.75	22.984	18.694	16.791		0.46505	0.0472745		-0.463716	0.405516		0.0228564	0.329435		-0.205997	0.904084		-0.442194	0.231508		0.257719	0.328552	hypothetical protein
865	CC77DRAFT_1015189	81.014	75.925	69.332	90.372	85.019	91.094	65.906	58.385	59.894	76.917	57.092	102.007	96.179	99.329	93.646		0.236003	0.248673		-0.296896	0.761365		0.060833	0.293413		0.353786	0.0233179		-0.17517	0.747171		0.650682	0.00974753	dolichyl-phosphate-mannose-protein mannosyltransferase 1
866	CC77DRAFT_1015208	1.888	3.453	1.339	0.784	1.47	0.503	3.035	0.672	0.817	0.943	1.133	1.314	0.96	1.57	1.405		-1.27675	8.91e-05		-0.562249	0.138895		-0.978563	0.0221837		-0.763484	0.114156		0.298186	0.158326		-0.201235	0.931606	hypothetical protein
867	CC77DRAFT_1015220	20.932	14.768	18.405	42.017	54.578	37.5	13.821	23.639	11.175	16.003	18.52	5.815	14.409	12.492	10.29		1.30942	5.5e-07		-0.153767	0.687267		-0.423622	0.543462		-0.540808	0.239054		-1.73304	1.21582e-08		-0.387041	0.121492	hypothetical protein
868	CC77DRAFT_1015224	0.938	0.182	0	0	0	0.197	0.134	0.1	0.067	0	0.076	2.02	0.934	0.196	0.622		-2.50723	1.04e-06		-1.89566	0.000146806		0.90414	0.00353305		0.645504	0.0250445		3.41137	2.07441e-13		2.54117	2.29e-09	heme-dependent catalase
869	CC77DRAFT_1015226	14.033	13.8	16.504	9.996	11.89	8.126	11.44	15.851	12.152	8.217	6.99	7.106	12.691	10.406	9.25		-0.562972	0.0559221		-0.168742	0.752147		-0.990627	0.00466592		-0.454879	0.411605		-0.427655	0.265818		-0.286137	0.267067	hypothetical protein
870	CC77DRAFT_1015229	23.292	53.104	40.244	11.646	11.54	12.312	29.039	12.698	39.727	18.521	14.348	22.795	23.491	27.385	26.853		-1.71625	3.27e-09		-0.517828	0.252807		-1.06725	0.00262947		-0.585538	0.257698		0.649007	0.00550004		-0.0677097	0.984918	ClpP/crotonase
871	CC77DRAFT_1015234	39.989	23.464	26.5	17.898	23.771	21.153	14.535	9.929	12.898	61.96	55.935	43.103	47.648	44.138	44.174		-0.517902	0.798985		-1.2676	0.0387265		0.839799	0.0236162		0.595939	0.00607968		1.3577	0.00666659		1.85792	0.000837254	threonine dehydratase I
872	CC77DRAFT_1015243	6.889	11.665	10.176	7.947	7.488	6.515	12.913	6.608	9.555	7.965	7.384	9.035	10.287	7.771	9.691		-0.388337	0.252842		0.0172708	0.434758		-0.236623	0.925749		-0.0501222	0.429669		0.151714	0.305664		-0.067393	0.987745	hypothetical protein
873	CC77DRAFT_1015249	1212.6	584.266	915.399	2171.75	2405.03	2262.66	469.229	825.264	789.03	1091.7	930.57	465.263	662.284	530.479	530.051		1.33438	3.56e-07		-0.380475	0.608394		-0.124783	0.728408		-0.654733	0.0927068		-1.45916	9.83575e-07		-0.274258	0.254742	60S ribosomal protein L37
874	CC77DRAFT_1015264	0.764	0.873	0.727	0.56	0.74	0.315	1.608	0.332	0.667	0.197	0.759	0.068	0.667	0.196	0.146		-0.549696	0.247583		0.141161	0.493736		-1.20701	0.0328794		-1.2283	0.0200238		-0.657318	0.323538		-1.36946	0.00230116	hypothetical protein
875	CC77DRAFT_1015268	7.951	10.203	8.285	7.69	9.334	9.401	6.602	6.419	6.039	5.293	3.576	4.738	4.977	6.496	5.888		-0.000764139	0.764578		-0.472119	0.383765		-0.958319	0.00781142		-0.606818	0.20867		-0.957554	0.00158062		-0.134698	0.713673	alpha/beta-hydrolase
876	CC77DRAFT_1015269	4.311	5.361	5.556	5.472	6.074	4.952	6.944	4.612	5.208	5.604	4.082	3.762	7.804	6.764	6.676		0.115565	0.495426		0.13864	0.214256		-0.179335	0.822127		0.480329	0.00689966		-0.2949	0.521824		0.341689	0.140126	hypothetical protein
877	CC77DRAFT_1015284	8.708	5.653	9.869	26.918	30.157	26.504	2.7	9.211	5.317	29.54	13.667	8.714	7.695	5.263	4.817		1.78635	2.31e-11		-0.492039	0.475435		1.09952	1.80437e-06		-0.446945	0.378139		-0.686822	0.0276068		0.0450943	0.902147	hypothetical protein
878	CC77DRAFT_1015288	40.609	56.496	52.653	78.733	51.152	85.828	40.642	34.791	48.209	125.787	124.99	93.745	60.37	67.866	79.627		0.52648	0.0198246		-0.276464	0.86367		1.20196	5.18521e-08		0.473	0.00564929		0.675483	0.0026017		0.749464	0.00314904	hypothetical protein
879	CC77DRAFT_1015290	42.757	69.783	58.428	42.2	39.853	52.371	54.782	45.335	51.208	54.14	44.585	42.738	45.47	43.711	39.298		-0.346936	0.344726		-0.176076	0.833281		-0.273302	0.96836		-0.412194	0.581223		0.073634	0.482645		-0.236118	0.455347	hypothetical protein
880	CC77DRAFT_1015294	9.636	14.169	12.658	12.015	13.097	11.912	10.544	6.731	8.674	10.908	8.014	8.502	9.95	6.966	6.861		0.0220275	0.701893		-0.490754	0.286632		-0.410994	0.547243		-0.616867	0.173213		-0.433022	0.23553		-0.126112	0.778062	PRP38-domain-containing protein
881	CC77DRAFT_1015299	4.984	1.638	1.906	1.232	1.183	1.826	1.414	2.568	1.36	1.106	2.404	0.819	1.501	0.967	2.369		-1.0078	0.00120524		-0.674827	0.137193		-0.978174	0.0150667		-0.818095	0.0366097		0.0296293	0.488423		-0.143267	0.578615	hypothetical protein
882	CC77DRAFT_1015304	0.474	0.229	0.26	0.037	0.141	0.062	0.492	0.157	0.175	0.189	0.1	0.306	0.403	0.155	0.307		-2.0045	1.26e-06		-0.224891	0.75847		-0.694646	0.164261		-0.154836	0.931967		1.30986	0.000973848		0.0700558	0.677354	peptide transporter PTR2-A
883	CC77DRAFT_1015314	2.028	2.356	1.049	1.646	2.477	1.897	1.871	1.095	1.185	2.08	1.398	1.217	0.72	1.122	0.744		0.148014	0.449827		-0.38829	0.546924		-0.210624	0.897565		-1.07103	0.0115952		-0.358638	0.432246		-0.682737	0.0573062	hypothetical protein
884	CC77DRAFT_1015315	0.492	0.797	0.532	0.542	0.65	0.355	0.496	0.62	0.623	0.802	0.979	0.485	0.881	0.548	0.495		-0.235258	0.659865		-0.066473	0.528997		0.315417	0.0522548		0.0793779	0.286179		0.550675	0.0222387		0.145851	0.657359	cytochrome P450 monooxygenase-like protein
885	CC77DRAFT_1015321	0.136	0.063	0.072	0	0.029	0.069	0.175	0.014	0.015	0.086	0.083	0.179	0.116	0.029	0.191		-1.46744	0.00898184		-0.409724	0.471025		0.360794	0.200928		0.310168	0.268224		1.82823	0.000213604		0.719892	0.0692734	neutral alpha-glucosidase ab precursor
886	CC77DRAFT_1015324	5.385	6.887	2.34	4.192	7.434	2.785	12.638	6.563	5.78	5.24	4.59	2.842	4.356	2.916	3.174		-0.0199832	0.849606		0.773678	0.000486583		-0.205509	0.786593		-0.484203	0.431132		-0.185526	0.939978		-1.25788	2.21e-05	hypothetical protein
887	CC77DRAFT_1015329	0	0	0	0	0	0	0	0	0	0	0	0	0	0	0		NA	1		NA	1		NA	1		NA	1		NA	1		NA	1	hypothetical protein
888	CC77DRAFT_1015330	3.106	4.212	3.361	1.843	4.011	1.586	3.701	2.618	2.222	4.538	2.996	2.822	1.988	1.09	2.375		-0.521402	0.118911		-0.3223	0.692552		-0.0443097	0.489159		-0.969654	0.0161204		0.477092	0.0369126		-0.647355	0.04504	hypothetical protein
889	CC77DRAFT_1015337	112.799	129.749	123.37	160.675	151.398	136.657	147.755	136.67	127.454	127.35	97.263	70.8	102.006	82.552	81.836		0.294327	0.169488		0.1707	0.135908		-0.308787	0.817498		-0.457959	0.426375		-0.603114	0.0746858		-0.628659	0.023646	hypothetical protein
890	CC77DRAFT_1015338	67.79	96.714	79.832	115.78	107.583	88.79	107.397	75.727	88.093	85.662	71.194	54.878	72.429	62.035	64.851		0.353387	0.10213		0.150581	0.170158		-0.206613	0.831437		-0.293816	0.894237		-0.56	0.10786		-0.444397	0.135869	hypothetical protein
891	CC77DRAFT_1015339	219.407	399.79	294.073	447.566	369.737	336.948	253.556	184.51	270.125	306.07	252.899	227.822	264.91	241.977	281.245		0.337844	0.103119		-0.366903	0.608701		-0.215061	0.827976		-0.212604	0.82257		-0.552905	0.10653		0.154299	0.452697	rotamase-domain-containing protein
892	CC77DRAFT_1015343	15.311	17.168	20.735	33.375	28.13	26.421	13.648	18.165	13.913	23.156	20.313	13.544	16.383	13.693	12.23		0.724484	0.00299434		-0.218791	0.896804		0.0994851	0.187568		-0.330944	0.733903		-0.624999	0.0662944		-0.112152	0.657215	GTP binding protein
893	CC77DRAFT_1015346	38.601	61.062	47.623	26.202	22.625	21.388	53.944	32.446	44.336	33.963	24.371	45.772	55.162	63.796	68.235		-1.06877	0.000243405		-0.172074	0.900386		-0.500567	0.327295		0.345906	0.019741		0.568202	0.0133319		0.51798	0.0267653	hypothetical protein
894	CC77DRAFT_1015351	8.006	7.277	4.672	12.716	22.021	4.157	8.704	16.143	4.416	5.967	4.062	5.101	5.946	4.293	2.937		0.962797	0.000250569		0.552327	0.0020861		-0.399338	0.535377		-0.598838	0.193759		-1.36214	9.1517e-06		-1.15117	1.66e-05	hypothetical protein
895	CC77DRAFT_1015355	30.513	22.557	22.763	42.386	46.46	33.67	25.067	13.773	21.721	41.895	29.121	38.236	31.096	26.191	27.395		0.692072	0.00574428		-0.324437	0.562914		0.526762	0.00604005		0.15923	0.144909		-0.16531	0.836615		0.483666	0.0410645	hypothetical protein
896	CC77DRAFT_1015356	38.679	39.2	40.768	53.987	56.865	49.414	41.183	42.111	40.802	58.489	41.834	50.606	43.814	34.309	34.949		0.433793	0.0606052		0.064781	0.265414		0.347194	0.0307859		-0.0694339	0.521667		-0.0865984	0.931553		-0.134215	0.651482	DUF625-domain-containing protein
897	CC77DRAFT_1015358	18.541	27.901	24.323	22.984	23.469	18.115	23.33	13.948	19.823	18.348	10.846	14.22	15.639	12.694	14.445		-0.132217	0.839527		-0.30952	0.683444		-0.704876	0.0779009		-0.726167	0.0777984		-0.572659	0.0759925		-0.416647	0.178156	chloride channel protein 3
898	CC77DRAFT_1015359	8.383	49.706	28.77	6.661	5.946	3.884	28.39	7.812	22.46	10.39	6.289	7.552	13.3	15.53	20.312		-2.397	3.69e-16		-0.566249	0.166179		-1.84182	1.38776e-08		-0.821719	0.0575786		0.555175	0.014228		-0.25547	0.603222	alcohol dehydrogenase 1
899	CC77DRAFT_1015367	34.01	45.586	29.836	15.429	14.882	21.853	46.793	19.925	34.737	27.262	14.383	35.466	25.161	29.604	25.041		-1.06891	0.000298875		-0.109195	0.802348		-0.505026	0.288209		-0.455466	0.487605		0.563882	0.0198944		-0.346271	0.345561	hypothetical protein
900	CC77DRAFT_1015373	6.014	6.086	6.775	21.076	25.192	11.523	4.809	2.627	4.293	6.74	4.243	5.143	5.207	5.037	6.204		1.61437	1.27e-09		-0.686397	0.0620029		-0.227088	0.979726		-0.198564	0.864991		-1.84146	3.55078e-10		0.487832	0.0410128	NAD(P)-binding protein
901	CC77DRAFT_1015378	37.135	22.208	22.769	52.081	42.099	43.563	20.063	13.851	26.977	38.623	21.766	36.555	23.879	19.845	21.649		0.746314	0.00285269		-0.431364	0.358421		0.239559	0.10923		-0.328898	0.690285		-0.506755	0.110586		0.102466	0.592573	ferrochelatase mitochondrial precursor
902	CC77DRAFT_1015389	55.853	53.626	47.945	36.533	33.668	36.056	42.442	25.591	41.316	38.16	22.04	52.374	42.562	36.404	40.208		-0.567098	0.061361		-0.525715	0.204984		-0.483782	0.2907		-0.401586	0.550334		0.0833158	0.560285		0.124129	0.495313	hypothetical protein
903	CC77DRAFT_1015391	26.482	11.747	12.63	5.01	7.485	8.307	24.47	3.958	18.617	41.408	13.452	15.277	73.131	58.135	60.219		-1.28978	3.82e-06		-0.112462	0.906279		0.463673	0.0206088		1.91266	1.37753e-14		1.75345	3.22175e-11		2.02512	6.29e-15	CoA-transferase family III
904	CC77DRAFT_1015395	54.685	55.069	54.548	76.384	74.435	77.028	43.072	51.399	48.123	62.138	55.1	32.788	45.828	39.313	43.547		0.471715	0.0415843		-0.204437	0.879935		-0.131137	0.645988		-0.352473	0.680451		-0.602853	0.0808905		-0.148036	0.589758	hypothetical protein
905	CC77DRAFT_1015397	65.815	54.162	56.008	57.936	83.435	70.333	54.987	30.594	56.766	67.458	45.971	14.548	71.599	40.378	66.603		0.266596	0.223916		-0.30604	0.628628		-0.459568	0.398436		0.021118	0.353117		-0.726164	0.027756		0.327158	0.154424	pyrroline-5-carboxylate reductase
906	CC77DRAFT_1015399	17.986	23.999	19.919	10.106	14.39	10.004	26.506	11.682	19.867	17.86	12.248	20.841	16.739	12.561	14.858		-0.843436	0.00400868		-0.0926123	0.762294		-0.280979	0.8585		-0.487358	0.378035		0.562457	0.0131093		-0.394745	0.238289	alpha/beta-hydrolase
907	CC77DRAFT_1015404	26.639	38.492	42.655	27.884	29.258	28.456	34.057	28.355	42.572	39.315	35.31	28.917	27.962	27.017	23.011		-0.332521	0.33387		-0.0380003	0.477381		-0.0579537	0.451735		-0.466809	0.424695		0.274567	0.126238		-0.428808	0.136286	hypothetical protein
908	CC77DRAFT_1015408	101.887	171.304	152.75	114.72	91.09	89.214	132.498	67.17	146.716	67.646	62.204	47.553	69.214	71.387	85.056		-0.529821	0.0949576		-0.298281	0.713156		-1.26362	0.000209454		-0.916522	0.0147232		-0.733802	0.0243455		-0.618241	0.0388427	hypothetical protein
909	CC77DRAFT_1015410	9.104	7.222	12.067	14.761	17.601	13.397	12.195	5.036	8.457	9.11	10.68	5.087	12.988	8.474	7.849		0.68852	0.00667433		-0.144441	0.981783		-0.190723	0.821043		0.0459069	0.33087		-0.879243	0.00875786		0.190348	0.316319	alpha/beta-hydrolase
910	CC77DRAFT_1015413	8.792	11.473	10.116	6.369	5.167	9.841	8.345	8.018	10.281	13.364	9.329	16.092	8.748	9.338	8.109		-0.50711	0.125382		-0.189359	0.854007		0.352329	0.0290745		-0.213878	0.862601		0.859439	0.000525193		-0.0245192	0.995091	alpha/beta-hydrolase
911	CC77DRAFT_1015420	0	0.088	0.027	0.142	0.136	0.096	0.136	0.161	0.027	0.159	0.154	0	0.243	0.053	0.089		1.7014	0.00296771		1.49436	0.00603438		1.44453	0.0085769		1.74322	0.0014502		-0.256876	0.903231		0.248865	0.72897	branched-chain-amino-acid aminotransferase 5
912	CC77DRAFT_1015422	12.612	2.668	5.77	14.924	7.752	2.952	11.23	4.982	14.96	8.923	2.188	2.212	5.24	5.656	9.46		0.283901	0.307278		0.56643	0.011596		-0.659901	0.0526794		-0.0483661	0.596986		-0.943802	0.00191564		-0.614797	0.0480498	hypothetical protein
913	CC77DRAFT_1015425	2.742	4.984	4.505	4.04	4.937	3.607	4.258	2.044	3.79	3.263	2.426	3.107	2.163	2.112	2.171		0.0410482	0.648735		-0.27733	0.75359		-0.475623	0.407911		-0.924066	0.0152372		-0.516671	0.134672		-0.646736	0.0352698	hypothetical protein
914	CC77DRAFT_1015428	1.714	1.513	0.898	0.719	0.69	0.72	1.728	0.699	0.684	1.29	1.011	1.765	1.664	0.98	1.076		-0.954218	0.00276895		-0.407016	0.36013		-0.0207839	0.475098		-0.149091	0.764245		0.933434	0.000448864		0.257924	0.219849	HET-domain-containing protein
915	CC77DRAFT_1015432	146.888	230.457	182.471	107.684	134.958	112.288	171.791	61.122	139.082	50.525	22.805	32.567	84.343	72.957	73.151		-0.657418	0.0306165		-0.589669	0.112287		-2.40229	3.27491e-15		-1.28049	0.000137836		-1.74487	9.71673e-10		-0.690823	0.0244634	hypothetical protein
916	CC77DRAFT_1015444	33.793	21.218	23.626	18.512	21.034	16.209	30.074	18.672	25.326	10.487	8.513	20.037	24.683	20.939	18.834		-0.496107	0.0870905		-0.08628	0.753267		-1.01037	0.00211363		-0.286894	0.810784		-0.514259	0.11028		-0.200614	0.587131	von Willebrand and RING finger domain-containing protein
917	CC77DRAFT_1015447	36.639	40.292	42.031	46.96	51.739	47.988	28.722	26.947	32.561	36.53	28.558	26.761	33.495	30.933	28.298		0.30224	0.162923		-0.43116	0.442135		-0.373165	0.613447		-0.359455	0.67135		-0.675405	0.0370658		0.0717046	0.716708	hypothetical protein
918	CC77DRAFT_1015449	85.486	89.209	72.127	84.093	73.216	85.136	57.12	47.886	65.533	71.237	51.666	78.275	61.881	66.291	73.221		-0.0258135	0.844866		-0.533369	0.239092		-0.294998	0.799294		-0.293457	0.885172		-0.269185	0.506777		0.239912	0.294038	hypothetical protein
919	CC77DRAFT_1015454	29.41	26.965	32.502	33.894	41.02	33.216	25.638	33.895	27.246	26.114	14.31	16.199	21.425	14.028	16.47		0.282885	0.203608		-0.0344642	0.425726		-0.650422	0.0972748		-0.775436	0.0403936		-0.933307	0.00188123		-0.740972	0.00495604	Isy1-like splicing factor
920	CC77DRAFT_1015459	88.41	49.431	36.736	38.938	36.684	32.352	63.77	34.044	42.975	64.479	37.306	94.885	57.935	60.918	52.918		-0.69318	0.0152917		-0.310329	0.549966		0.171913	0.187567		-0.023377	0.437286		0.865093	0.000453586		0.286952	0.167921	hypothetical protein
921	CC77DRAFT_1015460	770.031	371.429	689.428	615.151	853.177	790.752	511.875	1695.02	972.385	2250.32	3581.8	2637.77	1913.79	2671.87	2178.68		0.303192	0.204772		0.796155	4.62232e-05		2.2098	1.47992e-18		1.88541	1.59671e-14		1.90661	4.3144e-14		1.08925	0.000106657	acetate kinase
922	CC77DRAFT_1015470	23.62	37	32.764	25.661	29.59	26.952	24.769	19.266	20.011	32.634	19.414	22.541	16.36	14.6	18.02		-0.183984	0.704409		-0.544067	0.22462		-0.324213	0.751158		-0.930983	0.0119883		-0.140228	0.882585		-0.386916	0.196688	hypothetical protein
923	CC77DRAFT_1015471	25.923	34.246	27.373	41.364	38.729	35.868	27.202	20.226	24.94	33.917	26.682	37.901	26.608	22.481	24.964		0.405592	0.0663617		-0.274623	0.828786		0.170148	0.118425		-0.241417	0.954753		-0.235444	0.623038		0.0332063	0.773417	hypothetical protein
924	CC77DRAFT_1015478	2.24	5.653	2.792	0.732	1.1	1.322	4.382	1.628	2.09	1.547	1.621	1.648	1.272	1.397	2.328		-1.76033	2.4e-08		-0.399593	0.439449		-1.14968	0.00293776		-1.09645	0.00481678		0.610653	0.0141896		-0.69686	0.0409884	hypothetical protein
925	CC77DRAFT_1015481	3.02	8.219	3.54	1.597	1.498	1.418	3.943	1.126	2.439	3.752	2.577	5.409	2.404	3.574	2.756		-1.71139	4.23e-08		-0.977048	0.00454906		-0.332362	0.844136		-0.758834	0.109189		1.37903	4.22261e-07		0.218214	0.224596	peptidase C45 acyl-coenzyme A:6-aminopenicillanic acid acyl-transferas-like protein
926	CC77DRAFT_1015492	2.03	9.336	6.009	1.585	1.371	1.359	5.403	1.986	4.89	2.219	0.758	2.068	2.183	2.51	1.78		-2.00958	1.15e-11		-0.50082	0.277372		-1.78409	2.25283e-08		-1.42451	3.6025e-05		0.225494	0.305747		-0.923687	0.00216539	hypothetical protein
927	CC77DRAFT_1015495	45.84	59.221	47.969	157.852	121.955	72.916	41.197	38.349	34.042	333.535	291.963	341.972	243.109	213.245	217.876		1.20472	2.03e-06		-0.430004	0.457835		2.6604	0.217121		2.13943	0.110432		1.45568	0.00012598		0.608878	0.0186045	dihydroxy-acid and 6-phosphogluconate dehydratase
928	CC77DRAFT_1015499	6.314	10.652	8.503	14.394	15.197	9.687	8.74	6.847	6.213	10.304	4.763	7.096	7.593	4.611	5.757		0.624979	0.00834251		-0.224414	0.998778		-0.200589	0.910307		-0.503875	0.351084		-0.825568	0.00609058		-0.27946	0.358041	sulfite reductase flavo protein alpha-component
929	CC77DRAFT_1015504	15.998	22.336	17.016	24.924	25.819	23.838	15.664	16.874	13.467	26.261	18.401	24.12	15.045	12.558	12.181		0.430225	0.053333		-0.266793	0.952507		0.313448	0.0362001		-0.476395	0.412936		-0.116777	0.962057		-0.209602	0.461538	histone acetyltransferase type B
930	CC77DRAFT_1015516	0.078	0.065	0	0.078	0.225	0.176	0.06	0.133	0.03	0.117	0.577	0.107	0.06	0.058	0.082		1.74401	6.13e-05		0.641029	0.0726042		2.48579	4.57203e-11		0.483985	0.202677		0.741777	0.00714612		-0.157044	0.827841	hypothetical protein
931	CC77DRAFT_1015519	8.83	7.991	9.49	13.018	14.474	11.291	5.807	7.728	5.958	7.893	5.367	6.391	6.907	3.753	3.222		0.559758	0.0224349		-0.43271	0.490497		-0.421063	0.451236		-0.922451	0.00972163		-0.980822	0.00130209		-0.489741	0.0618994	hypothetical protein
932	CC77DRAFT_1015523	10.919	13.723	9.236	6.007	9.267	5.838	11.995	5.453	7.306	7.335	5.396	6.985	9.186	7.17	6.772		-0.682285	0.0236942		-0.452687	0.294447		-0.780982	0.0466507		-0.550708	0.270652		-0.0986964	0.946725		-0.0980212	0.962039	hypothetical protein
933	CC77DRAFT_1015528	3.166	6.986	5.652	1.978	1.709	2.315	6.08	3.239	4.518	4.334	1.654	5.026	5.003	4.725	3.987		-1.39677	4.05e-06		-0.191759	0.972365		-0.520951	0.277726		-0.204535	0.80131		0.875823	0.000987023		-0.0127766	0.827558	DUF300-domain-containing protein
934	CC77DRAFT_1015530	0.395	0.083	0	0	0	0.358	0	0	0	0	0.086	0.078	0.303	0.074	0		-0.417051	0.688669		NA	0.000807082		-1.54331	0.170939		-0.342446	0.845438		-1.12626	0.410629		NA	0.00276552	hypothetical protein
935	CC77DRAFT_1015532	64.741	62.722	67.25	118.55	122.948	119.982	42.041	39.868	43.263	61.545	56.916	30.378	51.683	48.359	59.779		0.892567	0.000331694		-0.637437	0.117086		-0.387597	0.614249		-0.284892	0.876905		-1.28016	2.3136e-05		0.352545	0.152351	T-complex protein 1
936	CC77DRAFT_1015536	16.225	26.998	22.499	28.871	24.869	26.193	18.636	14.587	18.82	29.849	20.814	21.33	21.12	23.05	23.535		0.282415	0.159551		-0.336672	0.686981		0.13148	0.146129		0.042886	0.236755		-0.150935	0.873228		0.379558	0.109766	hypothetical protein
937	CC77DRAFT_1015541	72.938	94.982	95.848	61.24	50.364	69.111	80.341	44.846	102.219	76.361	51.373	35.696	55.952	50.14	55.159		-0.545553	0.0822855		-0.213999	0.958796		-0.690597	0.0928869		-0.709961	0.08501		-0.145043	0.897811		-0.495962	0.0973447	electron transfer flavo protein, beta subunit
938	CC77DRAFT_1015550	2.34	1.45	2.438	1.861	1.836	2.688	8.765	17.136	5.215	13.954	6.817	8.487	1.706	1.899	2.503		0.0359177	0.748215		2.32082	9.99502e-20		2.23199	1.54478e-17		-0.0280689	0.471438		2.19607	7.45656e-16		-2.34888	3.97e-17	hypothetical protein
939	CC77DRAFT_1015551	147.107	114.285	187.947	158.017	156.659	146.862	157.79	486.973	278.481	164.293	299.116	59.045	147.222	140.132	175.511		0.0386451	0.743966		1.03891	5.96835e-07		0.2175	0.0517948		0.0427872	0.301596		0.178855	0.130089		-0.996121	7.46e-05	hypothetical protein
940	CC77DRAFT_1015555	30.869	36.621	32.095	36.487	41.688	35.798	32.268	25.79	28.198	26.233	22.154	19.773	21.347	22.935	24.083		0.194692	0.316703		-0.207304	0.973905		-0.547003	0.269569		-0.542671	0.288409		-0.741695	0.022313		-0.335367	0.279536	bola-like protein
941	CC77DRAFT_1015556	36.801	35.385	34.2	28.393	26.148	31.892	32.314	27.424	37.852	41.177	42.335	35.956	41.837	45.756	38.814		-0.299654	0.390846		-0.124503	0.727559		0.167316	0.115037		0.248768	0.0606306		0.46697	0.0244237		0.373271	0.122151	acetyl-CoA synthetase-like protein
942	CC77DRAFT_1015561	0.49	0.787	1.678	0	0.032	0	1.449	0.031	0.784	0	0	0.129	1.066	0.738	0.654		-6.52894	2.25e-26		-0.384284	0.308969		-4.51772	9.01931e-20		-0.265673	0.932886		2.01123	0.123889		0.118611	0.382808	concanavalin A-like lectin/glucanase
943	CC77DRAFT_1015562	1.291	0.729	0.189	0	0.096	0.45	0.958	0	0	0.187	0.652	0.49	1.24	1.31	1.047		-2.01642	0.000266726		-1.2053	0.013813		-0.733052	0.347033		0.703401	0.0156595		1.28337	0.0142934		1.9087	2.24e-06	hypothetical protein
944	CC77DRAFT_1015566	6.097	42.045	23.209	1.164	2.474	0.653	45.459	6.298	26.339	1.554	3.243	1.868	6.803	3.338	3.127		-4.05555	7.04e-35		0.130315	0.285301		-3.42026	9.4979e-24		-2.42698	9.49234e-14		0.635291	0.0106996		-2.5573	4.6e-17	hypothetical protein
945	CC77DRAFT_1015575	6.589	10.175	7.178	6.792	5.906	9.751	4.85	3.562	5.687	11.777	7.868	8.433	5.633	5.609	4.6		-0.0928925	0.968722		-0.763951	0.0488412		0.229897	0.0730634		-0.595789	0.227593		0.322789	0.123221		0.168162	0.438525	hypothetical protein
946	CC77DRAFT_1015578	148.273	54.362	79.545	209.24	111.626	174.309	65.846	359.395	163.79	308.198	275.163	258.531	256.445	337.986	212.522		0.811323	0.00142903		1.06173	3.1065e-07		1.57702	7.2751e-11		1.51587	1.78973e-10		0.765697	0.000937622		0.454141	0.163751	SE-domain-containing protein
947	CC77DRAFT_1015579	0.346	0	0	0	0	0.196	0.167	0.33	0.664	0.652	0	0	0.498	0	0.911		-0.819918	0.695061		1.74652	0.0292174		0.9141	0.410629		2.02583	0.0128422		1.73402	0.195755		0.279304	0.870841	hypothetical protein
948	CC77DRAFT_1015587	26.629	20.286	23.189	78.842	101.624	73.213	13.737	18.798	12.515	20.344	15.308	8.518	14.065	12.021	12.12		1.85544	3.47e-12		-0.63797	0.138349		-0.66643	0.100758		-0.875698	0.015545		-2.52187	1.17987e-17		-0.237728	0.359287	_
949	CC77DRAFT_1015588	0.312	0.163	0.049	0	0.353	0.177	0.301	0.199	0.15	0.736	0.398	0.256	0.25	0.147	0.164		0.0164255	1		0.310873	0.380607		1.40745	0.000375412		0.098434	0.601663		1.39102	0.0012712		-0.212439	0.805297	hypothetical protein
950	CC77DRAFT_1015597	12.32	11.727	16.21	44.399	40.098	33.497	6.82	13.47	8.593	35.642	24.379	15.808	13.536	10.272	10.396		1.5514	3.21e-09		-0.479019	0.452259		0.91351	2.1266e-05		-0.235075	0.98775		-0.637892	0.0540966		0.243944	0.44199	kinesin-domain-containing protein
951	CC77DRAFT_1015601	0.705	1.514	1.476	0.462	0.58	0.2	1.156	0.404	0.474	0.698	0.463	0.869	0.508	0.697	0.669		-1.57291	7.93e-06		-0.861255	0.0240267		-0.864095	0.05233		-0.979453	0.0271932		0.708815	0.0207629		-0.118199	1	hypothetical protein
952	CC77DRAFT_1015603	2.285	5.438	4.589	2.383	2.438	2.916	4.352	3.145	2.919	2.868	1.969	2.386	3.012	2.427	2.96		-0.670219	0.0379163		-0.241264	0.955811		-0.769395	0.0633104		-0.551776	0.304108		-0.0991761	1		-0.310512	0.34007	alpha-glucosidase
953	CC77DRAFT_1015610	0.852	0.714	0.73	1.118	0.743	0.676	1.151	0.651	0.736	1.126	1.677	0.756	0.327	1.044	0.629		0.144001	0.634938		0.144569	0.42434		0.632349	0.0152571		-0.199123	0.885341		0.488348	0.0887177		-0.343692	0.579765	hypothetical protein
954	CC77DRAFT_1015613	156.126	154.478	121.938	168.588	169.449	162.565	101.273	102.459	102.041	126.677	101.529	154.429	96.031	99.759	96.077		0.210824	0.286847		-0.500379	0.313333		-0.176871	0.843147		-0.567529	0.233989		-0.387695	0.281466		-0.0671499	0.871028	secE/sec61-gamma protein
955	CC77DRAFT_1015620	4.845	7.238	6.616	9.786	11.372	9.653	5.294	3.972	5.577	7.844	2.885	4.23	3.896	2.779	3.132		0.720484	0.0028001		-0.333178	0.676924		-0.321947	0.683819		-0.931077	0.0114529		-1.04243	0.000314405		-0.597899	0.0360265	EF-hand
956	CC77DRAFT_1015622	0.504	0.822	0.267	0.565	0.326	0.381	0.757	0.696	0.108	0.423	0.245	0.166	0.108	0.106	0.295		-0.324648	0.655987		-0.0292757	0.639365		-0.933627	0.12739		-1.64601	0.00315388		-0.608979	0.267792		-1.61673	0.000789803	hypothetical protein
957	CC77DRAFT_1015638	21.423	27.898	26.157	42.004	39.766	35.215	15.15	18.461	18.549	33.791	31.821	28.826	21.429	21.159	25.597		0.632195	0.00802343		-0.533112	0.298889		0.323311	0.0291751		-0.146602	0.676798		-0.308884	0.50721		0.386511	0.139367	hypothetical protein
958	CC77DRAFT_1015654	17.208	25.728	22.426	27.917	26.154	25.156	25.851	21.474	21.49	36.057	19.687	42.773	25.98	21.748	20.081		0.27754	0.172833		0.0742709	0.255687		0.591921	0.00220483		0.0530246	0.241513		0.314381	0.141216		-0.0212463	0.959673	hypothetical protein
959	CC77DRAFT_1015658	1.607	3.993	2.762	8.04	9.011	4.851	2.919	67.348	1.686	4.406	2.832	3.438	1.806	1.467	1.68		1.38914	5.66e-08		3.10513	2.87214e-34		0.352451	0.0218578		-0.755545	0.0813597		-1.03669	0.000638199		-3.86068	6.32e-41	potassium/sodium eff
960	CC77DRAFT_1015661	0.056	0.059	0	0.057	0.109	0.192	0	0	0	0	0.062	0	0	0	0		1.63833	0.0651459		NA	0.131224		-0.891294	0.695061		NA	0.131224		-2.52962	0.0466709		NA	1	hypothetical protein
961	CC77DRAFT_1015670	22.666	16.404	16.331	29.356	31.48	22.368	16.594	15.998	13.556	32.931	23.027	24.463	17.688	13.751	13.737		0.586741	0.0170852		-0.263644	0.845837		0.53766	0.00478124		-0.294355	0.801493		-0.0490806	0.794741		-0.0307116	0.970771	hypothetical protein
962	CC77DRAFT_1015680	22.017	23.231	16.974	12.574	12.204	10.488	20.035	20.651	11.286	20.462	17.614	29.606	14.123	14.474	13.444		-0.819147	0.00519573		-0.25969	0.92358		0.121347	0.181327		-0.565628	0.243422		0.940494	9.99923e-05		-0.305938	0.292954	voltage-gated potassium channel
963	CC77DRAFT_1015690	23.683	54.548	24.874	1.052	2.462	2.288	52.415	14.095	30.056	4.304	2.067	24.866	48.063	48.66	26.82		-4.15142	1.89e-40		-0.0945271	0.789652		-1.72279	3.61709e-08		0.260899	0.0370083		2.42863	8.41421e-18		0.355426	0.0698448	hypothetical protein
964	CC77DRAFT_1015694	5.454	15.367	12.818	14.428	12.426	12.855	7.999	5.956	8.148	9.345	9.28	6.337	7.267	5.244	7.832		0.239331	0.199185		-0.605893	0.17329		-0.430401	0.62231		-0.725602	0.0931827		-0.669732	0.0492053		-0.11971	0.764453	thiosulfate sulfurtransferas-like protein
965	CC77DRAFT_1015696	2.521	2.242	1.781	2.62	3.441	2.336	4.164	3.577	1.944	6.126	6.098	0.904	2.787	1.872	0.926		0.359701	0.145035		0.565579	0.00673015		1.0044	7.14546e-06		-0.228615	1		0.644701	0.00316479		-0.794195	0.00760022	Metallo-dependent phosphatase
966	CC77DRAFT_1015699	15.758	18.572	19.51	11.53	12.147	10.872	28.725	9.97	16.016	10.434	8.703	8.326	10.464	8.96	9.122		-0.640034	0.0326164		0.0231525	0.546484		-0.971189	0.00664764		-0.91539	0.0124837		-0.331155	0.439697		-0.938542	0.00196707	hypothetical protein
967	CC77DRAFT_101570	139.813	67.795	63.829	132.897	112.035	63.171	139.594	121.209	99.66	57.611	57.17	85.466	126.477	104.631	103.87		0.182795	0.424744		0.409234	0.0247258		-0.438837	0.367576		0.303449	0.0504655		-0.621632	0.0598974		-0.105785	0.78287	vacuolar calcium ion transporter-like protein /H(+) exchanger
968	CC77DRAFT_1015712	23.307	25.753	26.504	45.269	45.219	41.049	21.656	26.259	24.673	32.748	21.262	22.927	25.121	22.558	20.886		0.799698	0.00115112		-0.057968	0.473767		0.0259785	0.339483		-0.140227	0.689884		-0.773719	0.0123007		-0.0822587	0.769981	aldolase
969	CC77DRAFT_1015716	45.588	75.188	61.881	48.98	45.483	43.537	47.804	30.324	45.249	41.131	38.219	34.978	34.692	29.275	37.126		-0.404469	0.232581		-0.566064	0.182082		-0.675958	0.125813		-0.853454	0.0263202		-0.271489	0.592025		-0.28739	0.378829	PCI-domain-containing protein
970	CC77DRAFT_1015719	3.51	7.14	3.341	5.624	6.6	3.858	7.768	1.282	2.775	4.285	3.499	3.359	6.047	2.432	5.224		0.200948	0.307069		-0.242659	0.699725		-0.328361	0.90181		-0.0300073	0.42418		-0.529309	0.183207		0.212652	0.2422	hypothetical protein
971	CC77DRAFT_1015728	9.655	3.121	3.096	0.703	0.614	5.023	2.242	1.413	11.52	7.613	6.398	29.218	3.59	5.892	4.209		-1.32393	6.53e-06		-0.0647874	0.641419		1.44552	5.84757e-09		-0.213256	0.979957		2.76944	6.20427e-22		-0.148469	0.676921	FAD/NAD(P)-binding domain-containing protein
972	CC77DRAFT_1015737	15.533	35.939	24.032	11.57	12.762	11.03	31.85	11.817	20.062	12.26	12.001	13.653	14.052	12.711	15.025		-1.09435	0.000219983		-0.244603	0.804251		-0.993822	0.00805349		-0.853464	0.0319097		0.100531	0.396941		-0.608861	0.0575221	hypothetical protein
973	CC77DRAFT_1015739	1.687	4.999	3.348	0.292	0.537	0.627	3.068	0.875	3.099	1	0.632	1.306	1.319	1.612	1.168		-2.78481	4.5e-18		-0.51084	0.251929		-1.77199	1.74571e-07		-1.29155	0.000420617		1.01282	0.000466788		-0.780713	0.0166448	alpha/beta-hydrolase
974	CC77DRAFT_1015740	5.977	4.527	5.255	18.446	18.908	14.159	3.311	7.469	4.168	17.853	13.128	11.772	6.601	5.029	4.588		1.70876	1.24e-10		-0.0762235	0.43333		1.43985	1.11015e-09		0.0414199	0.316802		-0.268911	0.586901		0.117643	0.801184	Spc7-domain-containing protein
975	CC77DRAFT_1015743	2.641	4.24	1.763	0.87	0.763	1.182	3.153	0.997	2.709	2.431	1.129	6.256	3.722	2.097	1.998		-1.61856	7.25e-08		-0.333701	0.574019		0.183436	0.12947		-0.145084	0.665967		1.802	6.93885e-11		0.188617	0.317505	putative glucosyl/glucuronosyl transferase
976	CC77DRAFT_1015746	0.864	2.342	1.333	0.556	0.693	0.574	2.242	0.683	1.101	0.604	0.472	0.94	0.587	0.884	0.817		-1.31606	3.27e-05		-0.173027	0.992599		-1.17088	0.00179976		-0.988287	0.0160965		0.145181	0.421881		-0.81526	0.0169706	hypothetical protein
977	CC77DRAFT_1015750	22.543	44.34	31.771	12.727	12.22	12.458	27.973	15.601	31.042	14.922	14.207	18.51	16.634	18.097	18.631		-1.39915	1.5e-06		-0.402893	0.485173		-1.05023	0.00361073		-0.886565	0.0228436		0.348912	0.0833284		-0.483672	0.115958	peroxisomal 2,4-dienoyl-CoA reductase-like protein SPS19
978	CC77DRAFT_1015752	12.359	17.267	13.722	16.373	15.003	13.06	15.418	20.703	12.023	21.918	12.972	11.533	13.369	13.197	13.289		0.0357635	0.669467		0.151391	0.122821		0.0988743	0.209509		-0.121205	0.605412		0.0631108	0.528689		-0.272595	0.31892	hypothetical protein
979	CC77DRAFT_1015755	65.442	99.28	86.134	85.25	75.647	77.379	64.335	49.551	60.094	82.303	69.449	92.355	69.713	66.073	71.954		-0.0742258	0.965149		-0.527938	0.249773		-0.0393458	0.423021		-0.27208	0.97235		0.03488	0.588503		0.255858	0.258289	ArfGap-domain-containing protein
980	CC77DRAFT_1015767	16.075	15.948	14.275	29.128	30.359	23.954	13.927	18.393	12.196	25.904	17.843	16.424	16.138	11.67	12.748		0.849807	0.000643556		-0.0566259	0.459727		0.378118	0.0222102		-0.191035	0.858814		-0.471688	0.184834		-0.134409	0.593772	mRNA-capping enzyme subunit alpha
981	CC77DRAFT_1015771	5.588	5.83	5.729	14.975	18.677	16.429	6.964	4.698	5.802	8.484	5.926	2.317	3.063	2.463	3.261		1.54631	3.73e-09		0.0264278	0.412416		-0.0357775	0.43731		-0.964514	0.00839614		-1.58208	1.16929e-07		-0.990941	0.0006127	FAD/NAD(P)-binding domain-containing protein
982	CC77DRAFT_1015789	50.798	70.333	64.736	109.537	93.802	100.385	48.49	31.172	47.668	71.391	69.853	52.353	47.315	46.784	52.412		0.70849	0.00294466		-0.545698	0.20014		0.0587859	0.217231		-0.343262	0.753098		-0.649704	0.0530466		0.202437	0.327842	glycylpeptide N-tetradecanoyltransferase
983	CC77DRAFT_101579	0.137	0.072	0.261	0.069	0.331	0	0.33	0.131	0.066	0.323	0	0.067	0.131	0	0.072		-0.232661	0.859547		0.165142	0.739936		-0.269187	1		-1.21118	0.19931		-0.0365259	1		-1.37632	0.104176	hypothetical protein
984	CC77DRAFT_1015797	10.179	3.446	0.82	0.553	0.506	0.177	7.049	2.818	1.528	0.542	0.285	2.341	2.305	1.549	0.99		-3.54682	1.77e-28		-0.342169	0.343284		-2.18893	1.77661e-12		-1.5763	9.36791e-07		1.35789	9.99737e-06		-1.23413	6.74e-05	hypothetical protein
985	CC77DRAFT_1015799	6.412	14.515	11.331	26.25	35.699	19.151	8.264	5.661	7.28	3.149	1.475	4.305	3.407	1.989	4.16		1.33004	1.58e-07		-0.605253	0.156009		-1.85309	2.93116e-09		-1.75518	4.48244e-08		-3.18313	3.01298e-27		-1.14993	4.2e-05	hypothetical protein
986	CC77DRAFT_1015801	50.369	56.731	53.247	72.748	80.864	65.144	43.006	47.21	39.229	56.41	58.261	37.58	53.986	51.935	53.891		0.448125	0.0518015		-0.308858	0.798307		-0.0747457	0.471561		-0.00482162	0.351513		-0.522871	0.163092		0.304037	0.227083	farnesyl-diphosphate farnesyltransferase
987	CC77DRAFT_1015803	196.519	160.306	112.661	137.259	101.921	98.363	202.09	116.739	150.064	84.625	62.136	111.065	151.581	124.694	128.977		-0.476011	0.12058		-0.0018234	0.508996		-0.864684	0.0142253		-0.212263	0.920576		-0.388674	0.262577		-0.210439	0.581136	DnaJ-domain-containing protein
988	CC77DRAFT_1015820	2.697	1.481	1.545	1.611	3.195	1.66	4.849	1.026	2.287	2.272	1.775	1.213	1.936	1.455	1.435		0.176102	0.46709		0.512151	0.0349459		-0.121709	0.753434		-0.245944	0.930067		-0.297811	0.597444		-0.758095	0.0270762	hypothetical protein
989	CC77DRAFT_1015831	33.191	33.101	10.64	2.851	5.306	5.041	32.691	8.603	9.845	21.046	36.864	59.323	82.058	35.514	54.104		-2.54326	2.24e-18		-0.58916	0.0703712		0.607723	0.0010775		1.15803	2.26782e-07		3.15099	1.30683e-29		1.74719	7.16e-12	alpha/beta-hydrolase
990	CC77DRAFT_1015837	0.214	0.746	0.813	0	0.345	0.161	0.962	0.068	0.068	0.269	0	0.14	0.547	0.067	0.075		-1.80898	0.000426637		-0.691314	0.153537		-2.11602	0.000213604		-1.36362	0.0172691		-0.307037	0.852914		-0.672302	0.393607	hypothetical protein
991	CC77DRAFT_1015839	50.009	41.019	35.053	37.227	38.284	36.834	44.576	39.663	40.53	46.851	31.894	53.662	47.355	49.672	41.933		-0.166415	0.694401		-0.0150914	0.454812		0.0706285	0.288667		0.140319	0.147286		0.237043	0.213786		0.15541	0.47185	YagE family protein
992	CC77DRAFT_1015840	30.892	32.632	30.995	43.472	44.592	38.648	27.999	22.364	24.033	35.423	23.074	36.326	32.773	24.755	32.803		0.422877	0.0645701		-0.345379	0.610958		0.00463267	0.396597		-0.0653832	0.503137		-0.418244	0.223488		0.279996	0.232579	phosphatidylinositol 4-kinase-like protein PIK1
993	CC77DRAFT_1015853	0.902	3.806	2.643	0.527	0.46	0.699	2.084	0.998	1.573	0.739	0.649	0.772	2.029	2.058	2.152		-2.12434	3.88e-11		-0.659159	0.117636		-1.76691	5.49861e-07		-0.236626	0.832996		0.357427	0.142295		0.422534	0.0741398	MFS general substrate transporter
994	CC77DRAFT_1015869	52.252	53.35	50.593	80.378	69.056	72.145	45.867	40.998	42.401	51.469	39.165	25.904	43.068	38.656	42.459		0.504473	0.0301815		-0.273005	0.841452		-0.422548	0.49957		-0.330881	0.748552		-0.927021	0.00265165		-0.0578752	0.918423	alpha/beta-hydrolase
995	CC77DRAFT_1015872	80.9	86.273	71.013	61.545	56.094	64.299	62.48	59.183	61.662	51.34	39.205	53.918	65.988	66.363	62.398		-0.388642	0.240878		-0.377685	0.576539		-0.721389	0.0657178		-0.290473	0.88821		-0.332747	0.379766		0.0872124	0.66306	mannose-P-dolichol utilization defect 1 protein
996	CC77DRAFT_1015875	1.623	5.194	3.84	1.902	2.039	1.49	3.004	1.257	2.611	2.731	2.158	2.465	1.853	2.19	2.312		-0.972512	0.00271495		-0.632999	0.136495		-0.5352	0.376269		-0.745837	0.112369		0.437311	0.0590705		-0.112838	0.947834	hypothetical protein
997	CC77DRAFT_1015876	2.126	4.121	3.102	3.645	5.388	2.407	3.007	1.219	2.551	3.977	2.441	2.2	1.701	1.102	1.457		0.291203	0.185098		-0.464165	0.336425		-0.117459	0.619517		-1.13396	0.00256465		-0.408662	0.318244		-0.669793	0.0417272	aromatic ring-opening dioxygenase family protein
998	CC77DRAFT_1015881	57.313	65.412	51.755	109.106	88.783	92.733	36.452	55.735	39.581	63.536	52.296	36.428	34.855	34.204	39.297		0.736082	0.00223782		-0.405062	0.622703		-0.196525	0.823212		-0.687283	0.105148		-0.932607	0.00261219		-0.282221	0.270772	hypothetical protein
999	CC77DRAFT_1015885	4.599	3.614	5.525	12.003	9.103	8.982	3.105	3.13	3.007	9.517	9.239	4.788	5.243	5.172	3.545		1.13102	1.5e-05		-0.571895	0.19274		0.777187	0.000192828		0.023127	0.354635		-0.353829	0.449451		0.595022	0.0250876	EF-hand
1000	CC77DRAFT_1015887	4.643	4.9	5.482	7.007	7.418	6.216	4.609	2.784	3.546	4.539	5.78	2.739	4.62	4.885	4.179		0.458148	0.056079		-0.457884	0.320502		-0.202431	0.796123		-0.134875	0.683784		-0.660579	0.0747158		0.323009	0.157338	hypothetical protein
1001	CC77DRAFT_1015889	21.252	27.662	15.039	17.162	14.955	12.545	28.326	9.603	20.751	22.961	18.404	41.661	27.439	27.383	23.36		-0.517964	0.109849		-0.124143	0.883856		0.376551	0.0216826		0.289824	0.0376758		0.894515	0.000277389		0.413968	0.0537491	hypothetical protein
1002	CC77DRAFT_1015898	18.512	22.415	19.687	33.405	40.757	27.914	26.53	15.301	17.236	27.331	18.667	23.202	20.031	19.491	20.258		0.751921	0.00216393		-0.0372987	0.580874		0.191121	0.109973		-0.0199882	0.376202		-0.5608	0.0923639		0.0173106	0.735037	hypothetical protein
1003	CC77DRAFT_1015899	17.73	24.127	16.159	31.205	34.117	28.595	18.115	8.5	13.11	17.393	11.064	20.352	16.405	18.543	16.837		0.694935	0.00350547		-0.546404	0.170949		-0.249304	0.958077		-0.163917	0.690576		-0.944239	0.00139614		0.382487	0.0769682	nicotinate phosphoribosyltransferase
1004	CC77DRAFT_1015900	67.001	54.374	62.338	196.834	146.365	81.49	50.729	60.97	44.046	54.552	34.411	46.276	54.619	46.323	44.219		1.20895	2.95e-06		-0.238268	0.988518		-0.441942	0.374906		-0.3398	0.684863		-1.6509	1.1726e-08		-0.101532	0.713384	t-SNARE
1005	CC77DRAFT_1015905	13.273	19.615	23.963	19.564	21.018	12.518	26.384	62.31	20.902	9.238	5.619	5.413	11.39	6.972	10.586		-0.0984739	0.890487		0.946938	2.6734e-06		-1.48784	3.26052e-06		-0.973722	0.00606585		-1.38937	2.47319e-06		-1.92066	5.04e-13	K(+)/H(+) antiporter 1
1006	CC77DRAFT_1015913	12.478	8.776	9.814	16.164	18.915	12.854	8.656	7.648	7.329	9.594	7.133	8.804	10.804	6.59	5.871		0.62559	0.0121304		-0.394627	0.470436		-0.283179	0.784947		-0.417268	0.449639		-0.908769	0.0030599		-0.0226416	0.989598	MIF4G-domain-containing protein
1007	CC77DRAFT_1015914	0	0	0	0	0	0	0	0	0	0	0	0	0	0	0		NA	1		NA	1		NA	1		NA	1		NA	1		NA	1	hypothetical protein
1008	CC77DRAFT_1015915	1830.86	1328.41	1874.96	951.962	932.876	1500.7	1383.57	1346.72	1986.13	856.237	1076.04	1059.28	1204.33	1255.13	977.078		-0.572384	0.0545007		-0.0940781	0.648794		-0.750872	0.0518579		-0.550813	0.227325		-0.178488	0.840518		-0.456735	0.100902	DUF1929-domain-containing protein
1009	CC77DRAFT_1015919	29.374	30.171	33.345	50.695	59.542	45.125	22.346	25.33	24.801	39.785	25.371	40.831	30.764	23.576	23.157		0.742038	0.00262356		-0.358	0.653234		0.190292	0.127462		-0.261383	0.928384		-0.551746	0.087209		0.0966172	0.702082	FACT complex subunit pob3
1010	CC77DRAFT_1015922	0	0	0	0	0	0	0	0	0	0	0	0	0	0.009	0		NA	1		NA	1		NA	1		NA	0.504132		NA	1		NA	0.504132	hypothetical protein
1011	CC77DRAFT_1015924	11.614	24.914	16.759	14.249	15.401	13.078	17.72	7.485	11.453	13.366	7.226	15.091	13.076	13.429	14.468		-0.318602	0.411725		-0.539656	0.184434		-0.578547	0.212075		-0.37911	0.718006		-0.259945	0.50076		0.160545	0.334198	Metallo-dependent phosphatase
1012	CC77DRAFT_1015927	0	0	0	0	0	0	0	0	0	0	0	0	0	0	0		NA	1		NA	1		NA	1		NA	1		NA	1		NA	1	hypothetical protein
1013	CC77DRAFT_1015928	0	0	0	0	0	0	0	0	0	0	0	0	0	0	0		NA	1		NA	1		NA	1		NA	1		NA	1		NA	1	NAD(P)-binding protein
1014	CC77DRAFT_1015932	0	0	0	0	0	0	0	0	0	0	0	0	0	0	0		NA	1		NA	1		NA	1		NA	1		NA	1		NA	1	hypothetical protein
1015	CC77DRAFT_1015934	146.707	188.523	132.069	53.784	47.712	65.662	203.657	226.095	141.867	99.874	127.528	203.298	163.732	188.898	144.232		-1.48313	2.5e-07		0.290708	0.0409046		-0.117663	0.595363		0.0884993	0.179044		1.36547	5.06641e-08		-0.202209	0.493341	hypothetical protein
1016	CC77DRAFT_1015938	0	0	0	0	0	0	0	0	0	0	0	0	0	0	0		NA	1		NA	1		NA	1		NA	1		NA	1		NA	1	hypothetical protein
1017	CC77DRAFT_1015941	0	0	0	0	0	0	0	0	0	0	0	0	0	0	0		NA	1		NA	1		NA	1		NA	1		NA	1		NA	1	hypothetical protein
1018	CC77DRAFT_1015951	0	0	0	0	0	0	0	0	0	0	0	0	0	0	0		NA	1		NA	1		NA	1		NA	1		NA	1		NA	1	UbiA prenyltransferase
1019	CC77DRAFT_1015953	0	0	0	0	0	0	0	0	0	0	0	0	0	0	0		NA	1		NA	1		NA	1		NA	1		NA	1		NA	1	hypothetical protein
1020	CC77DRAFT_1015955	0	0	0	0	0	0	0	0	0	0	0	0	0	0	0		NA	1		NA	1		NA	1		NA	1		NA	1		NA	1	hypothetical protein
1021	CC77DRAFT_1015958	0.577	0.588	0.58	0.534	0.932	0.563	0.711	0.398	0.323	0.635	0.543	0.474	0.631	0.363	0.389		0.217542	0.363843		-0.285196	0.717936		-0.0790133	0.600417		-0.335426	0.749953		-0.296555	0.618012		-0.0502303	0.978711	hypothetical protein
1022	CC77DRAFT_1015959	0.083	0	0.053	0.056	0	0.063	0.107	0	0.053	0.026	0.03	0.055	0.053	0.026	0.087		-0.192645	1		0.234465	0.845438		-0.293047	1		0.287577	0.703757		-0.100402	1		0.0531113	1	hypothetical protein
1023	CC77DRAFT_1015971	182.631	161.872	134.396	111.863	72.443	114.092	185.083	247.896	173.824	179.465	173.812	216.227	267.462	366.892	301.825		-0.682484	0.0228071		0.341507	0.0252169		0.249985	0.0667772		0.967063	5.14546e-06		0.932468	0.000103449		0.625556	0.0167789	hypothetical protein
1024	CC77DRAFT_1015975	26.113	31.787	7.904	1.846	0.545	2.231	43.383	18.762	4.595	11.619	6.234	67.094	62.916	39.326	29.753		-3.83159	2.52e-32		0.0203764	0.540918		0.368388	0.0317389		1.00424	3.15066e-06		4.19997	9.23843e-40		0.98386	4.9e-05	hypothetical protein
1025	CC77DRAFT_1015977	1.381	1.486	1.634	1.129	1.428	1.141	1.89	1.266	1.093	1.848	1.081	1.416	1.093	1.336	1.534		-0.2835	0.44036		-0.0831222	0.72042		-0.0508894	0.555174		-0.183653	0.805177		0.232611	0.241721		-0.10053	0.918212	4-coumaryl-CoA ligase
1026	CC77DRAFT_1015992	0.368	0.834	0.117	1.792	0.178	1.318	0.591	0	0.118	2.022	0.737	3.14	1.059	1.154	0.258		1.31777	8.65e-05		-0.895587	0.120333		2.16103	1.40351e-11		0.90565	0.00157577		0.84326	0.00648651		1.80124	1.75e-06	hypothetical protein
1027	CC77DRAFT_1015993	0	0	0	0	0	0	0	0	0	0	0	0	0	0	0		NA	1		NA	1		NA	1		NA	1		NA	1		NA	1	hypothetical protein
1028	CC77DRAFT_1015999	1.534	1.35	0.467	0.743	0.475	0.417	1.42	0.527	0.412	0.405	0.805	0.423	1.531	0.751	0.323		-1.0353	0.00944649		-0.506416	0.306041		-1.03707	0.0420379		-0.363308	0.721948		-0.00176584	0.724014		0.143108	0.537142	hypothetical protein
1029	CC77DRAFT_1016006	0	0	0	0	0	0	0	0	0	0	0	0	0	0	0		NA	1		NA	1		NA	1		NA	1		NA	1		NA	1	hypothetical protein
1030	CC77DRAFT_1016018	7.659	4.964	9.903	1.72	2.202	2.199	11.515	5.899	11.294	13.451	10.825	7.752	10.204	9.567	9.871		-1.87975	3.84e-11		0.349862	0.0590509		0.507743	0.00698839		0.396052	0.0209456		2.38749	7.86252e-19		0.04619	0.665743	amidase family protein
1031	CC77DRAFT_1016019	24.341	15.89	37.11	23.522	21.34	28.255	31.444	65.883	46.99	171.858	230.79	69.87	95.779	107.567	99.708		-0.0810265	0.895237		0.899936	1.41335e-05		2.61106	4.13862e-24		1.97027	1.87077e-15		2.69209	3.99432e-24		1.07033	9.96e-05	hypothetical protein
1032	CC77DRAFT_1016021	0	0	0	0.03	0	0	0	0	0	0	0.099	0	0	0	0		NA	0.504132		NA	1		NA	0.0184479		NA	1		1.72247	0.195755		NA	1	hypothetical protein
1033	CC77DRAFT_1016022	2.86	6.253	1.344	0.427	1.847	1.359	4.223	1.552	1.492	2.165	0.502	4.63	3.051	4.125	2.457		-1.52524	1.77e-06		-0.525037	0.227292		-0.519094	0.326731		-0.118412	0.484446		1.00614	0.000377212		0.406625	0.058664	hypothetical protein
1034	CC77DRAFT_1016025	0	0	0	0	0	0	0	0	0	0	0	0	0	0	0		NA	1		NA	1		NA	1		NA	1		NA	1		NA	1	hypothetical protein
1035	CC77DRAFT_1016038	12.281	16.151	16.886	17.571	19.776	17.128	19.787	13.887	14.742	33.459	29.696	22.199	21.804	15.513	19.732		0.26551	0.20475		0.0953997	0.262868		0.913375	1.31399e-05		0.332117	0.0301535		0.647864	0.00323573		0.236718	0.286689	DNA repair protein-like protein Rad7
1036	CC77DRAFT_1016044	141.023	104.334	141.339	64.352	96.58	80.141	223.062	195.498	177.492	140.236	121.719	96.083	142.732	133.621	138.064		-0.68173	0.0166903		0.624238	0.00194472		-0.111087	0.660955		0.0998833	0.211709		0.570643	0.00779437		-0.524355	0.0646249	hypothetical protein
1037	CC77DRAFT_1016047	0.259	0.136	0	0	0.628	0.294	0.751	1.239	0	0.245	0.284	0.895	0.249	0	0.273		1.22291	0.144789		2.33284	9.4272e-05		1.85002	0.00266187		0.402197	0.628403		0.62711	0.233381		-1.93065	0.0010886	hypothetical protein
1038	CC77DRAFT_1016054	0.066	0	0	0	0.192	0.075	0	0	0.032	0.187	0	0.033	0.032	0.062	0.07		2.0163	0.0194098		-1.04439	0.695061		1.73697	0.0437615		1.31316	0.140963		-0.279336	0.865484		2.35755	0.0482187	hypothetical protein
1039	CC77DRAFT_1016055	278.647	632.057	338.539	40.006	30.757	61.005	558.836	153.825	333.609	102.255	76.201	313.715	249.107	363.531	333.727		-3.24498	1.71e-27		-0.255799	0.727357		-1.34382	4.17714e-05		-0.400586	0.706703		1.90116	1.49431e-12		-0.144787	0.971061	hypothetical protein
1040	CC77DRAFT_1016058	9.811	10.114	9.978	16.155	19.755	14.497	7.724	5.075	7.135	7.273	6.545	5.061	7.688	5.322	5.976		0.753334	0.00235777		-0.585059	0.14576		-0.663508	0.121897		-0.655354	0.118738		-1.41684	2.45921e-06		-0.0702952	0.928322	pseudouridylate synthase 3
1041	CC77DRAFT_1016059	19.195	16.026	16.025	21.505	22.707	16.486	16.652	15.535	14.423	23.754	19.889	23.452	18.986	16.302	12.336		0.24421	0.265772		-0.1368	0.772176		0.388766	0.0216979		-0.105751	0.630116		0.144556	0.31828		0.0310493	0.835076	ubiquitin-like protein
1042	CC77DRAFT_1016075	0	0.343	0.044	0	0	0	0.406	0	0.359	0	0	0	0.224	0.132	0		NA	0.000133436		0.983126	0.0240164		NA	0.000241628		-0.120456	0.749754		NA	1		-1.10358	0.0813322	hypothetical protein
1043	CC77DRAFT_1016087	96.008	66.937	80.205	63.659	52.137	67.029	86.733	143.918	100.643	95.735	137.074	90.028	106.198	115.892	86.684		-0.411383	0.182099		0.446265	0.00807636		0.408959	0.0122426		0.344705	0.0290708		0.820343	0.00024827		-0.101561	0.657881	hypothetical protein
1044	CC77DRAFT_1016092	0.209	0.182	0.033	0.035	0	0	0.201	0.233	0.134	0.066	0.076	0.24	0.067	0.262	0.11		-3.59864	8.47e-05		0.421827	0.199976		-0.150492	0.900577		0.0501567	0.553315		3.44815	0.000137243		-0.37167	0.598973	hypothetical protein
1045	CC77DRAFT_1016094	0.034	0.107	0.161	0.034	0.098	0	0.654	0.097	0.293	0.096	0.111	0.134	0.228	0.223	0.179		-1.19401	0.14333		1.7895	2.55701e-05		0.175223	0.480514		1.0608	0.00763247		1.36923	0.0339129		-0.728698	0.153359	hypothetical protein
1046	CC77DRAFT_1016097	157.876	50.39	216.923	571.904	636.243	543.811	198.574	201.562	265.214	467.455	522.041	79.919	206.557	54.737	115.168		2.04279	7.04e-14		0.646009	0.0017571		1.33065	7.50212e-09		-0.1756	0.963059		-0.712146	0.0493713		-0.821609	0.0016563	hypothetical protein
1047	CC77DRAFT_1016101	8.091	6.226	7.235	9.069	13.403	7.9	5.297	5.509	2.683	3.448	3.911	0.944	4.11	2.062	3.502		0.49492	0.0451784		-0.676038	0.0870468		-1.37612	4.90819e-05		-1.15564	0.000555428		-1.87104	1.17619e-09		-0.479599	0.0829446	U3 snoRNP-associated protein Utp7
1048	CC77DRAFT_1016116	130.049	134.473	143.564	173.08	117.285	188.562	119.626	150.647	142.102	228.019	300.497	233.112	194.989	232.792	238.212		0.230933	0.241286		0.0150837	0.318023		0.900213	1.31736e-05		0.706634	0.000317483		0.669281	0.00232073		0.69155	0.00819289	hypothetical protein
1049	CC77DRAFT_1016118	26.962	22.251	20.27	36.609	38.581	35.446	23.897	20.965	18.625	46.984	37.888	56.139	32.807	32.346	23.504		0.671089	0.00613363		-0.130199	0.7678		1.02108	4.06008e-06		0.351574	0.0263616		0.349987	0.086724		0.481773	0.0521591	P-loop containing nucleoside triphosphate hydrolase protein
1050	CC77DRAFT_1016136	59.63	56.748	41.719	13.189	12.059	21.952	89.887	37.962	50.49	23.396	18.719	76.371	72.489	86.272	52.227		-1.74395	1.11e-09		0.173812	0.221189		-0.416093	0.417518		0.416351	0.0114531		1.32786	3.82372e-07		0.242539	0.189651	hypothetical protein
1051	CC77DRAFT_1016151	22.925	20.837	20.117	10.324	15.385	9.041	24.481	12.206	17.672	10.351	5.727	25.527	20.164	13.639	14.246		-0.878329	0.00196362		-0.232823	0.796803		-0.618585	0.103595		-0.410835	0.500064		0.259744	0.22173		-0.178013	0.682651	acid protease
1052	CC77DRAFT_1016154	0.185	0.194	0	0.124	0	0.209	0.594	0.471	0.177	0.174	0.067	0.304	0.414	0	0.13		-0.186676	1		1.7124	0.000266726		0.524058	0.252418		0.521409	0.252418		0.710734	0.232746		-1.19099	0.0173674	hypothetical protein
1053	CC77DRAFT_1016155	15.158	26.11	20.981	13.112	11.67	12.958	28.222	18.196	19.05	17.782	12.206	14.517	15.736	16.886	16.116		-0.721956	0.0186833		0.0727392	0.290457		-0.484083	0.384562		-0.353004	0.761522		0.237873	0.203319		-0.425743	0.176497	batten's disease protein Cln3
1054	CC77DRAFT_1016156	4.298	6.112	6.354	6.039	6.096	4.258	8.625	3.666	5.084	4.742	2.098	3.745	3.611	4.266	5.097		-0.0322865	0.900685		0.0516466	0.438844		-0.663345	0.104144		-0.369743	0.698809		-0.631059	0.0492566		-0.42139	0.247647	hypothetical protein
1055	CC77DRAFT_1016162	58.655	99.511	65.219	21.78	16.295	26.998	121.958	53.673	73.685	35.707	37.116	54.934	72.361	71.257	66.859		-1.7794	8.54e-10		0.158443	0.202014		-0.80613	0.0430333		-0.0858697	0.477538		0.973271	6.61016e-05		-0.244313	0.572139	NAD(P)-binding protein
1056	CC77DRAFT_1016177	3.404	4.511	2.715	1.565	1.794	2.097	3.693	4.304	3.58	2.739	1.998	2.763	3.484	2.995	2.876		-0.962226	0.00194582		0.12312	0.162299		-0.503179	0.356844		-0.184332	0.781542		0.459047	0.048122		-0.307452	0.273922	hypothetical protein
1057	CC77DRAFT_1016180	20.851	14.427	11.91	3.492	3.546	6.105	14.451	3.631	9.798	9.084	4.655	23.967	11.882	9.279	6.481		-1.84413	1.12e-10		-0.759189	0.0154988		-0.323626	0.567844		-0.771558	0.0412064		1.5205	1.43919e-08		-0.0123686	0.707105	general substrate transporter
1058	CC77DRAFT_1016182	29.384	40.407	28.698	34.17	55.383	33.085	26.088	14.847	13.217	13.244	15.517	15.147	32.148	28.126	27.536		0.316372	0.141143		-0.862948	0.0109097		-1.16548	0.000843452		-0.165577	0.718572		-1.48185	7.718e-07		0.697371	0.00366475	hypothetical protein
1059	CC77DRAFT_101619	3.49	5.332	3.494	2.053	2.324	3.087	2.034	2.813	2.303	4.149	3.179	6.45	2.513	3.151	4.062		-0.722513	0.0268264		-0.784519	0.0706069		0.161833	0.142291		-0.340615	0.82284		0.884346	0.000612314		0.443903	0.111271	hypothetical protein
1060	CC77DRAFT_1016190	1443.89	1422.98	1243.93	2093.58	2237.43	2106.19	1164.52	1078.62	1129.49	1443.75	1234.02	962.063	1026.54	936.67	1043.86		0.647013	0.00700775		-0.285549	0.814942		-0.175548	0.787362		-0.451066	0.439192		-0.822561	0.00920397		-0.165517	0.602275	ribosomal protein S30
1061	CC77DRAFT_1016191	421.777	405.628	374.095	568.498	592.59	610.649	180.671	284.841	319.788	398.371	359.737	237.35	270.812	250.217	240.524		0.560328	0.0177074		-0.613521	0.190043		-0.271404	0.939306		-0.65782	0.11882		-0.831732	0.0089798		-0.0442995	0.82536	hypothetical protein
1062	CC77DRAFT_1016192	203.005	219.071	173.536	179.859	143.256	191.16	257.569	268.794	221.408	313.184	314.366	296.833	229.317	265.561	249.6		-0.211833	0.625438		0.328224	0.0326756		0.634118	0.000828835		0.321856	0.0284974		0.845951	0.000278119		-0.00636731	0.941317	hypothetical protein
1063	CC77DRAFT_1016193	37.333	56.451	44.916	61.38	53.633	55.259	33.777	21.557	29.038	45.5	47.016	39.891	39.717	44.187	46.881		0.295873	0.147283		-0.717132	0.0557803		-0.0669884	0.432871		-0.0847707	0.485379		-0.362862	0.391784		0.632361	0.00897569	urease accessory protein ureG
1064	CC77DRAFT_1016196	18.283	20.389	19.606	14.339	18.755	20.916	16.491	9.776	14.46	8.413	7.308	9.596	20.757	16.587	19.328		-0.109725	0.898181		-0.516966	0.217022		-1.20284	0.000308483		-0.0403153	0.439162		-1.09312	0.000231088		0.476651	0.0439111	large subunit of L-aminoadipate-semialdehyde dehydrogenase
1065	CC77DRAFT_1016199	3.546	5.305	4.311	2.254	2.918	3.853	5.674	5.268	4.546	5.607	4.124	4.769	7.636	4.403	4.948		-0.54438	0.0992594		0.234772	0.0811664		0.139674	0.150009		0.368052	0.0229398		0.684054	0.00406456		0.13328	0.582118	hypothetical protein
1066	CC77DRAFT_1016201	4.476	0.14	1.976	1.845	7.675	5.155	0.331	6.424	10.588	0.701	0.396	1.183	0.567	0.251	0.341		1.15457	4.2e-05		1.39557	3.15113e-09		-1.53168	7.89326e-07		-2.50784	1.09141e-14		-2.68625	1.0305e-18		-3.9034	1.52e-36	FAD binding domain-containing protein
1067	CC77DRAFT_1016203	8.945	6.375	9.2	22.935	38.677	32.136	4.376	5.443	3.093	8.755	10.57	1.982	7.351	5.441	4.185		1.93483	6.76e-13		-0.925246	0.0101926		-0.202632	0.807268		-0.530377	0.249055		-2.13746	1.77685e-12		0.394869	0.149054	arginine N-methyltransferase 2
1068	CC77DRAFT_1016207	14.874	25.834	18.296	21.155	21.791	20.083	19.19	11.405	13.994	15.54	13.783	13.71	13.96	12.823	13.641		0.095203	0.47974		-0.404125	0.461044		-0.455369	0.494582		-0.545601	0.30516		-0.550572	0.111808		-0.141476	0.780838	hypothetical protein
1069	CC77DRAFT_1016208	17.986	37.531	30.988	4.106	3.304	5.267	43.71	17.703	29.361	15.76	28.778	20.062	24.787	28.16	22.475		-2.77057	1.36e-20		0.0694956	0.353075		-0.421249	0.695083		-0.197798	0.76293		2.34932	1.26095e-18		-0.267294	0.531526	hypothetical protein
1070	CC77DRAFT_1016210	45.248	46.969	38.276	59.415	55.719	63.336	33.845	29.225	28.502	43.383	42.645	20.659	29.064	30.466	34.309		0.451709	0.0471146		-0.510994	0.273069		-0.290588	0.933759		-0.475713	0.405761		-0.742297	0.0262172		0.0352811	0.780363	hypothetical protein
1071	CC77DRAFT_1016215	69.167	80.692	39.786	7.308	10.237	7.527	86.737	19.829	35.307	159.721	49.625	538.825	223.941	152.302	116.039		-2.91915	2.01e-23		-0.418701	0.247547		1.98007	3.69e-15		1.37618	1.97576e-09		4.89922	3.16353e-56		1.79488	1.75e-12	O-methyltransferas-like protein family 3
1072	CC77DRAFT_1016219	0.061	0.127	0.058	0.245	0.059	1.721	0	0.232	0	0.344	10.638	0.24	0.058	0.115	0.641		3.04119	2.43e-09		-0.0845335	0.815578		5.51153	6.08058e-40		1.72637	0.0014502		2.47034	1.05913e-16		1.8109	0.0111126	hypothetical protein
1073	CC77DRAFT_1016227	0.216	1.198	0.353	0.156	0.419	1.015	0.536	0.708	0.445	0.175	1.047	0.274	2.225	0.786	3.094		-0.152275	1		-0.0651327	0.457135		-0.240192	0.647721		1.78869	1.53707e-11		-0.0879166	0.765966		1.85382	2.99e-09	hypothetical protein
1074	CC77DRAFT_1016234	84.617	95.658	61.473	62.207	40.82	88.204	74.865	73.799	78.859	93.54	83.013	109.891	124.316	154.057	126.502		-0.338188	0.370814		-0.0874916	0.564027		0.244749	0.0634311		0.743973	0.000155823		0.582937	0.0113035		0.831464	0.00121372	Hydroxyisourate hydrolase
1075	CC77DRAFT_1016244	10.649	24.971	34.511	8.361	6.69	9.841	65.24	81.338	50.617	18.299	25.804	11.576	20.78	21.206	33.737		-1.49437	3.16e-07		1.4915	1.46142e-10		-0.332919	0.907017		0.110679	0.162806		1.16145	1.34632e-06		-1.38082	3.96e-07	hypothetical protein
1076	CC77DRAFT_1016248	26.24	17.476	8.962	36.911	78.197	19.657	27.772	26.238	8.213	43.165	25.389	23.351	141.327	18.119	42.628		1.35517	3.2e-07		0.240247	0.0957894		0.802943	0.000159499		1.93961	1.60496e-14		-0.552231	0.121973		1.69936	6.44e-10	hypothetical protein
1077	CC77DRAFT_1016266	285.246	264.982	283.297	695.896	644.75	613.494	243.507	178.679	235.591	551.701	564.448	359.136	226.768	236.571	363.912		1.22924	1.49e-06		-0.341627	0.591109		0.823696	5.44907e-05		-0.0109003	0.372724		-0.40554	0.331027		0.330727	0.14968	AhpC/TSA family protein-like protein
1078	CC77DRAFT_1016268	79.217	105.254	90.1	124.042	100.929	105.894	81.862	45.064	66.747	96.774	77.941	89.171	85.921	73.155	97.399		0.269063	0.18411		-0.503556	0.236823		-0.0572644	0.469846		-0.0983611	0.549897		-0.326328	0.416821		0.405195	0.073986	cysteine proteinase
1079	CC77DRAFT_1016275	0.429	0.112	0.306	0.433	0	0	0	0	0.103	0.202	0.352	0.106	0.206	0.505	0.452		-0.967995	0.190592		-3.03972	0.00257786		-0.359896	1		0.457417	0.265364		0.608099	0.421706		3.49713	8.47e-05	hypothetical protein
1080	CC77DRAFT_1016285	30.178	43.344	37.081	40.899	44.188	43.561	34.9	22.993	26.666	26.924	20.346	24.423	25.517	23.241	21.342		0.218039	0.257384		-0.38736	0.495035		-0.625486	0.157228		-0.657904	0.135674		-0.843525	0.00607263		-0.270544	0.424436	50S ribosomal protein-like protein L30
1081	CC77DRAFT_1016296	248.521	338.036	264.879	299.14	260.654	259.666	283.669	207.183	214.494	219.42	182.421	227.739	186.546	208.875	233.929		-0.0552246	0.912699		-0.271567	0.826957		-0.435508	0.484769		-0.436036	0.522184		-0.380284	0.308616		-0.164469	0.681926	GTP-binding protein
1082	CC77DRAFT_1016297	563.549	592.122	508.769	698.506	704.52	728.648	430.51	367.419	432.701	481.938	428.728	410.238	362.947	376.569	384.416		0.35695	0.103567		-0.43564	0.414938		-0.333511	0.743458		-0.566482	0.235919		-0.690461	0.0324068		-0.130842	0.723181	mitochondrial ATP synthase
1083	CC77DRAFT_1016300	422.175	312.806	344.669	790.143	830.03	866.478	211.788	203.317	273.71	407.867	363.872	203.653	253.434	234.346	220.937		1.20364	2.61e-06		-0.648375	0.102404		-0.14651	0.725502		-0.607282	0.156599		-1.35015	6.43502e-06		0.0410931	0.811847	nascent polypeptide-associated complex, alpha subunit
1084	CC77DRAFT_1016314	30.024	32.385	33.475	44.201	49.175	44.701	19.534	21.304	24.115	30.553	18.863	22.328	21.172	15.956	18.038		0.526111	0.0258542		-0.561894	0.225464		-0.418432	0.461879		-0.797511	0.0368902		-0.944543	0.001625		-0.235617	0.393011	hypothetical protein
1085	CC77DRAFT_1016320	5.235	6.496	5.015	4.551	5.871	3.978	5.748	2.962	4.563	5.491	3.728	4.448	4.597	4.381	3.449		-0.217748	0.598105		-0.335322	0.588826		-0.29312	0.850574		-0.430338	0.530907		-0.0753722	0.889003		-0.0950164	0.944625	glycoside hydrolase
1086	CC77DRAFT_1016325	110.485	107.737	87.273	72.829	68.569	67.739	88.225	63.743	77.977	75.341	60.904	102.695	73.468	73.834	75.803		-0.5467	0.0729472		-0.40986	0.434941		-0.3545	0.626747		-0.453426	0.443441		0.1922	0.274462		-0.043566	0.978789	hypothetical protein
1087	CC77DRAFT_1016347	3.4	8.113	5.838	4.055	4.94	3.512	6.803	2.612	4.433	3.077	1.733	5.662	3.882	2.792	2.567		-0.472283	0.166021		-0.325341	0.596645		-0.728482	0.072863		-0.908898	0.0192974		-0.256199	0.502644		-0.583557	0.0707987	hypothetical protein
1088	CC77DRAFT_1016351	32.807	25.133	30.824	75.531	96.744	51.891	17.044	20.472	18.215	17.456	8.761	15.077	18.944	15.025	15.352		1.33652	3.33e-07		-0.671495	0.098639		-1.10404	0.000642311		-0.847773	0.0200099		-2.44056	3.47474e-17		-0.176278	0.513107	hypothetical protein
1089	CC77DRAFT_1016352	0	0	0	0	0	0	0	0	0	0	0	0	0	0	0		NA	1		NA	1		NA	1		NA	1		NA	1		NA	1	HET-domain-containing protein
1090	CC77DRAFT_1016353	7.031	10.745	8.782	7.827	10.21	7.137	6.978	3.684	6.429	4.482	2.584	3.389	6.487	4.611	5.889		-0.077212	0.99906		-0.63591	0.100091		-1.34495	4.15224e-05		-0.644715	0.145356		-1.26774	1.66865e-05		-0.00880573	0.84409	hypothetical protein
1091	CC77DRAFT_1016354	7.196	11.517	10.107	11.763	12.013	10.872	6.651	5.549	5.931	12.223	6.603	8.417	5.909	4.709	5.317		0.265702	0.191198		-0.668612	0.102744		-0.0811848	0.565678		-0.854871	0.0269551		-0.346886	0.344689		-0.186259	0.572445	Dor1-like family protein-like protein
1092	CC77DRAFT_1016356	8.131	7.434	9.452	7.376	6.819	4.819	13.739	7.664	8.854	7.156	8.234	9.253	8.488	8.587	8.571		-0.395847	0.213028		0.27436	0.106099		-0.0217309	0.428755		0.035825	0.311424		0.374116	0.0641992		-0.238535	0.553696	4-carboxymuconolactone decarboxylase
1093	CC77DRAFT_1016368	118.894	11.434	7.626	11.631	30.131	14.642	10.18	8.496	6.88	17.146	3.775	20.743	13.511	6.783	5.734		-1.29032	9.8e-07		-2.43245	1.47294e-16		-1.72731	1.24533e-09		-2.40605	4.45579e-16		-0.436996	0.150601		0.0264024	0.867188	GroES-like protein
1094	CC77DRAFT_1016378	20.077	35.568	20.668	11.456	11.063	12.459	26.101	8.761	16.957	10.198	9.322	19.157	16.187	20.948	16.619		-1.12548	0.000150594		-0.558448	0.143795		-0.980453	0.00711009		-0.505557	0.411561		0.145028	0.382604		0.0528909	0.524987	phosphoglycerate mutase-like protein
1095	CC77DRAFT_1016385	12.186	12.656	12.08	18.009	15.097	16.01	16.825	13.08	11.961	16.04	6.838	11.001	12.413	9.732	12.619		0.411712	0.0688979		0.181298	0.145896		-0.124089	0.770521		-0.0868866	0.556352		-0.535802	0.0811118		-0.268185	0.39419	hypothetical protein
1096	CC77DRAFT_1016399	61.122	40.016	49.025	27.985	33.496	30.168	59.03	45.694	44.247	26.736	23.184	41.592	54.058	39.535	51.741		-0.712338	0.0120979		-0.0114979	0.510554		-0.714497	0.0527841		-0.0471571	0.510541		-0.0021582	0.711339		-0.0356593	0.988074	phospholipid-translocating P-type ATPase
1097	CC77DRAFT_1016404	5.657	13.377	13.61	4.797	3.604	5.744	16.596	15.609	18.103	7.887	7.061	6.07	9.966	9.167	9.376		-1.20653	4.48e-05		0.62397	0.00111117		-0.635192	0.176964		-0.1954	0.783948		0.571333	0.0106715		-0.81937	0.00298232	choline transport protein
1098	CC77DRAFT_1016408	770.908	408.813	611.845	1310.83	1473.79	1442.64	343.215	462.606	485.495	664.919	578.639	273.163	403.948	351.548	325.769		1.2385	1.91e-06		-0.472379	0.355295		-0.240265	0.947953		-0.728501	0.0527825		-1.47876	7.07721e-07		-0.256122	0.322581	hypothetical protein
1099	CC77DRAFT_1016409	38.609	39.017	35.515	37.098	39.169	26.049	46.23	33.787	29.915	31.005	11.418	16.405	26.084	19.325	20.437		-0.14509	0.749691		-0.0415104	0.557366		-0.943547	0.00526056		-0.780954	0.0425198		-0.798457	0.007364		-0.739444	0.00942622	hypothetical protein
1100	CC77DRAFT_1016414	4.766	13.223	11.818	6.906	4.421	4.636	10.489	10.967	7.99	13.867	10.715	56.509	9.087	9.993	15.284		-0.900919	0.00413517		-0.0175795	0.377746		1.44389	1.42692e-09		0.205247	0.0748173		2.34481	5.58245e-17		0.222826	0.362145	hypothetical protein
1101	CC77DRAFT_1016422	157.436	566.777	362.095	30.785	19.611	8.976	301.961	227.261	306.813	122.814	186.175	296.56	246.57	282.434	292.53		-4.19351	2.08e-42		-0.377798	0.644832		-0.843118	0.0422685		-0.403041	0.700987		3.35039	5.85787e-33		-0.0252431	0.927834	Ctr copper transporter-like protein
1102	CC77DRAFT_1016425	19.055	37.021	32.833	51.768	35.04	40.448	18.467	17.066	23.134	33.585	21.23	17.37	16.555	14.084	13.402		0.517332	0.0210686		-0.59978	0.185147		-0.30063	0.86943		-1.01348	0.00498067		-0.817963	0.00757259		-0.413702	0.140625	kinase-like protein
1103	CC77DRAFT_1016430	129.087	113.02	95.951	77.833	77.821	95.732	154.014	88.218	108.451	105.679	91.758	59.324	94.313	100.404	96.795		-0.427366	0.179347		0.0528967	0.38989		-0.396845	0.57048		-0.213716	0.899766		0.0305218	0.541713		-0.266612	0.467275	mitochondrial co-chaperone GrpE
1104	CC77DRAFT_1016431	90.946	79.3	78.298	175.727	136.586	107.916	77.121	79.021	71.582	140.912	109.695	91.391	119.25	81.458	98.22		0.757674	0.00218848		-0.126215	0.707964		0.460487	0.00907123		0.266297	0.0605558		-0.297188	0.522758		0.392512	0.12709	DNA-directed RNA polymerase subunit D
1105	CC77DRAFT_1016433	199.436	68.863	97.066	967.7	690.618	459.72	120.673	570.763	113.755	303.138	435.665	81.901	157.309	89.66	158.589		2.53532	7.11e-20		1.13999	5.92234e-08		1.16752	1.33573e-07		0.15057	0.194747		-1.36779	1.58663e-05		-0.989423	3.58e-05	Calcipressin-domain-containing protein
1106	CC77DRAFT_1016434	1216.48	620.44	928.39	1956.95	2257.72	2115.5	540.392	799.824	802.093	889.744	756.344	404.954	555.241	492.813	458.346		1.1948	4.31e-06		-0.368277	0.61188		-0.431086	0.419449		-0.876338	0.0126613		-1.62589	3.80931e-08		-0.508062	0.0496848	hypothetical protein
1107	CC77DRAFT_1016442	61.213	63.039	60.347	65.026	75.965	63.785	53.11	44.32	51.449	38.676	39.913	23.32	38.783	38.39	39.12		0.149652	0.417485		-0.310254	0.7198		-0.857113	0.025547		-0.66663	0.115487		-1.00677	0.00142033		-0.356376	0.230172	ribose-phosphate pyrophosphokinase 4
1108	CC77DRAFT_1016462	32.603	30.805	26.775	33.281	19.807	23.375	38.22	21.94	29.548	48.191	28.996	22.406	38.606	36.045	34.464		-0.238094	0.530147		-0.00761886	0.515521		0.143189	0.162979		0.274922	0.0498017		0.381283	0.066221		0.282541	0.185972	hypothetical protein
1109	CC77DRAFT_1016464	9.292	13.953	7.153	8.388	9.057	9.281	8.249	4.467	7.983	8.43	11.001	10.851	15.996	12.268	14.068		-0.185732	0.749163		-0.554415	0.201239		-0.00551591	0.288636		0.477772	0.00555393		0.180217	0.234846		1.03219	5.49e-05	malate dehydrogenase
1110	CC77DRAFT_1016474	27.835	28.841	18.626	8.847	10.434	10.729	37.866	113.812	19.439	20.245	12.056	22.351	32.194	42.886	37.309		-1.32724	3.87e-06		1.18422	1.74094e-08		-0.462414	0.362553		0.577741	0.00160417		0.864831	0.000432174		-0.606482	0.011401	hypothetical protein
1111	CC77DRAFT_1016504	4.438	17.769	6.916	2.163	2.637	1.869	18.115	1.721	4.919	4.49	2.297	5.875	4.981	4.949	4.633		-2.12662	1.2e-12		-0.234439	0.628194		-1.20165	0.000692337		-0.999851	0.0111165		0.924963	0.000284592		-0.765412	0.0368912	hypothetical protein
1112	CC77DRAFT_1016512	166.618	184.841	171.182	17.895	12.4	26.04	169.89	70.246	226.847	53.873	50.343	99.972	91.752	85.085	85.072		-3.21372	1.48e-27		-0.16245	0.939173		-1.35592	2.55008e-05		-0.996755	0.00497893		1.85779	2.01065e-12		-0.834304	0.00404676	hypothetical protein
1113	CC77DRAFT_1016539	0.153	0	0.088	0.185	0.445	0.139	0.325	0.117	0	0.087	0.134	0.091	0.029	0	0.065		1.67395	0.000769495		0.875013	0.101202		0.372513	0.388995		-1.3583	0.168119		-1.30144	0.0139812		-2.23331	0.000917882	hypothetical protein
1114	CC77DRAFT_1016542	108.579	160.34	137.586	176.364	147.87	133.57	114.389	90.676	99.501	103.791	89.982	98.476	93.787	94.93	112.373		0.171457	0.337494		-0.416518	0.465922		-0.476075	0.407468		-0.433078	0.524151		-0.647532	0.0468041		-0.0165601	0.915296	SLT2-like MAP kinase protein
1115	CC77DRAFT_1016543	20.928	14.192	17.626	29.773	38.191	30.278	12.868	20.755	9.811	11.93	14.251	3.64	12.319	11.282	11.095		0.897278	0.000431122		-0.280237	0.923901		-0.822733	0.0367838		-0.604292	0.157783		-1.72001	1.71438e-08		-0.324055	0.198138	ATP-dependent RNA helicase HAS1
1116	CC77DRAFT_1016547	67.634	40.076	55.368	88.826	115.247	93.18	38.02	63.384	31.952	34.203	41.885	11.948	34.162	28.211	27.066		0.866129	0.000687403		-0.290279	0.885089		-0.889397	0.0175937		-0.866586	0.0147479		-1.75553	7.16045e-09		-0.576307	0.0235308	nucleolar protein 5A
1117	CC77DRAFT_1016549	17.581	14.93	17.466	33.86	44.162	34.069	12.346	11.536	12.519	13.805	16.476	3.428	10.619	9.374	12.423		1.16533	6.65e-06		-0.457286	0.367875		-0.56813	0.280918		-0.624558	0.150239		-1.73346	1.70848e-08		-0.167272	0.604874	hypothetical protein
1118	CC77DRAFT_1016554	74.364	156.743	83.839	10.154	7.407	14.269	122.499	17.147	25.507	21.31	16.125	43.768	47.387	23.894	33.437		-3.30665	2.58e-28		-0.931301	0.00139798		-1.9555	4.29083e-10		-1.5886	9.13839e-07		1.35115	2.20923e-07		-0.657294	0.0727632	hypothetical protein
1119	CC77DRAFT_1016562	545.972	253.506	465.788	866.256	1076.32	1032.78	175.067	293.497	314.951	306.543	256.831	137.669	163.258	98.381	89.584		1.23362	2.36e-06		-0.691408	0.0871132		-0.851866	0.0157414		-1.84898	1.08437e-09		-2.08548	1.16553e-12		-1.15757	8.77e-06	ribosomal protein S2
1120	CC77DRAFT_1016565	0	0.506	0	0.139	0.067	0.078	0.2	0.264	0.066	0.13	0	0.068	0	0	0.073		-0.833246	0.421706		0.066855	0.625395		-1.35364	0.271327		-2.79317	0.011249		-0.52039	0.801815		-2.86002	0.00257786	hypothetical protein
1121	CC77DRAFT_1016566	0	0.133	0	0.064	0.123	0.216	0.123	0	0.367	0.06	0.07	0	0.061	0	0		1.59935	0.0651459		1.88136	0.0194098		-0.0329146	1		-1.12455	0.695061		-1.63227	0.0962616		-3.0059	0.00421502	Phosphoenolpyruvate/pyruvate domain-containing protein
1122	CC77DRAFT_1016570	0.315	0.33	0.9	1.589	1.323	1.546	0.608	0.903	0.908	0.495	0.804	1.45	0.504	0.495	0.332		1.52879	0.000136289		0.646804	0.0446008		0.8313	0.0166962		-0.215096	1		-0.69749	0.119239		-0.8619	0.0682426	hypothetical protein
1123	CC77DRAFT_1016571	2.917	1.036	0.47	1.396	1.053	1.119	1.526	0.567	1.044	0.839	2.973	0.828	1.187	0.885	1.615		-0.30991	0.400041		-0.49564	0.238927		0.0690996	0.262223		-0.262578	0.865896		0.379009	0.0588662		0.233062	0.324667	hypothetical protein
1124	CC77DRAFT_1016576	6.057	6.426	6.269	6.186	9.753	4.886	14.387	4.702	9.521	7.571	9.52	2.239	8.287	7.49	7.343		0.151272	0.467023		0.609475	0.00726059		0.0437972	0.241308		0.302097	0.0491268		-0.107475	0.746541		-0.307378	0.470592	hypothetical protein
1125	CC77DRAFT_1016578	20.342	21.089	19.426	20.446	21.668	21.95	19.045	18.545	16.571	23.175	17.333	15.063	17.995	15.837	15.73		0.0740907	0.585076		-0.168169	0.823872		-0.131091	0.686016		-0.296189	0.8508		-0.205182	0.745375		-0.12802	0.694746	hypothetical protein
1126	CC77DRAFT_1016579	196	226.501	195.061	211.929	182.993	191.177	175.067	205.134	191.417	224.569	179.842	226.189	155.559	162.857	163.424		-0.0754396	0.994742		-0.111533	0.599248		0.0301412	0.307755		-0.35803	0.701616		0.105581	0.41964		-0.246497	0.375677	phosphatidylglycerol/phosphatidylinositol transfer protein precursor
1127	CC77DRAFT_1016584	9.081	11.642	10.319	9.07	23.747	6.915	11.318	5.291	9.299	6.03	4.03	8.372	10.736	5.687	5.162		0.35608	0.131073		-0.260824	0.756095		-0.752009	0.0489516		-0.524192	0.280109		-1.10809	0.000237035		-0.263369	0.448132	acetylcholinesterase precursor
1128	CC77DRAFT_1016598	118.457	87.06	97.35	209.15	227.621	198.625	61.329	92.927	73.45	90.712	91.003	48.628	76.598	67.762	63.887		1.06897	2.83e-05		-0.411512	0.546911		-0.394901	0.574696		-0.540389	0.242224		-1.46387	1.12786e-06		-0.128877	0.589948	Gar1-domain-containing protein
1129	CC77DRAFT_1016604	2.191	6.707	4.548	0.746	1.405	0.676	6.504	0.979	3.387	1.073	0.964	2.187	2.895	2.6	2.669		-2.24983	3.07e-13		-0.306825	0.529193		-1.6705	8.97304e-07		-0.719829	0.116916		0.579338	0.0217873		-0.413004	0.346823	hypothetical protein
1130	CC77DRAFT_1016608	23.749	32.158	26.885	21.723	17.406	20.305	26.056	18.711	25.824	17.979	13.824	15.977	19.776	19.265	19.498		-0.478203	0.141718		-0.230007	0.959222		-0.793085	0.0412832		-0.500093	0.369		-0.314882	0.435921		-0.270086	0.405423	hypothetical protein
1131	CC77DRAFT_1016609	7.623	11.133	8.657	8.878	10.362	8.027	10.426	7.882	7.955	5.506	5.859	7.333	7.478	6.246	6.852		-0.00770424	0.78616		-0.0618285	0.556121		-0.551976	0.281592		-0.413898	0.566129		-0.544272	0.12029		-0.352069	0.250623	hypothetical protein
1132	CC77DRAFT_1016616	47.435	71.312	62.011	80.735	72.393	65.835	45.459	31.42	46.283	58.27	44.348	47.989	48.12	41.698	51.12		0.276628	0.175003		-0.553502	0.203216		-0.263271	0.965671		-0.358999	0.709141		-0.539898	0.108741		0.194503	0.360961	vacuolar protein sorting-associated protein-like protein VPS4
1133	CC77DRAFT_1016619	1.201	2.586	1.841	1.682	2.197	1.51	4.182	0.892	1.729	2.202	2.188	1.381	2.305	1.571	1.687		-0.0626047	0.953665		0.273549	0.192314		0.036199	0.305363		-0.0167592	0.43246		0.0988037	0.443173		-0.290308	0.622225	hypothetical protein
1134	CC77DRAFT_1016621	0.33	1.098	0.443	0.254	0.188	0.22	0.992	0.538	0.242	0.055	0.339	0.21	0.447	0.183	0.286		-1.49891	4.8e-05		-0.078431	0.680427		-1.63119	0.000180257		-1.03039	0.0225516		-0.132283	0.951663		-0.951959	0.00649564	hypothetical protein
1135	CC77DRAFT_1016623	1.997	5.133	3.336	5.808	8.073	6.361	2.374	6.277	2.652	1.861	1.523	1.854	1.404	1.4	1.64		0.951642	0.000114954		0.110996	0.0914091		-0.998622	0.0102164		-1.23578	0.000721863		-1.95026	8.53804e-11		-1.34678	7.06e-07	MFS general substrate transporter
1136	CC77DRAFT_1016629	2963.2	1418.83	1737.45	4158.52	2433.66	4456.87	2047.4	4822.02	2613.24	11285.5	16909.2	11613.5	7458.66	9395.12	9069		0.85244	0.000674024		0.631882	0.000667569		2.70158	3.85079e-25		2.08274	7.56243e-17		1.84914	2.92241e-13		1.45086	1.52e-07	pyruvate decarboxylase
1137	CC77DRAFT_1016638	449.092	493.353	498.768	548.768	446.823	481.513	463.696	329.644	501.195	308.939	247.628	312.343	421.868	441.162	389.071		0.0354878	0.682869		-0.15485	0.845865		-0.730005	0.06072		-0.202933	0.854483		-0.765493	0.0129923		-0.048083	0.997829	aconitate hydratase
1138	CC77DRAFT_1016644	28.457	27.344	27.514	37.469	43.339	32.323	21.668	39.8	26.796	57.631	46.175	74.936	41.304	46.865	33.828		0.441346	0.0601353		0.0832489	0.172824		1.10123	9.08604e-07		0.550198	0.00273814		0.659884	0.00400117		0.466949	0.0940515	uracil-DNA glycosylase
1139	CC77DRAFT_1016650	3.142	2.587	1.708	4.848	5.814	4.616	3.986	1.805	1.526	6.633	3.885	2.212	2.37	0.793	1.084		1.03866	6.12e-05		-0.0234685	0.668773		0.77544	0.000262673		-0.808277	0.0326858		-0.263223	0.601922		-0.784808	0.0108139	SGT1-domain-containing protein
1140	CC77DRAFT_1016652	2.871	4.649	2.608	3.212	3.767	3.339	4.834	2.095	2.13	7.091	3.168	5.943	4.135	3.492	2.586		0.026814	0.658966		-0.160926	0.97114		0.677823	0.000885047		0.0120574	0.304537		0.651009	0.00787587		0.172983	0.328151	WLM-domain-containing protein
1141	CC77DRAFT_1016659	23.206	30.54	25.003	40.296	57.263	27.182	20.519	8.684	17.318	34.14	19.453	20.725	22.122	13.483	14.882		0.663602	0.006379		-0.759379	0.0284403		-0.0835499	0.569829		-0.64135	0.136299		-0.747152	0.0182768		0.11803	0.477202	S-adenosyl-L-methionine-dependent methyltransferase
1142	CC77DRAFT_1016661	24.889	28.024	23.809	22.372	19.873	21.442	30.59	18.941	28.446	31.528	20.935	30.101	33.313	37.509	28.55		-0.268641	0.470988		0.0234083	0.40577		0.105873	0.208181		0.373199	0.0176081		0.374514	0.0776602		0.349791	0.119312	zincin
1143	CC77DRAFT_1016669	4.314	4.222	5.719	6.647	10.065	5.876	3.755	3.675	2.174	2.276	2.812	1.369	3.103	2.434	2.052		0.664088	0.00803006		-0.569761	0.18669		-1.14253	0.00122874		-0.909486	0.012054		-1.80662	3.14454e-09		-0.339726	0.239858	Nrap protein
1144	CC77DRAFT_1016670	0.451	0.944	0.361	0.909	1.792	0.752	3.042	0.408	0.273	0.649	0.596	1.239	0.774	0.626	0.675		0.975557	0.000415507		1.08417	0.000140616		0.500372	0.0123167		0.240818	0.0934922		-0.475185	0.229763		-0.843354	0.0329019	alpha/beta-hydrolase
1145	CC77DRAFT_1016675	11.825	13.906	13.456	11.563	13.59	9.499	13.325	8.154	9.269	10.473	7.156	8.448	9.409	7.802	7.929		-0.177437	0.676817		-0.349883	0.547896		-0.587597	0.187506		-0.64039	0.14481		-0.410161	0.272542		-0.290508	0.397564	hypothetical protein
1146	CC77DRAFT_1016686	5.39	6.983	4.645	5.052	5.18	3.268	5.077	4.096	3.586	5.686	4.177	5.941	5.95	4.639	4.609		-0.334102	0.35581		-0.415546	0.488987		-0.106772	0.619939		-0.16318	0.739416		0.22733	0.223639		0.252366	0.297663	hypothetical protein
1147	CC77DRAFT_1016692	35.764	32.383	26.454	26.084	31.429	26.822	32.707	18.111	21.441	27.108	26.266	35.152	24.227	19.55	20.928		-0.165724	0.701186		-0.388678	0.414133		-0.0957542	0.599139		-0.547978	0.246477		0.0699697	0.476796		-0.1593	0.737559	RING-14 protein
1148	CC77DRAFT_1016693	151.029	160.889	149.196	149.699	136.487	112.721	166.904	205.743	156.781	116.219	112.325	117.454	174.114	142.649	144.19		-0.209071	0.590406		0.199311	0.0896544		-0.41436	0.527488		-0.000503811	0.356259		-0.205289	0.775517		-0.199815	0.451806	metal homeostatis protein bsd2
1149	CC77DRAFT_1016697	3.272	4.505	4.19	3.819	6.537	3.685	2.346	3.093	1.743	2.101	2.079	0.642	1.332	1.13	1.246		0.230584	0.274169		-0.736604	0.0818852		-1.31136	0.00020305		-1.69035	2.95319e-07		-1.54194	9.44109e-07		-0.953744	0.0006237	P-loop containing nucleoside triphosphate hydrolase protein
1150	CC77DRAFT_1016698	10.649	16.326	15.79	11.831	12.914	12.649	10.927	4.729	7.261	7.168	8.003	3.264	9.22	7.866	8.929		-0.193624	0.675259		-0.900012	0.0063016		-1.21398	0.000593149		-0.717087	0.0847267		-1.02036	0.00148965		0.182926	0.309329	galactose oxidase
1151	CC77DRAFT_1016704	9.496	17.577	12.5	10.046	7.884	11.501	13.819	5.374	9.688	14.108	9.804	17.221	12.421	11.254	12.103		-0.42718	0.233103		-0.454396	0.302803		0.0557799	0.252517		-0.145444	0.636343		0.48296	0.036088		0.308952	0.13264	peptidase C15, pyroglutamyl peptidase I-like protein
1152	CC77DRAFT_1016705	7.993	49.959	17.097	9.675	8.405	9.625	25.21	5.406	9.939	9.982	6.437	9.605	15.958	13.819	14.444		-1.43769	2.33e-06		-0.887953	0.00742194		-1.52799	7.69087e-06		-0.763101	0.101059		-0.0903036	1		0.124852	0.303399	hypothetical protein
1153	CC77DRAFT_1016708	10.078	13.961	13.899	16.412	17	13.345	10.38	8.65	7.83	12.407	7.284	10.313	7.38	5.472	5.357		0.301539	0.164254		-0.498184	0.303089		-0.338489	0.684148		-1.05899	0.00290457		-0.640028	0.0445873		-0.560808	0.0527303	hypothetical protein
1154	CC77DRAFT_1016717	30.203	56.702	43.523	27.493	27.738	30.861	38.104	20	32.59	34.051	33.325	45.779	23.517	23.454	25.464		-0.599303	0.0597322		-0.524175	0.225516		-0.204953	0.8124		-0.848495	0.0309521		0.394349	0.0577864		-0.32432	0.345849	cytochrome b5
1155	CC77DRAFT_1016723	8.655	20.684	17.51	9.59	9.276	10.306	13.223	10.443	14.125	13.037	6.975	13.583	9.516	8.55	8.388		-0.683434	0.0291156		-0.309976	0.795639		-0.479772	0.371616		-0.824532	0.0388599		0.203662	0.295786		-0.514557	0.0733081	hypothetical protein
1156	CC77DRAFT_1016729	5.349	7.332	5.219	7.466	7.951	5.561	4.738	2.925	3.973	4.348	3.384	4.776	3.392	2.98	3.085		0.228918	0.258874		-0.621364	0.130131		-0.517108	0.325216		-0.920505	0.0168776		-0.746026	0.0208198		-0.299141	0.389044	hypothetical protein
1157	CC77DRAFT_1016735	33.669	50.91	38.952	41.498	41.018	32.828	41.963	30.336	33.204	36.034	26.331	49.707	42.904	39.344	42.8		-0.0989302	0.952762		-0.227589	0.971118		-0.140447	0.706045		0.0176089	0.286092		-0.0415171	0.83971		0.245198	0.264546	N-acetylated-alpha-linked acidic dipeptidase 2
1158	CC77DRAFT_1016736	25.478	44.452	41.674	14.494	13.995	14.082	24.187	14.228	38.832	19.743	11.926	17.14	16.81	16.951	17.141		-1.39045	1.47e-06		-0.530838	0.243491		-1.19317	0.000381006		-1.13259	0.00123745		0.197276	0.280628		-0.601757	0.0390953	short-chain dehydrogenase/reductase-like protein SDR
1159	CC77DRAFT_1016740	30.924	22.533	30.238	9.455	5.185	10.717	25.086	33.32	30.811	52.187	33.761	65.882	39.617	35.803	27.73		-1.72276	1.3e-09		0.0921772	0.213302		0.859244	8.46506e-05		0.30153	0.0463765		2.582	5.50605e-21		0.209353	0.43761	hypothetical protein
1160	CC77DRAFT_1016750	61.453	92.612	85.112	44	50.177	40.329	88.65	41.807	48.767	32.479	22.897	30.064	31.082	31.191	31.426		-0.830408	0.00474428		-0.416315	0.35266		-1.4851	3.91311e-06		-1.35197	4.88879e-05		-0.654687	0.0403376		-0.935658	0.00161649	hypothetical protein
1161	CC77DRAFT_1016752	39.847	58.672	55.45	35.041	39.306	39.805	49.707	38.277	42.715	30.747	27.959	33.095	27.937	27.727	31.204		-0.431684	0.187096		-0.236392	0.946739		-0.746058	0.0634351		-0.825743	0.0334125		-0.314374	0.455247		-0.589351	0.0406956	calcofluor white hypersensitive protein precursor
1162	CC77DRAFT_1016757	14.405	11.932	10.837	8.213	9.458	10.798	10.106	5.875	10.249	11.709	6.381	18.101	11.152	10.407	9.423		-0.384902	0.235179		-0.503076	0.232425		-0.038663	0.567979		-0.262864	0.932607		0.346239	0.128049		0.240212	0.264038	hypothetical protein
1163	CC77DRAFT_1016758	41.859	71.697	63.277	39.695	36.824	30.65	46.588	34.477	68.247	41.223	27.863	40.833	48.382	39.05	40.804		-0.7225	0.0162749		-0.244057	0.96525		-0.685947	0.0957768		-0.463586	0.443302		0.0365531	0.60429		-0.219529	0.481058	acyl-CoA dehydrogenase family protein
1164	CC77DRAFT_1016759	575.467	359.504	517.49	344.274	275.653	356.58	597.425	986.552	668.524	486.769	497.8	463.809	459.651	549.063	471.901		-0.572797	0.0490411		0.633028	0.000889242		-0.00406126	0.407197		0.0276971	0.326554		0.568736	0.00889298		-0.605331	0.0198031	AN1-type zinc finger protein
1165	CC77DRAFT_1016766	62.929	58.523	56.038	50.422	58.445	47.668	62.495	39.297	58.47	49.863	39.134	62.791	51.994	45.574	46.001		-0.181252	0.649651		-0.147305	0.874658		-0.22568	0.985185		-0.305993	0.807683		-0.0444275	0.822279		-0.158688	0.696566	rhomboid protein 2
1166	CC77DRAFT_1016773	42.791	70.281	63.197	39.435	32.277	40.531	53.743	33.718	48.586	39.564	35.185	38.434	37.817	36.785	43.679		-0.651153	0.0354049		-0.373674	0.532552		-0.639121	0.153662		-0.57556	0.242067		0.0120318	0.637123		-0.201887	0.592446	acetyltransferase
1167	CC77DRAFT_1016775	17.696	19.337	16.861	18.418	24	16.48	12.912	14.113	9.44	10.318	10.112	5.338	11.791	8.51	9.75		0.128094	0.469973		-0.563612	0.223756		-1.06454	0.00293187		-0.842712	0.0247915		-1.19264	0.000125631		-0.279099	0.312643	ribosomal RNA-processing protein 8
1168	CC77DRAFT_1016776	0	0	0	0	0	0	0.109	0	0	0.106	0	0	0	0	0		NA	1		NA	0.504132		NA	0.504132		NA	1		NA	0.504132		NA	0.504132	hypothetical protein
1169	CC77DRAFT_1016780	10.778	30.259	23.154	8.165	9.999	5.509	19.301	7.299	19.908	8.794	6.166	5.962	11.09	11.44	15.005		-1.43913	8.26e-07		-0.464892	0.323986		-1.61735	9.44636e-07		-0.774135	0.0695485		-0.178222	0.855298		-0.309242	0.409569	Metallo-hydrolase/oxidoreductase
1170	CC77DRAFT_1016785	8.932	14.368	11.25	15.979	16.586	14.901	11.485	7.127	9.268	12.155	8.655	18.669	10.483	8.792	10.548		0.458209	0.0400429		-0.309455	0.701691		0.1924	0.105166		-0.21226	0.846585		-0.265809	0.49767		0.0971948	0.556872	cysteine proteinase
1171	CC77DRAFT_1016787	30.563	31.406	29.351	45.482	47.155	40.217	21.58	25.688	21.761	38.338	26.83	34.999	30.258	26.43	29.103		0.540839	0.0222928		-0.403728	0.550862		0.133405	0.175		-0.0901046	0.557257		-0.407434	0.255354		0.313624	0.227714	WD40 repeat-like protein
1172	CC77DRAFT_1016801	39.904	45.388	40.893	32.846	32.25	33.739	42.531	22.198	37.23	28.395	21.957	28.821	35.825	32.918	30.775		-0.352446	0.298246		-0.307551	0.638581		-0.67246	0.100832		-0.342511	0.730437		-0.320014	0.419039		-0.0349597	0.895196	hypothetical protein
1173	CC77DRAFT_1016807	9.198	14.902	12.582	17.872	21.538	15.92	9.941	9.569	9.966	18.531	13.009	27.021	15.287	11.606	13.087		0.59299	0.0114057		-0.315532	0.790573		0.674868	0.000643593		0.124206	0.149678		0.0818783	0.5103		0.439738	0.0844532	P-loop containing nucleoside triphosphate hydrolase protein
1174	CC77DRAFT_1016808	71.945	65.435	45.993	44.264	43.126	37.931	77.201	42.322	66.392	44.137	30.829	69.455	106.462	64.214	79.85		-0.549153	0.069149		0.0198619	0.447368		-0.344501	0.617076		0.450179	0.00996676		0.204652	0.275317		0.430317	0.0664635	HCP-like protein
1175	CC77DRAFT_1016819	54.978	73.799	57.482	35.31	45.548	41.834	76.526	52.271	68.175	70.213	54.711	77.745	61.497	58.866	56.119		-0.602269	0.0497111		0.0806804	0.269769		0.121815	0.166548		-0.0777891	0.488503		0.724084	0.00182636		-0.15847	0.689899	DUF254-domain-containing protein
1176	CC77DRAFT_1016827	4.649	1.051	0.087	0.552	1.148	0	1.231	1.48	1.05	0.344	0.399	0.899	0.963	1.031	1.249		-1.76728	2.44e-06		-0.621699	0.206872		-1.81736	1.53004e-05		-0.835487	0.0686455		-0.0500806	0.924539		-0.213787	0.603604	hypothetical protein
1177	CC77DRAFT_1016840	5.76	4.296	3.102	5.872	5.658	4.456	3.895	3.486	3.03	4.273	5.805	1.96	5.865	4.384	4.797		0.280869	0.2124		-0.337832	0.639522		-0.128344	0.580495		0.19344	0.115864		-0.409213	0.417386		0.531271	0.0397233	hypothetical protein
1178	CC77DRAFT_1016841	244.751	226.278	205.256	266.477	234.393	282.123	199.63	185.497	206.799	256.843	253.204	258.681	281.066	293.827	261.849		0.211368	0.284335		-0.192215	0.910801		0.184842	0.105886		0.307151	0.036339		-0.0265262	0.718571		0.499366	0.045521	dihydrolipoamide succinyltransferase
1179	CC77DRAFT_1016842	1338.61	652.144	1007.72	1742.07	1909.35	2017.75	530.822	1642.39	1031.23	2350.52	2288.5	1705.58	994.006	986.21	806.402		0.918908	0.000328255		0.0958474	0.146673		1.0813	1.32899e-06		-0.105713	0.674328		0.162393	0.256737		-0.201561	0.320819	histone H2A
1180	CC77DRAFT_1016843	1664.57	901.005	1294.53	2159.57	2610.71	2487.27	795.451	2185.72	1338.2	3238.34	3178.03	2245.27	1482.49	1417.24	1225.82		0.910843	0.000360189		0.162183	0.0908166		1.166	2.41428e-07		0.0959475	0.232378		0.255159	0.132349		-0.0662351	0.645126	histone-fold-containing protein
1181	CC77DRAFT_1016844	41.703	65.262	52.184	37.065	30.613	35.426	50.861	26.757	42.165	43.27	48.394	44.301	43.127	38.055	43.174		-0.626278	0.044272		-0.409955	0.416619		-0.227143	0.849282		-0.355902	0.727886		0.399135	0.0448917		0.0540529	0.637151	peptidase family C54 protein
1182	CC77DRAFT_1016849	3.16	9.679	5.717	0.14	0.235	0.904	6.298	1.559	5.601	1.54	0.949	6.984	5.502	5.268	3.771		-3.8588	6.34e-30		-0.463422	0.308946		-0.969992	0.00848325		-0.351759	0.832203		2.88881	4.70974e-19		0.111662	0.43074	hypothetical protein
1183	CC77DRAFT_1016863	23.288	23.824	20.766	22.155	22.706	20.997	22.485	28.858	20.313	25.049	25.113	21.097	27.804	24.593	23.816		-0.0435854	0.92249		0.0781435	0.211222		0.0701282	0.220441		0.167093	0.118722		0.113714	0.342316		0.0889496	0.737227	mRNA 3'-end-processing protein rna-14
1184	CC77DRAFT_1016864	32.36	34.209	28.004	32.223	32.115	31.586	35.704	24.673	23.812	37.082	19.834	39.191	30.274	28.928	20.803		0.0204635	0.723556		-0.167797	0.914047		0.0232132	0.377816		-0.241338	0.974021		0.00274969	0.763061		-0.0735416	0.94921	UNC-50 family protein
1185	CC77DRAFT_1016872	44.946	43.988	47.008	50.441	49.418	52.109	35.181	30.362	40.515	53.248	31.814	56.946	36.852	42.061	47.208		0.160776	0.389843		-0.358138	0.593317		0.062981	0.306273		-0.108183	0.592541		-0.0977954	0.954755		0.249955	0.277711	RCC1/BLIP-II protein
1186	CC77DRAFT_1016888	8.46	12.288	8.629	6.847	8.243	6.395	12.411	3.315	6.055	3.656	3.489	6.866	6.858	4.94	4.592		-0.451357	0.170861		-0.431617	0.264913		-1.06813	0.00247676		-0.841871	0.0299594		-0.61677	0.0580631		-0.410254	0.286763	hypothetical protein
1187	CC77DRAFT_1016895	45.704	39.51	33.301	65.021	51.215	53.997	37.68	28.987	33.22	38.542	39.055	36.262	31.968	30.367	38.113		0.522441	0.0269328		-0.246701	0.86953		-0.0578213	0.481905		-0.238621	0.984171		-0.580262	0.0909579		0.00808001	0.842068	cytochrome oxidase biogenesis protein, Cox20 subunit
1188	CC77DRAFT_1016899	35.876	62.308	45.076	46.089	39.189	44.238	60.972	29.279	42.129	43.12	30.074	47.498	35.833	41.617	42.551		-0.145506	0.858182		-0.113951	0.778078		-0.247306	0.990882		-0.255589	0.933312		-0.1018	0.968528		-0.141639	0.845499	hypothetical protein
1189	CC77DRAFT_1016900	674.287	360.138	537.98	1029.1	1403.66	1169.2	337.076	400.377	431.014	475.753	392.467	197.746	361.127	277.354	297.549		1.19581	4.37e-06		-0.428356	0.426034		-0.560811	0.196023		-0.748346	0.0430638		-1.75662	2.67652e-09		-0.31999	0.227834	60S ribosomal protein L12
1190	CC77DRAFT_1016903	13.789	8.064	13.513	10.789	11.623	11.056	7.567	11.608	11.52	8.772	7.803	12.326	13.49	9.885	10.077		-0.0795807	0.882078		-0.204359	0.895111		-0.291244	0.726532		-0.0802706	0.620625		-0.211663	0.690064		0.124089	0.695621	hypothetical protein
1191	CC77DRAFT_1016904	10.972	10.949	8.95	5.722	8.53	5.831	14.039	14.975	9.028	7.181	7.916	16.628	10.606	14.416	13.532		-0.620277	0.0445204		0.301341	0.0506645		0.0393679	0.327226		0.320628	0.0340584		0.659645	0.00582329		0.0192875	0.857158	hypothetical protein
1192	CC77DRAFT_1016907	10.312	11.159	7.337	19.832	19.136	15.986	11.62	4.972	8.234	22.047	19.758	18.811	11.659	8.854	10.261		0.931755	0.000207635		-0.214618	0.864127		1.07323	1.13593e-06		0.0952425	0.204114		0.141474	0.312225		0.30986	0.147864	hypothetical protein
1193	CC77DRAFT_1016913	3.884	1.468	0.666	4.11	5.612	2.235	4.852	2.616	1.161	10.991	4.734	3.452	2.567	0.66	2.148		0.990499	0.000689155		0.519909	0.032178		1.67202	4.44183e-10		-0.163019	0.958158		0.681522	0.00511969		-0.682929	0.0423714	hypothetical protein
1194	CC77DRAFT_1016919	12.246	40.005	13.558	0.969	5.737	3.625	51.611	14.453	22.206	4.87	2.932	24.853	16.906	15.082	11.812		-2.6713	6.34e-19		0.423638	0.0249604		-1.01098	0.00529662		-0.587354	0.298397		1.66032	1.05645e-09		-1.01099	0.00105428	hypothetical protein
1195	CC77DRAFT_1016934	0.13	0	0.373	0.658	1.138	0	1.007	0	0.125	0.369	0.285	0.643	0.501	0	0.275		1.83616	0.00597756		1.17024	0.14333		1.36655	0.0241887		0.625498	0.300563		-0.469609	0.531667		-0.544745	0.610949	hypothetical protein
1196	CC77DRAFT_1016936	19.635	25.6	21.876	13.024	21.782	28.285	15.092	6.932	10.629	51.061	45.005	35.966	67.913	56.536	64.912		-0.089115	0.00037		-1.03933	0.00119075		0.976266	0.0104206		1.49652	0.000240887		1.06538	0.00591842		2.52627	1.36e-11	2-isopropylmalate synthase
1197	CC77DRAFT_1016946	6.616	3.991	5.769	11.021	17.175	12.612	3.418	7.974	3.256	3.965	4.969	1.339	3.446	2.938	2.528		1.31727	5.31e-07		-0.160879	0.650881		-0.672725	0.122712		-0.877762	0.0138956		-1.98999	5.19623e-11		-0.716883	0.00410929	hypothetical protein
1198	CC77DRAFT_1016952	1351.26	2582.15	1509.95	589.214	550.077	673.858	1740.87	647.057	1330.32	523.257	409.521	1029.67	1083.57	1212.18	1253.12		-1.586	4.42e-08		-0.549875	0.166108		-1.47184	5.33122e-06		-0.617137	0.209511		0.114161	0.478225		-0.0672617	0.896314	hypothetical protein
1199	CC77DRAFT_1016961	20.035	24.956	16.97	17.626	17.017	11.64	20.202	12.852	15.924	19.385	15.428	15.727	17.018	13.453	14.357		-0.420878	0.192738		-0.339227	0.607639		-0.293935	0.878646		-0.46696	0.42446		0.126943	0.339771		-0.127734	0.784404	hypothetical protein
1200	CC77DRAFT_1016962	22.494	44.665	28.37	8.372	8.241	6.817	34.079	11.525	24.264	18.104	26.88	22.071	35.889	22.731	31.051		-2.02758	2.23e-12		-0.451307	0.296706		-0.510594	0.449013		-0.0912973	0.50598		1.51699	8.03884e-10		0.36001	0.0876893	MFS general substrate transporter
1201	CC77DRAFT_1016964	46.681	52.996	33.554	16.53	17.649	18.901	37.4	11.387	36.085	22.738	18.837	55.619	43.242	36.172	26.497		-1.32769	4.03e-06		-0.650569	0.066424		-0.454991	0.382203		-0.331077	0.768546		0.872699	0.00043477		0.319492	0.122609	hypothetical protein
1202	CC77DRAFT_1016965	18.107	19.239	19.898	22.98	29.569	22.489	13.527	11.254	15.358	13.85	8.543	12.942	13.659	11.702	10.994		0.390497	0.0886377		-0.51212	0.266818		-0.696027	0.0719157		-0.654971	0.121847		-1.08652	0.000227676		-0.142851	0.675041	N-acetylglutamate synthase
1203	CC77DRAFT_1016966	17.267	9.613	12.52	7.988	5.03	14.944	10.811	5.21	16.244	51.192	22.522	56.524	17.866	25.769	43.93		-0.494728	0.115434		-0.288226	0.651662		1.72488	6.21609e-12		1.15216	3.27335e-07		2.21961	6.0787e-16		1.44038	2.96e-08	hypothetical protein
1204	CC77DRAFT_1016967	7.003	6.59	6.583	5.853	5.98	6.959	7.969	2.158	5.872	12.701	7.501	20.288	7.438	10.531	15.247		-0.102522	0.90581		-0.334658	0.450886		1.00493	9.21841e-06		0.719238	0.000317074		1.10745	1.57123e-05		1.0539	1.49e-05	_
1205	CC77DRAFT_1016972	808.805	840.803	855.256	1787.47	1327.97	1588.84	643.053	443.132	695.707	1090.66	946.833	875.314	746.881	720.812	918.727		0.909244	0.000228479		-0.491322	0.273585		0.217679	0.0818531		-0.0698843	0.499368		-0.691565	0.030912		0.421438	0.0748809	peptidyl-prolyl cis-trans isomeras-like protein
1206	CC77DRAFT_1016986	43.997	64.576	51.961	45.595	41.292	42.632	51.54	33.227	44.273	40.877	27.825	48.261	44.331	52.478	52.821		-0.309715	0.400391		-0.315061	0.6869		-0.456827	0.406848		-0.101479	0.523746		-0.147112	0.827004		0.213581	0.293761	thioredoxin-domain-containing protein
1207	CC77DRAFT_1016988	32.422	38.508	37.644	31.392	29.282	33.261	31.653	13.518	34.295	33.958	28.079	14.808	32.131	27.566	31.003		-0.208944	0.619544		-0.450269	0.303111		-0.498655	0.364371		-0.259504	0.969167		-0.289711	0.56261		0.190765	0.318259	leukotriene A-4 hydrolase
1208	CC77DRAFT_1016989	44.951	56.583	46.443	52.48	51.571	46.867	41.936	36.291	40.321	70.811	67.061	56.701	54.5	54.195	54.689		0.0283919	0.687701		-0.319902	0.728636		0.394939	0.0133201		0.142894	0.129121		0.366547	0.0584283		0.462795	0.0602242	hypothetical protein
1209	CC77DRAFT_1016990	8.604	6.919	7.655	9.123	11.532	10.036	5.887	6.156	7.107	16.667	10.676	13.413	7.3	6.787	5.252		0.40506	0.0861552		-0.275412	0.851062		0.814256	0.000143093		-0.261243	0.924068		0.409197	0.0550058		0.0141688	0.911814	hypothetical protein
1210	CC77DRAFT_1016991	10.954	9.461	8.877	1.683	3.026	2.18	10.36	1.513	4.149	1.494	0.655	1.898	14.913	3.467	2.481		-2.08814	1.47e-12		-0.870452	0.00347071		-2.85558	4.17065e-19		-0.489698	0.271846		-0.767442	0.0209141		0.380754	0.0689445	hypothetical protein
1211	CC77DRAFT_1016998	119.836	8.099	16.512	2.599	2.65	18.948	14.581	21.849	44.782	31.939	43.326	485.829	133.445	87.732	131.828		-2.57764	1.39e-19		-0.830775	0.0145502		1.9577	1.15296e-13		1.28915	8.36999e-08		4.53534	3.14336e-49		2.11992	2.18e-14	FAD/NAD(P)-binding domain-containing protein
1212	CC77DRAFT_1017004	3.114	3.921	4.04	3.952	6.325	4.209	3.101	2.736	2.918	2.18	1.538	0.916	2.074	1.799	2.303		0.387353	0.0980473		-0.339128	0.678658		-1.25698	0.000337673		-0.842562	0.0332065		-1.64433	1.00992e-07		-0.503434	0.0906892	hypothetical protein
1213	CC77DRAFT_1017008	18.121	27.519	21.327	24.548	29.394	20.914	19.253	7.5	16.276	31.518	13.4	17.029	14.765	8.881	9.966		0.160668	0.366158		-0.638141	0.0833236		-0.112416	0.669982		-0.994474	0.00549296		-0.273084	0.490018		-0.356333	0.294913	hypothetical protein
1214	CC77DRAFT_1017009	31.293	33.376	38.508	36.738	33.441	39.377	29.181	23.659	29.316	32.094	27.279	24.443	25.006	23.683	28.876		0.0865471	0.552073		-0.328684	0.656622		-0.299824	0.822828		-0.411644	0.53104		-0.386371	0.314618		-0.0829601	0.868476	hypothetical protein
1215	CC77DRAFT_1017012	2.23	4.797	3.239	0.71	0.909	3.057	7.133	3.252	2.704	2.214	2.823	3.124	2.817	3.207	3.712		-1.13453	0.00238267		0.350481	0.0803565		-0.331056	0.904409		-0.0764731	0.526712		0.803471	0.00713431		-0.426954	0.290758	hypothetical protein
1216	CC77DRAFT_1017016	24.303	32.534	25.882	31.104	36.47	26.331	26.696	13.416	20.962	15.859	8.191	16.012	16.107	12.428	13.118		0.182983	0.33036		-0.43766	0.340545		-1.04598	0.00201218		-0.989798	0.0057677		-1.22897	2.04458e-05		-0.552138	0.0704465	Adaptor protein complex beta subunit
1217	CC77DRAFT_1017022	0	0	0	0	0	0	0	0	0	0	0	0	0	0	0		NA	1		NA	1		NA	1		NA	1		NA	1		NA	1	hypothetical protein
1218	CC77DRAFT_1017027	0.172	0.144	0.066	0	0.1	0.039	0.1	0.033	0.066	0.032	0.075	0.204	0.099	0.162	0.145		-1.45849	0.0425859		-0.940804	0.216504		-0.296658	1		0.0879071	0.531667		1.16183	0.106901		1.02871	0.0548156	NAD(P)-binding protein
1219	CC77DRAFT_1017038	43.493	52.413	47.932	48.212	44.728	41.953	43.457	25.854	41.67	41.164	30.566	43.073	41.454	37.605	43.199		-0.0926294	0.946109		-0.374132	0.501358		-0.325285	0.730982		-0.234516	0.944956		-0.232655	0.625355		0.139616	0.451817	hypothetical protein
1220	CC77DRAFT_1017059	30.24	29.678	35.724	44.83	46.214	42.12	18.648	34.896	27.515	35.279	58.793	23.698	25.3	23.42	26.262		0.477488	0.0429346		-0.238672	0.886128		0.300256	0.0260609		-0.3511	0.679821		-0.177232	0.946885		-0.112428	0.599844	hypothetical protein
1221	CC77DRAFT_1017063	16.411	11.216	12.283	12.789	13.155	14.641	12.973	13.114	15.731	13.096	10.768	11.94	9.572	8.191	9.303		0.0241963	0.764898		0.0673738	0.284872		-0.15663	0.823015		-0.560269	0.211724		-0.180826	0.796333		-0.627642	0.0219605	OPT-domain-containing protein
1222	CC77DRAFT_1017065	5.154	5.757	4.333	6.783	5.094	5.629	4.745	6.949	4.245	4.838	5.292	7.377	6.23	6.508	5.489		0.199608	0.303409		0.0643196	0.218772		0.19969	0.0979359		0.257836	0.0574718		8.24091e-05	0.676117		0.193516	0.488751	hypothetical protein
1223	CC77DRAFT_1017067	25.839	37.656	32.588	41.563	46.046	39.269	36.509	21.152	31.398	33.604	32.435	50.665	29.626	22.159	24.098		0.401089	0.0703214		-0.10952	0.737924		0.280501	0.0460784		-0.340504	0.744577		-0.120588	0.97272		-0.230985	0.515506	hypothetical protein
1224	CC77DRAFT_1017069	12.28	11.489	11.09	13.419	16.648	11.327	8.824	7.483	6.997	5.674	5.937	4.426	6.276	4.25	5.614		0.24789	0.254288		-0.580954	0.165477		-1.12013	0.00130469		-1.11089	0.00115105		-1.36802	7.32006e-06		-0.529937	0.062937	hypothetical protein
1225	CC77DRAFT_1017102	1.815	2.802	1.728	0.366	0.384	0.673	2.929	1.293	1.426	1.308	0.325	1.529	4.183	4.043	2.749		-2.15668	1.15e-10		-0.16788	0.988785		-1.00478	0.0073035		0.790529	0.000178798		1.1519	0.000299667		0.958409	0.000195091	hypothetical protein
1226	CC77DRAFT_1017103	1.809	2.167	1.16	0.708	0.894	1.547	2.992	0.811	1.701	3.657	2.22	7.462	4.928	2.644	4.359		-0.705751	0.047203		0.0998353	0.411984		1.37693	2.85198e-08		1.216	3.73512e-07		2.08268	9.16011e-13		1.11616	1.84e-05	hypothetical protein
1227	CC77DRAFT_1017104	0.798	2.265	1.318	0.826	0.935	1.093	2.045	0.501	1.491	2.02	0.597	1.097	0.786	0.989	0.575		-0.618275	0.084927		-0.117977	0.855909		-0.238286	1		-0.898599	0.0398056		0.379988	0.135567		-0.780623	0.0245297	hypothetical protein
1228	CC77DRAFT_1017109	0.399	0.06	0	0	0	0.064	0.165	0	0	0	0	0	0.055	0	0		-2.84235	0.00257786		-1.47603	0.0743355		NA	7.41314e-05		-3.06099	0.00257786		NA	0.504132		-1.58496	0.466358	hypothetical protein
1229	CC77DRAFT_1017113	63.916	65.809	57.539	53.081	48.177	57.609	57.394	41.151	58.534	68.483	71.132	88.885	69.211	73.07	74.026		-0.237254	0.543413		-0.253583	0.857776		0.287121	0.0450637		0.208007	0.0823614		0.524375	0.0161028		0.46159	0.0537873	ubiquitin-conjugating enzyme E2 6
1230	CC77DRAFT_1017122	83.637	118.813	92.923	74.527	61.697	75.778	98.109	68.988	85.18	86.543	99.391	93.468	85.907	103.529	103.29		-0.47846	0.143731		-0.227529	0.962141		-0.0801956	0.462771		-0.0129871	0.330896		0.398264	0.0456578		0.214542	0.302538	hypothetical protein
1231	CC77DRAFT_1017129	20.755	19.424	23.596	15.186	11.985	15.784	30.668	22.336	26.443	28.426	12.336	20.78	14.477	14.469	12.934		-0.570165	0.0586947		0.317002	0.0537502		-0.0514197	0.595208		-0.60673	0.168398		0.518745	0.0277647		-0.923731	0.0010537	hypothetical protein
1232	CC77DRAFT_1017135	2.828	1.778	0.538	0	0	0.128	4.146	1.567	0.923	0.053	0.371	1.394	4.018	5.169	2.146		-5.32867	2.18e-23		0.367423	0.112737		-1.50054	0.000161229		1.13957	3.07328e-06		3.82814	8.9824e-11		0.772144	0.00192903	hypothetical protein
1233	CC77DRAFT_1017137	391.119	400.333	400.401	831.065	644.635	667.5	366.991	198.747	355.216	525.693	498.025	366.5	463.728	524.506	510.979		0.84656	0.000581703		-0.372005	0.472824		0.222105	0.0730105		0.330999	0.0277631		-0.624455	0.0653584		0.703004	0.00353432	hypothetical protein
1234	CC77DRAFT_1017140	57.143	53.893	45.289	61.445	71.976	54.163	46.21	22.229	40.644	41.002	26.672	41.561	40.683	35.074	36.938		0.262988	0.220725		-0.519122	0.190643		-0.517113	0.258891		-0.472125	0.389194		-0.780102	0.0106722		0.0469972	0.649453	hypothetical protein
1235	CC77DRAFT_1017141	23.179	32.311	26.133	21.611	30.653	17.361	25.342	10.073	18.196	20.513	18.043	22.682	21.15	17.059	20.875		-0.22937	0.547203		-0.606447	0.0981246		-0.414549	0.542936		-0.466208	0.430789		-0.185178	0.833031		0.140238	0.384591	cysteine proteinase
1236	CC77DRAFT_1017146	62.614	72.507	66.603	69.081	66.599	58.032	55.525	27.441	39.74	30.122	23.654	27.611	34.16	29.58	37.656		-0.0584694	0.961582		-0.717177	0.0399268		-1.30951	6.21023e-05		-0.992382	0.00524076		-1.25104	2.179e-05		-0.275205	0.45893	ARM repeat-containing protein
1237	CC77DRAFT_1017149	15.109	19.98	17.791	11.793	10.039	9.515	20.266	14.417	18.968	8.967	10.986	20.38	9.324	10.54	9.194		-0.754395	0.0114176		0.0208829	0.380809		-0.390761	0.587892		-0.863787	0.0243175		0.363633	0.0780656		-0.88467	0.00190851	hypothetical protein
1238	CC77DRAFT_1017157	99.49	116.635	106.626	51.756	48.246	62.355	120.568	103.421	122.616	73.844	80.71	112.713	107.287	104.939	101.858		-0.991252	0.000652764		0.102871	0.217601		-0.27214	0.925968		-0.0392711	0.41763		0.719112	0.0018728		-0.142142	0.684757	hypothetical protein
1239	CC77DRAFT_1017169	79.901	84.249	76.993	97.456	93.428	92.349	58.136	70.047	73.092	90.992	82.012	83.741	69.278	71.028	67.699		0.2321	0.251912		-0.260721	0.964891		0.0904472	0.205571		-0.213271	0.885354		-0.141653	0.943944		0.0474502	0.832104	dolichol-phosphate mannosyltransferase
1240	CC77DRAFT_1017173	6.391	6.753	6.805	7.907	10.072	5.897	5.041	3.779	4.864	5.962	4.035	5.274	3.492	2.379	2.606		0.259245	0.239197		-0.543826	0.209931		-0.385522	0.549791		-1.23469	0.000244088		-0.644767	0.0486119		-0.690864	0.0157754	hypothetical protein
1241	CC77DRAFT_1017176	2.731	6.421	3.632	2.861	2.985	2.418	5.708	3.212	2.757	2.742	1.417	2.589	4.169	2.441	4.43		-0.629427	0.0620141		-0.13067	0.779475		-0.921807	0.0181006		-0.211599	0.821432		-0.29238	0.47324		-0.0809295	0.968145	hypothetical protein
1242	CC77DRAFT_1017177	7.528	7.867	7.729	7.284	7.014	8.918	9.748	5.922	8.681	10.093	5.905	11.273	8.603	9.503	10.071		0.00572845	0.76221		0.07459	0.325137		0.237977	0.0940374		0.285127	0.0449309		0.232248	0.251699		0.210537	0.302153	hypothetical protein
1243	CC77DRAFT_1017180	0.115	0.03	0.137	0.087	0.279	0.065	0.195	0	0.083	0.245	0.032	0.028	0.111	0.027	0.03		0.611993	0.227993		-0.0206103	1		0.113114	0.788132		-0.747234	0.43304		-0.498879	0.470854		-0.726624	0.414956	hypothetical protein
1244	CC77DRAFT_1017188	0	0.05	0	0	0	0	0	0	0	0.045	0.052	0	0	0.045	0.05		NA	0.504132		NA	0.504132		0.956057	0.695061		0.925999	0.695061		NA	0.131224		NA	0.131224	alpha/beta-hydrolase
1245	CC77DRAFT_1017189	0.832	1.893	1.024	0.184	0.492	0.276	1.606	0.485	1.013	0.843	0.422	0.8	0.507	0.727	0.792		-1.97747	2.65e-09		-0.272377	0.748957		-0.860364	0.0423792		-0.887872	0.0459417		1.11711	0.000170884		-0.615494	0.100213	NCS1 nucleoside transporter family
1246	CC77DRAFT_1017199	2.225	2.998	1.568	0.496	1.987	0.982	5.742	1.601	3.44	2.372	2.085	4.672	2.386	2.75	2.589		-0.970769	0.00205105		0.667063	0.00354194		0.426833	0.0165213		0.185911	0.102551		1.3976	2.10318e-07		-0.481152	0.199452	hypothetical protein
1247	CC77DRAFT_1017207	6.045	15.069	8.746	8.16	9.794	7.556	9.667	3.8	6.019	4.43	3.513	4.474	5.976	6.584	8.835		-0.227151	0.65479		-0.615776	0.111788		-1.2659	0.000288266		-0.48094	0.486534		-1.03875	0.000669895		0.134836	0.37311	pisatin demethylase
1248	CC77DRAFT_1017208	15.645	24.131	22.984	23.148	23.511	20.486	20.876	16.643	18.603	30.537	18.444	17.514	16.51	12.262	13.74		0.0974346	0.505241		-0.161279	0.81606		0.0834005	0.221242		-0.561975	0.245547		-0.0140341	0.722066		-0.400696	0.168501	hypothetical protein
1249	CC77DRAFT_1017213	29.061	12.414	25.144	37.199	70.043	48.442	11.31	26.289	26.882	23.105	20.075	20.908	34.807	30.328	25.892		1.22462	3.65e-06		-0.0470596	0.429322		-0.0558795	0.600143		0.450361	0.0135268		-1.28049	1.83171e-05		0.49742	0.0854348	glycoside hydrolase/deacetylase
1250	CC77DRAFT_1017214	2.38	4.727	3.982	2.924	3.905	3.217	3.129	1.761	2.58	2.372	1.553	1.495	1.917	1.754	1.781		-0.142508	0.847037		-0.569949	0.182659		-1.03276	0.00499231		-1.02427	0.00624957		-0.890256	0.0051017		-0.454323	0.163187	PLC-like phosphodiesterase
1251	CC77DRAFT_1017223	273.441	564.754	278.285	79.638	52.157	176.525	427.807	160.916	291.155	208.964	127.378	360.869	428.206	524.472	506.243		-1.85646	2.95e-10		-0.343582	0.55337		-0.67929	0.105985		0.385944	0.0102973		1.17717	6.27437e-06		0.729526	0.00164934	hypothetical protein
1252	CC77DRAFT_1017226	7.203	7.059	5.395	5.45	4.328	4.909	9.457	5.098	6.851	12.206	10.21	6.969	7.557	7.478	7.172		-0.420503	0.218451		0.122972	0.278554		0.580037	0.00270756		0.175971	0.124309		1.00054	5.83284e-05		0.0529993	0.653517	hypothetical protein
1253	CC77DRAFT_1017234	11.06	18.264	14.908	18.667	17.696	9.763	13.667	8.302	9.762	7.674	4.558	4.059	8.069	6.287	8.522		0.0604897	0.60724		-0.479197	0.299379		-1.44102	1.02528e-05		-0.95113	0.00996336		-1.50151	3.51202e-07		-0.471932	0.124459	hypothetical protein
1254	CC77DRAFT_1017247	31.333	9.035	4.97	22.173	42.111	15.538	41.352	34.345	7.578	10.998	6.108	5.148	6.413	4.005	3.457		0.816066	0.00293909		0.877163	0.000180734		-1.02666	0.00230303		-1.70823	1.60674e-07		-1.84272	1.62921e-09		-2.5854	5e-18	hypothetical protein
1255	CC77DRAFT_1017250	44.318	53.723	61.997	55.315	47.669	50.11	42.311	82.922	62.917	47.51	50.802	56.769	46.991	48.108	51.625		-0.0639968	0.977482		0.233469	0.0494061		-0.0453926	0.44146		-0.12531	0.633681		0.0186042	0.588024		-0.358778	0.144711	cytidine deaminase-like protein
1256	CC77DRAFT_1017252	96.953	113.327	87.887	87.074	71.553	63.207	86.122	69.558	97.971	66.121	50.312	60.938	67.127	65.067	74.189		-0.42664	0.185556		-0.233276	0.971635		-0.74935	0.0554907		-0.530796	0.301575		-0.32271	0.424873		-0.297521	0.326795	hypothetical protein
1257	CC77DRAFT_1017262	69.052	89.273	85.783	93.365	89.957	72.288	71.882	88.534	65.128	76.549	55.949	57.234	54.23	61.245	63.976		0.0664247	0.602018		-0.114111	0.594216		-0.363557	0.648014		-0.44393	0.489607		-0.429981	0.23983		-0.329819	0.229885	DNA-directed RNA polymerases N/8 kDa subunit superfamily
1258	CC77DRAFT_1017263	40.741	60.072	54.437	41.575	35.108	36.779	50.788	44.423	50.81	68.437	50.178	53.381	46.905	52.829	49.514		-0.452384	0.164655		-0.0884174	0.586258		0.147782	0.134618		-0.0568817	0.429856		0.600166	0.00755813		0.0315357	0.793813	hypothetical protein
1259	CC77DRAFT_1017264	85.147	52.207	65.018	136.429	124.898	127.183	53.451	122.591	64.903	188.55	209.432	118.997	133.713	151.826	111.747		0.940942	0.00021238		0.251694	0.0447633		1.3531	3.79812e-09		0.973168	7.02585e-06		0.412154	0.0321223		0.721474	0.0102948	RCC1/BLIP-II protein
1260	CC77DRAFT_1017266	18.135	14.426	12.312	15.225	17.565	14.836	11.626	12.889	11.146	14.447	12.393	9.756	10.882	12.45	11.424		0.0859017	0.594514		-0.3315	0.710746		-0.294162	0.83459		-0.368586	0.650892		-0.380063	0.362965		-0.0370851	0.953792	hypothetical protein
1261	CC77DRAFT_1017268	70.001	91.416	95.167	113.443	108.12	103.687	100.688	110.415	92.927	111.063	88.17	80.028	102.02	128.428	131.017		0.342118	0.116239		0.244782	0.0656399		0.122183	0.163479		0.494425	0.00445762		-0.219935	0.711249		0.249642	0.301748	Cu,Zn superoxide dismutase-like protein
1262	CC77DRAFT_1017269	138.667	120.27	109.508	171.662	127.641	174.204	115.89	227.323	118.876	204.537	197.946	170.086	195.298	231.274	174.762		0.361936	0.101288		0.326721	0.021188		0.636	0.000950322		0.706717	0.000339284		0.274064	0.131827		0.379996	0.182986	mitochondrial 54S ribosomal protein YmL23
1263	CC77DRAFT_1017270	484.221	140.735	179.668	616.783	416.931	684.728	165.35	818.38	319.259	917.44	981.11	772.379	939.447	995.595	611.79		1.09471	2.47e-05		0.695438	0.000171015		1.73095	1.6333e-12		1.66232	8.09127e-12		0.63624	0.00397044		0.966879	0.00101253	uricase
1264	CC77DRAFT_1017273	0	0	0	0	0	0	0	0	0	0	0	0	0	0	0		NA	1		NA	1		NA	1		NA	1		NA	1		NA	1	hypothetical protein
1265	CC77DRAFT_1017275	1.514	5.36	3.055	1.606	1.289	1.714	2.291	1.022	1.654	1.379	0.856	2.341	1.754	1.549	2.118		-1.10719	0.000529738		-0.999274	0.00521431		-1.11756	0.00268993		-0.873089	0.0398299		-0.0103667	0.847613		0.126184	0.463023	alpha-1,3-mannosyltransferase CMT1
1266	CC77DRAFT_1017276	6.45	6.212	6.014	10.744	11.737	9.515	6.441	7.314	3.565	10.232	6.624	8.22	7.099	4.113	3.949		0.776706	0.00198737		-0.108747	0.645642		0.425122	0.0172546		-0.300821	0.793237		-0.351584	0.362586		-0.192074	0.482456	hypothetical protein
1267	CC77DRAFT_1017283	7.875	10.67	9.725	11.857	12.899	10.082	8.872	8.219	8.276	8.852	4.786	10.231	9.342	7.721	7.59		0.30139	0.157571		-0.156319	0.772122		-0.244134	0.92257		-0.197509	0.834933		-0.545524	0.0809712		-0.0411897	0.951101	hypothetical protein
1268	CC77DRAFT_1017286	500.911	468.655	441.434	567.579	579.931	531.815	362.363	481.203	379.659	491.654	477.965	697.265	438.29	438.974	395.27		0.251163	0.232778		-0.206028	0.862154		0.240436	0.0745999		-0.149014	0.714327		-0.0107278	0.699498		0.0570144	0.827916	hypothetical protein
1269	CC77DRAFT_1017287	1.746	0.488	0.222	0.47	0.225	1.318	1.123	0.778	0.223	1.757	1.654	0.344	0.335	0.658	0.614		-0.286963	0.654317		-0.209527	0.931174		0.612502	0.0441708		-0.611941	0.452288		0.899466	0.0135433		-0.402414	0.549683	hypothetical protein
1270	CC77DRAFT_1017290	3.818	8.026	4.142	4.194	4.357	5.396	5.418	2.3	4.319	4.909	3.643	6.185	5.743	4.353	3.614		-0.196854	0.77095		-0.409333	0.443716		-0.117366	0.577679		-0.22158	0.838707		0.079488	0.538027		0.187753	0.328739	hypothetical protein
1271	CC77DRAFT_1017296	0.986	0.598	0.543	1.308	0.301	0.705	1.201	0.843	0.448	0.93	1.248	0.205	0.199	0.049	0.437		0.121569	0.623979		0.228484	0.242359		0.163959	0.23396		-1.63464	0.00063266		0.0423901	0.607868		-1.86313	6.27e-06	hypothetical protein
1272	CC77DRAFT_1017299	195.041	197.338	222.864	264.612	255.89	183.793	144.228	240.988	157.891	137.273	89.297	135.164	138.579	107.72	128.843		0.195024	0.340331		-0.17992	0.729219		-0.766227	0.0377057		-0.71372	0.07281		-0.961251	0.00125326		-0.5338	0.0351387	hypothetical protein
1273	CC77DRAFT_1017308	41.41	42.935	38.662	43.528	51.803	42.586	45.724	39.464	41.677	52.26	29.391	42.848	49.377	35.964	37.225		0.16506	0.382536		0.0445537	0.320712		0.0173937	0.37853		-0.00518159	0.375015		-0.147666	0.840145		-0.0497353	0.930455	hypothetical protein
1274	CC77DRAFT_1017310	17.937	64.205	33.274	23.534	28.551	18.711	42.226	23.039	22.728	24.996	13.2	10.51	15.295	13.68	18.545		-0.705103	0.0274146		-0.391383	0.525928		-1.24467	0.000361609		-1.28024	0.000264195		-0.539568	0.110254		-0.888854	0.00251428	alpha/beta hydrolase fold domain-containing protein
1275	CC77DRAFT_1017311	8.363	29.026	16.19	6.708	8.259	4.989	25.657	15.084	14.021	9.89	6.334	9.813	13.709	14.337	17.331		-1.42485	1.56e-06		0.0315075	0.335305		-1.0411	0.00495104		-0.239706	0.815511		0.383741	0.0724339		-0.271214	0.470388	hypothetical protein
1276	CC77DRAFT_1017314	15.666	11.541	17.159	24.376	34.806	19.788	13.05	16.361	12.408	19.404	11.74	6.098	13.931	6.824	8.801		0.83185	0.0011977		-0.0852959	0.584538		-0.252524	0.881052		-0.586003	0.158242		-1.08437	0.000401928		-0.500708	0.0539214	SMAD/FHA domain-containing protein
1277	CC77DRAFT_1017317	2.407	4.292	2.492	1.597	1.616	1.291	2.974	1.332	1.682	1.195	0.739	1.103	1.277	1.293	0.979		-1.02902	0.000866666		-0.618148	0.117934		-1.59757	2.61742e-06		-1.37281	0.00010816		-0.56856	0.102638		-0.754662	0.0199147	ubiquitin carboxyl-terminal hydrolase 2
1278	CC77DRAFT_1017328	1482.14	1408.3	1432.74	172.539	87.795	167.056	1948.64	577.781	1575.29	421.364	163.946	1802.06	1741.79	2062.86	1608.02		-3.33847	1.12e-29		-0.0758711	0.816398		-0.856677	0.00937825		0.324244	0.0301152		2.48179	4.65103e-19		0.400115	0.0528863	hypothetical protein
1279	CC77DRAFT_1017331	200.27	103.865	179.869	289.163	269.746	207.99	114.904	228.402	146.742	209.164	200.726	142.597	178.907	185.412	122.167		0.664018	0.00888615		0.0179041	0.295421		0.190922	0.122466		0.00737932	0.392912		-0.473096	0.216726		-0.0105248	0.873207	membrane fusion mating protein FIG1
1280	CC77DRAFT_1017334	14.983	14.832	12.582	12.352	14.985	11.221	17.277	6.488	12.978	18.438	14.99	20.397	18.563	12.737	13.691		-0.136932	0.78319		-0.206493	0.839377		0.344314	0.0308467		0.0856742	0.224845		0.481246	0.0255742		0.292167	0.155668	pyridoxal-dependent decarboxylase
1281	CC77DRAFT_1017335	8.27	11.429	8.721	7.666	7.144	5.871	11.642	5.04	7.81	8.898	8.016	11.061	9.7	8.424	9.095		-0.458601	0.166006		-0.214596	0.87859		-0.0227684	0.398244		-0.0622925	0.467796		0.435832	0.0439729		0.152303	0.376497	hypothetical protein
1282	CC77DRAFT_1017361	5.087	8.69	4.736	5.019	2.142	3.756	11.2	4.437	8.599	10.849	13.42	6.322	8.918	7.189	7.46		-0.761962	0.0294052		0.388613	0.0442057		0.724569	0.000298107		0.348229	0.0309565		1.48653	2.83414e-08		-0.0403835	0.878554	hypothetical protein
1283	CC77DRAFT_1017364	13.274	17.948	17.089	14.72	15.187	10.488	15.299	9.542	13.811	9.275	6.535	14.717	14.21	14.481	12.874		-0.258175	0.480925		-0.321809	0.65008		-0.662266	0.101512		-0.216983	0.877205		-0.404091	0.241892		0.104826	0.53565	galactose-1-phosphate uridylyltransferase
1284	CC77DRAFT_1017365	52.672	58.221	54.445	54.201	57.93	51.141	44.486	41.546	53.024	59.078	53.467	64.803	50.185	48.592	42.482		-0.0181409	0.846746		-0.249752	0.94023		0.101165	0.196006		-0.227076	0.929973		0.119306	0.368289		0.0226768	0.855077	Yip1-domain-containing protein
1285	CC77DRAFT_1017388	1934.46	1242.45	1351.77	3182.86	3550.44	3184.62	1081.83	1107.47	1265.69	1985.11	1636.17	936.143	1180.55	971.067	1033.05		1.13095	1.06e-05		-0.390406	0.506845		0.00913086	0.369247		-0.507946	0.28308		-1.12182	0.000231474		-0.11754	0.697729	putative 40S ribosomal protein S25
1286	CC77DRAFT_1017390	58.345	54.478	36.992	29.7	27.539	39.407	58.158	51.41	50.343	61.421	35.349	114.401	74.013	82.185	56.485		-0.6324	0.0382111		0.0940871	0.235192		0.49523	0.00882503		0.505523	0.00431158		1.12763	1.08573e-05		0.411436	0.0902096	hypothetical protein
1287	CC77DRAFT_1017397	447.17	581.724	453.246	1034.53	857.857	808.238	456.196	243.038	385.509	498.266	507.092	368.967	365.389	401.291	483.348		0.865611	0.000378501		-0.450328	0.325704		-0.108959	0.536065		-0.245721	0.941878		-0.974569	0.00177621		0.204607	0.288082	Profilin/allergen
1288	CC77DRAFT_1017399	30.191	21.605	20.052	64.368	81.487	49.417	25.637	43.684	16.5	32.909	21.524	17.121	20.403	14.436	13.041		1.44247	3.92e-08		0.256383	0.0497238		-0.00591558	0.42891		-0.585525	0.175205		-1.44838	9.54271e-07		-0.841908	0.00107812	Prephenate dehydrogenase
1289	CC77DRAFT_1017409	32.155	47.859	46.526	19.534	20.315	24.202	47.475	25.816	50.336	53.961	53.734	60.116	45.151	45.289	47.3		-0.982301	0.000786896		-0.0335996	0.534575		0.407244	0.0121529		0.122354	0.147874		1.38954	2.45355e-08		0.155954	0.402722	autophagy related lipase Atg15
1290	CC77DRAFT_1017415	0.49	1.026	0.388	0.247	0.237	0.185	0.315	0	0.157	0.077	0.268	0.161	0	0.308	0.086		-1.50896	0.00567838		-2.01217	0.000519763		-1.91182	0.00222112		-2.27277	0.000266726		-0.402869	0.865484		-0.260591	1	hypothetical protein
1291	CC77DRAFT_1017422	52.657	91.386	57.553	31.996	27.669	32.987	67.58	25.325	54.384	47.928	29.074	79.736	48.276	48.821	49.192		-1.12157	0.00013965		-0.452817	0.304718		-0.363112	0.633756		-0.462646	0.482833		0.758461	0.00201425		-0.0098284	0.744413	Pex24p-domain-containing protein
1292	CC77DRAFT_1017431	24.572	29.684	27.303	21.83	22.65	20.3	23.252	21.351	22.665	19.493	14.69	18.993	23.404	22.274	20.199		-0.332296	0.328733		-0.277924	0.854597		-0.617069	0.151772		-0.308069	0.836959		-0.284773	0.506257		-0.0301455	0.996933	hypothetical protein
1293	CC77DRAFT_1017441	36.689	50.968	44.462	47.388	49.862	42.482	41.389	33.903	33.543	32.744	22.282	33.313	31.428	29.518	31.273		0.0808245	0.548724		-0.279695	0.830716		-0.580716	0.194516		-0.518702	0.328523		-0.66154	0.0347458		-0.239007	0.454612	Mn2+ homeostasis protein Per1
1294	CC77DRAFT_1017451	1.424	1.955	1.051	2.897	3.685	1.779	3.504	1.29	1.484	1.875	0.698	1.815	1.273	0.231	0.543		0.916369	0.000443972		0.502998	0.020701		-0.0137432	0.480267		-1.1138	0.00316009		-0.930112	0.0026527		-1.61679	2e-07	hypothetical protein
1295	CC77DRAFT_1017452	2.488	5.673	3.18	2.804	4.346	5.246	4.917	1.748	1.452	1.909	1.2	4.039	1.686	0.965	1.363		0.128327	0.37092		-0.482529	0.239712		-0.665936	0.131318		-1.49844	1.43481e-05		-0.794263	0.00800064		-1.01591	0.00144889	hypothetical protein
1296	CC77DRAFT_1017454	0	0	0	0.061	0	0	0	0	0	0.115	0.199	0.12	0.058	0	0.064		NA	0.504132		NA	1		NA	0.000133436		NA	0.131224		2.83081	0.00421502		NA	0.131224	hypothetical protein
1297	CC77DRAFT_1017464	1.368	1.98	0.93	1.511	2.966	1.623	1.822	0.934	1.564	2.274	1.282	4.688	1.689	1.412	1.236		0.511873	0.0621717		0.0140948	0.513834		0.946408	0.000134028		0.019761	0.372775		0.434535	0.0894616		0.00566613	0.866243	hypothetical protein
1298	CC77DRAFT_1017466	0.346	3.328	0.368	0.596	0.552	0.369	2.18	0.078	0.117	0.23	0.401	0.381	0.801	0.134	0.322		-1.41385	4.67e-05		-0.767142	0.0213036		-1.99786	3.1746e-07		-1.68508	7.04763e-06		-0.584012	0.183494		-0.917943	0.0234627	hypothetical protein
1299	CC77DRAFT_1017470	0.586	1.16	1.24	0.394	1.23	0.295	1.665	0.529	0.375	1.168	0.677	1.092	0.594	0.246	0.515		-0.637859	0.070429		-0.217007	0.800522		-0.0238709	0.49268		-1.13992	0.00650106		0.613989	0.0228363		-0.922914	0.0161167	hypothetical protein
1300	CC77DRAFT_1017474	0	0	0	0	0	0	0	0	0	0	0	0	0	0	0		NA	1		NA	1		NA	1		NA	1		NA	1		NA	1	hypothetical protein
1301	CC77DRAFT_1017479	4.988	8.886	5.557	7.104	8.242	8.206	7.161	1.738	4.366	5.342	3.433	5.091	4.282	4.313	4.423		0.277489	0.163067		-0.550735	0.138903		-0.486808	0.394286		-0.577852	0.270846		-0.764298	0.0138371		-0.0271169	0.71373	histidinol phosphate phosphatase H
1302	CC77DRAFT_1017480	20.479	30.265	26.603	19.676	16.237	20.984	18.559	16.524	21.486	17.024	15.186	21.147	17.837	23.088	20.049		-0.442993	0.187175		-0.451334	0.421434		-0.535668	0.286624		-0.343151	0.786936		-0.092675	0.97293		0.108183	0.583849	hypothetical protein
1303	CC77DRAFT_1017481	94.022	151.253	128.104	118.567	114.528	121.353	114.257	75.459	100.781	85.335	83.53	85.046	94.294	97.038	95.544		-0.0750668	0.956751		-0.362118	0.571794		-0.556318	0.276065		-0.380214	0.67012		-0.481251	0.178577		-0.018096	0.880567	hypothetical protein
1304	CC77DRAFT_1017484	6.755	4.569	4.579	6.54	10.438	5.193	8.281	4.749	4.207	9.356	4.57	5.412	6.442	3.725	4.691		0.479375	0.0562633		0.11621	0.314693		0.28214	0.0787714		-0.098059	0.662128		-0.197235	0.741812		-0.214269	0.578148	hypothetical protein
1305	CC77DRAFT_1017492	76.61	68.033	67.756	94.418	88.888	93.306	45.531	49.667	51.115	68.649	51.328	66.981	63.658	54.308	60.55		0.381087	0.0921368		-0.537719	0.248948		-0.184063	0.888535		-0.250724	0.963667		-0.56515	0.0811147		0.286995	0.258637	Coatomer, beta' subunit
1306	CC77DRAFT_1017493	32.095	33.26	30.663	35.042	39.992	33.201	26.584	16.632	22.467	30.014	17.711	27.292	27.211	24.472	26.264		0.17279	0.368244		-0.547785	0.179233		-0.356087	0.598588		-0.300811	0.839688		-0.528878	0.101821		0.246973	0.249824	AAA-domain-containing protein
1307	CC77DRAFT_1017515	202.061	306.895	239.933	339.593	275.044	269.247	220.411	155.246	200.912	197.72	199.638	153.801	155.347	175.468	202.474		0.239105	0.216798		-0.377259	0.547874		-0.442283	0.532378		-0.489834	0.408076		-0.681388	0.0411219		-0.112576	0.830254	EF-hand
1308	CC77DRAFT_1017527	4.211	5.873	6.218	5.778	9.718	6.591	5.317	3.018	4.013	2.979	2.438	2.015	2.319	2.071	2.22		0.438149	0.0632686		-0.400772	0.439408		-1.13323	0.00151251		-1.30233	0.000175047		-1.57138	2.88334e-07		-0.901555	0.00294224	DUF6-domain-containing protein
1309	CC77DRAFT_1017528	0.927	1.67	0.772	1.082	1.375	0.722	2.041	0.775	0.64	2.46	1.394	2.8	1.141	1.01	2.077		-0.0837474	0.982359		0.0367828	0.500356		0.981901	2.43284e-05		0.327655	0.0405454		1.06565	7.10261e-05		0.290872	0.168615	aldoxime dehydratase
1310	CC77DRAFT_1017533	27.448	59.34	37.091	8.983	9.447	8.599	63.735	26.261	37.341	19.056	24.194	23.181	30.684	28.695	25.968		-2.19635	4.35e-14		0.03972	0.401336		-0.899003	0.0251632		-0.537519	0.335424		1.29735	1.27456e-07		-0.577239	0.0718831	hypothetical protein
1311	CC77DRAFT_1017536	1.452	1.44	0.37	0.209	0.452	0.205	3.076	0.495	0.771	0.929	0.567	0.997	0.996	0.684	1.148		-1.91332	3.27e-08		0.412603	0.0917703		-0.387874	0.639519		-0.205975	0.867846		1.52544	1.33227e-06		-0.618578	0.124104	pectin lyase-like protein
1312	CC77DRAFT_1017547	55.165	56.938	50.516	69.194	62.685	64.046	41.64	36.784	41.304	37.03	37.226	25.951	34.931	34.685	35.436		0.268806	0.198845		-0.441735	0.406536		-0.698513	0.0984676		-0.630392	0.152566		-0.967318	0.00198588		-0.188657	0.559248	hypothetical protein
1313	CC77DRAFT_1017550	34.48	86.33	61.096	43.912	31.371	33.432	48.973	13.382	38.305	28.087	24.852	24.848	31.784	38.476	46.877		-0.742642	0.0170443		-0.853703	0.010286		-1.22559	0.00043888		-0.634996	0.194403		-0.48295	0.172896		0.218706	0.203446	L-galactonate dehydratase
1314	CC77DRAFT_1017551	21.109	16.511	21.346	13.895	15.038	21.133	15.263	8.585	17.093	37.115	24.886	7.978	46.529	35.514	34.022		-0.236052	0.518915		-0.526337	0.190093		0.247039	0.0745726		0.976978	7.88656e-06		0.483091	0.0229175		1.50331	1.03e-08	dihydrodipicolinate synthase 2
1315	CC77DRAFT_1017552	26.457	36.04	27.548	34.223	40.599	34.42	27.872	27.508	23.506	29.069	25.638	24.342	25.004	29.62	27.179		0.27881	0.177513		-0.190877	0.849934		-0.187899	0.785093		-0.138492	0.626497		-0.466709	0.205727		0.0523845	0.754326	hypothetical protein
1316	CC77DRAFT_1017557	0.364	0.344	0.104	0.11	0.035	0.041	0.738	0.244	0.14	0.103	0	0	0.14	0.034	0.192		-2.12618	0.000266726		0.466521	0.135999		-2.97884	6.75782e-06		-1.14964	0.0643638		-0.852658	0.482822		-1.61616	0.000994924	hypothetical protein
1317	CC77DRAFT_1017559	53.622	52.758	57.771	43.661	50.263	37.493	65.64	39.259	51.941	34.745	34.925	39.589	34.329	26.575	29.635		-0.320872	0.319904		-0.06573	0.66339		-0.587271	0.189399		-0.858412	0.0193594		-0.2664	0.610006		-0.792682	0.00581727	hypothetical protein
1318	CC77DRAFT_1017560	0.808	0.847	0.231	0.408	0.704	0.183	1.325	0.849	0.698	0.686	0.353	0.239	0.543	0.228	0.341		-0.542378	0.323538		0.606726	0.0360895		-0.561442	0.530517		-0.762173	0.267792		-0.0190643	0.918108		-1.3689	0.00137613	hypothetical protein
1319	CC77DRAFT_1017567	9.639	7.474	6.983	11.263	17.039	6.476	7.979	3.788	5.316	6.212	4.086	2.943	10.655	2.791	4.804		0.529381	0.0348513		-0.496232	0.203172		-0.863782	0.0177169		-0.400897	0.454083		-1.39316	4.31417e-06		0.0953351	0.594611	hypothetical protein
1320	CC77DRAFT_1017574	2268.04	2378.81	2324.64	468.135	913.277	923.161	2778.24	1555.26	3058.21	1427.14	2371.17	2453.53	1839.42	2170.81	1969.48		-1.59697	1.57e-08		0.0844424	0.299585		-0.157184	0.678046		-0.22139	0.900506		1.43978	4.35655e-09		-0.305833	0.366503	hypothetical protein
1321	CC77DRAFT_1017576	40.277	48.824	43.534	71.139	63.085	60.635	41.481	32.416	48.25	59.037	49.821	50.118	58.285	49.826	52.715		0.554969	0.0174259		-0.118843	0.701482		0.261347	0.0542997		0.278039	0.0458529		-0.293622	0.514173		0.396882	0.102605	hypothetical protein
1322	CC77DRAFT_1017587	15.395	26.914	21.413	7.25	9.255	8.554	14.456	10.846	13.446	10.709	9.778	13.324	11.958	13.851	12.527		-1.34646	3.89e-06		-0.71767	0.0675392		-0.914299	0.0152187		-0.733092	0.0875633		0.432164	0.043976		-0.015422	0.896762	hypothetical protein
1323	CC77DRAFT_1017592	20.269	20.821	20.794	25.848	31.015	28.207	18.191	17.215	16.737	28.352	23.112	31.046	21.663	18.386	18.289		0.459084	0.0478999		-0.247093	0.930994		0.415003	0.0152421		-0.0851305	0.551984		-0.0440815	0.803851		0.161962	0.483398	Bromodomain-containing protein
1324	CC77DRAFT_1017596	89.388	96.044	79.322	80.929	67.307	90.555	78.806	79.263	69.53	107.226	73.469	104.653	144.39	91.291	108.404		-0.148904	0.800546		-0.218158	0.9526		0.10807	0.204341		0.378113	0.0199956		0.256974	0.190478		0.596271	0.0220818	DNAJ domain-containing protein
1325	CC77DRAFT_1017599	2.472	4.979	4.502	1.519	1.577	1.901	3.612	1.546	3.135	1.574	2.258	2.407	5.353	3.518	4.204		-1.25824	2.06e-05		-0.527407	0.205399		-0.937986	0.0158926		0.129438	0.147879		0.320253	0.0952793		0.656845	0.00671312	rna-dependent rna polymeras-like protein
1326	CC77DRAFT_1017600	589.067	262.923	401.953	1159.64	1245.86	1161.4	246.176	417.35	404.588	688.279	664.665	243.208	326.879	298.675	265.334		1.5082	1.18e-08		-0.231406	0.973778		0.348126	0.0300284		-0.493156	0.286637		-1.16008	0.000181191		-0.26175	0.285595	40s ribosomal protein-like protein s20
1327	CC77DRAFT_1017602	6.257	11.478	9.3	6.518	6.763	5.479	7.906	4.924	7.929	4.966	3.309	3.838	4.207	4.663	4.403		-0.527169	0.100768		-0.381091	0.538084		-1.15827	0.000800528		-1.02633	0.00518742		-0.631104	0.0526679		-0.645242	0.0297631	hypothetical protein
1328	CC77DRAFT_1017605	2.134	3.32	2.729	0.37	1.034	0.34	3.571	1.306	1.889	1.73	1.568	1.578	2.241	1.445	1.934		-2.23023	3.44e-12		-0.274327	0.676361		-0.746932	0.0944205		-0.54206	0.311043		1.4833	2.20806e-07		-0.267733	0.556413	DnaJ-domain-containing protein
1329	CC77DRAFT_1017606	83.504	127.732	107.296	4.758	6.998	11.045	101.537	52.764	100.868	26.19	26.769	77.477	107.428	104.897	109.247		-3.80427	2.86e-36		-0.319985	0.643366		-1.2881	8.04391e-05		0.0137035	0.292566		2.51617	4.255e-20		0.333689	0.127858	DUF791-domain-containing protein
1330	CC77DRAFT_1017615	0.778	0.693	0.592	0.706	0.377	0.969	0.563	5.13	0.56	1.138	0.553	1.879	10.721	13.087	18.908		-0.00771309	0.867576		1.5998	2.27813e-10		0.79118	0.00194817		4.37196	1.18277e-45		0.798893	0.00817006		2.77216	8.26e-20	alpha/beta-hydrolase
1331	CC77DRAFT_1017616	3.237	7.132	5.403	4.459	5.087	5.13	4.282	3.181	3.427	2.826	2.285	2.771	10.157	8.469	11.191		-0.103907	0.994372		-0.534362	0.263562		-1.00073	0.00732132		0.918769	1.05515e-05		-0.896825	0.0040059		1.45313	4.15e-08	hypothetical protein
1332	CC77DRAFT_1017621	103.057	106.107	81.685	99.088	85.84	67.619	97.33	97.434	84.429	99.624	100.779	126.114	121.531	127	108.889		-0.203718	0.609527		-0.0590076	0.5111		0.166888	0.119059		0.29735	0.0376871		0.370606	0.0617362		0.356358	0.148973	hypothetical protein
1333	CC77DRAFT_1017622	49.101	55.028	45.44	23.041	13.957	13.294	96.473	30.662	36.514	38.464	64.772	14.17	42.702	15.287	33.606		-1.57241	3.35e-08		0.129794	0.345974		-0.349305	0.911207		-0.70747	0.0714108		1.22311	1.1728e-07		-0.837264	0.00614353	AN1 zinc finger protein-like protein
1334	CC77DRAFT_1017624	86.351	126.453	83.087	54.572	46.806	50.006	117.711	45.382	76.178	55.457	37.029	74.352	62.402	55.391	48.749		-0.966853	0.00104938		-0.30642	0.599272		-0.826618	0.0267356		-0.82918	0.0335128		0.140235	0.40188		-0.522759	0.108841	hypothetical protein
1335	CC77DRAFT_1017625	412.668	506.306	382.222	520.929	466.807	451.76	388.312	254.461	366.706	320.994	290.013	289.879	221.932	227.303	243.501		0.145725	0.391845		-0.366227	0.54671		-0.530422	0.300475		-0.909461	0.0145548		-0.676147	0.0373968		-0.543233	0.0665871	hypothetical protein
1336	CC77DRAFT_1017635	0	0	0	0	0	0	0	0	0	0	0	0	0	0	0		NA	1		NA	1		NA	1		NA	1		NA	1		NA	1	HET-domain-containing protein
1337	CC77DRAFT_1017636	0	0	0	0	0	0	0	0	0	0	0	0	0	0	0		NA	1		NA	1		NA	1		NA	1		NA	1		NA	1	putative phosphorylase
1338	CC77DRAFT_1017639	7.241	9.589	5.29	3.882	5.771	2.55	14.491	6.51	4.899	7.476	4.52	5.227	6.131	6.661	4.958		-0.858116	0.00402978		0.227601	0.150545		-0.361015	0.672865		-0.317532	0.865714		0.497101	0.0239077		-0.545133	0.107157	hypothetical protein
1339	CC77DRAFT_1017648	27.076	38.356	29.74	20.781	19.339	25.724	38.489	29.019	29.942	21.004	23.087	31.164	29.278	26.708	27.681		-0.531485	0.0999889		0.034125	0.34138		-0.33875	0.770377		-0.185878	0.775637		0.192735	0.254833		-0.220003	0.5143	short chain alcohol dehydrogenase
1340	CC77DRAFT_1017656	72.859	90.842	76.771	97.956	108.846	119.202	67.767	43.708	47.642	46.285	45.106	20.636	51.227	48.587	57.535		0.439021	0.049674		-0.595781	0.133376		-1.10202	0.00198678		-0.611901	0.181628		-1.54104	2.6574e-07		-0.01612	0.86168	hypoxanthine guanine phosphoribosyltransferase
1341	CC77DRAFT_1017665	18.176	35.074	25.782	5.252	4.128	6.338	56.887	32.641	24.991	16.125	21.889	29.023	22.428	27.436	26.058		-2.33002	1.43e-15		0.535078	0.00614753		-0.237479	0.86504		-0.0579189	0.398499		2.09254	2.11333e-15		-0.592997	0.0573875	hypothetical protein
1342	CC77DRAFT_1017667	105.093	99.12	69.906	63.708	50.703	62.298	138.527	72.764	84.502	88.617	81.902	84.247	126.36	156.382	134.475		-0.633427	0.0361189		0.109786	0.290949		-0.10563	0.597207		0.605996	0.00118442		0.527797	0.015043		0.49621	0.027487	hypothetical protein
1343	CC77DRAFT_1017674	128.736	148.081	117.626	136.787	124.271	123.487	142.455	130.667	129.071	136.041	126.048	137.528	111.312	120.001	120.078		-0.0366644	0.877228		0.0280711	0.331058		0.0188011	0.308362		-0.16674	0.727803		0.0554655	0.504651		-0.194811	0.544038	hypothetical protein
1344	CC77DRAFT_1017675	26.896	38.8	29.247	32.127	27.458	26.15	33.381	25.875	27.393	36.406	25.497	29.084	23.606	28.781	26.938		-0.147177	0.819394		-0.131879	0.732238		-0.0614012	0.480492		-0.259286	0.963302		0.0857761	0.467206		-0.127407	0.777717	hypothetical protein
1345	CC77DRAFT_1017676	39.532	38.9	29.002	39.875	46.509	41.572	38.761	24.946	27.376	25.592	22.704	22.682	24.755	24.946	24.857		0.252197	0.225164		-0.238197	0.858986		-0.598007	0.185767		-0.527016	0.301774		-0.850204	0.00670857		-0.288819	0.398247	GatB/YqeY domain-containing protein
1346	CC77DRAFT_1017683	14.986	16.287	16.349	35.559	42.789	30.567	12.841	7.354	14.565	11.611	10.53	6.598	10.068	6.201	6.742		1.1935	3.33e-06		-0.4542	0.329981		-0.728618	0.0786422		-1.0493	0.00257369		-1.92212	1.03453e-10		-0.595104	0.0419478	putative N-carbamoylsarcosine amidase
1347	CC77DRAFT_1017688	12.974	13.9	12.52	22.02	24.568	20.26	8.226	8.217	7.977	15.333	13.787	14.909	11.127	12.43	13.292		0.762908	0.00199518		-0.689913	0.0894025		0.160478	0.131566		-0.0963504	0.554443		-0.60243	0.0746113		0.593562	0.0212668	thymidylate synthase-like protein
1348	CC77DRAFT_1017695	125.376	149.158	132.015	198.674	227.296	180.002	106.545	75.651	111.557	108.458	72.806	80.213	92.648	82.6	81.954		0.575822	0.01496		-0.468826	0.330243		-0.636745	0.13048		-0.660527	0.12355		-1.21257	3.97534e-05		-0.191702	0.580201	small nuclear ribonucleo protein E
1349	CC77DRAFT_1017696	30.841	40.588	35.66	49.766	44.709	46.065	28.159	18.199	26.546	30.16	23.406	26.974	28.745	28.798	33.158		0.392171	0.07415		-0.55474	0.186874		-0.411033	0.531697		-0.23962	0.939193		-0.803203	0.00909655		0.31512	0.159342	karyopherin
1350	CC77DRAFT_1017700	64.475	77.007	68.897	87.553	91.32	98.623	78.615	38.432	52.609	54.38	46.948	26.148	71.149	42.973	45.726		0.399476	0.0715872		-0.310378	0.600577		-0.722765	0.0830193		-0.39629	0.552576		-1.12224	0.000235898		-0.0859118	0.950034	orotate phosphoribosyltransferase
1351	CC77DRAFT_1017702	3.79	2.953	3.121	4.854	6.464	4.179	3.179	3.306	2.61	4.897	2.162	5.539	2.99	1.941	1.511		0.651744	0.00987088		-0.117099	0.706456		0.35295	0.047955		-0.614664	0.151625		-0.298794	0.408756		-0.497565	0.0735945	class I alpha-mannosidase
1352	CC77DRAFT_1017703	0.062	0.292	0.147	0.031	0.03	0.14	0.119	0.148	0.03	0.058	0	0.153	0.03	0.029	0.033		-1.31762	0.0340312		-0.754348	0.348237		-1.24757	0.0646663		-2.4451	0.0014502		0.0700475	1		-1.69076	0.018109	hypothetical protein
1353	CC77DRAFT_1017711	5.868	8.831	11.393	2.344	3.319	1.249	14.283	8.804	10.85	1.337	1.636	1.359	7.071	4.082	4.276		-1.91643	5.9e-11		0.379252	0.0349213		-2.5905	2.28439e-15		-0.757963	0.0556129		-0.67407	0.0844605		-1.13721	7.06e-05	hypothetical protein
1354	CC77DRAFT_1017714	55.631	48.741	43.673	72.868	60.778	50.051	52.878	46.709	33.686	56.072	33.178	57.61	51.854	46.239	44.427		0.311292	0.162392		-0.151651	0.827985		-0.0115943	0.4629		-0.0548714	0.485351		-0.322887	0.380707		0.0967799	0.620668	histone-fold-containing protein
1355	CC77DRAFT_1017717	442.547	61.824	97.632	251.256	297.22	270.146	67.485	103.101	78.704	122.376	93.95	135.051	82.928	84.236	74.422		0.443427	0.0962857		-1.27195	5.86979e-05		-0.776751	0.0167737		-1.31723	2.14892e-05		-1.22018	3.01347e-05		-0.0452882	0.832874	hydroxymethylglutaryl-CoA synthase
1356	CC77DRAFT_1017719	4.691	6.804	5.91	2.234	2.545	2.852	7.331	5.374	4.857	4.015	2.683	2.74	4.212	4.419	5.608		-1.18956	6.08e-05		0.0129553	0.406006		-0.882949	0.019272		-0.289654	0.929414		0.306609	0.133939		-0.302609	0.362568	N-acetylglucosamine-6-phosphate deacetylase
1357	CC77DRAFT_1017724	22.557	20.572	20.084	10.026	12.678	9.716	21.521	16.091	17.635	8.077	6.949	12.456	14.74	12.741	12.386		-0.963337	0.000722716		-0.194325	0.987174		-1.20173	0.000251603		-0.665026	0.109912		-0.238397	0.616846		-0.470701	0.109357	MFS general substrate transporter
1358	CC77DRAFT_1017728	82.209	116.273	112.901	119.619	96.357	108.659	95.625	129.992	89.373	113.267	103.143	70.94	83.398	84.545	96.208		0.0601284	0.589571		0.0166158	0.284291		-0.115881	0.57216		-0.237327	0.931559		-0.17601	0.875854		-0.253943	0.337422	cytochrome c oxidase-assembly factor cox-16, mitochondrial precursor
1359	CC77DRAFT_1017735	74.068	96.236	79.398	74.329	58.727	98.774	88.81	183.279	72.932	111.233	102.998	120.402	112.263	157.254	123.257		-0.10714	0.963517		0.466477	0.00363092		0.422372	0.0109429		0.653492	0.000531464		0.529512	0.017081		0.187015	0.549556	NAD(P)-binding protein
1360	CC77DRAFT_1017741	1.638	2.191	1.028	1.652	1.822	1.894	2.756	4.86	1.171	2.005	1.219	2.439	5.252	1.937	1.653		0.144319	0.414975		0.855305	6.14307e-05		0.221501	0.114367		0.864307	0.000137		0.0771819	0.58015		0.00900204	0.874942	hypothetical protein
1361	CC77DRAFT_1017747	553.199	238.085	385.278	942.523	1002.52	947.996	216.92	385.061	353.827	490.095	502.083	189.623	267.289	248.691	216.562		1.29801	7.57e-07		-0.299785	0.827675		0.00640978	0.374883		-0.683594	0.0739928		-1.2916	2.50607e-05		-0.383809	0.123828	ribosomal protein S8
1362	CC77DRAFT_1017761	0.966	0.607	0	1.754	1.029	0.875	1.304	0.646	0.093	0.82	0.634	0.095	0.093	0.546	0.305		1.21754	0.00155869		0.377171	0.276806		-0.0221815	0.690195		-0.73666	0.418006		-1.23972	0.00923092		-1.11383	0.0481018	hypothetical protein
1363	CC77DRAFT_1017762	21.978	31.436	25.045	29.27	28.499	28.702	19.513	14.69	20.319	28.949	20.122	29.82	23.769	19.546	21.226		0.140277	0.393339		-0.5251	0.255628		0.00792178	0.347712		-0.281723	0.929887		-0.132356	0.893064		0.243377	0.287387	hypothetical protein
1364	CC77DRAFT_1017767	39.498	54.022	45.731	39.968	32.513	37.984	51.851	40.704	51.524	45.134	39.015	57.438	53.142	48.782	46.042		-0.334098	0.349004		0.0491724	0.303439		0.0240011	0.307441		0.087578	0.191064		0.358099	0.0827999		0.0384056	0.768293	hypothetical protein
1365	CC77DRAFT_1017768	72.103	97.546	85.372	29.234	31.078	32.837	142.963	37.544	85.312	36.673	42.002	46.694	59.324	36.761	59.982		-1.453	3.61e-07		0.0598282	0.469347		-1.02444	0.00423828		-0.708451	0.0822129		0.428568	0.036134		-0.768279	0.0139032	hypothetical protein
1366	CC77DRAFT_1017800	2.424	1.914	0.836	0.602	1.225	0.517	3.965	0.973	0.944	2.817	4.687	0.797	1.147	1.059	1.296		-1.14231	0.000396592		0.185027	0.346202		0.682005	0.000588246		-0.563101	0.289904		1.82431	1.92575e-11		-0.748128	0.0455466	hypothetical protein
1367	CC77DRAFT_1017803	16.954	23.921	20.341	18.06	16.963	16.661	20.023	14.006	14.664	17.154	16.456	14.396	18.104	18.24	17.93		-0.244191	0.549356		-0.330194	0.652757		-0.350694	0.752702		-0.173648	0.742027		-0.106503	0.927532		0.156547	0.42876	hypothetical protein
1368	CC77DRAFT_1017806	40.404	41.96	44.398	63.905	62.685	58.841	35.266	39.666	32.685	36.082	35.655	17.737	30.724	31.267	32.559		0.54876	0.020781		-0.236216	0.994582		-0.502582	0.366216		-0.422973	0.510913		-1.05134	0.000791925		-0.186757	0.51989	hypothetical protein
1369	CC77DRAFT_1017808	9.314	12.381	10.914	12.753	11.276	12.911	8.501	5.011	9.15	12.07	6.138	9.524	8.044	6.438	7.019		0.179914	0.323419		-0.524995	0.228506		-0.233719	0.96691		-0.600866	0.193842		-0.413632	0.211143		-0.0758714	0.935457	hypothetical protein
1370	CC77DRAFT_1017817	8.024	12.47	6.347	9.598	10.267	9.607	7.583	4.766	6.142	13.324	7.766	16.943	7.626	9.604	8.23		0.134907	0.385246		-0.537615	0.234891		0.502813	0.00563625		-0.076206	0.440504		0.367907	0.0957728		0.461409	0.0494749	phospholipase D/nuclease
1371	CC77DRAFT_1017820	62.415	79.422	67.273	82.32	67.188	79.829	55.338	33.857	59.357	74.083	54.722	67.47	59.04	57.213	55.126		0.133207	0.411392		-0.493294	0.275261		-0.0913856	0.571436		-0.287072	0.912216		-0.224593	0.642304		0.206222	0.321165	phytanoyl-CoA dioxygenase family protein
1372	CC77DRAFT_1017824	95.393	112.502	99.273	66.598	54.54	85.05	92.395	76.894	119.228	114.281	126.653	117.697	63.608	67.688	79.482		-0.575068	0.0665746		-0.0903716	0.609218		0.223472	0.0671435		-0.543304	0.281916		0.79854	0.000550353		-0.452932	0.116762	hypothetical protein
1373	CC77DRAFT_1017837	12.764	21.323	17.839	12.591	16.561	14.624	25.46	12.837	16.206	18.378	15.97	14.527	14.398	12.904	15.169		-0.246317	0.547834		0.0698785	0.338166		-0.0873604	0.499278		-0.289979	0.92693		0.158957	0.279762		-0.359858	0.295817	tRNA-specific adenosine deaminase
1374	CC77DRAFT_1017840	8.255	10.792	10.534	14.994	14.449	13.615	8.706	9.815	7.747	16.627	11.638	11.644	8.818	7.003	6.016		0.54161	0.0213139		-0.171364	0.780075		0.432043	0.0121573		-0.437896	0.481303		-0.109567	0.992576		-0.266532	0.336049	hypothetical protein
1375	CC77DRAFT_1017844	1.647	2.367	1.478	0.712	1.869	0.266	2.315	1.843	1.174	1.198	0.617	1.484	0.858	0.709	1.24		-0.947889	0.00504872		-0.0426548	0.557019		-0.735303	0.106736		-0.968303	0.0236578		0.212586	0.330864		-0.925648	0.00496434	hypothetical protein
1376	CC77DRAFT_1017848	74.424	79.158	84.177	116.328	106.789	113.349	65.213	83.377	89.562	133.3	144.095	73.528	85.052	81.913	83.592		0.500961	0.0314221		0.00238271	0.337725		0.561655	0.0018254		0.0756389	0.222887		0.0606938	0.411784		0.0732562	0.775207	hypothetical protein
1377	CC77DRAFT_1017851	8.39	14.367	7.66	1.239	1.652	5.87	9.475	3.454	12.704	6.95	4.624	12.306	6.484	8.034	16.323		-1.79571	8.8e-09		-0.246876	0.881931		-0.349075	0.712415		0.0199717	0.264951		1.44664	2.702e-07		0.266847	0.205483	hypothetical protein
1378	CC77DRAFT_1017853	106.618	368.235	359.834	40.553	25.234	66.839	285.607	168.226	297.092	436.735	528.052	158.076	271.595	342.968	605.529		-2.65387	1.49e-19		-0.152566	0.791368		0.427875	0.00453438		0.547683	0.00165599		3.08175	2.45969e-29		0.700249	0.00378624	NMT1-domain-containing protein
1379	CC77DRAFT_1017857	88.39	117.625	94.159	125.44	146.168	118.193	78.838	47.771	71.093	64.079	49.128	61.369	57.884	58.55	71.088		0.376939	0.0863194		-0.602472	0.130578		-0.781944	0.0434228		-0.678739	0.116658		-1.15888	9.23096e-05		-0.0762676	0.962395	hypothetical protein
1380	CC77DRAFT_1017859	47.895	64.271	50.515	61.283	78.222	66.212	39.205	35.444	39.983	44.232	25.807	39.596	30.03	25.58	28.842		0.338615	0.115618		-0.505036	0.310709		-0.569337	0.203543		-0.945842	0.00998672		-0.907953	0.00230245		-0.440806	0.121008	splicing factor 3B subunit 5/RDS3 complex subunit 10
1381	CC77DRAFT_1017860	4.732	6.868	6.937	8.024	7.429	7.468	7.542	8.51	6.227	9.557	10.334	5.657	8.787	6.381	6.895		0.306262	0.148941		0.265277	0.0544584		0.462803	0.00560603		0.251221	0.0615523		0.15654	0.242851		-0.0140555	0.976499	hypothetical protein
1382	CC77DRAFT_1017864	0.131	0.138	0.5	0.265	0	0.149	0.38	0	0	0	0.431	0	0.126	0.124	0.554		-0.893353	0.271327		-1.01698	0.364645		-0.835296	0.511288		0.0642119	0.852914		0.0580571	1		1.0812	0.120745	hypothetical protein
1383	CC77DRAFT_1017866	21.243	23.652	19.083	21.706	19.807	17.819	23.703	18.779	18.455	24.516	18.792	34.227	25.847	26.616	22.066		-0.108765	0.895244		-0.0702574	0.589789		0.277272	0.0571802		0.220226	0.0732929		0.386037	0.0702121		0.290483	0.205187	hypothetical protein
1384	CC77DRAFT_1017873	1529.69	718.811	1104.01	2742.39	3071.68	2787.43	542.174	984.024	919.128	1347.77	1184.22	540.064	743.594	663.695	624.448		1.35934	2.27e-07		-0.455219	0.430298		-0.126044	0.724448		-0.722532	0.0540372		-1.48539	6.68484e-07		-0.267313	0.267188	40S ribosomal protein S12
1385	CC77DRAFT_1017876	20.777	44.247	36.661	29.66	29.208	24.023	25.389	12.92	28.725	22.899	21.187	30.543	20.421	16.72	18.707		-0.29482	0.445025		-0.601142	0.141734		-0.446299	0.498194		-0.864529	0.0254561		-0.151479	0.889024		-0.263387	0.448088	Inosine/uridine-preferring nucleoside hydrolase
1386	CC77DRAFT_1017879	8.181	27.275	14.828	8.702	8.428	7.915	15.316	16.911	9.174	10.208	8.01	10.411	14.353	15.801	15.601		-1.00558	0.00109494		-0.280434	0.983305		-0.812622	0.0537058		-0.13617	0.532424		0.192955	0.265545		0.144264	0.535716	hypothetical protein
1387	CC77DRAFT_1017894	807.969	428.159	678.654	1360.75	1610.35	1597.76	328.118	540.789	522.864	557.422	454.553	248.695	390.081	301.358	278.092		1.25465	1.43e-06		-0.460258	0.411359		-0.602989	0.143228		-0.981821	0.00370458		-1.85764	2.38332e-10		-0.521563	0.0394032	40S ribosomal protein-like protein S3
1388	CC77DRAFT_1017906	5.131	6.615	5.768	2.91	5.252	2.149	11.786	4.681	7.008	3.726	1.736	4.085	4.443	3.448	3.797		-0.764324	0.00916526		0.422617	0.0313215		-0.875389	0.0145031		-0.583481	0.218778		-0.111065	0.950752		-1.0061	0.000765531	hypothetical protein
1389	CC77DRAFT_1017907	11.115	17.328	14.964	9.844	17.987	6.599	28.372	12.303	15.225	14.321	4.594	11.09	10.672	9.068	10.002		-0.334262	0.335951		0.364921	0.0543564		-0.532725	0.253687		-0.545426	0.312221		-0.198463	0.691391		-0.910347	0.00352779	hypothetical protein
1390	CC77DRAFT_1017913	959.487	499.118	750.163	1587.61	1748.27	1698.74	401.387	597.782	629.847	705.513	608.879	326.78	490.833	397.021	363.288		1.18864	4.67e-06		-0.439241	0.439976		-0.428515	0.42858		-0.819996	0.0218763		-1.61716	4.52598e-08		-0.380755	0.13448	ribosomal protein L13
1391	CC77DRAFT_1017919	31.186	63.109	53.593	42.348	41.757	59.929	43.689	17.216	47.273	108.306	77.121	40.94	690.877	844.001	938.371		-0.0380956	0.802309		-0.451098	0.330615		0.614159	0.000878493		4.06383	1.26362e-46		0.652254	0.00377362		4.51493	6.61e-51	GroES-like protein
1392	CC77DRAFT_1017922	75.268	91.674	97.008	57.759	41.7	46.515	109.516	62.725	65.925	38.23	38.159	25.568	57.145	56.512	65.639		-0.854553	0.0033787		-0.148297	0.910087		-1.3723	3.37229e-05		-0.557921	0.248931		-0.517751	0.15509		-0.409624	0.207742	TPR-like protein
1393	CC77DRAFT_1017927	69.304	66.98	43.711	40.902	32.851	48.073	64.103	62.776	63.017	75.706	45.465	97.217	64.197	83.162	60.622		-0.563135	0.071429		0.0772527	0.242625		0.278937	0.0635639		0.208495	0.0769169		0.842072	0.000653344		0.131242	0.535363	hypothetical protein
1394	CC77DRAFT_1017937	19.07	23.313	15.815	20.423	33.064	17.569	10.067	14.131	8.265	8.452	9.057	4.687	7.689	3.891	4.617		0.287987	0.182074		-0.842173	0.0329237		-1.39067	4.09516e-05		-1.84524	4.38554e-09		-1.67866	3.27727e-08		-1.00307	0.000149673	RNA-binding domain-containing protein
1395	CC77DRAFT_1017939	42.343	39.724	39.11	55.101	49.555	48.309	34.341	27.617	35.995	40.249	38.926	36.051	41.32	37.895	48.481		0.336086	0.131374		-0.306954	0.715319		-0.0726496	0.519883		0.0755974	0.229685		-0.408735	0.295197		0.382552	0.113873	FKBP-like protein
1396	CC77DRAFT_1017945	0.521	0.358	0.449	0.559	1.309	0.811	0.487	0.918	0.281	0.476	0.249	0.626	0.751	0.568	0.79		1.01244	0.000502659		0.344349	0.047239		0.0247725	0.511525		0.667304	0.00321969		-0.987667	0.00297016		0.322955	0.335348	hypothetical protein
1397	CC77DRAFT_1017946	45.108	38.001	49.579	75.456	98.582	87.177	28.971	31.216	31.42	41.254	40.88	23.962	42.824	40.147	38.644		0.9772	0.000115817		-0.534508	0.24381		-0.322668	0.77442		-0.125717	0.680485		-1.29987	1.84377e-05		0.408791	0.110185	formyltetrahydrofolate deformylase hydrolase
1398	CC77DRAFT_1017948	117.786	131.033	108.903	184.241	156.231	161.697	87.216	92.442	109.663	140.849	114.086	114.598	83.363	94.776	96.292		0.489334	0.032907		-0.306168	0.810114		0.0468644	0.270528		-0.382395	0.640101		-0.44247	0.219033		-0.0762276	0.836554	hypothetical protein
1399	CC77DRAFT_1017951	17.378	16.958	15.123	13.743	20.421	14.626	11.026	11.364	10.951	9.795	6.582	9.563	10.156	6.063	6.629		-0.0196476	0.879762		-0.568936	0.206796		-0.931055	0.00809044		-1.11417	0.00103257		-0.911407	0.00271816		-0.545229	0.0444921	tRNA pseudouridine synthase B
1400	CC77DRAFT_1017952	12.489	12.562	12.808	11.53	11.698	8.717	15.986	13.195	9.253	10.533	4.53	6.373	9.564	6.008	4.987		-0.245046	0.491184		0.0217468	0.397393		-0.820601	0.0216126		-0.880866	0.0157817		-0.575554	0.0694788		-0.902613	0.00123165	DnaJ-domain-containing protein
1401	CC77DRAFT_1017953	15.25	22.404	18.062	20.346	20.539	18.217	16.725	9.981	14.359	19.451	11.059	22.578	15.467	11.811	12.124		0.0851153	0.526384		-0.440182	0.371801		-0.0697059	0.553089		-0.499823	0.359582		-0.154821	0.782457		-0.0596404	0.991259	hypothetical protein
1402	CC77DRAFT_1017955	28.285	39.485	32.529	46.191	40.459	39.647	27.828	17.872	26.242	37.124	25.071	37.325	30.801	30.481	35.793		0.332513	0.116922		-0.479401	0.306617		-0.0112488	0.392851		-0.0471355	0.41561		-0.343762	0.349947		0.432266	0.0650865	small GTPase
1403	CC77DRAFT_1017963	7.973	9.733	8.005	2.332	3.514	2.934	20.727	4.571	10.563	5.528	9.895	10.139	8.459	11.532	17.02		-1.55009	1.51e-07		0.48003	0.02803		-0.008385	0.319242		0.525568	0.00341148		1.54171	1.87962e-09		0.0455384	0.467794	hypothetical protein
1404	CC77DRAFT_1017984	34.854	75.485	33.141	7.955	3.429	13.426	45.168	75.756	40.173	28.453	51.576	44.515	68.751	78.478	70.296		-2.53186	1.41e-17		0.16708	0.0662529		-0.204194	0.6341		0.600332	0.000765411		2.32766	1.83496e-18		0.433252	0.115223	MFS general substrate transporter
1405	CC77DRAFT_1017990	92.712	128.236	94.106	72.876	61.579	59.01	112.715	60.508	87.847	60.836	45.651	77.483	76.687	69.122	78.557		-0.703527	0.01986		-0.271162	0.765206		-0.776129	0.0436032		-0.489745	0.389564		-0.0726021	0.931464		-0.218583	0.579255	hypothetical protein
1406	CC77DRAFT_1017991	34.575	59.851	45.685	31.812	26.999	27.852	69.229	29.505	41.197	35.2	26.244	34.788	39.029	37.459	36.322		-0.693082	0.0243576		-0.00185462	0.517003		-0.541982	0.280396		-0.312675	0.872925		0.151101	0.338743		-0.310821	0.419309	Aminomethyltransferase folate-binding domain-containing protein
1407	CC77DRAFT_1017992	21.278	15.705	10.952	12.392	11.925	5.94	16.187	10.663	16.804	5.681	4.185	5.884	11.487	7.389	8.746		-0.66381	0.0212771		-0.134966	0.836154		-1.60573	3.4435e-07		-0.795262	0.0340056		-0.941917	0.00233361		-0.660296	0.0208662	hypothetical protein
1408	CC77DRAFT_1017993	5.855	9.228	6.44	3.8	5.579	4.13	5.301	2.247	4.585	2.807	2.965	4.353	5.115	5.291	5.667		-0.671958	0.0301892		-0.826943	0.0181201		-1.08796	0.00250177		-0.42124	0.580696		-0.415999	0.28378		0.405703	0.0700601	HET-domain-containing protein
1409	CC77DRAFT_1017998	32.918	52.936	43.8	22.871	26.083	20.668	40.762	14.322	35.578	29.631	14.605	31.113	29.496	21.481	25.833		-0.897052	0.00221965		-0.516097	0.19316		-0.783006	0.0352715		-0.755301	0.0605971		0.114045	0.468038		-0.239204	0.565836	hypothetical protein
1410	CC77DRAFT_1018004	20.26	43.678	31.72	14.779	12.011	14.063	29.923	13.64	21.572	15.461	12.026	11.971	22.011	19.051	21.835		-1.22744	2.94e-05		-0.554453	0.173104		-1.27757	0.000179919		-0.604894	0.214744		-0.0501242	0.816617		-0.0504418	0.900426	PLC-like phosphodiesterase
1411	CC77DRAFT_1018006	0.087	0.953	0.66	0.35	0.084	0	1.128	0.041	0.291	0.204	0.426	0.256	0.499	0.939	0.502		-1.96977	2.33e-05		-0.219566	0.772088		-0.940156	0.141511		0.190522	0.151505		1.02961	0.0201111		0.410088	0.0881109	hypothetical protein
1412	CC77DRAFT_1018012	18.259	19.378	19.284	20.354	28.903	20.77	16.501	16.568	17.385	23.723	12.267	14.214	19.374	14.852	15.357		0.29895	0.175701		-0.173992	0.829532		-0.181159	0.899517		-0.199115	0.875961		-0.480109	0.154385		-0.0251231	0.970724	hypothetical protein
1413	CC77DRAFT_1018013	6.737	20.305	10.509	2.067	1.816	2.91	14.27	4.346	9.235	4.848	2.43	13.077	10.203	13.481	9.555		-2.46673	4.26e-16		-0.431122	0.357518		-0.883468	0.018905		-0.175974	0.625807		1.58326	1.15603e-08		0.255148	0.160925	alpha/beta-hydrolase
1414	CC77DRAFT_1018015	62.334	100.929	74.796	46.326	39.588	54.93	90.319	63.404	67.927	68.591	54.539	68.114	84.58	94.895	96.801		-0.757221	0.0134439		-0.103036	0.665076		-0.315905	0.826478		0.214791	0.0651662		0.441316	0.0414024		0.317827	0.154538	porphobilinogen deaminase
1415	CC77DRAFT_1018017	696.198	619.814	603.821	860.023	722.988	926.006	520.006	598.704	644.865	754.49	682.306	714.115	595.794	586.721	522.651		0.386141	0.084476		-0.122478	0.661316		0.163967	0.130962		-0.171069	0.78597		-0.222174	0.685031		-0.0485907	0.885888	hypothetical protein
1416	CC77DRAFT_1018020	6.813	1.719	0.767	0.729	1.266	0.567	3.729	0.345	0.32	1.312	1.155	1.892	1.015	0.812	3.137		-1.85981	3.43e-10		-1.08154	8.552e-05		-1.09308	0.00116508		-0.905572	0.0119871		0.766727	0.0030317		0.175968	0.164402	S-adenosyl-L-methionine-dependent methyltransferase
1417	CC77DRAFT_1018024	19.427	16.219	17.707	31.464	29.304	28.325	14.61	19.009	14.353	35.085	27.673	22.387	16.082	12.503	14.216		0.739743	0.00276396		-0.153377	0.73522		0.674352	0.000711456		-0.317925	0.747497		-0.0653903	0.822071		-0.164548	0.525497	hypothetical protein
1418	CC77DRAFT_1018028	5.063	7.262	4.207	25.829	13.524	24.945	5.503	32.41	3.502	20.742	12.778	14.21	7.649	6.09	5.752		1.95951	6.92e-14		1.32489	2.47589e-10		1.52964	7.86202e-11		0.237547	0.0616691		-0.429878	0.195656		-1.08735	6.61e-06	hypothetical protein
1419	CC77DRAFT_1018030	302.918	341.565	305.289	273.2	245.566	363.752	266.619	119.247	226.117	184.267	143.968	223.232	234.403	263.107	283.028		-0.105956	0.936887		-0.63409	0.0801235		-0.784307	0.0367588		-0.283112	0.922749		-0.678351	0.0259728		0.350977	0.0974413	transketolase
1420	CC77DRAFT_1018033	28.013	55.411	28.67	18.491	22.849	21.757	47.832	19.721	29.44	24.432	10.263	30.861	50.112	50.658	38.804		-0.829066	0.00710875		-0.208757	0.935366		-0.773909	0.0444297		0.316321	0.0239921		0.0551564	0.671147		0.525078	0.0193859	DUF1264-domain-containing protein
1421	CC77DRAFT_1018034	17.522	31.368	16.414	17.675	22.345	16.139	28.213	12.831	16.531	15.156	6.396	16.948	25.552	24.272	19.774		-0.217654	0.650337		-0.181729	0.980667		-0.762313	0.0478974		0.0918745	0.162886		-0.544659	0.0756689		0.273603	0.170302	hypothetical protein
1422	CC77DRAFT_1018036	91.453	48.505	30.83	160.481	150.006	58.215	71.633	43.979	40.456	39.236	16.826	32.206	61.754	21.197	46.755		1.11025	2.09e-05		-0.130032	0.918117		-0.952244	0.00333269		-0.396961	0.4544		-2.06249	6.03747e-13		-0.26693	0.401831	hypothetical protein
1423	CC77DRAFT_1018038	0.307	0.214	0	0	0	0.116	0.296	0.293	0	0	0	0	11.19	2.216	2.694		-2.16716	0.0482187		0.176984	0.845438		NA	0.00517031		4.94963	1.40609e-32		NA	0.504132		4.77265	1.55e-29	hypothetical protein
1424	CC77DRAFT_1018044	0.127	0	0	0	0.062	0	0	0	0	0	0.07	0	0	0	0.067		-1.03449	0.695061		NA	0.131224		-0.859402	0.695061		-0.922595	0.695061		0.175087	1		NA	0.504132	hypothetical protein
1425	CC77DRAFT_1018047	26.16	43.76	32.932	38.074	40.301	35.799	23.197	16.58	26.102	40.027	28.264	23.706	18.491	18.534	19.108		0.150664	0.367087		-0.642679	0.120452		-0.160911	0.705092		-0.873649	0.0244155		-0.311575	0.472908		-0.230969	0.492537	Apc13p-domain-containing protein
1426	CC77DRAFT_1018051	3.116	4.679	3.657	2.598	2.555	3.034	4.288	1.469	2.473	1.979	1.93	2.6	3.211	3.131	2.781		-0.484193	0.15129		-0.476635	0.237459		-0.815092	0.0431198		-0.328019	0.820944		-0.330899	0.425663		0.148616	0.345087	hypothetical protein
1427	CC77DRAFT_1018055	0.382	0.4	0.545	0.193	1.295	0.108	1.013	0.274	0.092	0.721	1.357	0.941	0.367	0.54	0.604		0.266292	0.598973		0.0554541	0.741327		1.1859	0.000638412		0.187335	0.404715		0.91961	0.00916714		0.131881	0.598973	hypothetical protein
1428	CC77DRAFT_1018059	76.317	56.466	56.669	56.127	26.572	67.636	81.777	136.742	71.53	138.809	206.021	85.049	183.458	234.744	224.16		-0.333651	0.33346		0.614464	0.000973126		1.1821	6.28638e-08		1.76155	2.51033e-13		1.51575	6.20334e-10		1.14709	2.2e-05	kinase-like protein
1429	CC77DRAFT_1018061	6.375	5.412	3.144	1.173	2.299	1.897	7.361	7.202	3.574	3.512	1.984	4.266	5.406	5.042	5.494		-1.47559	1.3e-06		0.280625	0.0698102		-0.613062	0.151397		0.0945218	0.217722		0.862523	0.00115749		-0.186103	0.576741	hypothetical protein
1430	CC77DRAFT_1018062	8.31	13.636	9.201	3.163	3.898	3.965	14.166	8.389	5.419	4.733	4.686	4.07	14.402	9.849	12.506		-1.49818	6.14e-07		-0.155007	0.894825		-1.20731	0.000826932		0.238926	0.0649219		0.290874	0.136015		0.393932	0.0867383	DUF1749-domain-containing protein
1431	CC77DRAFT_1018068	3.688	3.358	4.545	0.793	1.757	1.13	4.695	3.668	5.485	1.825	1.62	1.341	4.092	3.731	4.43		-1.65523	2.77e-08		0.256673	0.0941661		-1.27611	0.000236887		0.08013	0.249229		0.379115	0.0797186		-0.176543	0.620428	hypothetical protein
1432	CC77DRAFT_1018069	5.091	8.704	6.63	4.57	5.332	4.523	9.046	2.793	6.618	4.527	4.022	3.05	4.514	5.187	6.06		-0.501765	0.127198		-0.146168	0.957212		-0.816336	0.0465489		-0.373977	0.717514		-0.314571	0.515392		-0.227809	0.6735	hypothetical protein
1433	CC77DRAFT_1018073	315.069	66.304	290.977	20.196	8.539	21.456	207.905	165.074	503.606	39.794	57.114	48.895	165.333	167.836	156.771		-3.74371	2.39e-36		0.382682	0.0368019		-2.20519	2.88564e-13		-0.456607	0.318603		1.53852	1.20873e-09		-0.839289	0.00227424	hypothetical protein
1434	CC77DRAFT_1018076	2519.28	254.818	2245.12	3.41	6.316	11.211	901.718	878.845	4223.32	40.778	35.382	210.682	1396.75	1243.94	937.584		-7.90526	2.13e-104		0.258434	0.0996466		-4.12913	2.72469e-41		-0.488196	0.237637		3.77613	1.19506e-34		-0.74663	0.00527275	hypothetical protein
1435	CC77DRAFT_1018080	8.459	6.976	6.232	5.119	7.083	3.151	8.317	5.318	7.177	3.243	6.623	6.294	4.296	5.193	4.89		-0.496979	0.10416		-0.0580838	0.646006		-0.423072	0.577134		-0.591536	0.218282		0.0739066	0.377106		-0.533452	0.091426	hypothetical protein
1436	CC77DRAFT_1018083	40.338	63.709	52.633	48.49	54.716	42.72	48.692	29.582	40.33	35.752	27.303	56.09	48.801	40.313	44.946		-0.102584	0.93707		-0.401668	0.456408		-0.395103	0.554826		-0.224942	0.891714		-0.292519	0.452704		0.176726	0.372742	ras GEF
1437	CC77DRAFT_1018088	83.371	48.9	62.401	140.385	165.622	143.087	40	96.059	46.388	62.077	72.467	27.058	46.735	43.265	37.363		1.20597	3.4e-06		-0.093568	0.475314		-0.2686	0.947942		-0.612099	0.142164		-1.47457	1.38501e-06		-0.518531	0.0322976	L30e-like protein
1438	CC77DRAFT_1018094	245.488	249.892	272.326	220.219	176.52	221.876	215.66	265.65	265.274	281.162	277.423	278.623	199.413	202.862	187.35		-0.311512	0.364878		-0.0402493	0.435558		0.125032	0.162986		-0.380756	0.611766		0.436544	0.0351919		-0.340507	0.206808	integral membrane protein
1439	CC77DRAFT_1018096	54.334	43.645	43.684	55.804	50.491	52.779	45.762	45.546	38.376	43.128	37.704	32.839	40.212	41.431	38.217		0.167235	0.389071		-0.127463	0.730486		-0.317599	0.751165		-0.241113	0.997983		-0.484834	0.175833		-0.11365	0.742259	hypothetical protein
1440	CC77DRAFT_1018098	58.792	73.277	62.791	69.044	61.431	58.145	61.591	63.586	61.727	67.555	53.568	71.44	64.448	69.563	71.363		-0.0469553	0.907985		-0.0601405	0.491984		-0.0171074	0.39722		0.0758156	0.203822		0.0298479	0.603116		0.135956	0.545867	hypothetical protein
1441	CC77DRAFT_1018103	17.716	26.066	22.746	14.343	18.657	12.446	24.611	17.472	18.685	15.57	11.835	15.873	19.979	15.868	19.1		-0.549808	0.0748515		-0.13065	0.762128		-0.620328	0.160801		-0.275921	0.943026		-0.0705195	0.86737		-0.145271	0.717011	hypothetical protein
1442	CC77DRAFT_1018106	5.024	7.76	12.171	17.507	9.985	19.319	18.535	23.409	17.226	46.102	21.937	28.848	7.549	6.271	4.093		0.907519	0.000249878		1.24554	4.15157e-08		1.95697	5.92332e-15		-0.478322	0.381796		1.04946	3.30682e-05		-1.72386	3.43e-10	NAD(P)-binding protein
1443	CC77DRAFT_1018108	22.021	10.764	8.737	18.975	16.572	10.504	19.198	20.702	12.049	18.442	16.672	19.24	16.212	11.282	11.878		0.149357	0.496686		0.32322	0.047617		0.38851	0.0262944		-0.0767059	0.617168		0.239154	0.169077		-0.399926	0.144499	hypothetical protein
1444	CC77DRAFT_1018111	36.769	41.994	38.889	35.44	41.25	31.906	39.619	33.778	32.533	27.917	20.188	39.183	38.737	35.911	34.579		-0.115555	0.855622		-0.151415	0.799159		-0.430671	0.431063		-0.107196	0.587218		-0.315116	0.405337		0.0442183	0.760879	hypothetical protein
1445	CC77DRAFT_1018132	209.375	181.575	186.059	218.416	195.306	216.915	159.158	149.181	143.049	155.345	134.3	177.408	128.314	152.848	157.606		0.128216	0.465162		-0.354226	0.602598		-0.305008	0.762437		-0.395136	0.576459		-0.433224	0.21779		-0.0409098	0.983267	SecY protein
1446	CC77DRAFT_1018135	3.249	9.192	3.04	2.895	5.087	2.268	12.222	2.949	3.951	2.758	2.072	6.406	4.003	6.684	4.395		-0.594875	0.0903665		0.304735	0.101239		-0.46237	0.525379		-0.0376709	0.305388		0.132505	0.439277		-0.342406	0.53064	hypothetical protein
1447	CC77DRAFT_1018143	3.76	4.17	1.32	0.626	0.601	3.183	2.923	1.151	4.206	3.513	3.393	5.506	4.311	8.29	5.118		-1.06867	0.00123857		-0.159823	0.889216		0.42421	0.0149399		0.937772	1.11471e-05		1.49289	8.28455e-08		1.09759	2.17e-05	hypothetical protein
1448	CC77DRAFT_1018146	1.512	1.666	2.122	1.721	1.69	1.251	1.571	0.519	1.154	1.5	0.657	1.625	0.689	0.457	0.429		-0.185043	0.65271		-0.708219	0.0478116		-0.486843	0.306112		-1.75064	3.13451e-07		-0.3018	0.426109		-1.04242	0.00145432	MFS general substrate transporter
1449	CC77DRAFT_1018147	1.392	1.974	0.857	0.578	0.397	0.464	0.948	1.096	1.651	1.7	1.343	5.571	0.236	0.772	0.691		-1.5532	0.000187071		-0.192694	0.86111		1.02842	7.81479e-05		-1.31358	0.00770038		2.58162	5.29632e-13		-1.12089	0.00437047	hypothetical protein
1450	CC77DRAFT_1018151	93.737	100.445	96.679	121.496	103.488	118.257	82.25	77.433	78.736	92.84	77.36	91.172	81.755	84.302	89.239		0.238892	0.236423		-0.286831	0.818582		-0.154225	0.753888		-0.188159	0.810283		-0.393117	0.283883		0.0986717	0.625888	protein phosphatase PP2A regulatory subunit A
1451	CC77DRAFT_1018153	65.241	49.272	49.331	25.231	24.197	25.899	67.831	46.775	42.665	39.105	32.303	39.344	45.102	45.002	42.455		-1.12108	7.18e-05		-0.0590702	0.648111		-0.56499	0.192231		-0.305688	0.795476		0.556094	0.0122618		-0.246618	0.480349	hypothetical protein
1452	CC77DRAFT_1018156	0.399	0.874	0.035	0.549	1.37	0.205	1.259	0.208	0.278	0.479	0.555	0.25	0.244	0.239	0.038		0.699421	0.0207629		0.415864	0.110828		-0.0267173	0.424429		-1.32801	0.0169846		-0.726139	0.121904		-1.74387	7.92e-05	hypothetical protein
1453	CC77DRAFT_1018161	6.43	4.994	4.391	7.668	7.803	6.552	10.726	8.564	5.882	4.817	3.06	5.816	7.517	10.37	8.333		0.477717	0.0505501		0.670526	0.00156044		-0.207855	0.994572		0.729374	0.000351015		-0.685572	0.0299873		0.0588478	0.666143	hypothetical protein
1454	CC77DRAFT_1018165	15.375	13.295	15.907	13.227	16.355	14.322	16.483	16.101	13.053	8.923	7.598	7.636	15.434	11.709	12.101		-0.0219471	0.89943		0.0339044	0.344678		-0.883858	0.0137534		-0.183827	0.860875		-0.861911	0.00560767		-0.217732	0.45354	hypothetical protein
1455	CC77DRAFT_1018166	1.756	0.789	1.552	0.316	0.547	0	3.085	2.517	1.204	0.769	1.92	0.556	1.325	1.536	0.859		-2.24714	9.34e-09		0.732239	0.00411066		-0.336349	0.852489		-0.139265	0.832026		1.91079	1.22752e-07		-0.871505	0.00888117	hypothetical protein
1456	CC77DRAFT_1018170	21.241	17.49	13.456	16.805	16.911	14.861	21.23	14.802	17.086	31.462	17.241	34.089	27.536	24.936	22.455		-0.103417	0.87797		0.0255104	0.414081		0.665801	0.00120622		0.521795	0.00436331		0.769218	0.00149547		0.496285	0.0400649	TAFII28-domain-containing protein
1457	CC77DRAFT_1018171	726.743	403.509	545.291	1105.79	1172.58	1248.27	325.185	428.017	446.352	525.882	457.362	232.984	364.704	358.199	321.344		1.07367	2.89e-05		-0.482131	0.337407		-0.462215	0.368379		-0.682166	0.0821156		-1.53588	2.20961e-07		-0.200035	0.449483	60S ribosomal protein L4-A
1458	CC77DRAFT_1018178	0.462	0.29	0.22	0.466	1.521	0.209	0.757	0.397	0.177	0.566	0.353	0.546	0.798	0.609	0.341		1.17585	0.00171577		0.453482	0.141351		0.591872	0.0474115		0.846677	0.00532078		-0.583977	0.214724		0.393195	0.193242	hypothetical protein
1459	CC77DRAFT_1018180	1.827	0.383	0	1.29	0.885	1.034	0.705	0.873	0.175	2.757	0.999	0	0	0.172	0		0.538077	0.286257		-0.33422	0.799942		0.765151	0.0483995		-3.68357	8.46542e-05		0.227073	0.469259		-3.34935	0.000362814	hypothetical protein
1460	CC77DRAFT_1018183	21.273	29.608	24.194	11.27	10.881	11.528	18.294	6.633	20.344	29.844	42.203	11.892	104.884	94.745	117.801		-1.15648	6.67e-05		-0.729745	0.0386959		0.161009	0.0737907		2.08003	3.42351e-17		1.31749	2.61802e-08		2.80978	2.22e-24	pyruvate decarboxylase
1461	CC77DRAFT_1018184	9.713	18.117	11.407	11.048	7.806	9.437	9.502	4.936	8.398	11.177	9.189	6.655	22.619	27.195	31.66		-0.471872	0.18159		-0.780905	0.0372155		-0.538134	0.350894		1.05413	9.40878e-07		-0.0662621	0.836567		1.83503	7.53e-12	hypothetical protein
1462	CC77DRAFT_1018187	23.154	26.328	18.362	10.294	6.894	9.807	19.604	13.683	18.194	14.804	9.751	18.513	14.162	19.634	13.831		-1.32953	7e-06		-0.398181	0.487372		-0.655605	0.114239		-0.510442	0.371883		0.673924	0.00651981		-0.11226	0.85384	hypothetical protein
1463	CC77DRAFT_1018189	30.112	10.86	15.006	16.834	18.667	17.114	10.026	16.371	11.346	26.501	26.397	32.582	13.458	12.675	11.176		-0.0893858	0.811129		-0.568651	0.207446		0.610727	0.00269417		-0.585336	0.156011		0.700113	0.00214049		-0.0166854	0.898667	hypothetical protein
1464	CC77DRAFT_1018195	11.661	16.187	13.509	12.063	12.45	11.21	12.427	6.952	11.022	7.005	6.554	4.469	8.075	7.643	8.708		-0.211278	0.626609		-0.444013	0.355405		-1.19789	0.000609724		-0.759714	0.0633587		-0.986614	0.00180531		-0.315701	0.355401	hypothetical protein
1465	CC77DRAFT_1018215	14.439	11.908	6.885	8.574	12.233	6.212	9.944	2.794	9.463	16.635	15.26	59.102	11.692	5.652	8.738		-0.298599	0.36107		-0.581948	0.105477		1.45325	1.30859e-09		-0.349519	0.64968		1.75184	2.38596e-11		0.23243	0.243589	5-nitroimidazole antibiotic resistance protein
1466	CC77DRAFT_1018233	99.466	96.403	95.657	108.697	107.426	119.693	85.49	84.678	86.835	86.893	87.111	83.826	59.296	69.545	64.17		0.204046	0.301653		-0.181839	0.865056		-0.177204	0.796267		-0.594941	0.195161		-0.381251	0.337504		-0.413102	0.147994	DUF543-domain-containing protein
1467	CC77DRAFT_1018235	5.042	6.957	3.946	5.51	4.884	5.011	6.188	3.078	4.572	9.117	7.259	8.146	5.164	6.044	6.201		-0.0497054	0.876269		-0.204469	0.963968		0.620973	0.00118126		0.126729	0.139355		0.670678	0.00393658		0.331198	0.126032	N-terminal nucleophile aminohydrolase
1468	CC77DRAFT_1018240	0	0	0	0	0	0.112	0	0	0	0.047	0	0	0	0	0		NA	0.131224		NA	1		NA	0.504132		NA	1		-1.25277	0.695061		NA	1	hypothetical protein
1469	CC77DRAFT_1018245	21.453	36.981	18.032	13.688	12.173	16.368	37.222	20.773	24.37	23.856	15.996	49.004	42.362	53.957	38.159		-0.856584	0.00534709		0.107213	0.23541		0.216651	0.0829846		0.81448	3.78221e-05		1.07324	2.47145e-05		0.707267	0.00301556	RCC1/BLIP-II protein
1470	CC77DRAFT_1018247	16.296	20.875	18.594	14.028	18.015	16.809	18.929	17.73	14.293	12.515	10.868	16.064	16.343	14.751	11.917		-0.190942	0.672117		-0.130221	0.709231		-0.499444	0.337584		-0.374654	0.653163		-0.308502	0.455588		-0.244433	0.420308	lysyl-tRNA synthetase
1471	CC77DRAFT_1018255	0.617	1.94	0.649	0.229	0.566	0.074	0.752	0.341	0.748	0.643	0.284	0.704	0.499	0.214	0.24		-1.88335	2.87e-07		-0.800285	0.0789166		-0.975018	0.0320031		-1.75023	1.72143e-05		0.908329	0.00544818		-0.949942	0.0103914	hypothetical protein
1472	CC77DRAFT_1018264	11.587	16.069	15.384	11.568	15.155	10.099	13.692	10.164	10.199	8.861	3.596	7.537	9.204	7.148	7.934		-0.22511	0.557561		-0.337811	0.633364		-1.10611	0.000812596		-0.825553	0.0313338		-0.881001	0.00270633		-0.487742	0.0961409	cysteine proteinase
1473	CC77DRAFT_1018266	2390.08	1434.4	1841.72	4030.66	4422.25	3790.56	1263.3	1797.61	1703.98	1974.26	1674.95	929.68	1220.25	1070.16	1061.75		1.11156	1.63e-05		-0.24994	0.9642		-0.307384	0.756155		-0.757291	0.0432585		-1.41894	2.01946e-06		-0.507352	0.0512821	ribosomal protein S14
1474	CC77DRAFT_1018276	175.418	212.929	224.678	329.891	284.189	324.404	190.307	345.092	272.534	302.556	384.272	487.227	581.9	728.522	748.778		0.614386	0.00924853		0.39829	0.0101021		0.937482	8.57308e-06		1.74807	2.3375e-13		0.323096	0.0916142		1.34978	6.91e-07	hypothetical protein
1475	CC77DRAFT_1018280	1.53	2.154	2.521	4.999	5.983	4.124	2.126	1.866	1.447	6.075	2.21	7.294	2.872	1.657	1.914		1.28362	7.86e-07		-0.19009	0.918901		1.3281	2.79059e-08		0.0543014	0.28486		0.0444809	0.69396		0.244391	0.327752	hypothetical protein
1476	CC77DRAFT_1018286	156.506	20.908	68.938	4.031	4.794	12.23	32.55	128.076	86.296	24.586	12.627	327.592	188.06	206.919	310.828		-3.54849	2e-33		0.0033342	0.314419		0.566404	0.0142792		1.51855	3.41198e-10		4.11489	1.97654e-42		1.51522	7.57e-08	NAD(P)-binding protein
1477	CC77DRAFT_1018301	22.823	148.485	113.946	30.246	21.167	66.521	81.319	86.772	91.048	19.674	34.101	59.927	37.709	50.004	39.205		-1.27427	2.77e-05		-0.138521	0.572082		-1.32699	0.000135588		-1.16835	0.00123891		-0.0527221	0.902841		-1.02983	0.000168732	hypothetical protein
1478	CC77DRAFT_1018307	0.136	0.284	0.451	0	0.263	0.307	0.065	0	0.325	0.511	0.222	0.267	0.39	0.575	0.572		-0.611711	0.352833		-1.1592	0.117921		0.199255	0.372038		0.819373	0.0206816		0.810966	0.101202		1.97857	7.79e-05	hypothetical protein
1479	CC77DRAFT_1018312	0	0.13	0.236	0	0.24	0	0.12	0.118	0	0	0	0	0	0.234	0		-0.608809	0.763599		-0.620882	0.763599		NA	0.0352187		-0.645335	1		NA	0.131224		-0.024453	1	hypothetical protein
1480	CC77DRAFT_1018314	0	0	0	0	0	0	0	0	0	0	0	0	0	0	0		NA	1		NA	1		NA	1		NA	1		NA	1		NA	1	hypothetical protein
1481	CC77DRAFT_1018315	0	0	0	0	0	0	0	0	0	0	0	0	0	0	0		NA	1		NA	1		NA	1		NA	1		NA	1		NA	1	hypothetical protein
1482	CC77DRAFT_1018318	0	0	0	0	0	0	0	0	0	0	0	0	0	0	0		NA	1		NA	1		NA	1		NA	1		NA	1		NA	1	hypothetical protein
1483	CC77DRAFT_1018320	28.405	34.034	29.147	61.975	63.338	55.128	26.475	22.271	27.001	44.998	44.998	23.557	24.841	27.054	24.703		0.978328	8.48e-05		-0.273938	0.851518		0.310167	0.0284005		-0.25782	0.997067		-0.668161	0.0538327		0.016118	0.835608	Translin
1484	CC77DRAFT_1018327	2.836	1.761	1.6	3.603	6.207	2.26	2.533	5.922	1.916	2.874	6.777	2.071	1.21	0.693	0.886		0.961784	0.00139229		0.742913	0.00121994		0.919577	0.000120905		-1.15182	0.00899598		-0.0422069	0.549272		-1.89474	1.45e-08	hypothetical protein
1485	CC77DRAFT_1018330	0	0	0	0	0	0	0	0	0	0	0	0	0	0	0		NA	1		NA	1		NA	1		NA	1		NA	1		NA	1	hypothetical protein
1486	CC77DRAFT_1018331	4.956	0	2.649	0	0	0	0.196	0	0.456	0	0	0	0	0	0		NA	5.72e-34		-3.544	3.44765e-18		NA	1.05435e-31		NA	1.05435e-31		NA	1		NA	1.32e-05	hypothetical protein
1487	CC77DRAFT_1018332	347.531	6.967	150.781	1.073	0.58	0.753	13.404	9.02	43.594	0.564	1.745	0.918	0.638	0.564	1.402		-7.7143	7.51e-97		-2.93615	6.24923e-23		-7.29074	1.20647e-87		-7.60021	1.68551e-92		0.423557	0.0936204		-4.66406	1.48e-44	hypothetical protein
1488	CC77DRAFT_1018339	0.123	2.539	1.095	0	0	0	2.892	0.196	0.749	0.155	0	0.202	0.276	0.194	0.173		NA	2.63e-28		0.0303976	0.624824		-3.39559	2.79911e-14		-2.54669	2.4246e-09		NA	4.14264e-05		-2.57709	1.57e-10	hypothetical protein
1489	CC77DRAFT_1018345	16.835	8.437	10.165	38.092	49.234	32.721	8.002	16.214	5.934	12.454	13.042	2.191	6.143	4.93	4.601		1.76027	5.94e-11		-0.233098	0.904044		-0.356048	0.688394		-1.17688	0.000376947		-2.11632	2.51615e-12		-0.943785	0.000273998	Ebp2-domain-containing protein
1490	CC77DRAFT_1018353	0	0	0	0.096	0	0	0	0	0	0	0	0	0	0	0		NA	0.504132		NA	1		NA	1		NA	1		NA	0.504132		NA	1	hypothetical protein
1491	CC77DRAFT_1018358	88.448	102.523	79.047	90.471	70.583	72.059	85.171	40.416	61.018	66.523	55.056	66.707	64.748	57.014	60.382		-0.212026	0.61536		-0.533068	0.173895		-0.52013	0.2975		-0.567976	0.234707		-0.308104	0.456774		-0.0349082	0.859985	putative vacuolar dynamin-like GTPase VpsA
1492	CC77DRAFT_1018360	23.238	57.142	41.074	26.994	21.83	25.108	24.889	15.247	30.416	28.104	14.814	18.694	18.779	19.503	22.748		-0.716139	0.0226088		-0.783651	0.0382247		-0.979127	0.00672012		-0.99282	0.00795028		-0.262988	0.506664		-0.209168	0.565221	CoA-transferase family III
1493	CC77DRAFT_1018362	17.738	29.771	29.873	1.798	1.464	2.785	23.292	4.894	33.233	7.834	18.259	24.359	9.165	11.695	11.3		-3.67771	2.29e-33		-0.333313	0.544708		-0.617087	0.207432		-1.26673	0.00020594		3.06062	1.56885e-27		-0.933418	0.0018332	phosphoglycerate mutase-like protein
1494	CC77DRAFT_1018363	32.192	31.906	37.687	36.874	42.322	29.611	23.758	29.803	26.941	25.708	26.8	19.044	35.358	31.829	32.776		0.0962464	0.569107		-0.338428	0.72463		-0.508461	0.335217		-0.0260589	0.417659		-0.604707	0.089407		0.31237	0.235252	hypothetical protein
1495	CC77DRAFT_1018365	10.37	12.485	13.341	12.075	15.833	12.542	7.794	7.969	5.415	7.271	10.463	2.056	9.671	7.666	8.439		0.160309	0.395541		-0.773264	0.0430062		-0.871059	0.0352147		-0.489802	0.359009		-1.03137	0.00218234		0.283462	0.259592	hypothetical protein
1496	CC77DRAFT_1018370	24.037	26.444	21.208	19.906	18.63	17.388	29.048	15.915	20.338	22.25	12.771	20.563	19.716	17.486	17.164		-0.358284	0.285649		-0.134647	0.863052		-0.367082	0.580564		-0.399047	0.577553		-0.00879789	0.766091		-0.2644	0.469597	WD40 repeat-like protein
1497	CC77DRAFT_1018373	98.741	106.203	78.967	27.886	29.902	31.348	107.376	52.32	85.931	53.199	32.951	132.559	94.568	73.027	84.889		-1.67136	4.32e-09		-0.20897	0.902612		-0.376426	0.512155		-0.169247	0.767459		1.29493	5.67923e-07		0.0397228	0.670613	UPF0057-domain-containing protein
1498	CC77DRAFT_1018381	20.248	30.579	30.365	17.257	21.088	17.279	28.996	20.735	24.026	23.5	18.175	19.96	23.808	21.514	25.896		-0.54563	0.0775429		-0.138558	0.783991		-0.397588	0.574467		-0.189096	0.794996		0.148042	0.316615		-0.0505381	0.99952	hypothetical protein
1499	CC77DRAFT_1018383	10.853	9.828	4.483	89.69	29.545	36.135	6.725	4.718	3.307	19.731	7.351	18.533	12.233	9.58	12.665		2.62627	8.88e-22		-0.770646	0.0325337		0.858147	8.91422e-05		0.454315	0.00876704		-1.76813	3.04366e-10		1.22496	2.38e-06	acid protease
1500	CC77DRAFT_1018384	45.771	44.958	43.157	59.136	63.193	61.082	30.978	27.986	29.536	31.886	36.681	15.248	33.02	27.638	34.832		0.454075	0.0499348		-0.597256	0.155764		-0.675725	0.131926		-0.487584	0.357444		-1.1298	0.000333505		0.109672	0.604927	hypothetical protein
1501	CC77DRAFT_1018386	24.644	45.319	34.351	28.83	30.085	28.696	34.799	16.203	25.893	25.926	17.798	19.181	22.226	19.635	24.263		-0.251749	0.552719		-0.439971	0.3446		-0.729686	0.0764491		-0.657687	0.144723		-0.477937	0.164489		-0.217716	0.610367	ceramide glucosyltransferase
1502	CC77DRAFT_1018388	0.893	1.491	1.197	0.367	1.57	0.487	1.277	0.98	0.794	1.529	0.543	1.076	1.175	0.623	0.907		-0.562973	0.104761		-0.23108	0.981046		-0.185927	0.923112		-0.404734	0.630397		0.377046	0.131028		-0.173654	0.670052	taurine catabolism dioxygenase
1503	CC77DRAFT_1018393	25.921	29.479	31.191	30.548	41.896	23.552	19.18	15.21	16.87	18.851	13.681	22.96	26.016	14.042	16.382		0.148757	0.440344		-0.756384	0.0402638		-0.641937	0.114782		-0.617499	0.145095		-0.790694	0.0105749		0.138885	0.538648	F-box domain-containing protein
1504	CC77DRAFT_1018403	0.215	1.052	0.364	0	0.139	0.081	0.461	0.183	0.413	0.135	0.157	0.188	0.643	0.338	0.353		-2.89018	6.37e-11		-0.625781	0.241483		-1.76465	9.6219e-05		-0.289998	1		1.12553	0.011699		0.335783	0.245795	MFS transporter
1505	CC77DRAFT_1018408	8.835	18.028	12.117	2.396	2.409	3.362	19.854	3.972	7.697	4.64	2.78	6.605	8.072	4.809	3.952		-2.25486	1.89e-14		-0.306329	0.478652		-1.47473	5.69879e-06		-1.21144	0.000416025		0.780123	0.00194282		-0.905113	0.00442745	glutamine-hydrolyzing asparagine synthase
1506	CC77DRAFT_1018411	66.287	0.736	15.467	32.111	159.8	28.669	6.93	68.426	13.273	86.567	5.935	2.329	21.582	15.042	16.426		1.41901	5.62e-07		0.10356	0.123766		0.20114	0.393577		-0.636866	0.066379		-1.21787	1.64872e-05		-0.740426	0.000965458	necrosis-and ethylene-inducing protein-like protein 1 precursor
1507	CC77DRAFT_1018413	6.331	4.131	4.064	34.704	47.816	27.762	5.099	14.98	5.333	67.248	102.173	9.539	8.803	6.641	11.113		2.92449	4.3e-25		0.806872	4.53223e-05		3.62293	1.71671e-39		0.870455	5.82226e-05		0.69844	0.00048123		0.0635823	0.984676	NmrA-like family domain-containing protein
1508	CC77DRAFT_1018420	3.851	7.469	5.525	5.45	5.401	3.775	5.101	5.163	4.911	2.82	2.074	4.817	2.815	3.087	3.09		-0.203785	0.68956		-0.150624	0.706948		-0.794629	0.0534775		-0.905606	0.0277086		-0.590843	0.0794386		-0.754983	0.0108095	hypothetical protein
1509	CC77DRAFT_1018424	41.937	60.1	47.1	40.136	33.462	35.17	69.283	25.335	35.896	25.198	22.591	22.896	27.334	26.508	29.893		-0.455384	0.165407		-0.192434	0.876014		-1.07716	0.00224369		-0.832736	0.0324897		-0.621778	0.0599207		-0.640302	0.0469737	SGS-domain-containing protein
1510	CC77DRAFT_1018433	30.044	30.115	34.636	31.395	44.434	30.073	23.464	35.271	25.105	27.691	22.89	30.755	35.963	27.342	25.78		0.159847	0.419187		-0.177172	0.750601		-0.220917	0.983191		-0.0896284	0.582475		-0.380764	0.323719		0.0875438	0.794456	DUF1688-domain-containing protein
1511	CC77DRAFT_1018434	18.73	26.836	23.463	40.43	39.351	29.817	20.029	11.282	16.893	22.408	18.33	17.024	17.341	14.612	17.039		0.666947	0.00520826		-0.51805	0.223595		-0.257082	0.999027		-0.494656	0.370913		-0.924029	0.00282365		0.0233933	0.74046	hypothetical protein
1512	CC77DRAFT_1018442	3.377	5.241	4.464	6.328	7.251	5.864	4.638	3.556	4.066	7.332	6.012	8.268	4.997	4.53	4.714		0.571668	0.0146038		-0.0936241	0.629245		0.724249	0.000280443		0.122467	0.149646		0.152582	0.31937		0.216091	0.331404	BRCT domain-containing protein
1513	CC77DRAFT_1018443	284.319	404.343	363.002	299.454	219.487	289.891	315.331	218.529	382.067	354.558	301.64	281.88	264.763	294.074	256.277		-0.378762	0.273055		-0.199369	0.944105		-0.164894	0.72635		-0.3676	0.695761		0.213868	0.212384		-0.168231	0.654546	mitochondrial succinate dehydrogenase cytochrome b560 subunit C
1514	CC77DRAFT_1018447	0.277	0.158	0.335	0.279	0.244	0.313	0.146	0.12	0.072	0.095	0.083	0.198	0.193	0.166	0.292		0.118644	0.711138		-1.18784	0.0229753		-1.03413	0.0446449		-0.242201	1		-1.15277	0.011543		0.945634	0.0239997	FAD binding domain-containing protein
1515	CC77DRAFT_1018448	0.749	3.608	0.617	0.201	0.483	0.678	3.177	3.242	1.006	0.518	0.491	1.623	2.06	1.27	0.631		-1.86868	8.99e-07		0.577985	0.00320233		-0.918247	0.0638557		-0.328542	1		0.950433	0.00444814		-0.906526	0.00317354	hypothetical protein
1516	CC77DRAFT_1018450	959.743	1144.01	951.371	2238.06	2366.13	2228.38	902.473	417.951	770.863	1404.53	1351.11	837.523	796.118	870.112	944.874		1.1612	3.84e-06		-0.546839	0.161793		0.234024	0.0579057		-0.226571	0.898969		-0.927174	0.00328091		0.320269	0.125983	nucleoside diphosphate kinase-like protein
1517	CC77DRAFT_1018455	0.72	1.299	1.047	0.948	1.937	1.336	0.907	0.42	0.595	1.679	1.137	1.518	1.133	0.377	0.337		0.461227	0.0592381		-0.673749	0.104664		0.499341	0.00905465		-0.731174	0.100595		0.0381143	0.606141		-0.0574245	1	hypothetical protein
1518	CC77DRAFT_1018461	22.224	23.972	16.351	0.942	1.447	1.797	27.832	37.203	24.114	14.534	15.11	12.151	27.076	28.946	44.787		-3.9013	2.5e-32		0.511278	0.00424016		-0.58161	0.244206		0.688612	0.000460701		3.31969	6.3927e-27		0.177334	0.4995	hypothetical protein
1519	CC77DRAFT_1018465	439.874	375.988	427.845	613.561	579.046	653.008	349.758	468.629	418.147	497.54	490.924	352.27	343.558	367.295	333.68		0.569455	0.0171069		-0.00834474	0.367273		0.108376	0.181688		-0.251789	0.96958		-0.461079	0.221097		-0.243444	0.360352	cytochrome c oxidase subunit VI
1520	CC77DRAFT_1018468	0.847	1.075	0.796	1.766	3.067	0.757	1.71	19.259	0.985	2.619	1.207	0.934	0.728	0.336	0.705		1.0403	8.8e-05		3.01387	3.46073e-31		0.808416	0.000200002		-0.619611	0.188445		-0.231887	0.703999		-3.63348	4.58e-36	potassium/sodium eff
1521	CC77DRAFT_1018473	12.936	15.446	11.962	7.681	8.264	7.029	9.941	3.419	7.398	7.991	6.186	10.702	14.505	14.926	15.636		-0.812352	0.00630458		-0.958687	0.00293388		-0.697426	0.0847942		0.159717	0.117069		0.114926	0.428039		1.1184	6.77e-06	alpha/beta-hydrolase
1522	CC77DRAFT_1018486	80.235	90.719	69.264	87.544	77.714	82.167	45.783	48.378	56.069	61.727	48.949	73.101	46.18	54.531	57.946		0.042647	0.64513		-0.677171	0.103121		-0.386388	0.572013		-0.598433	0.205117		-0.429035	0.215296		0.0787382	0.701396	snare-like protein
1523	CC77DRAFT_1018504	6.096	7.904	9.079	11.43	12.143	7.799	5.648	3.291	5.323	8.123	4.707	3.293	4.96	4.965	6.681		0.442897	0.0616635		-0.694404	0.0655716		-0.517461	0.295866		-0.474876	0.416474		-0.960357	0.00205712		0.219528	0.302674	haloacid dehalogenase
1524	CC77DRAFT_1018514	6.008	2.59	9.834	1.835	4.223	2.838	11.458	48.051	17.434	1.716	1.614	2.809	24.325	17.628	17.371		-1.05098	0.000189324		2.06158	2.98124e-17		-1.58614	6.57718e-07		1.6864	9.19312e-12		-0.535153	0.14161		-0.375174	0.0773174	retinol dehydrogenase 12
1525	CC77DRAFT_1018515	0.107	0.338	0.511	0.434	0	0.122	0	0.103	0.103	0.304	0	0	0	0	0.566		-0.781926	0.395522		-2.21437	0.0277101		-1.65294	0.0743355		-0.756209	0.395522		-0.871014	0.482822		1.45816	0.140963	hypothetical protein
1526	CC77DRAFT_1018517	23.711	25.806	23.299	30.291	28.096	26.799	22.408	24.427	20.52	28.996	31.488	26.292	29.473	27.331	25.478		0.226361	0.261413		-0.11247	0.631059		0.253041	0.0533603		0.176321	0.108898		0.0266797	0.527041		0.288792	0.252331	RNA-binding domain-containing protein
1527	CC77DRAFT_1018522	996.411	525.108	801.895	1642.7	1924.47	1737.12	430.701	682.551	615.438	774.257	658.651	355.931	522.453	471.617	442.335		1.19091	4.63e-06		-0.426567	0.481774		-0.377223	0.548635		-0.693784	0.0714378		-1.56814	1.22381e-07		-0.267217	0.283428	ribosomal protein L18e
1528	CC77DRAFT_1018523	23.568	26.82	28.589	29.177	29.962	38.394	20.418	17.15	17	22.618	23.795	9.59	25.289	26.149	23.844		0.304458	0.150047		-0.533377	0.229923		-0.495928	0.402863		-0.0691276	0.492478		-0.800386	0.0154711		0.46425	0.05758	Phosphoribosylaminoimidazole carboxylase
1529	CC77DRAFT_1018528	56.621	57.443	57.446	33.98	41.127	36.502	74.064	69.734	60.017	49.915	56.927	30.214	75.485	89.829	89.893		-0.619839	0.0365326		0.248968	0.0756225		-0.323527	0.838834		0.573375	0.00188981		0.296312	0.0828331		0.324408	0.173326	mitochondrial distribution and morphology protein 34
1530	CC77DRAFT_1018541	14.8	16.811	17.121	14.674	13.794	14.879	11.65	6.734	15.038	34.112	28.421	4.123	12.739	10.581	14.48		-0.168937	0.720169		-0.544071	0.193918		0.451865	0.0067292		-0.366483	0.653477		0.620803	0.00342365		0.177588	0.388398	methylcrotonoyl-CoA carboxylase subunit alpha mitochondrial precursor
1531	CC77DRAFT_1018542	11.567	13.394	9.618	11.868	13.731	11.168	10.325	9.741	8.471	23.011	15.065	14.868	11.275	11.356	10.654		0.0885153	0.540459		-0.277062	0.869371		0.614571	0.00142373		-0.055024	0.445687		0.526056	0.016629		0.222038	0.344579	hypothetical protein
1532	CC77DRAFT_1018543	13.488	16.829	14.736	13.477	13.977	12.284	17.792	11.751	14.42	13.972	8.396	21.905	16.841	14.949	13.864		-0.181104	0.68948		-0.0353333	0.530234		-0.025196	0.47426		0.0191181	0.303781		0.155908	0.384821		0.0544514	0.680175	RING finger membrane protein
1533	CC77DRAFT_1018545	91.063	63.027	69.971	160.27	136.889	157.852	59.58	96.767	59.334	145.101	127.11	99.394	78.34	84.945	59.726		1.02201	5.46e-05		-0.0549925	0.445582		0.729878	0.000327098		-0.00677668	0.389317		-0.292132	0.532944		0.0482158	0.899483	hypothetical protein
1534	CC77DRAFT_1018552	55.54	93.325	141.308	24.095	28.136	30.149	110.229	212.647	204.633	67.171	130.589	133.497	67.314	96.052	141.841		-1.81655	1.6e-10		0.862282	1.8018e-05		0.191038	0.0782391		0.0728748	0.205503		2.00758	5.52045e-15		-0.789408	0.00248784	transcriptional regulator
1535	CC77DRAFT_1018553	160.31	135.46	152.516	24.792	29.172	71.525	204.267	234.152	215.014	205.657	363.877	164.625	228.701	205.477	276.734		-1.83686	1.22e-10		0.54362	0.00347572		0.711673	0.000180439		0.665252	0.000695618		2.54853	5.72504e-22		0.121632	0.616013	hypothetical protein
1536	CC77DRAFT_1018569	1.737	0.971	0.551	0.888	0.494	0.315	2.637	0.797	0.4	0.787	0.709	0.845	1.401	1.244	1.514		-0.941443	0.00328715		0.234421	0.289663		-0.477304	0.382106		0.351807	0.0448665		0.464138	0.0601829		0.117386	0.360555	hypothetical protein
1537	CC77DRAFT_1018572	0.585	1.356	0.762	1.025	2.387	1.395	2.14	1.737	1.36	2.645	1.718	0.698	1.952	0.697	1.364		0.830575	0.00208393		0.954179	6.75403e-05		0.904861	6.87297e-05		0.57012	0.00623378		0.0742857	0.463293		-0.384059	0.217743	hypothetical protein
1538	CC77DRAFT_1018573	0.039	0	0	0	0	0	0.038	0	0.076	0.074	0	0	0.038	0	0.125		NA	0.504132		1.54749	0.305004		0.924051	0.695061		2.06333	0.0775917		NA	0.131224		0.515838	0.801815	hypothetical protein
1539	CC77DRAFT_1018580	2.301	3.008	2.755	1.822	1.606	1.485	2.22	1.679	1.33	1.377	1.028	1.098	2.186	1.912	1.93		-0.714891	0.0240698		-0.624961	0.138565		-1.2029	0.000798118		-0.419816	0.557459		-0.488013	0.194977		0.205144	0.37039	hypothetical protein
1540	CC77DRAFT_1018584	27.617	53.908	40.804	29.084	33.095	20.22	26.506	16.349	32.006	27.721	13.511	30.985	19.27	19.665	21.39		-0.570068	0.0681563		-0.70848	0.0686215		-0.760356	0.0474525		-1.01994	0.00531611		-0.190288	0.684614		-0.311458	0.335598	inosine monophosphate dehydrogenase
1541	CC77DRAFT_1018590	11.666	10.104	13.616	16.326	17.418	15.244	13.436	15.769	13.602	19.236	16.853	15.087	19.131	16.731	15.742		0.46925	0.049041		0.274668	0.0560457		0.532289	0.00414861		0.544304	0.0035092		0.063039	0.465819		0.269636	0.297038	histone demethylase JARID1D
1542	CC77DRAFT_1018597	25.841	36.372	30.629	33.632	28.559	28.603	22.972	15.476	22.03	21.411	18.217	20.816	20.089	18.042	19.495		-0.0321806	0.846414		-0.618367	0.125698		-0.619178	0.168472		-0.688058	0.106483		-0.586998	0.0758934		-0.0696905	0.944359	mitochondrial carrier
1543	CC77DRAFT_1018598	39.471	47.554	39.349	43.064	41.454	38.198	38.483	23.675	28.954	25.58	27.133	17.902	28.55	24.515	26.906		-0.0423763	0.898		-0.471987	0.295851		-0.839653	0.0331076		-0.660151	0.125775		-0.797277	0.0152131		-0.188164	0.633744	ferredoxin
1544	CC77DRAFT_1018600	16.011	11.978	13.208	17.42	27.325	15.516	10.42	12.391	6.746	8.079	9.709	2.757	5.773	4.644	5.122		0.548685	0.0277736		-0.479039	0.353106		-1.00375	0.00659351		-1.40665	1.61098e-05		-1.55244	6.53452e-07		-0.927606	0.000722029	Rrp15p-domain-containing protein
1545	CC77DRAFT_1018605	1.232	3.644	2.103	1.096	0.702	1.148	2.69	0.658	0.904	1.196	1.386	1.75	1.704	1.604	1.451		-1.24426	0.000204882		-0.714879	0.0516758		-0.687987	0.188615		-0.552362	0.375848		0.556276	0.028959		0.162517	0.312126	acetylxylan esteras-like protein 1 precursor
1546	CC77DRAFT_1018609	0.831	2.984	1.968	0.479	0.804	0.729	1.766	0.826	1.611	1.359	0.982	1.019	0.895	1.07	1.447		-1.52319	1.21e-06		-0.460399	0.387978		-0.783357	0.0794028		-0.7612	0.100063		0.739831	0.0035572		-0.300802	0.449734	glycoside hydrolase
1547	CC77DRAFT_1018618	11.036	14.265	14.799	24.66	24.772	22.93	6.484	7.968	8.815	19.422	13.116	14.649	11.307	11.573	14.262		0.85163	0.000543511		-0.785317	0.0469007		0.234787	0.0777245		-0.110551	0.583897		-0.616843	0.055524		0.674766	0.0106932	DNA replication licensing factor mcm5
1548	CC77DRAFT_1018619	8.177	8.092	12.321	11.226	9.79	11.058	4.82	6.185	5.669	11.999	9.437	6.605	6.869	6.634	7.662		0.165894	0.421799		-0.77791	0.0612983		-0.0279728	0.477214		-0.43383	0.491317		-0.193866	0.811359		0.34408	0.225935	hypothetical protein
1549	CC77DRAFT_1018620	34.425	44.778	39.618	29.421	28.377	30.305	42.598	18.647	35.437	37.496	23.185	27.707	29.002	26.666	28.945		-0.431527	0.186844		-0.297471	0.641811		-0.426867	0.466652		-0.489839	0.378512		0.00465937	0.70084		-0.192368	0.68134	hypothetical protein
1550	CC77DRAFT_1018627	149.122	184.64	164.764	231.32	188.78	213.278	128.339	119.025	135.242	177.479	161.965	158.086	132.415	137.711	154.233		0.345398	0.107468		-0.381809	0.572399		-0.00288523	0.342368		-0.232383	0.921312		-0.348283	0.391648		0.149426	0.495585	proteasome subunit alpha type-7
1551	CC77DRAFT_1018630	16.333	20.396	16.684	23.557	26.427	18.064	17.478	11.809	11.2	14.951	8.688	12.184	13.906	7.506	11.279		0.349362	0.114257		-0.399732	0.453235		-0.576305	0.191817		-0.708297	0.0800261		-0.925667	0.00206706		-0.308565	0.322924	hypothetical protein
1552	CC77DRAFT_1018631	38.648	41.843	39.505	55.047	63.383	49.971	29.87	32.45	30.473	29.489	20.601	30.711	23.359	17.879	20.201		0.488914	0.0367972		-0.370898	0.620346		-0.570541	0.193147		-0.96576	0.00671259		-1.05946	0.000348209		-0.594861	0.0279744	ATP-dependent RNA helicase fal1
1553	CC77DRAFT_1018633	2.592	3.874	2.974	2.499	2.603	2.287	4.062	1.857	3.22	3.685	1.646	4.039	4.391	2.101	2.29		-0.353408	0.328128		-0.0467505	0.617873		-0.0107378	0.448795		-0.104237	0.616113		0.34267	0.133762		-0.0574868	0.995004	hypothetical protein
1554	CC77DRAFT_1018635	0.975	0.894	0.541	0.492	0.118	0.23	1.294	0.621	0.273	0.498	1.111	1.362	0.702	0.689	0.386		-1.52057	0.000107929		-0.13942	1		0.301915	0.0818193		-0.439589	0.58323		1.82249	1.16314e-07		-0.300169	0.56776	hypothetical protein
1555	CC77DRAFT_1018637	40.899	54.421	52.147	49.993	43.277	44.49	56.503	40.42	44.476	69.28	71.307	47.86	41.928	39.591	42.093		-0.0982351	0.942212		-0.0606202	0.579046		0.353767	0.0187043		-0.254573	0.995748		0.452002	0.0245506		-0.193953	0.591555	hypothetical protein
1556	CC77DRAFT_1018647	70.73	16.776	30.047	1.729	1.955	6.618	12.341	5.652	41.624	16.476	7.726	423.664	103.543	66.597	182.18		-3.51232	2.27e-32		-0.979516	0.00219211		1.92976	1.56787e-13		1.58358	7.50166e-11		5.44207	9.53497e-64		2.56309	2.18e-20	putative oxidoreductase CipA
1557	CC77DRAFT_1018648	133.039	167.007	137.531	185.967	166.228	165.746	100.671	86.767	104.853	120.491	76.185	123.419	83.699	80.803	89.39		0.243251	0.221835		-0.582132	0.182139		-0.451037	0.401258		-0.785322	0.0470236		-0.694288	0.0227862		-0.20319	0.523599	endosomal cargo receptor
1558	CC77DRAFT_1018654	33.833	49.149	40.591	62.233	47.14	49.421	32.504	19.836	33.696	56.493	52.57	43.964	34.265	31.665	44.677		0.361793	0.0920373		-0.522351	0.237863		0.308423	0.0305161		-0.159921	0.69878		-0.0533702	0.771395		0.36243	0.114659	ubiquitin-conjugating enzyme
1559	CC77DRAFT_1018666	17.228	26.592	22.108	22.842	21.792	21.385	21.372	11.191	19.584	16.85	10.512	8.66	13.917	11.818	16.103		0.00198997	0.741727		-0.338307	0.596594		-0.872013	0.0208523		-0.656077	0.142089		-0.874003	0.00467579		-0.31777	0.352968	UPF0029-domain-containing protein
1560	CC77DRAFT_1018669	55.631	31.388	10.115	11.669	10.91	10.222	30.492	24.9	12.165	10.183	20.013	89.022	49.622	64.616	37.398		-1.56624	2.61e-08		-0.523871	0.203557		0.295554	0.068679		0.642564	0.000928349		1.86179	2.2568e-12		1.16644	5.26e-06	acyl-CoA dehydrogenase NM domain-like protein
1561	CC77DRAFT_1018678	0.31	0.371	0.084	0.268	0.257	0.05	0.555	0.127	0.085	0.418	0.097	0.349	0.51	0.834	0.56		-0.411898	0.523214		0.00376683	0.845249		0.175572	0.40214		1.3155	4.6918e-05		0.587469	0.151928		1.31173	0.000175704	hypothetical protein
1562	CC77DRAFT_1018680	42.236	53.062	39.451	14.492	17.486	16.567	44.281	24.739	29.64	24.269	19.667	33.76	25.961	27.745	31.182		-1.47288	2.48e-07		-0.449737	0.321673		-0.794362	0.0363966		-0.666642	0.128427		0.678518	0.00357907		-0.216905	0.599724	hypothetical protein
1563	CC77DRAFT_1018683	6.111	2.153	7.525	2.072	2.073	1.818	2.914	12.107	10.69	1.726	2.303	2.366	5.785	3.676	2.329		-1.40481	5.07e-07		0.703466	0.000267027		-1.3039	6.1215e-05		-0.421356	0.383482		0.100906	0.381317		-1.12482	8.71e-06	alcohol oxidase
1564	CC77DRAFT_1018687	2.808	5.419	2.379	1.969	2.62	2.21	5.55	2.487	2.268	2.972	4.456	3.511	2.63	4.098	4.513		-0.641486	0.0587556		-0.0415361	0.609273		0.0446002	0.194006		0.0838897	0.165569		0.686086	0.00282872		0.125426	0.393235	hypothetical protein
1565	CC77DRAFT_1018689	7.664	8.797	6.392	3.909	4.045	5.557	5.606	6.417	4.753	5.402	4.284	12.987	4.216	4.868	4.629		-0.758249	0.0149468		-0.445985	0.47589		-0.0114083	0.445958		-0.736839	0.084548		0.746841	0.00331818		-0.290855	0.326944	hypothetical protein
1566	CC77DRAFT_1018693	2.459	8.928	5.51	2.813	3.657	2.39	5.491	1.795	5.131	4.695	3.493	4.028	3.588	3.375	4.225		-0.931389	0.00258698		-0.44445	0.37085		-0.467995	0.514872		-0.594815	0.271306		0.463393	0.0322869		-0.150364	0.841291	glycosyl hydrolase family 43 protein
1567	CC77DRAFT_1018706	2.177	4.304	2.72	2.138	2.457	2.422	3.615	4.105	1.853	2.107	1.449	2.239	2.508	3.281	2.913		-0.390936	0.29348		0.0571804	0.234028		-0.666982	0.14048		-0.0804437	0.447145		-0.276046	0.518526		-0.137624	0.683031	hypothetical protein
1568	CC77DRAFT_1018715	417.646	400.391	378.982	366.599	333.93	285.906	373.178	416.118	444.438	267.273	269.266	290.295	378.153	287.188	341.825		-0.27915	0.414331		0.0435853	0.285928		-0.533776	0.271654		-0.249145	0.968672		-0.254626	0.635938		-0.29273	0.279005	hypothetical protein
1569	CC77DRAFT_1018717	0.587	0.527	0.798	0.508	0.65	0.95	1.942	2.083	0.403	1.662	1.926	0.331	0.483	0.632	0.707		0.140792	0.646266		1.21157	0.000109873		1.0354	0.00058272		-0.0695596	0.752403		0.894611	0.00449642		-1.28113	0.000867466	hypothetical protein
1570	CC77DRAFT_1018720	22.095	46.954	28.59	6.197	6.06	12.094	28.571	10.878	25.648	18.61	14.945	28.532	22.242	24.323	21.776		-2.00348	8.5e-12		-0.584866	0.141866		-0.653166	0.143472		-0.514706	0.390888		1.35031	1.68783e-07		0.0701603	0.539683	hypothetical protein
1571	CC77DRAFT_1018725	2.394	5.928	9.517	1.184	1.41	1.329	2.151	4.889	15.527	3.831	1.566	3.587	1.871	1.261	1.015		-2.18501	1.91e-13		0.33918	0.0208531		-0.989605	0.00417204		-2.10489	5.39294e-11		1.1954	8.80162e-06		-2.44407	9.12e-18	nucleotide-diphospho-sugar transferase
1572	CC77DRAFT_1018738	32.3	40.6	36.015	51.988	53.22	41.374	24.744	23.009	21.837	41.277	36.594	27.362	27.965	19.04	24.401		0.428505	0.0596054		-0.646251	0.118741		-0.0496155	0.428598		-0.609085	0.172632		-0.478121	0.202932		0.0371653	0.829405	DUF292-domain-containing protein
1573	CC77DRAFT_1018742	31.212	66.846	12.51	1.904	2.895	1.705	21.415	1.61	10.807	2.777	1.965	7.31	10.938	2.562	3.743		-4.08746	1.84e-39		-1.70847	5.59173e-09		-3.19759	1.35762e-24		-2.68085	5.31243e-18		0.889873	0.00048469		-0.972378	0.00185918	hypothetical protein
1574	CC77DRAFT_1018746	15.293	15.974	14.212	17.772	19.549	16.556	14.104	10.008	9.067	12.979	8.308	10.326	10.288	10.525	11.118		0.244469	0.241651		-0.45493	0.332907		-0.524683	0.262395		-0.510243	0.333408		-0.769152	0.0129768		-0.0553127	0.992782	glutamyl-tRNA synthetase
1575	CC77DRAFT_1018749	51.845	49.599	58.787	83.172	70.008	74.047	50.367	45.716	50.74	66.24	68.014	50.235	57.629	56.243	52.85		0.503981	0.0323297		-0.126075	0.733745		0.203382	0.0872296		0.0572912	0.258586		-0.300599	0.544921		0.183367	0.419294	ribosomal protein L4
1576	CC77DRAFT_1018750	54.25	55.302	57.26	72.856	67.365	73.048	52.495	55.258	55.334	71.772	88.262	45.683	67.461	62.754	69.64		0.354451	0.109523		-0.0325813	0.44835		0.302438	0.029891		0.260731	0.0562664		-0.0520133	0.674285		0.293312	0.24013	PEBP-like protein
1577	CC77DRAFT_1018758	2.975	2.897	2.392	2.662	4.666	2.467	3.718	1.641	2.453	1.66	0.733	1.404	1.408	1.816	1.06		0.245205	0.291659		-0.0811483	0.791426		-1.12198	0.00211237		-0.947882	0.0189207		-1.36719	1.683e-05		-0.866733	0.00914998	hypothetical protein
1578	CC77DRAFT_1018764	35.583	51.29	53.347	25.567	22.991	33.911	56.831	39.592	47.72	31.585	49.951	48.12	39.701	45.362	52.777		-0.765768	0.0112003		0.0398086	0.352515		-0.113003	0.533323		-0.0246975	0.370342		0.652765	0.00308553		-0.0645062	0.982522	DUF427-domain-containing protein
1579	CC77DRAFT_1018772	74.262	50.261	46.981	151.016	133.465	124.149	52.921	75.042	43.891	101.69	110.64	89.279	75.31	55.552	54.185		1.25255	1.19e-06		0.00294121	0.347742		0.814437	8.08773e-05		0.10965	0.208266		-0.438116	0.265211		0.106708	0.728157	hypothetical protein
1580	CC77DRAFT_1018773	7.739	7.507	5.754	4.391	4.714	7.359	6.998	7.972	6.907	7.186	8.957	5.275	8.591	8.118	8.349		-0.351074	0.32585		0.0590256	0.265252		0.0284344	0.264198		0.254882	0.0620846		0.379509	0.052542		0.195856	0.440431	hypothetical protein
1581	CC77DRAFT_1018776	159.565	155.862	134.622	114.825	108.439	99.582	203.845	98.295	145.242	94.501	86.291	84.012	115.883	113.741	131.001		-0.479236	0.11996		-0.00857487	0.551857		-0.765157	0.0493304		-0.319583	0.789644		-0.285921	0.548999		-0.311008	0.391229	cysteine desulfurase
[truncated: 11,885 more rows]
