# Supplementary material for: Discovery, Herbicidal Activity and Biosynthesis of a Novel Natural Tetramic Acid from Alternaria Species
Source: Adv Sci (Weinh). 2025 Apr 25;12(21):2416188. doi: 10.1002/advs.202416188 (PMC12140367; doi:10.1002/advs.202416188)
Supplement: Supplementary file 12 — Supplemental Table 11 [file ADVS-12-2416188-s002.xlsx]

## Sheet: Table S11
Table S11. List of metabolites in A. alternata cultured for 1 d (−Thr 1 d) and 6d (−Thr 6 d) after inoculation or cultured for 6 d (+Thr 6 d) which fed threonine on the second day after inoculation based on nontargeted metabolome data.
Compound No.	MS mold	Compound name	Chemical formula	Molecular Weight	RT (min)	m/z	Raw data																			−Thr 6d/−Thr 1d				+Thr 6d/−Thr 6d
							−Thr 1d						−Thr 6d						+Thr 6d
							R1	R2	R3	R4	R5	R6	R1	R2	R3	R4	R5	R6	R1	R2	R3	R4	R5	R6		log2FC	p-value	VIP		log2FC	p-value	VIP
1	Positive	5,8-dihydroxy-10-methyl-5,8,9,10-tetrahydro-2H-oxecin-2-one	C10 H14 O4	180.079	10.772	181.086	1.39934e+09	7.92129e+08	8.61582e+08	4.28678e+08	3.36786e+08	3.04179e+08	161627233322	147685082821	153065297563	196134653413	185066162031	187393252642	152220344497	181498793036	169343537683	165842993845	159012962605	174130039545		7.9662	1.57759e-06	1.24671		-0.0410521	0.652751	0.0152048
2	Positive	Adenosine 5'-monophosphate	C10 H14 N5 O7 P	347.063	1.594	348.071	3.43225e+08	3.39778e+08	4.25804e+08	4.06092e+08	4.86901e+08	3.33622e+08	5.3349e+07	8.28115e+07	4.11881e+07	1.31815e+07	4.53815e+07	6.85627e+06	5.04496e+07	1.25937e+07	5.24308e+07	4.8456e+07	7.26323e+07	2.26219e+08		-3.26603	0.00105253	1.16333		0.930753	0.296881	0.586272
3	Positive	Pyridoxine	C8 H11 N O3	169.074	1.945	170.081	6.90679e+08	7.63532e+08	5.60077e+08	6.76068e+08	6.32655e+08	5.82845e+08	1.25937e+08	9.24185e+07	1.05397e+08	1.06729e+08	1.02468e+08	1.27406e+08	2.48261e+08	1.5533e+08	2.34926e+08	1.67816e+08	2.39326e+08	7.49327e+07		-2.56432	0.348831	0.345108		0.762946	0.013051	1.70748
4	Positive	Biotin	C10 H16 N2 O3 S	244.088	8.125	245.096	3.53396e+07	2.89389e+07	1.9205e+07	2.91283e+07	2.82102e+07	2.69064e+07	1.11448e+06	397481	386785	375255	363342	336294	548288	385808	601734	501443	354478	645708		-5.81775	2.03292e-10	1.31988		0.0306351	0.0555905	0.691006
5	Positive	23-Norcholic acid	C23 H38 O5	394.272	14.103	395.279	4.24079e+06	7.3707e+06	3.40807e+07	7.36339e+06	1.82511e+07	1.65489e+07	7.53147e+06	3.9513e+06	4.08957e+06	4.78954e+06	7.2157e+06	2.86213e+06	1.04088e+07	4.31159e+06	9.07214e+06	7.44293e+06	8.54837e+06	8.9869e+06		-1.52918	2.03117e-07	1.25417		0.680061	0.631715	0.0613497
6	Positive	Perillartine	C10 H15 N O	165.115	8.739	166.123	2.05716e+07	2.25491e+07	2.01575e+07	2.58285e+07	2.25351e+07	2.51444e+07	9.00345e+06	1.0688e+07	8.39825e+06	7.22152e+06	8.62699e+06	6.7729e+06	1.20023e+07	8.00003e+06	1.12272e+07	1.17239e+07	8.32716e+06	7.61673e+06		-1.43155	0.0378191	0.872737		0.215898	0.0333031	0.935702
7	Positive	Melanin	C18H10N2O4	318.064	9.778	319.071	319662	326120	451844	364845	355183	360440	7.09367e+06	8.64874e+06	6.86751e+06	6.95756e+06	7.43054e+06	9.09835e+06	4.91467e+06	5.7333e+06	6.23873e+06	4.30034e+06	4.5591e+06	6.17062e+06		4.40351	0.000413305	1.2093		-0.530339	0.130097	0.673328
8	Positive	D-Fructose 6-phosphate	C6 H13 O9 P	260.03	1.175	261.037	3.00471e+06	5.06456e+06	8.5393e+06	3.97981e+06	4.68462e+06	5.57859e+06	1.14446e+06	1.13662e+06	1.21679e+06	1.28543e+06	1.18211e+06	883448	2.40313e+06	1.40976e+06	1.0937e+06	1.84579e+06	2.82793e+06	8.83357e+06		-2.17141	9.81051e-07	1.26588		1.42686	0.222225	0.41772
9	Positive	Trigonelline	C7 H7 N O2	137.048	1.378	138.055	5.01814e+08	5.8451e+08	7.51361e+08	4.85862e+08	5.05964e+08	4.35606e+08	2.04253e+08	9.14921e+07	1.55963e+08	1.97657e+08	1.75303e+08	1.5564e+08	2.4306e+08	2.37836e+08	1.94463e+08	2.75773e+08	2.28087e+08	1.44673e+08		-1.73583	5.72726e-05	1.23732		0.433478	0.160336	0.190957
10	Positive	N-Carbobenzoxy-β-alanine	C11 H13 N O4	245.069	9.183	246.076	1.09962e+07	1.19798e+07	1.20856e+07	1.2014e+07	1.2603e+07	1.13093e+07	4.63349e+06	4.10288e+06	3.61658e+06	3.3517e+06	4.07452e+06	1.47184e+06	2.44707e+06	2.99288e+06	3.75131e+06	3.7989e+06	9.31601e+06	2.13703e+06		-1.74004	1.01782e-12	1.32022		0.201902	0.00126153	0.314224
11	Positive	Tetranor-12(S)-HETE	C16 H26 O3	288.17	13.857	289.177	1.96488e+06	3.89205e+06	5.02029e+06	2.86747e+06	1.15704e+06	1.00433e+07	1.83479e+06	1.96007e+06	1.00656e+06	349875	285703	310940	1.06064e+07	1.0876e+06	1.40201e+07	4.13342e+06	2.95609e+06	2.11984e+06		-2.11764	5.16179e-05	1.1686		2.60308	0.0587144	1.14248
12	Positive	FMH	C20 H27 N5 O4 S	455.161	16.798	456.168	1.91095e+07	1.66533e+07	1.75582e+07	1.05767e+07	9.56508e+06	9.6858e+06	8.60637e+06	1.24233e+07	1.12221e+07	9.9037e+06	8.94555e+06	7.38418e+06	1.24777e+07	1.33225e+07	1.32525e+07	1.39455e+07	7.15551e+06	7.62799e+06		-0.507621	1.68277e-05	1.28214		0.212824	0.0670043	0.673901
13	Positive	(5Z)-3-aminonon-5-enoic acid	C9 H17 N O2	171.126	6.194	172.133	3.36516e+06	3.63514e+06	5.72345e+06	4.09957e+06	4.31618e+06	4.10101e+06	3.85364e+06	4.67573e+06	3.42977e+06	3.23767e+06	3.55945e+06	3.05738e+06	6.20661e+06	3.2958e+06	7.27881e+06	5.82414e+06	5.33331e+06	8.66767e+06		-0.210511	0.000633288	1.10388		0.746863	0.805947	0.366687
14	Positive	15-Deoxy-Δ12,14-prostaglandin J2-2-glycerol ester	C23 H34 O5	390.24	13.476	391.248	4.09608e+06	2.15489e+06	1.87505e+06	1.42707e+06	1.46637e+06	4.79592e+06	1.941e+08	1.53332e+08	1.10595e+08	1.25421e+08	1.85956e+08	1.75714e+08	1.60631e+08	1.4205e+08	2.65888e+08	1.78225e+08	1.58719e+08	2.03315e+08		5.90109	0.00909554	0.825568		0.23047	0.00884982	1.85809
15	Positive	17-AAG	C31 H43 N3 O8	284.138	12.485	285.145	2.08702e+06	2.05074e+06	3.23838e+06	2.1385e+06	1.96613e+06	2.41968e+06	5.99175e+06	8.55628e+06	1.02359e+07	1.01289e+07	6.36199e+06	5.42112e+06	6.29159e+06	5.82445e+06	8.32821e+06	5.57131e+06	5.90761e+06	8.64516e+06		1.74816	0.0122438	0.978258		-0.202943	0.425451	0.497962
16	Positive	N-(2,5-diethoxy-4-morpholinophenyl)acetamide	C16 H24 N2 O4	308.174	12.22	309.181	1.08133e+06	1.01069e+06	1.49278e+06	1.12503e+06	1.06678e+06	1.10843e+06	7.21778e+06	7.39024e+06	8.42092e+06	3.70791e+06	7.12028e+06	6.38059e+06	3.38737e+06	3.68649e+06	5.03356e+06	4.08897e+06	5.48079e+06	5.41211e+06		2.54701	0.0650582	0.671578		-0.570826	0.406545	1.09715
17	Positive	alpha-Farnesene	C15 H24	204.188	14.303	205.195	8.92368e+06	9.28295e+06	1.26334e+07	1.17729e+07	8.6975e+06	8.9337e+06	6.45689e+06	6.80844e+06	5.72264e+06	4.07037e+06	3.98042e+06	3.04856e+06	7.26606e+06	5.58148e+06	4.82852e+06	7.08588e+06	9.13301e+06	8.33062e+06		-1.00167	3.97486e-06	1.24222		0.488962	0.458692	0.425815
18	Positive	1-{4-[2-nitro-4-(trifluoromethyl)phenyl]piperazino}ethan-1-one	C13 H14 F3 N3 O3	355.051	1.758	356.058	2.95928e+07	3.94494e+07	4.36643e+07	4.60376e+07	3.49031e+07	3.92006e+07	7.3555e+06	1.1617e+07	5.8096e+06	5.45805e+06	5.63191e+06	2.91088e+06	3.53492e+06	3.45425e+06	5.41869e+06	4.70536e+06	2.31528e+06	715159		-2.58589	0.174147	0.282916		-0.945096	0.013443	1.89227
19	Positive	NG,NG-Dimethyl-L-arginine	C8 H20 Cl2 N4 O2	274.095	6.457	275.103	1.95966e+06	586276	2.19365e+06	2.32569e+06	659159	1.62422e+06	203458	484748	553645	320535	550578	247982	263815	694645	585850	262274	9.06124e+06	139394		-1.98539	4.86929e-07	1.21406		2.22101	0.250854	0.103193
20	Positive	trans,trans-2,4-Heptadienal	C7 H10 O	110.073	10.8	111.08	1.04799e+07	1.0702e+07	1.65189e+07	1.32746e+07	1.17038e+07	1.30125e+07	1.68548e+08	2.5469e+08	1.74207e+08	1.9395e+08	1.73645e+08	1.57307e+08	1.66644e+08	2.4931e+08	2.21705e+08	2.54339e+08	1.90176e+08	1.71646e+08		3.89024	1.29107e-05	1.23198		0.159811	0.394017	0.265333
21	Positive	(3-nitrophenyl)(4-pyrimidin-2-ylpiperazino)methanone	C15 H15 N5 O3	313.116	1.855	314.124	2.86921e+07	2.63396e+07	2.36086e+07	3.47126e+07	2.29322e+07	2.39597e+07	1.09353e+07	1.20596e+07	1.03776e+07	9.21242e+06	8.72251e+06	4.53731e+06	4.81511e+06	8.4252e+06	1.16841e+07	9.26064e+06	1.78238e+06	933546		-1.52078	2.61288e-06	1.32937		-0.59776	0.0268574	0.644816
22	Positive	Maltotetraose	C24 H42 O21	688.205	1.328	689.212	1.18184e+07	1.22396e+07	3.82251e+07	2.07326e+07	2.53672e+07	2.52184e+07	3.64902e+06	3.36665e+06	5.32829e+06	8.1033e+06	563723	2.24527e+06	2.5404e+06	7.57088e+06	6.24693e+06	7.30143e+06	2.12624e+06	1.82564e+06		-2.52224	0.00139342	1.15136		0.247651	0.0557184	1.11099
23	Positive	5-Methyl-dl-tryptophan	C12 H14 N2 O2	218.106	8.555	219.113	1.67531e+07	1.46871e+07	2.24381e+07	2.69496e+07	2.33804e+07	2.47349e+07	8.60301e+06	9.71422e+06	7.94062e+06	7.09599e+06	8.00351e+06	8.16054e+06	7.12503e+06	8.08944e+06	8.9519e+06	8.78389e+06	4.89018e+06	4.84283e+06		-1.38072	2.84514e-05	0.659282		-0.214279	0.217888	1.016
24	Positive	Methionine sulfoxide	C5 H11 N O3 S	165.046	1.889	166.053	4.11565e+08	4.21017e+08	3.84241e+08	6.38559e+08	8.11392e+08	7.97937e+08	1.02267e+08	1.01625e+08	9.83129e+07	9.48269e+07	1.26202e+08	1.08955e+08	1.15881e+08	1.05095e+08	1.72385e+08	1.2507e+08	7.37788e+07	2.06732e+08		-2.4543	5.91684e-05	0.925393		0.337732	0.0667087	0.709567
25	Positive	2-((Dimethylamino)methyl)phenol	C9 H13 N O	151.1	9.709	152.107	1.81173e+06	1.71133e+06	2.50956e+06	1.95345e+06	2.24082e+06	2.05147e+06	2.79634e+06	4.03068e+06	3.44695e+06	3.89138e+06	3.40349e+06	4.10483e+06	2.49627e+06	1.27518e+07	2.96419e+06	2.95473e+06	2.53429e+06	3.70473e+06		0.819824	0.00215624	0.757705		0.33855	0.501437	0.651146
26	Positive	Histamine	C5 H9 N3	111.08	2.122	112.087	1.22042e+07	1.44254e+07	1.61242e+07	1.63807e+07	1.26127e+07	2.16626e+07	7.0396e+06	9.86419e+06	7.72704e+06	6.57879e+06	7.16202e+06	5.47466e+06	8.33891e+06	6.0837e+06	8.5067e+06	8.18749e+06	8.66518e+06	7.92106e+06		-1.09112	9.59308e-11	1.21828		0.121626	0.311753	0.161086
27	Positive	Diaminopimelic acid	C7 H14 N2 O4	190.095	1.361	191.103	1.0185e+09	1.35509e+09	2.53183e+09	1.1389e+09	1.20453e+09	1.63905e+09	3.99531e+08	4.27816e+08	3.81038e+08	3.40437e+08	3.40893e+08	3.31932e+08	1.51731e+09	5.75608e+08	5.28357e+08	7.62209e+08	2.58158e+09	1.4105e+09		-2.00021	0.00023528	0.689838		1.73112	0.158342	0.97276
28	Positive	N-[4-(diethylamino)phenyl]-N'-phenylurea	C17 H21 N3 O	305.148	5.675	306.155	4.00833e+06	4.03599e+06	3.18765e+06	5.03193e+06	4.34561e+06	4.15422e+06	3.70333e+06	1.14508e+07	4.5945e+06	3.55211e+06	5.28953e+06	4.30354e+06	5.85078e+06	6.23949e+06	3.72256e+06	8.4583e+06	4.22001e+06	2.90056e+06		0.409586	0.00220644	1.06759		-0.0674311	0.572761	0.586657
29	Positive	PC (4:0/4:0)	C16 H32 N O8 P	397.187	7.808	398.194	3.13753e+07	3.26018e+07	1.82696e+07	3.31033e+07	2.13703e+07	1.16713e+07	2.87494e+06	2.04169e+06	2.84038e+06	3.76824e+06	3.01405e+06	3.00173e+06	5.33903e+06	4.16457e+06	4.98148e+06	3.64385e+06	5.03444e+06	1.52661e+06		-3.0806	5.29243e-05	1.04997		0.493192	0.199495	0.479103
30	Positive	N-Formylkynurenine	C11 H12 N2 O4	236.08	5.308	237.087	2.92417e+06	2.28029e+06	3.86429e+06	3.0813e+06	2.40648e+06	3.0735e+06	548136	988963	853883	536172	712491	613476	747939	948338	1.14808e+06	1.25938e+06	671791	526524		-2.05144	2.45249e-05	1.24902		0.318028	0.00125482	1.58846
31	Positive	Hydrocortisone acetate	C23 H32 O6	404.218	11.273	427.208	7.7961e+06	6.98665e+06	5.86674e+06	4.17315e+06	2.7591e+06	3.24083e+06	5.88531e+07	9.35717e+07	7.48327e+07	7.61891e+07	1.2752e+08	1.26408e+08	4.3782e+07	4.56531e+07	2.71367e+07	6.10811e+07	3.83708e+07	3.95487e+07		4.17659	2.92628e-05	1.31358		-1.12491	0.0705724	0.566973
32	Positive	DL-Lysine	C6 H14 N2 O2	146.106	1.125	147.113	2.5593e+09	3.12149e+09	2.95342e+09	2.40944e+09	2.4322e+09	2.86926e+09	1.21368e+09	7.10973e+08	7.70959e+08	8.4387e+08	6.73933e+08	8.43334e+08	2.02374e+09	1.31349e+09	1.11589e+09	1.28311e+09	2.55797e+09	2.31e+09		-1.69258	3.44798e-05	1.2409		1.06835	0.283367	0.358152
33	Positive	GKK	C14 H29 N5 O4	331.223	12.787	332.23	1.6512e+07	1.37833e+07	8.79171e+06	1.19179e+07	1.26182e+07	1.49046e+07	1.70495e+08	1.85751e+08	1.28724e+08	1.16175e+08	1.90212e+08	1.72081e+08	1.78163e+08	1.48564e+08	1.69217e+08	1.57186e+08	1.34199e+08	1.33296e+08		3.61692	4.11182e-05	0.761766		-0.0655781	0.895962	0.755268
34	Positive	PC (17:0/18:2)	C43 H82 N O8 P	771.579	16.289	772.586	2.95788e+06	3.50111e+06	9.59527e+06	8.28365e+06	9.63292e+06	3.63937e+06	1.01915e+07	8.43648e+06	2.07337e+06	1.57879e+06	1.86376e+06	1.62198e+06	2.34728e+06	1.60696e+06	1.44399e+06	1.53594e+06	1.03728e+06	1.98288e+06		-0.545661	1.23887e-06	1.04936		-1.37207	0.00274991	2.1173
35	Positive	octadec-9-ynoic acid	C18 H32 O2	262.23	15.561	263.237	2.13391e+08	6.23218e+08	1.71998e+08	1.14437e+07	8.82484e+07	2.23971e+08	9.85424e+06	1.39654e+06	1.87796e+06	1.09133e+06	886233	642312	9.89254e+07	5.48985e+07	7.50971e+07	6.84655e+07	1.62785e+08	1.40584e+07		-6.40252	0.0415138	0.736003		4.91229	0.903316	0.171605
36	Positive	TLK	C16 H32 N4 O5	180.119	1.929	181.126	3.36311e+06	3.42408e+06	2.7225e+06	2.57653e+06	3.62338e+06	3.30356e+06	7.50137e+06	1.99201e+06	6.11317e+06	3.75775e+06	5.82877e+06	6.30686e+06	1.13659e+07	8.45048e+06	5.47366e+06	7.93173e+06	4.02011e+06	615668		0.72835	0.0652633	0.588878		0.265233	0.653803	1.0119
37	Positive	17α-Ethynylestradiol	C20 H24 O2	296.174	11.033	297.181	2.58788e+06	2.08539e+06	2.62617e+06	1.6546e+06	1.87488e+06	2.28335e+06	1.21227e+08	1.45242e+08	1.34926e+08	1.43221e+08	1.29657e+08	1.31772e+08	9.67412e+07	1.11387e+08	1.05845e+08	9.58263e+07	1.20343e+08	1.95177e+08		5.94187	7.67253e-05	1.18879		-0.152239	0.353677	0.294847
38	Positive	5-Hydroxyindole-2-carboxylic acid	C9 H7 N O3	177.042	1.476	178.05	2.31585e+07	2.15454e+07	1.79604e+07	2.29299e+07	1.73189e+07	2.01405e+07	5.50087e+06	5.26064e+06	5.95328e+06	4.75122e+06	5.09616e+06	3.85478e+06	6.59897e+06	6.12745e+06	5.26002e+06	5.78072e+06	8.26472e+06	5.27273e+06		-2.01634	7.80331e-05	1.15268		0.294478	0.00923462	1.72889
39	Positive	N-Acetylglycine	C4 H7 N O3	117.043	10.164	118.05	582368	835429	1.33081e+06	947980	719138	860067	5.50331e+06	7.51261e+06	6.70088e+06	6.4646e+06	6.85449e+06	7.24823e+06	4.25286e+06	5.7505e+06	4.73607e+06	5.39035e+06	4.66412e+06	5.33035e+06		2.93275	0.102726	0.783489		-0.419286	0.5188	0.557407
40	Positive	O-Succinyl-L-homoserine	C8 H13 N O6	219.074	2.769	220.082	4.50514e+06	3.84923e+06	5.29278e+06	4.88429e+06	5.09203e+06	4.38743e+06	3.95028e+06	2.74655e+06	2.97293e+06	3.51524e+06	2.90119e+06	1.21478e+06	1.62015e+06	1.55575e+06	1.52658e+06	1.42283e+06	1.99277e+06	7.76044e+06		-0.695136	0.319435	0.38292		-0.123776	0.937418	0.558508
41	Positive	PC (18:4/20:5)	C46 H74 N O8 P	799.501	15.192	800.508	483320	493709	1.02156e+06	476211	435360	477414	235952	261876	230453	234008	219609	197958	391934	249091	269535	283377	8.24108e+06	1.39773e+06		-1.29573	9.17183e-06	1.24863		2.97281	0.217412	0.358512
42	Positive	6-(Dimethylamino)purine	C7 H9 N5	163.086	6.967	164.093	1.13086e+07	9.07542e+06	8.4208e+06	1.05858e+07	9.74551e+06	9.16109e+06	6.40652e+06	8.56401e+06	6.48727e+06	6.67446e+06	6.89217e+06	5.87124e+06	6.22188e+06	6.4832e+06	7.12898e+06	6.62031e+06	2.27067e+06	1.49541e+06		-0.51148	0.194718	0.44592		-0.436423	0.00774114	1.65816
43	Positive	3-(dimethylamino)-1-phenylprop-2-en-1-one	C11 H13 N O	175.1	6.503	176.107	2.44662e+07	2.56317e+07	2.51552e+07	2.79591e+07	2.74183e+07	3.03908e+07	8.02803e+06	1.07057e+07	9.11118e+06	9.93914e+06	8.67773e+06	6.17212e+06	9.35496e+06	8.13774e+06	1.07596e+07	1.23746e+07	4.09021e+06	3.09145e+06		-1.61319	9.52452e-07	1.25177		-0.138722	0.263884	0.573383
44	Positive	Lysopc 18:2	C26 H50 N O7 P	519.335	13.345	520.342	1.8583e+06	1.77775e+06	2.43037e+06	1.70364e+06	1.59014e+06	1.85517e+06	1.77517e+06	1.23264e+06	1.04586e+06	967803	1.14781e+06	1.00358e+06	1.61003e+06	1.81814e+06	1.33982e+06	1.26581e+06	6.87253e+06	7.64506e+06		-0.644857	2.12977e-07	1.35324		1.51862	0.00101573	0.703423
45	Positive	Triacanthine	C10 H13 N5	203.117	5.365	204.124	5.7535e+06	4.84507e+06	5.42485e+06	7.41352e+06	7.78587e+06	6.17886e+06	5.06866e+06	2.57927e+06	3.82153e+06	3.57551e+06	5.74433e+06	7.83363e+06	7.97796e+06	9.29568e+06	7.12075e+06	8.57264e+06	1.62074e+06	1.50189e+06		-0.385931	7.69666e-06	1.21472		0.334414	0.0726897	0.990499
46	Positive	Nicotinamide adenine dinucleotide (NAD+)	C21 H27 N7 O14 P2	663.11	1.68	664.117	3.6819e+08	4.16929e+08	2.11345e+08	3.95895e+08	4.78075e+08	3.29483e+08	7.32144e+07	1.82661e+08	6.61653e+07	2.56052e+07	5.49009e+07	1.02161e+07	5.67303e+07	2.32455e+07	8.33037e+07	7.33514e+07	9.29331e+07	1.90727e+08		-2.41406	2.68061e-06	1.30877		0.334006	0.0026321	1.50388
47	Positive	4-hydroxy-3-(3-methylbut-2-en-1-yl)benzoic acid	C12 H14 O3	206.094	9.775	207.101	3.38938e+06	3.85453e+06	9.4823e+06	6.54091e+06	5.43545e+06	6.29568e+06	5.45491e+06	6.94504e+06	5.02564e+06	6.4595e+06	6.22299e+06	6.48729e+06	4.16328e+06	5.82416e+06	5.08882e+06	5.54175e+06	3.72198e+06	6.11816e+06		0.0643785	1.80301e-09	1.2486		-0.264832	0.727714	0.0590906
48	Positive	Syringic acid	C9 H10 O5	198.053	1.338	199.06	7.46228e+08	5.41882e+08	4.51467e+08	6.76301e+08	5.82405e+08	5.69365e+08	1.26986e+08	1.5883e+08	1.3324e+08	9.57041e+07	6.10605e+07	5.8754e+07	7.81583e+07	1.03766e+08	1.41794e+08	9.34222e+07	1.84211e+07	9.24555e+06		-2.49111	0.196017	0.47594		-0.512608	0.129826	1.03093
49	Positive	Propionylcarnitine	C10 H19 N O4	217.132	2.946	218.139	1.03391e+08	1.71161e+08	1.34482e+08	1.20896e+08	1.36335e+08	1.30391e+08	1.98703e+07	2.31889e+07	2.10268e+07	1.46942e+07	1.41506e+07	8.75904e+06	7.41364e+07	1.11888e+07	2.50346e+07	3.53604e+07	2.02065e+08	6.60539e+07		-2.96978	0.000108016	1.20906		2.02489	3.74693e-05	1.99557
50	Positive	trans-4-Phenyl-4-piperidinocyclohexanol	C17 H25 N O	259.19	5.933	260.197	8.71006e+06	7.85559e+06	4.00686e+06	1.21119e+07	6.54241e+06	1.31619e+07	6.44594e+06	2.74253e+06	6.40178e+06	5.57504e+06	7.07719e+06	4.31392e+06	9.79149e+06	6.69441e+06	4.90327e+06	7.16512e+06	1.29483e+06	436791		-0.686315	0.0868302	0.396636		-0.104294	0.946585	0.499074
51	Positive	Gatifloxacin	C19 H22 F N3 O4	375.153	8.409	376.161	3.78737e+06	7.61779e+06	1.16452e+07	8.27644e+06	3.83911e+06	4.63099e+06	4.7554e+06	9.72686e+06	5.51442e+06	4.07443e+06	6.85182e+06	6.22519e+06	5.72656e+06	4.90559e+06	4.63756e+06	7.48642e+06	1.84885e+06	2.06295e+06		-0.0993671	1.66326e-09	1.26864		-0.478184	0.266923	0.108233
52	Positive	All trans-Retinal	C20 H28 O	284.214	13.462	285.221	2.23219e+06	2.26689e+06	2.39909e+06	1.96631e+06	2.39767e+06	2.80135e+06	4.19043e+06	4.44713e+06	5.05357e+06	3.08177e+06	5.41682e+06	3.17311e+06	1.11924e+07	8.13828e+06	6.30667e+06	7.06122e+06	6.54719e+06	4.7145e+06		0.85076	1.18949e-08	1.30614		0.793485	0.0557444	0.366981
53	Positive	(±)15-HETE	C20 H32 O3	320.235	12.895	321.243	7.44717e+06	1.22075e+07	7.39579e+06	5.96311e+06	7.46765e+06	9.28571e+06	1.75853e+06	1.33798e+06	1.38513e+06	2.63855e+06	2.24131e+06	4.18539e+06	1.11853e+07	7.27826e+06	1.02905e+07	4.6749e+06	5.39599e+06	4.50912e+06		-1.87723	1.23242e-06	1.31399		1.67754	0.0010873	0.359445
54	Positive	2-(14,15-Epoxyeicosatrienoyl) glycerol	C23 H38 O5	416.256	14.089	417.263	868114	492283	1.90621e+06	4.07607e+06	4.20019e+06	5.27933e+06	4.71595e+06	3.64788e+06	3.28375e+06	3.07563e+06	6.16806e+06	1.91226e+06	7.53487e+06	2.9819e+06	6.74933e+06	4.58787e+06	3.96021e+06	7.45894e+06		0.438891	0.0241524	0.626261		0.5451	0.436481	0.942427
55	Positive	S-Adenosyl-L-methionine	C15 H22 N6 O5 S	398.136	2.711	399.144	1.03361e+07	7.49197e+06	2.48527e+06	4.40343e+06	4.06799e+06	3.28272e+06	6.75022e+06	608931	2.05517e+06	981610	1.25605e+06	1.77082e+06	1.11185e+07	1.99853e+06	4.42064e+06	5.26141e+06	6.31444e+06	981739		-1.25642	0.000817042	0.569831		1.16485	0.119904	1.60443
56	Positive	(±)-Abscisic acid	C15 H20 O4	286.117	2.424	287.124	1.54941e+07	1.80185e+07	1.76946e+07	1.33947e+07	1.47547e+07	4.04837e+07	2.06505e+06	2.59174e+06	2.21177e+06	1.92444e+06	1.25122e+06	1.26339e+06	3.88272e+06	1.83867e+06	2.58334e+06	2.1858e+06	4.25177e+06	1.51972e+06		-3.40575	0.000413453	0.428433		0.524213	0.164905	1.19365
57	Positive	acetyl phospahte	C2 H5 O5 P	139.988	1.398	140.995	9.53637e+06	1.14304e+07	1.10351e+07	1.78451e+07	1.03304e+07	9.02295e+06	3.66058e+06	1.05021e+07	9.32368e+06	2.39525e+06	3.0839e+06	4.3332e+06	2.90626e+06	5.00657e+06	5.60101e+06	4.53477e+06	2.28417e+06	1.91382e+06		-1.05531	4.907e-06	1.00471		-0.581881	0.449782	0.545297
58	Positive	Mesalamine	C7 H7 N O3	131.058	2.675	132.066	2.34711e+07	2.70764e+07	1.94497e+07	2.70533e+07	2.47804e+07	2.46362e+07	7.33885e+06	8.81973e+06	5.61031e+06	5.95786e+06	5.15172e+06	4.94121e+06	7.04699e+06	5.44791e+06	6.38025e+06	7.27371e+06	4.23166e+06	4.64519e+06		-1.95337	0.00250305	0.491459		-0.110723	0.0714976	1.67574
59	Positive	NKK	C16 H32 N6 O5	388.244	2.678	389.251	3.15765e+06	2.44597e+06	2.3518e+06	1.1837e+06	4.8785e+06	3.40113e+06	9.45835e+06	1.8376e+06	4.00147e+06	2.94579e+06	4.65242e+06	3.89769e+06	4.09795e+06	4.19578e+06	1.56755e+06	3.48868e+06	849054	239234		0.621232	0.115159	0.370322		-0.891979	0.896223	1.25311
60	Positive	Trehalose	C12 H22 O11	342.116	1.328	343.124	9.11597e+09	9.8439e+09	1.4173e+10	1.26726e+10	11202439926	1.08698e+10	2.50034e+09	2.79867e+09	2.50063e+09	2.44153e+09	2.3651e+09	1.77358e+09	1.59453e+09	2.52109e+09	3.0346e+09	2.62524e+09	6.0302e+08	8.76562e+08		-2.23889	0.00341171	1.09414		-0.353477	0.43399	0.480932
61	Positive	L-Alanyl-L-proline	C8 H14 N2 O3	186.101	1.917	187.108	4.52946e+08	4.13179e+08	3.36781e+08	4.46156e+08	4.04318e+08	4.51075e+08	7.53844e+07	2.28754e+07	5.61636e+07	4.8975e+07	5.59446e+07	8.66385e+07	1.9737e+08	1.21872e+08	1.60994e+08	1.3358e+08	1.95899e+08	4.25198e+07		-2.85573	0.568776	0.274759		1.30056	0.0742748	0.92614
62	Positive	PC (2:0/13:1)	C23 H44 N O8 P	493.281	11.993	494.288	2.84277e+07	1.43113e+07	5.22384e+06	2.24907e+07	1.24214e+07	1.30168e+07	3.38765e+06	3.19918e+06	3.27466e+06	2.95646e+06	4.82574e+06	4.22925e+06	2.87823e+06	2.96029e+06	3.60504e+06	3.38123e+06	3.53562e+06	4.63321e+06		-2.13226	3.67991e-05	0.873557		-0.0591964	0.220283	0.731752
63	Positive	1-(4-hydroxyphenyl)propane-1,2-diol	C9 H12 O3	208.074	14.34	209.081	2.75924e+06	4.3336e+06	5.38659e+06	4.08666e+06	4.04896e+06	5.18741e+06	1.03859e+06	1.79638e+06	1.22018e+06	1.24873e+06	1.09874e+06	1.06839e+06	3.10841e+06	2.09659e+06	1.70799e+06	2.02863e+06	7.69297e+06	1.18597e+06		-1.78813	3.58431e-06	1.20638		1.25417	0.0493947	1.25592
64	Positive	Pilocarpine	C11 H16 N2 O2	208.121	3.045	209.129	7.16604e+08	6.50162e+08	4.87513e+08	7.3544e+08	7.33776e+08	6.87677e+08	1.85042e+08	2.24018e+08	1.74129e+08	1.65958e+08	1.56416e+08	1.08687e+08	1.11858e+08	1.40875e+08	1.94473e+08	1.72239e+08	4.92429e+07	4.61535e+07		-1.98361	0.0794661	0.337468		-0.504722	0.419439	0.859902
65	Positive	Eicosapentaenoic acid ethyl ester	C22 H34 O2	330.256	13.854	331.263	1.97242e+06	1.9282e+06	1.86718e+06	1.35254e+06	1.53804e+06	1.82764e+06	727408	1.98147e+06	2.93032e+06	1.27414e+06	1.61096e+06	919855	2.75856e+06	4.638e+06	4.87156e+06	7.32306e+06	7.66013e+06	1.82798e+06		-0.150974	0.939134	0.128478		1.6225	0.157763	1.16223
66	Positive	Ranolazine	C24 H33 N3 O4	427.244	7.22	428.252	2.80323e+07	1.74426e+07	1.53966e+07	2.99153e+07	2.98404e+07	1.91833e+07	297838	206562	211708	226858	466725	233755	283231	148870	249358	988303	175669	174318		-6.4106	0.000934333	0.681623		0.297451	0.00569421	1.31588
67	Positive	APH	C14 H21 N5 O4	323.159	5.673	324.167	1.0988e+06	1.46613e+06	934495	1.54824e+06	1.20098e+06	1.27474e+06	2.74576e+06	1.02125e+07	2.99203e+06	2.93641e+06	4.56715e+06	3.87609e+06	5.44587e+06	5.69483e+06	3.20437e+06	7.876e+06	4.32814e+06	2.85524e+06		1.86103	0.000163622	1.16825		0.105553	0.000624048	2.13002
68	Positive	11-Hydroxy-δ(9)-THC	C21 H30 O3	330.217	14.226	331.225	5.90701e+08	4.90852e+08	2.52742e+07	5.27071e+07	1.03045e+08	1.0316e+08	1.50667e+07	357104	329842	1.19573e+07	305833	275698	5.57157e+07	5.11141e+07	3.95526e+07	379268	1.77569e+08	263302		-5.59312	0.237181	0.468552		3.52014	0.120264	0.626413
69	Positive	NLK	C16 H31 N5 O5	188.116	1.863	189.123	1.6142e+08	1.66498e+08	9.91957e+07	1.43133e+08	1.35884e+08	1.47981e+08	9.33063e+07	2.09257e+07	6.26253e+07	6.23282e+07	7.08437e+07	1.24549e+08	2.58976e+08	1.73169e+08	1.49448e+08	1.59093e+08	1.91831e+08	1.55116e+07		-0.97481	0.0263533	0.777535		1.12532	0.109322	1.17748
70	Positive	Hydrocortisone	C21 H30 O5	362.209	10.519	363.217	3.42059e+06	2.46598e+06	2.34605e+06	2.022e+06	2.80991e+06	1.87396e+06	8.54156e+06	6.9191e+06	7.80468e+06	6.40165e+06	5.55047e+06	4.95146e+06	3.15402e+06	6.12816e+06	4.4254e+06	4.0597e+06	6.63997e+06	7.06112e+06		1.42705	9.48552e-07	1.26852		-0.352178	0.144722	0.356285
71	Positive	Dihydrokawain	C14 H16 O3	232.106	4.442	233.113	7.1473e+06	7.76422e+06	4.93619e+06	7.44998e+06	6.68386e+06	6.48411e+06	6.30082e+06	9.24245e+06	6.82782e+06	5.06483e+06	5.15701e+06	4.61538e+06	6.11008e+06	5.45267e+06	7.4177e+06	5.39192e+06	5.82209e+06	7.04534e+06		-0.121073	9.81417e-07	1.35295		0.0012203	0.00304289	1.21627
72	Positive	N-{[5-(tert-butyl)-2-thienyl]carbonyl}-N'-(6-methyl-2-pyridyl)urea	C16 H19 N3 O2 S	317.124	12.347	318.131	2.54195e+06	1.48426e+06	2.43572e+06	1.68245e+06	1.53231e+06	1.62926e+06	1.75525e+08	1.54003e+08	1.20883e+08	9.82171e+07	1.79941e+08	1.59623e+08	1.04522e+08	1.32675e+08	1.47409e+08	1.33625e+08	1.02869e+08	1.31496e+08		6.29572	0.0155609	0.784398		-0.238997	0.312465	0.668343
73	Positive	ethyl N-{2-cyano-3-[4-(dimethylamino)phenyl]acryloyl}carbamate	C15 H17 N3 O3	287.127	7.2	288.135	2.95436e+06	5.11005e+06	4.28764e+06	3.76259e+06	3.27477e+06	3.97677e+06	4.82589e+06	3.24249e+06	5.82536e+06	4.74741e+06	5.17063e+06	2.12487e+06	3.65887e+06	7.25721e+06	6.76648e+06	7.41143e+06	337873	462249		0.15057	1.37169e-06	1.17586		-0.00236753	0.572551	0.179136
74	Positive	Diethyl maleate	C8 H12 O4	150.089	4.391	151.097	3.83048e+06	2.80291e+06	6.753e+06	4.88035e+06	7.22936e+06	7.05643e+06	463051	1.53746e+06	1.35855e+06	1.18239e+06	1.33087e+06	1.09464e+06	1.07791e+06	1.55138e+06	1.69977e+06	1.37665e+06	7.46436e+06	3.65944e+06		-2.22417	0.213789	0.321966		1.27239	0.12968	1.27022
75	Positive	Oxaceprol	C7 H11 N O4	173.069	1.359	174.076	9.8716e+08	1.30669e+09	2.43109e+09	1.13019e+09	1.17527e+09	1.66785e+09	4.02063e+08	4.19985e+08	3.72011e+08	3.34989e+08	3.3259e+08	3.19592e+08	1.43971e+09	5.4989e+08	5.08683e+08	7.3501e+08	2.46724e+09	1.35056e+09		-1.99558	1.10844e-08	0.999669		1.69271	0.208384	0.649804
76	Positive	N-(2,6-Dimethylphenyl)-N-(methoxyacetyl) alanine	C14 H19 N O4	265.131	10.471	266.138	4.48457e+06	3.16671e+06	2.51544e+06	2.66272e+06	2.60699e+06	2.06872e+06	7.09653e+06	7.36225e+06	6.11099e+06	5.31331e+06	6.66851e+06	6.21247e+06	3.93897e+06	4.99463e+06	6.41715e+06	4.40096e+06	5.31836e+06	6.72408e+06		1.14694	6.88185e-05	1.30578		-0.285959	0.016591	1.11501
77	Positive	2-Arachidonoyl glycerol	C23 H38 O4	378.275	14.982	379.282	9.02813e+07	1.56899e+07	2.25647e+08	6.00178e+07	6.12351e+07	5.19405e+07	2.84243e+07	2.04654e+07	1.99363e+07	1.9767e+07	1.37738e+07	1.58705e+07	6.84733e+07	1.46247e+07	1.44112e+07	3.99294e+07	1.89873e+08	3.99112e+07		-2.09406	0.00160723	1.09993		1.63497	0.719914	0.0894998
78	Positive	N-{[(2R,4S,5R)-5-Ethyl-1-azabicyclo[2.2.2]oct-2-yl]methyl}-2-furamide	C15 H22 N2 O2	262.168	5.92	263.176	497681	520385	5.13493e+07	592783	564902	564849	181316	166961	164781	165142	150733	266255	230991	187448	204387	200575	146771	139242		-5.62611	2.70551e-06	1.15716		0.018618	0.0471343	1.24244
79	Positive	Argininosuccinic acid	C10 H18 N4 O6	290.123	1.283	291.13	1.63319e+08	1.84725e+08	2.33335e+08	1.12722e+08	1.35599e+08	1.72766e+08	4.69037e+07	4.42588e+07	3.30909e+07	2.37455e+07	3.26863e+07	2.2979e+07	5.24635e+07	2.96735e+07	4.92817e+07	3.73301e+07	4.26998e+07	1.77591e+08		-2.29929	1.17205e-06	0.943659		0.933722	0.131678	0.697845
80	Positive	Desmethylcitalopram	C19 H19 F N2 O	310.152	9.728	311.159	3.2144e+06	2.52391e+06	3.37449e+06	2.85504e+06	3.00034e+06	2.47773e+06	3.83582e+06	4.94496e+06	2.97474e+06	3.0878e+06	3.70037e+06	3.31072e+06	2.58132e+06	3.69293e+06	3.33036e+06	4.05024e+06	2.184e+06	1.42942e+06		0.325036	0.383382	0.192956		-0.339801	0.00483154	2.13149
81	Positive	2-Methoxyestradiol (2-MeOE2)	C19 H26 O3	302.188	13.486	303.195	2.6778e+07	1.47191e+07	5.91068e+06	9.56502e+06	7.20092e+06	9.27447e+06	1.12645e+06	1.18746e+06	1.04481e+06	1.34943e+06	1.21082e+06	887637	1.78183e+06	1.84759e+06	1.27987e+06	1.42686e+06	1.88545e+06	1.15755e+06		-3.43172	2.18847e-10	1.22721		0.462523	0.991363	0.0815158
82	Positive	N-(6-methoxypyridin-3-yl)thiophene-2-carboxamide	C11 H10 N2 O2 S	234.05	1.227	235.057	4.96433e+08	7.07461e+08	9.38085e+08	6.17708e+08	5.79398e+08	6.8569e+08	1.18404e+08	1.29968e+08	1.14768e+08	1.27411e+08	1.26972e+08	1.24015e+08	2.63478e+08	2.08948e+08	1.49032e+08	1.93388e+08	1.84362e+08	1.41305e+08		-2.44031	0.00120746	1.02429		0.621087	0.614215	0.384529
83	Positive	INH	C16 H26 N6 O5	382.197	5.785	383.204	2.67552e+07	1.75258e+07	1.531e+07	2.8395e+07	2.74739e+07	2.1436e+07	155751	154600	149431	141558	138997	132282	211497	176349	185908	195318	153368	249061		-7.29351	0.000829621	1.03922		0.424934	0.131491	0.971418
84	Positive	2,6-Dimethyl-γ-pyrone	C7 H8 O2	124.053	7.676	125.06	1.63567e+07	1.85205e+07	2.6823e+07	2.06576e+07	1.98204e+07	2.27984e+07	1.46407e+09	1.82085e+09	1.74223e+09	1.73678e+09	1.67711e+09	1.98628e+09	1.04256e+09	1.31129e+09	1.24582e+09	1.15722e+09	1.35853e+09	1.89874e+09		6.38257	0.0233701	0.644638		-0.379745	0.22366	1.13629
85	Positive	α-Eleostearic acid	C18 H30 O2	278.224	13.8	279.232	8.35136e+09	5.57865e+09	4.52854e+09	3.6689e+09	5.72322e+09	3.71316e+09	3.53133e+08	4.17289e+07	1.32217e+08	3.41576e+08	1.34392e+08	2.32652e+08	1.31896e+09	5.80106e+08	1.15571e+09	4.75636e+08	2.39439e+09	9.47981e+08		-4.67487	8.68891e-05	1.16956		2.47557	0.296831	0.427778
86	Positive	5-Methylcytosine	C5 H7 N3 O	125.059	1.846	126.066	1.51069e+07	1.12231e+07	2.28794e+07	1.68309e+07	1.7279e+07	1.73581e+07	8.71404e+06	7.35123e+06	5.93074e+06	5.91139e+06	5.9695e+06	3.86874e+06	5.14473e+06	4.76554e+06	6.7655e+06	5.83363e+06	1.58642e+06	1.36161e+06		-1.41536	1.11181e-05	1.23415		-0.568223	0.120758	0.797768
87	Positive	EKK	C17 H33 N5 O6	403.248	9.349	404.255	1.00682e+06	2.35628e+06	482067	1.4152e+06	1.56107e+06	1.21942e+06	3.9119e+06	4.17707e+06	3.85139e+06	3.84729e+06	4.34589e+06	4.41252e+06	3.13685e+06	2.65611e+06	2.28809e+06	3.06607e+06	2.01464e+06	3.00588e+06		1.61007	0.431454	0.356551		-0.602382	0.858105	0.14315
88	Positive	TKK	C16 H33 N5 O5	750.488	6.588	376.251	2.19661e+06	2.49005e+06	1.83172e+06	1.49121e+06	1.77178e+06	1.81393e+06	2.45504e+06	2.47673e+06	2.11458e+06	614090	3.07722e+06	2.53382e+06	5.43034e+06	3.88466e+06	1.09593e+06	3.85138e+06	820030	897601		0.194788	2.31058e-11	1.26889		0.267932	0.214767	0.0881564
89	Positive	2-acetamido-3-(4-methoxyphenyl)propanoic acid	C12 H15 N O4	237.1	2.76	238.107	1.08709e+07	1.18794e+07	1.09071e+07	1.06024e+07	1.01388e+07	1.26882e+07	7.21372e+06	3.77358e+06	3.21142e+06	3.63126e+06	3.80238e+06	4.86274e+06	4.12571e+06	3.93043e+06	3.85324e+06	5.67871e+06	4.02438e+06	6.63852e+06		-1.3403	0.70802	0.121224		0.0925766	0.424536	1.30695
90	Positive	Nicotinate ribonucleoside	C11 H13 N O6	255.074	6.755	256.082	6.78156e+06	8.47424e+06	9.60893e+06	9.79409e+06	7.51659e+06	9.88972e+06	4.54204e+06	4.88262e+06	4.52957e+06	3.94778e+06	4.18606e+06	4.0824e+06	2.77127e+06	3.48544e+06	4.27067e+06	3.92239e+06	4.11269e+06	6.63557e+06		-0.992378	0.713971	0.196602		-0.0546293	0.0766757	1.48647
91	Positive	Abametapir	C12 H12 N2	184.1	6.082	185.108	2.58807e+07	2.17491e+07	1.493e+07	3.29991e+07	2.31621e+07	2.60066e+07	5.42177e+06	7.50681e+06	5.88162e+06	6.36667e+06	6.65236e+06	4.4979e+06	5.92868e+06	5.50806e+06	7.05357e+06	6.80822e+06	2.47792e+06	1.44228e+06		-1.99422	7.22023e-05	1.15131		-0.314154	0.0794525	1.0073
92	Positive	N,N-Dimethyldecylamine N-oxide	C12 H27 N O	201.209	11.378	202.217	7.0624e+06	7.75166e+06	1.37211e+07	9.85263e+06	8.63778e+06	6.82794e+06	2.22076e+06	2.61193e+06	1.94112e+06	2.08293e+06	2.12603e+06	2.32132e+06	2.22727e+06	2.57195e+06	3.11649e+06	2.94893e+06	1.31729e+06	1.47098e+06		-2.01717	6.75514e-05	1.15811		0.0373402	0.00991169	1.69987
93	Positive	N-Acetoacetyl-isolucine	C10 H17 N O4	215.256	4.771	216.123	999006	308136	568761	732303	655461	922296	1.86349e+06	2.20836e+06	1.7424e+06	1.54515e+06	1.75447e+06	1.22007e+06	8.26354e+06	7.48778e+06	7.23312e+06	7.10743e+06	7.39968e+06	7.90172e+06		1.30376	0.000226896	1.22683		2.13509	6.39427e-05	1.6498
94	Positive	4-Ethylbenzaldehyde	C9 H10 O	151.1	10.703	152.107	2.03427e+07	1.21509e+07	1.74487e+07	1.23454e+07	1.62078e+07	1.26171e+07	8.19281e+07	1.10641e+08	1.13625e+08	1.07223e+08	1.04885e+08	1.11852e+08	7.49931e+07	1.04959e+08	7.97866e+07	6.51841e+07	7.81165e+07	9.14762e+07		2.78998	9.6259e-05	0.856061		-0.349688	0.313514	0.735603
95	Positive	Tris(2-carboxyethyl)phosphine	C9 H16 Cl O6 P	286.038	9.834	287.045	685447	562385	789508	629980	618199	610394	3.2698e+06	4.05807e+06	1.91198e+06	3.1754e+06	3.66555e+06	3.98968e+06	1.19767e+06	1.98381e+06	2.12244e+06	1.47901e+06	2.39039e+06	4.3065e+06		2.36504	0.0188293	0.818977		-0.574273	0.124037	1.17497
96	Positive	N1-{4-[2-cyano-2-(4-nitrophenyl)vinyl]phenyl}acetamide	C17 H13 N3 O3	307.096	8.401	308.103	2.52555e+07	2.30274e+07	2.24123e+07	2.85074e+07	2.63347e+07	2.3964e+07	5.17061e+06	5.59243e+06	4.80069e+06	4.26161e+06	4.35443e+06	3.01037e+06	3.97049e+06	4.78559e+06	5.14313e+06	4.58029e+06	2.36447e+06	1.86994e+06		-2.459	0.0561414	0.840484		-0.259507	0.898786	0.096446
97	Positive	1-(3-acetyl-2,4,6-trihydroxyphenyl)ethan-1-one	C10 H10 O5	210.053	1.325	211.06	6.53321e+08	4.57337e+08	4.4265e+08	5.66476e+08	5.27286e+08	1.65375e+08	1.52388e+08	1.45757e+08	1.48193e+08	1.16932e+08	1.07845e+08	7.73351e+07	8.71e+07	1.0219e+08	1.13394e+08	1.10946e+08	1.3248e+07	8.94094e+06		-1.90985	1.92296e-06	1.21892		-0.780175	0.134702	0.703943
98	Positive	N'1-(6-methylpyridazin-3-yl)-4-chlorobenzene-1-carbohydrazide	C12 H11 Cl N4 O	284.047	2	285.054	2.07424e+07	2.31606e+07	1.51584e+07	2.18743e+07	1.8222e+07	1.65209e+07	8.28042e+06	7.06464e+06	6.40231e+06	6.31292e+06	4.72668e+06	5.10253e+06	8.21502e+06	6.89604e+06	8.19115e+06	1.0449e+07	1.75384e+06	388148		-1.61025	0.0423868	0.483208		-0.0780869	0.156356	1.33562
99	Positive	Aflatoxin M1	C17 H12 O7	368.045	10.621	369.052	377097	413744	572474	412901	406170	422878	6.22276e+06	3.72668e+06	3.084e+06	2.60038e+06	5.16487e+06	5.18378e+06	2.53462e+06	3.3467e+06	3.34435e+06	2.36692e+06	2.76867e+06	3.44432e+06		3.31804	0.233544	0.408612		-0.545208	0.0169203	1.55572
100	Positive	2-{[2-(4-methylpiperazino)phenyl]methylene}hydrazine-1-carbothioamide	C13 H19 N5 S	299.113	11.434	300.121	724564	696236	1.03846e+06	755850	696121	791517	1.47939e+06	1.60095e+06	1.74502e+06	1.45671e+06	2.8315e+06	4.90705e+06	772028	1.606e+06	1.45023e+06	1.38045e+06	648259	1.06105e+06		1.57598	9.01189e-05	1.27203		-1.01912	0.0146071	0.347215
101	Positive	PC (9:0/9:0)	C26 H52 N O8 P	537.344	13.623	538.351	734584	700422	4.40584e+06	5.06123e+06	2.23775e+06	3.02096e+06	1.14245e+06	398495	349401	349305	2.50415e+06	290675	4.11075e+06	998653	1.01532e+07	5.56484e+06	320759	316329		-1.68258	3.67824e-06	1.35146		2.09204	0.00644634	0.675196
102	Positive	N-benzyl-2-(6-methoxy-2-naphthyl)propanamide	C21 H21 N O2	319.157	5.375	320.164	928182	778555	560216	635372	522128	488268	2.377e+06	1.51467e+06	1.23652e+06	1.18583e+06	465304	1.5237e+06	1.78922e+06	954914	2.27772e+06	1.19358e+06	3.28899e+06	6.31068e+06		1.08546	1.80117e-08	1.28451		0.929595	0.00676784	0.147084
103	Positive	Gamma-Glu-Leu	C11 H20 N2 O5	260.137	7.998	261.145	2.25742e+06	2.10157e+06	1.64406e+06	1.61215e+06	3.18707e+06	2.69786e+06	3.9433e+06	3.08137e+06	5.82886e+06	3.06668e+06	2.33644e+06	1.61407e+06	5.28514e+06	6.11916e+06	8.50631e+06	8.39908e+06	4.03382e+06	2.06381e+06		0.55767	0.195139	0.510127		0.792071	0.0248372	1.42377
104	Positive	SMK	C14 H28 N4 O5 S	364.175	7.538	365.182	2.31143e+07	1.44304e+07	1.69322e+07	1.65608e+07	2.35843e+07	2.36512e+07	5.62855e+06	5.89874e+06	6.3084e+06	5.68157e+06	4.8743e+06	4.31405e+06	4.51805e+06	6.24922e+06	6.32733e+06	3.33407e+06	2.36408e+06	1.77114e+06		-1.85451	0.000279394	1.19174		-0.412999	0.00538124	1.36494
105	Positive	3-(allylsulfanyl)-4-[4-(benzyloxy)phenyl]-5-methyl-4H-1,2,4-triazole	C19 H19 N3 O S	337.128	7.104	338.135	6.69855e+06	6.11767e+06	6.90792e+06	4.36116e+06	9.74889e+06	7.85495e+06	3.15257e+06	3.31158e+06	2.7353e+06	2.70673e+06	1.94849e+06	1.78168e+06	2.4902e+06	2.25147e+06	2.56099e+06	2.62298e+06	1.74827e+08	3.32132e+06		-1.41477	8.76278e-12	1.2877		3.58833	0.0198782	0.169868
106	Positive	VNH	C15 H24 N6 O5	351.154	3.419	352.162	7.69858e+06	1.16011e+07	7.2754e+06	6.61849e+06	6.54532e+06	1.14982e+07	7.08576e+06	7.97798e+06	6.85788e+06	6.48628e+06	6.34114e+06	4.71057e+06	5.24158e+06	5.82155e+06	7.82906e+06	6.51922e+06	1.63761e+06	559616		-0.376813	4.2149e-05	1.34567		-0.515257	0.00160954	1.36203
107	Positive	2-oxa-4-azatetracyclo[6.3.1.1~6,10~.0~1,5~]tridecan-3-one	C11 H15 N O2	193.11	12.092	194.118	1.08845e+07	9.06388e+06	1.18844e+07	8.10687e+06	7.89205e+06	8.71748e+06	8.04553e+07	1.11446e+08	1.51336e+08	1.49704e+08	1.0713e+08	1.68159e+08	1.18503e+08	1.54198e+08	9.69615e+07	1.06115e+08	8.59245e+07	9.65346e+07		3.76396	0.000269622	0.509231		-0.222932	0.0235099	2.00258
108	Positive	Citrinin	C13 H14 O5	232.074	9.529	233.081	6.84327e+06	5.93738e+06	1.94526e+07	8.29618e+06	7.99326e+06	3.40624e+07	5.91973e+06	4.62297e+06	3.98469e+06	3.52511e+06	4.90866e+06	4.91927e+06	2.74942e+06	4.24712e+06	5.11079e+06	3.24541e+06	2.53679e+06	3.34657e+06		-1.56663	5.57708e-05	0.774644		-0.392733	0.128156	0.873695
109	Positive	4-chloro-5-morpholino-2-quinoxalin-2-ylpyridazin-3(2H)-one	C16 H14 Cl N5 O2	343.084	1.946	344.091	2.13391e+07	2.86102e+07	1.82226e+07	1.94409e+07	2.16224e+07	1.48486e+07	3.21537e+06	2.18366e+06	2.02413e+06	3.58129e+06	3.28611e+06	3.09672e+06	2.01887e+06	4.23145e+06	2.97075e+06	3.02033e+06	2.89258e+06	4.33373e+06		-2.83521	0.00235742	1.22856		0.16305	0.00142043	0.847661
110	Positive	DNK	C14 H25 N5 O7	375.179	9.663	376.187	1.00899e+07	1.1157e+07	1.021e+07	1.2875e+07	1.08226e+07	1.18022e+07	7.52141e+06	7.5094e+06	7.76911e+06	3.80789e+06	6.25028e+06	1.36949e+06	7.26799e+06	7.90409e+06	9.95394e+06	7.91803e+06	1.22357e+06	587876		-0.968068	0.872503	0.0767872		0.0262273	0.980285	0.702986
111	Positive	Acetyl-L-carnitine	C9 H17 N O4	203.116	1.6	204.123	5.34721e+09	4.8505e+09	2.81957e+09	4.89529e+09	4.3894e+09	3.26589e+09	1.38599e+09	1.41827e+09	1.20917e+09	1.54698e+09	1.18274e+09	1.16828e+09	2.50806e+09	1.44186e+09	1.53862e+09	1.95221e+09	2.02366e+09	2.15463e+09		-1.69232	0.000279652	1.1846		0.554482	0.609161	0.192899
112	Positive	VLK	C17 H34 N4 O4	358.258	2.694	359.265	1.00307e+07	9.07538e+06	3.54399e+06	7.01174e+06	5.87235e+06	8.82076e+06	7.20346e+06	2.12998e+06	6.37145e+06	4.06245e+06	6.09528e+06	5.73602e+06	7.27457e+06	7.82423e+06	5.1857e+06	8.30144e+06	1.85677e+06	446456		-0.489232	2.1481e-05	1.05017		-0.032762	0.580631	0.313744
113	Positive	Oleanolic acid	C30 H48 O3	438.35	14.817	439.357	2.39408e+07	1.60431e+07	3.57423e+06	3.28633e+06	5.09335e+06	4.52421e+06	973966	910859	373929	558043	485662	478808	482746	344841	553647	689952	686203	1.26417e+06		-3.90034	0.00102699	0.657856		0.0888865	0.403304	0.965849
114	Positive	Noroxymorphone	C16 H17 N O4	287.116	9.172	288.123	2.37832e+07	2.03856e+07	1.55789e+07	2.59152e+07	2.09976e+07	2.28276e+07	5.40068e+06	6.31193e+06	4.43237e+06	4.4843e+06	4.19748e+06	2.92222e+06	3.57014e+06	4.11143e+06	5.06608e+06	5.25221e+06	1.72145e+06	2.38331e+06		-2.22231	2.91403e-06	0.968958		-0.328087	0.253421	0.583364
115	Positive	2-[5-(2-hydroxypropyl)oxolan-2-yl]propanoic acid	C10 H18 O4	184.11	12.976	185.117	2.37235e+07	1.63433e+07	1.37498e+06	1.18567e+07	1.2036e+07	1.51167e+06	2.56403e+06	806230	813624	2.57057e+06	686334	1.72447e+06	998916	871614	1.5738e+06	1.05201e+06	724056	714246		-2.8666	1.08649e-05	1.16841		-0.627014	0.899746	0.425268
116	Positive	4-amino-2-(2,4-dimethoxyanilino)-5-pyrimidinecarbonitrile	C13 H13 N5 O2	271.106	4.584	272.113	1.05306e+07	8.44631e+06	9.65942e+06	1.24835e+07	1.13189e+07	1.17907e+07	2.56147e+06	6.91568e+06	6.88901e+06	6.20977e+06	6.44642e+06	4.87161e+06	6.00384e+06	6.28046e+06	6.59094e+06	6.49377e+06	2.34991e+06	2.26464e+06		-0.922207	0.00131511	1.1493		-0.176857	0.0339523	1.07158
117	Positive	Betaine	C5 H11 N O2	117.079	1.312	118.086	7.6846e+10	9.22822e+10	113025515158	8.95551e+10	89361376944	9.39908e+10	1.69027e+10	1.08843e+10	1.0291e+10	15527595453	1.32651e+10	1.18192e+10	1.65203e+10	1.59459e+10	1.6517e+10	1.44981e+10	1.86144e+10	1.50547e+10		-2.8184	0.16809	0.511287		0.304042	0.0860274	1.30145
118	Positive	Isoferulic acid	C10 H10 O4	194.058	8.1	195.065	1.10637e+07	1.38892e+07	2.97845e+07	2.11314e+07	1.79497e+07	1.97831e+07	1.12183e+08	1.13666e+08	8.70053e+07	6.10909e+07	1.25595e+08	1.13671e+08	5.70792e+07	8.61892e+07	8.22506e+07	8.61452e+07	7.62833e+07	1.15007e+08		2.4324	0.192641	0.266191		-0.285953	0.00177426	1.71166
119	Positive	2-(1,3-benzodioxol-5-yl)-7-ethylimidazo[1,2-a]pyridine	C16 H14 N2 O2	266.106	8.041	267.113	3.93731e+06	3.31611e+06	4.31173e+06	3.59912e+06	4.28481e+06	4.07884e+06	6.76802e+06	8.61605e+06	6.6277e+06	7.29519e+06	5.77767e+06	5.37311e+06	5.71787e+06	6.88595e+06	8.12215e+06	6.9679e+06	2.94327e+06	2.76688e+06		0.782042	0.0015107	1.0435		-0.276394	2.77533e-06	1.71436
120	Positive	4-[4-(1-phenyl-1H-1,2,4-triazol-5-yl)-1,3-thiazol-2-yl]pyridine	C16 H11 N5 S	305.074	0.564	306.082	1.97301e+07	4.68491e+06	6.11137e+06	2.00458e+06	939200	894739	6.88691e+06	6.74419e+06	5.61716e+06	6.35893e+06	5.51331e+06	4.75441e+06	274932	4.9036e+06	5.7099e+06	6.46502e+06	4.64657e+06	4.73078e+06		0.0620398	5.79342e-08	1.30745		-0.424472	0.0155568	0.326604
121	Positive	4-oxo-4-(4-toluidino)but-2-enoic acid	C11 H11 N O3	205.074	6.044	206.081	1.94079e+08	1.86962e+08	1.19711e+08	1.70287e+08	1.9497e+08	1.99781e+08	1.06747e+08	5.3022e+07	9.03352e+07	8.2537e+07	1.03582e+08	1.17318e+08	2.3936e+08	1.54184e+08	1.74299e+08	1.73221e+08	9.63299e+07	2.83197e+07		-0.945159	4.98605e-06	1.29585		0.645197	0.0630514	0.784456
122	Positive	PE (2:0/16:2)	C23 H42 N O8 P	491.265	12.987	492.272	1.37745e+07	1.86246e+06	6.92479e+06	2.67301e+07	3.05366e+07	2.82384e+07	5.59635e+06	2.27292e+06	2.80512e+06	4.06328e+06	4.50196e+06	3.06805e+06	3.30076e+06	3.427e+06	3.25989e+06	2.05939e+06	3.90554e+06	2.64223e+06		-2.27631	0.000167971	1.01519		-0.262641	0.0026474	1.99578
123	Positive	Erucic acid	C22 H42 O2	338.319	15.98	339.326	324367	349172	763284	377174	366596	413685	398598	175616	159283	159327	159058	192840	163619	382267	176564	191730	6.3377e+06	680285		-1.05951	6.89627e-07	1.12139		2.67189	0.274448	0.358149
124	Positive	Nicotinic Acid	C6 H5 N O2	123.032	1.46	124.039	2.7037e+08	1.94155e+08	1.98617e+08	2.21467e+08	2.04262e+08	1.6332e+08	1.02988e+08	1.32e+08	1.039e+08	1.38961e+08	1.25513e+08	1.40768e+08	1.47286e+08	1.33336e+08	1.44447e+08	1.78509e+08	1.33277e+08	1.58742e+08		-0.75083	0.000626486	0.665493		0.267295	0.114948	1.00736
125	Positive	1-(4-chlorophenyl)-1-phenyl-2-(3-pyridyl)ethan-1-ol	C19 H16 Cl N O	309.097	3.178	310.104	1.52189e+06	2.31197e+06	1.55576e+06	1.55283e+06	1.48039e+06	1.45218e+06	599769	645724	609850	500526	379331	345912	824401	451061	577227	666642	6.32918e+06	588028		-1.68033	2.26786e-07	1.07944		1.61481	0.047934	0.471901
126	Positive	4-(pentyloxy)benzene-1-carbohydrazide	C12 H18 N2 O2	222.137	8.2	223.144	1.13903e+06	972831	1.34401e+06	711578	1.01613e+06	1.17179e+06	4.21773e+06	7.0064e+06	3.17649e+06	3.93603e+06	6.90522e+06	4.61986e+06	6.64628e+06	5.15276e+06	3.47184e+06	4.26202e+06	1.25398e+06	818323		2.23225	1.62996e-06	0.686933		-0.466919	0.412444	0.775395
127	Positive	FMK	C20 H32 N4 O4 S	406.212	6.897	407.22	1.1482e+06	3.15991e+06	1.24086e+06	1.1238e+06	827708	3.14384e+06	5.1237e+06	1.4148e+06	3.77471e+06	2.87351e+06	1.76008e+06	3.43577e+06	6.73275e+06	6.87382e+06	4.78191e+06	6.55653e+06	4.54817e+06	2.11697e+06		0.788256	1.95643e-06	1.31243		0.782049	0.0609836	0.394758
128	Positive	(2-morpholino-5-nitrophenyl)methanol	C11 H14 N2 O4	238.095	8.269	239.103	1.12381e+07	1.51986e+07	1.70327e+07	1.92639e+07	2.12035e+07	1.29799e+07	7.59242e+06	6.53895e+06	5.67268e+06	5.01292e+06	4.5792e+06	3.33113e+06	5.10682e+06	6.41261e+06	6.49862e+06	6.91035e+06	3.56701e+06	2.75579e+06		-1.56625	0.367291	0.349674		-0.0665833	0.0259132	1.38836
129	Positive	MAG (18:4)	C21 H34 O4	350.246	16.678	351.253	5.09277e+06	8.15521e+06	4.28984e+06	3.25249e+06	4.90821e+06	6.20204e+06	1.26528e+06	812431	586529	774197	514585	348940	1.95941e+06	1.0791e+06	2.59048e+06	1.47228e+06	6.20609e+06	1.13875e+06		-2.89052	0.0030725	1.12794		1.74762	0.0272785	1.4134
130	Positive	LNK	C16 H31 N5 O5	188.116	6.362	189.124	5.52332e+06	5.31724e+06	5.12294e+06	5.46178e+06	6.27193e+06	5.92583e+06	2.23134e+06	1.49887e+06	3.16275e+06	1.83827e+06	1.32573e+06	862249	5.51064e+06	3.65112e+06	5.50209e+06	5.32518e+06	6.20155e+06	4.15393e+06		-1.62258	0.0302085	0.640892		1.47457	0.171542	1.48739
131	Positive	2-[(3S)-1-Benzyl-3-pyrrolidinyl]-1,3-benzothiazole	C18 H18 N2 S	294.122	5.719	295.129	7.87874e+07	7.43908e+07	7.24836e+07	7.29547e+07	9.64656e+07	9.64256e+07	8.8161e+07	5.64629e+07	8.50033e+07	5.85561e+07	9.366e+07	1.08229e+08	2.09979e+08	1.41943e+08	1.28699e+08	1.52143e+08	8.55652e+07	1.72927e+07		-0.00421965	0.0276059	0.585867		0.585971	0.163852	0.960257
132	Positive	2-cyano-3-(3,4-dimethoxyphenyl)acrylic acid	C12 H11 N O4	233.069	7.258	234.076	6.51562e+06	7.99642e+06	7.77891e+06	8.59998e+06	8.02919e+06	9.1278e+06	6.58807e+06	8.17546e+06	6.45355e+06	6.55699e+06	6.45402e+06	4.20867e+06	5.9385e+06	6.68977e+06	7.88584e+06	6.12077e+06	2.48971e+06	2.47815e+06		-0.321988	0.146058	0.434448		-0.282436	0.0927886	1.40106
133	Positive	6β-Hydroxy-21-desacetyl deflazacort	C23 H29 N O6	415.207	4.358	416.215	2.27189e+07	1.99682e+07	1.20038e+07	2.38838e+07	2.21115e+07	2.03054e+07	218380	5.33586e+06	4.63842e+06	4.85798e+06	4.56214e+06	3.26095e+06	3.48374e+06	3.95516e+06	4.91408e+06	4.56604e+06	882698	947792		-2.40314	1.30554e-06	0.973753		-0.286839	0.134183	0.61339
134	Positive	Kinetin 9-riboside	C15 H17 N5 O5	347.122	1.453	348.129	2.07512e+07	1.80895e+07	1.81914e+07	2.96731e+07	2.59514e+07	1.9506e+07	6.90015e+06	6.67896e+06	5.29067e+06	4.71411e+06	6.09821e+06	4.32879e+06	6.07787e+06	5.64779e+06	7.80846e+06	6.50914e+06	4.34924e+06	2.6018e+06		-1.95824	7.15258e-05	0.569622		-0.04378	0.347085	1.25331
135	Positive	DL-Dipalmitoylphosphatidylcholine	C40 H80 N O8 P	733.564	16.502	734.571	1.81991e+06	1.97084e+06	3.98655e+06	4.38124e+06	3.17329e+06	5.30369e+06	2.19372e+06	8.14969e+06	3.59744e+06	4.34557e+06	3.21287e+06	3.24326e+06	1.98202e+06	2.66364e+06	1.86608e+06	1.40914e+06	1.68972e+06	2.3894e+06		0.261864	0.0943188	0.218348		-1.04396	0.181603	1.22195
136	Positive	L-Cysteine-glutathione gisulfide	C13 H22 N4 O8 S2	426.088	1.385	427.096	1.21871e+08	1.76536e+08	3.04769e+08	1.46553e+08	1.07022e+08	1.77476e+08	6.6665e+07	6.51562e+07	5.9791e+07	8.60298e+07	7.48639e+07	9.14039e+07	2.05479e+08	1.35474e+08	8.71008e+07	1.7286e+08	1.63468e+08	1.00703e+08		-1.22022	2.10481e-07	1.35742		0.962576	0.00512055	0.70945
137	Positive	GLK	C14 H28 N4 O4	316.211	2.114	317.219	2.2194e+07	1.66541e+07	9.97692e+06	1.45937e+07	2.45999e+07	2.08446e+07	4.62414e+06	1.35147e+06	2.66879e+06	2.78938e+06	2.36638e+06	3.85531e+06	8.39242e+06	5.25621e+06	4.52333e+06	4.31686e+06	3.50134e+06	938622		-2.62433	3.95251e-08	1.26784		0.609033	0.344536	0.151865
138	Positive	Prostaglandin K2	C20 H30 O5	332.196	12.596	333.204	3.4312e+08	2.58157e+08	1.27804e+08	2.089e+08	2.77684e+08	2.73278e+08	7.78176e+07	1.14365e+07	1.07831e+08	1.52151e+08	3.63778e+07	9.82065e+07	1.83509e+08	2.33555e+08	2.16625e+08	1.39483e+08	9.95266e+07	6.36925e+07		-1.62174	0.0255659	0.812731		0.952638	0.0553653	0.523902
139	Positive	L-Fucose	C6 H12 O5	164.069	1.332	165.076	2.96559e+09	3.35489e+09	3.09667e+09	2.77326e+09	2.66461e+09	2.95663e+09	7.70405e+08	1.16702e+09	9.85922e+08	8.35196e+08	8.47949e+08	6.66799e+08	9.57026e+08	1.10251e+09	1.15793e+09	1.24621e+09	1.53575e+09	1.95814e+09		-1.75604	4.08259e-08	1.24662		0.593623	0.511725	0.163194
140	Positive	Androsterone	C19 H30 O2	290.225	12.393	291.232	3.14324e+06	4.54906e+06	1.86559e+07	3.32234e+06	2.64049e+06	9.97818e+06	1.53586e+06	1.52724e+06	1.54695e+06	818739	1.53628e+06	780649	5.13869e+06	1.1203e+06	5.49416e+06	2.94179e+06	5.94715e+06	2.33943e+06		-2.44882	6.27476e-07	1.17703		1.569	0.137888	0.297325
141	Positive	2-({2-oxo-2-[(2-oxo-3-azepanyl)amino]ethyl}sulfanyl)acetic acid	C10 H16 N2 O4 S	260.083	4.151	261.091	3.95804e+06	1.03746e+07	5.05766e+06	5.32322e+06	4.35126e+06	4.61123e+06	7.2548e+06	1.08599e+06	1.17487e+06	1.1895e+06	890674	754296	1.10517e+06	1.09195e+06	1.35029e+06	1.34352e+06	960584	734046		-1.44719	0.0324157	0.577816		-0.90715	0.672391	0.812053
142	Positive	Cholest-4-en-3-one	C27 H44 O	384.339	14.804	385.346	1.01192e+06	729839	1.08296e+06	460749	585670	628610	340171	317990	318744	269421	219025	181548	1.51602e+06	284790	362436	430765	5.93972e+06	259131		-1.45009	0.283244	0.397367		2.41658	0.0216652	1.71006
143	Positive	SM (d27:2/15:0)	C47 H93 N2 O6 P	812.677	15.825	813.684	1.79548e+06	3.92662e+06	3.8508e+06	2.4609e+06	2.02659e+06	2.22253e+06	977835	1.8686e+06	4.82173e+06	7.15459e+06	5.94772e+06	3.36526e+06	987772	986854	2.74197e+06	2.39075e+06	2.18523e+06	695102		0.56781	6.36008e-07	0.901545		-1.27295	0.332567	0.667803
144	Positive	Dihexyl nonanedioate	C21 H40 O4	263.225	10.667	264.233	489892	1.43549e+06	9.41976e+06	1.73871e+06	1.58531e+06	1.66205e+06	3.42127e+06	3.98142e+06	3.87063e+06	3.87425e+06	3.62817e+06	3.76651e+06	2.84792e+06	3.28459e+06	3.20595e+06	2.9779e+06	3.27831e+06	3.67597e+06		0.465001	2.0426e-05	1.32239		-0.226229	0.00550616	0.81695
145	Positive	Dibenzoyl Thiamine	C26 H26 N4 O4 S	490.166	9.569	491.173	526192	541457	697776	611351	567095	592695	836968	2.48884e+06	941103	4.10998e+06	1.37174e+06	1.88208e+06	1.20696e+06	3.30999e+06	944519	1.85361e+06	517270	592463		1.71752	0.174905	0.288197		-0.465221	0.549892	0.796406
146	Positive	2-Ethyl-2-phenylmalonamide	C11 H14 N2 O2	206.106	6.487	207.113	1.17895e+07	1.22339e+07	7.75855e+06	1.06371e+07	1.20295e+07	1.14913e+07	2.47153e+06	1.85041e+06	2.47259e+06	2.0197e+06	2.54065e+06	3.97785e+06	8.20825e+06	3.86774e+06	5.328e+06	4.66749e+06	4.75301e+06	1.18531e+06		-2.10453	0.000329271	1.14397		0.869318	0.86647	0.157133
147	Positive	SLK	C15 H30 N4 O5	173.111	1.866	174.118	1.62227e+07	1.45953e+07	1.23375e+07	9.6908e+06	2.21751e+07	1.62192e+07	7.10161e+06	1.80379e+06	4.21156e+06	3.73687e+06	4.19353e+06	5.02672e+06	7.41097e+06	6.09549e+06	5.6547e+06	6.30978e+06	3.26284e+06	823058		-1.80706	1.58589e-08	1.35895		0.180877	0.000358884	1.67694
148	Positive	Tetrahydroaldosterone	C21 H32 O5	364.225	10.245	365.233	1.31295e+07	9.60115e+06	6.89954e+06	9.88108e+06	8.1783e+06	6.65979e+06	5.32784e+06	3.50506e+06	4.02185e+06	3.72179e+06	4.94854e+06	4.62023e+06	4.07472e+06	6.13023e+06	2.56048e+06	4.87763e+06	5.81146e+06	3.14765e+06		-1.05571	8.93224e-07	1.07441		0.0249922	0.226408	0.455812
149	Positive	5-S-cysteinyldopaquinone	C12H14N2O6S	314.058	9.825	315.065	303423	299796	420326	335395	327852	324967	957781	1.34721e+06	943656	612691	1.30854e+06	1.36282e+06	1.20479e+06	1.80822e+06	1.45896e+06	2.03069e+06	2.55526e+06	1.55169e+06		1.69922	0.000251259	0.825675		0.699625	0.455827	0.706682
150	Positive	Anserine	C10 H16 N4 O3	240.122	1.828	241.13	2.75507e+06	3.16869e+06	3.16576e+06	2.73464e+06	2.61568e+06	3.54328e+06	2.88296e+06	3.21215e+06	2.43097e+06	3.09309e+06	1.96937e+06	1.93877e+06	2.38583e+06	2.30212e+06	3.36402e+06	2.65602e+06	3.43598e+06	5.45911e+06		-0.211836	0.02071	0.859123		0.336274	0.282038	0.316951
151	Positive	6 β-Hydroxycortisol	C21 H30 O6	360.191	6.002	361.199	2.12166e+07	1.14377e+07	9.26781e+06	1.93679e+07	2.07768e+07	1.11228e+07	1.01043e+06	202731	552222	293453	356499	287419	1.79002e+06	848075	1.13383e+06	2.06433e+06	3.79313e+06	1.63246e+06		-5.10767	0.00579042	0.807599		2.05894	0.535896	0.815874
152	Positive	Milbemycin A3 oxime	C31 H43 N O7	563.287	10.769	564.294	2.08391e+07	1.4693e+07	3.32174e+06	1.6309e+07	1.05915e+07	8.3103e+06	5.51898e+06	6.11474e+06	5.78256e+06	5.32739e+06	5.6161e+06	5.33118e+06	5.4275e+06	5.28121e+06	5.49729e+06	5.37976e+06	4.98362e+06	5.2958e+06		-1.13642	1.68505e-07	1.21772		-0.0803795	0.0824433	0.978436
153	Positive	Monoolein	C21 H40 O4	356.293	14.948	357.3	1.49682e+08	3.03518e+07	4.43377e+08	1.94666e+07	2.67909e+07	2.34219e+07	1.04446e+07	1.06272e+07	6.79273e+06	7.39494e+06	6.61313e+06	4.69958e+06	5.43147e+07	1.32382e+07	2.49924e+07	3.94158e+07	1.56649e+08	2.14296e+07		-3.8955	1.66511e-08	1.30644		2.73491	0.0393363	0.286844
154	Positive	Pyridoxal 5-phosphate monohydrate	C8 H12 N O7 P	265.035	1.523	266.042	5.63727e+06	9.02123e+06	7.96417e+06	6.47483e+06	5.85116e+06	7.67411e+06	1.92538e+06	1.47926e+06	1.71174e+06	1.52196e+06	1.76078e+06	1.1058e+06	2.29967e+06	1.61581e+06	3.27036e+06	2.7254e+06	3.16651e+06	5.40892e+06		-2.16488	3.49725e-06	1.25061		0.959741	0.209077	0.276636
155	Positive	10-Undecenoic acid	C11 H20 O2	184.146	15.568	185.154	8.74572e+06	1.78007e+07	9.54577e+06	5.06166e+06	6.64958e+06	9.38775e+06	1.34262e+06	1.25532e+06	1.28213e+06	1.03327e+06	967659	1.09486e+06	2.96729e+06	2.53837e+06	3.0356e+06	3.12369e+06	4.6978e+06	1.13784e+06		-3.03535	0.000139205	0.918068		1.32696	0.24159	1.14052
156	Positive	5-methoxy-8,8-dimethyl-2-phenyl-4H,8H-pyrano[2,3-h]chromen-4-one	C21 H18 O4	356.104	7.385	357.111	963015	1.05091e+06	1.51482e+06	1.19286e+06	1.1274e+06	1.18158e+06	1.53698e+06	1.63844e+06	369054	362362	1.30148e+06	875194	820923	476545	557690	433833	5.66478e+06	1.36973e+06		-0.20874	0.251508	0.40046		0.615968	0.271066	0.734244
157	Positive	2-Phenylethylamine	C8 H11 N	121.089	5.832	122.096	8.69361e+06	7.49432e+06	9.82646e+06	1.07238e+07	1.00986e+07	9.98445e+06	4.51751e+06	7.08835e+06	5.48092e+06	5.58272e+06	5.44609e+06	4.1539e+06	4.53711e+06	3.61513e+06	5.12972e+06	4.14753e+06	3.13366e+06	2.49842e+06		-0.81626	0.00108655	0.76007		-0.48468	0.409468	1.00932
158	Positive	Vanillin	C8 H8 O3	152.047	14.121	153.055	4.83006e+06	3.7151e+06	6.15998e+06	4.44609e+06	3.8995e+06	5.35277e+06	4.95696e+06	6.11004e+06	4.4169e+06	4.76264e+06	4.64016e+06	4.0233e+06	3.31401e+07	7.17707e+06	4.97366e+06	1.10667e+07	1.53813e+08	6.05195e+06		0.0255006	0.0355257	0.8449		2.90288	0.369371	0.271977
159	Positive	16-Heptadecyne-1,2,4-triol	C17 H32 O3	306.219	14.048	307.227	5.66084e+08	5.49954e+08	1.99284e+08	1.97611e+08	3.535e+08	2.03318e+08	6.37799e+06	2.17302e+06	2.96239e+06	6.18326e+06	2.21944e+06	2.06943e+06	1.04813e+07	1.07099e+07	1.56866e+07	8.06906e+06	3.51501e+07	1.16472e+07		-6.55676	0.00326261	0.513206		2.06106	0.200858	1.37457
160	Positive	Tomatidine	C27 H45 N O2	415.345	10.526	416.353	364209	354557	3.95397e+07	3.64382e+06	798306	498798	305840	324265	328555	323497	316048	338729	274800	300736	321930	341417	264250	272881		-4.54446	0.000193159	1.23273		-0.125132	0.0314398	0.969218
161	Positive	EPK	C16 H28 N4 O6	186.101	5.732	187.108	9.24993e+06	1.0454e+07	8.03709e+06	1.0073e+07	1.1985e+07	1.09332e+07	4.15193e+06	1.43776e+06	2.69258e+06	2.23187e+06	2.96768e+06	4.52602e+06	7.89439e+06	5.14671e+06	5.68374e+06	5.2194e+06	4.84143e+06	1.48904e+06		-1.75384	1.01337e-05	0.962593		0.749487	0.205613	1.17022
162	Positive	L-Glutamic acid	C5 H9 N O4	147.053	1.297	148.06	4.88538e+09	6.24818e+09	1.39448e+10	6.7299e+09	7.23449e+09	8.13926e+09	8.92567e+08	9.9611e+08	1.22994e+09	8.6957e+08	9.02101e+08	9.83409e+08	1.92057e+09	1.8734e+09	1.65641e+09	2.14726e+09	6.98311e+08	1.17221e+09		-3.0059	5.17246e-06	1.1287		0.688815	0.200486	0.850649
163	Positive	Cytidine 5'-diphosphocholine	C14 H26 N4 O11 P2	488.108	1.361	489.115	3.2443e+08	3.60281e+08	1.76718e+08	3.11231e+08	3.05145e+08	2.39746e+08	8.34216e+07	9.47664e+07	7.14753e+07	8.68125e+07	5.61106e+07	3.60054e+07	7.32714e+07	5.23347e+07	4.8549e+07	6.85949e+07	6.18732e+07	1.4298e+08		-2.00268	7.61817e-07	1.14292		0.0626176	0.621054	0.243225
164	Positive	6-Aminonicotinamide	C6 H7 N3 O	137.058	1.77	292.15	5.42684e+06	4.54148e+06	5.47243e+06	4.54869e+06	6.3598e+06	4.5788e+06	4.37323e+06	2.79457e+06	3.4889e+06	2.90108e+06	4.16156e+06	3.81295e+06	4.66226e+06	3.54583e+06	3.52368e+06	4.256e+06	1.01037e+06	670313		-0.522413	2.8506e-11	0.904119		-0.285326	0.124404	0.822156
165	Positive	tetranor-12(R)-HETE	C16 H26 O3	248.177	12.123	249.185	5.75817e+06	8.14368e+06	1.50754e+07	6.42791e+06	6.67961e+06	1.16773e+07	2.22232e+06	1.96876e+06	2.66964e+06	3.44959e+06	1.78381e+06	1.93934e+06	4.36668e+06	3.11641e+06	4.42986e+06	4.2908e+06	4.71545e+06	5.21179e+06		-1.93772	0.0809168	0.556669		0.896891	0.063385	1.08114
166	Positive	O-Desmethylnaproxen	C13 H12 O3	216.079	11.419	217.086	1.48339e+06	1.6697e+06	2.34789e+06	1.54744e+06	1.97985e+06	1.87988e+06	5.14461e+06	6.40269e+06	4.9485e+06	4.53414e+06	5.06776e+06	4.04455e+06	5.7366e+06	4.50013e+06	6.42463e+06	6.506e+06	5.49045e+06	4.36859e+06		1.46638	3.75301e-05	1.0777		0.131833	0.741089	0.356985
167	Positive	3-Hydroxylidocaine	C14 H22 N2 O2	250.166	7.206	251.173	671132	692120	897867	815600	795631	777909	1.9916e+06	1.83458e+06	3.86766e+06	2.28174e+06	1.16585e+06	960428	1.11389e+06	2.57413e+06	1.55162e+06	1.43648e+06	448637	161951		1.37985	6.88724e-06	1.27775		-0.73189	0.00854758	1.30184
168	Positive	Epinastine	C16 H15 N3	249.121	2.068	250.129	4.78582e+06	4.33296e+06	5.52196e+06	6.03647e+06	5.25826e+06	4.96106e+06	1.62371e+06	3.91466e+06	3.69936e+06	4.0823e+06	3.64635e+06	2.50089e+06	2.81632e+06	2.2245e+06	3.428e+06	3.9818e+06	1.55189e+06	1.59559e+06		-0.666393	0.00104665	1.18901		-0.319681	0.00100367	2.09124
169	Positive	2-Oxindole	C8 H7 N O	133.053	8.819	134.06	1.25518e+07	1.26861e+07	1.91008e+07	1.93307e+07	1.69692e+07	1.72392e+07	5.61165e+06	6.19605e+06	4.26699e+06	3.97037e+06	4.6334e+06	4.13739e+06	4.39666e+06	4.19517e+06	5.19327e+06	5.21598e+06	3.10178e+06	5.07229e+06		-1.76412	0.853013	0.0470847		-0.0845748	0.608359	0.916742
170	Positive	LSD-d3	C20 H22 [2]H3 N3 O	326.225	13.686	327.232	1.21134e+06	1.2725e+06	1.38287e+06	1.31417e+06	1.11564e+06	1.66069e+06	315873	1.42718e+06	3.06321e+06	765750	1.71783e+06	325907	1.55865e+06	4.14624e+06	7.52514e+06	5.42535e+06	2.76768e+06	5.04521e+06		-0.0632753	0.0475611	0.38964		1.79721	0.268094	1.13932
171	Positive	5-fluoro AB-PINACA N-(4-hydroxypentyl) metabolite	C18 H25 F N4 O3	364.186	11.398	365.193	1.32449e+07	1.24238e+07	1.02367e+07	6.84943e+06	9.43858e+06	8.93527e+06	5.66386e+06	2.28053e+06	2.20102e+06	3.84092e+06	3.30692e+06	5.0563e+06	4.55198e+06	5.44714e+06	6.14479e+06	3.82285e+06	4.2557e+06	4.70996e+06		-1.4516	0.0105417	0.97467		0.372441	0.912299	0.620633
172	Positive	5-oxoproline	C5 H7 N O3	129.043	2.181	130.05	6.34734e+09	5.65949e+09	4.86883e+09	6.26776e+09	6.11549e+09	6.41458e+09	1.91074e+09	2.24416e+09	2.00654e+09	1.76706e+09	1.76369e+09	1.28804e+09	1.5004e+09	1.67411e+09	2.14444e+09	2.19029e+09	8.24582e+08	8.30939e+08		-1.69994	3.31916e-07	1.1378		-0.260739	0.698094	0.262869
173	Positive	3-Methoxytyramine	C9 H13 N O2	167.095	10.138	168.103	2.77805e+06	2.62313e+06	3.70485e+06	2.43909e+06	2.37543e+06	2.72553e+06	3.16641e+06	2.89959e+06	3.00585e+06	2.48286e+06	3.3047e+06	1.52676e+06	1.63146e+06	2.15754e+06	2.26624e+06	1.89876e+06	2.91628e+06	3.89133e+06		-0.0227042	0.518153	0.2613		-0.150628	0.0125401	1.7132
174	Positive	L-Glutathione (reduced)	C10 H17 N3 O6 S	307.084	1.814	308.091	2.10241e+07	1.69868e+07	1.56621e+07	1.96283e+07	4.89347e+07	1.73822e+07	8.07418e+07	1.98927e+08	9.44806e+07	4.83854e+07	1.28391e+08	5.18002e+07	9.87389e+07	4.7564e+07	7.27486e+07	7.87681e+07	2.48843e+07	2.72681e+07		2.11001	0.00191743	1.07408		-0.784261	0.00358413	1.68366
175	Positive	16,16-Dimethyl prostaglandin A1	C22 H36 O4	346.25	12.346	347.258	847950	864138	1.45877e+06	932597	898730	950621	2.81244e+06	4.45361e+06	3.55311e+06	2.74987e+06	5.22485e+06	3.74084e+06	4.93307e+06	3.55908e+06	4.61996e+06	4.4809e+06	5.31657e+06	4.54721e+06		1.92051	1.16749e-05	1.15981		0.285014	0.391507	0.495983
176	Positive	4-Guanidinobutanoic acid	C5 H11 N3 O2	145.085	1.543	146.092	2.26829e+08	3.47175e+08	1.03603e+09	3.53895e+08	3.03987e+08	3.83418e+08	2.35402e+07	2.59758e+07	2.0253e+07	2.7477e+07	1.71265e+07	1.33583e+07	1.12389e+07	2.66423e+07	2.53953e+07	2.65636e+07	7.11806e+06	1.46347e+07		-4.37554	0.0155851	0.982839		-0.194863	0.0929589	1.35436
177	Positive	2-Deoxyuridine	C9 H12 N2 O5	228.075	1.48	229.082	1.10398e+07	1.37527e+07	1.57549e+07	1.6038e+07	1.60115e+07	1.31666e+07	4.48533e+06	5.30454e+06	5.57243e+06	3.97901e+06	4.47438e+06	2.97037e+06	4.67594e+06	4.09723e+06	5.12433e+06	5.36864e+06	2.53787e+06	3.02782e+06		-1.67888	0.219339	0.287035		-0.109292	0.0153262	1.55372
178	Positive	ethyl 5-hydroxy-4-oxo-4H-chromene-2-carboxylate	C12 H10 O5	234.053	9.384	235.06	5.8469e+06	1.08568e+07	2.19989e+07	1.25638e+07	8.65791e+06	2.62748e+07	5.73519e+06	6.70494e+06	5.02556e+06	5.51784e+06	4.19119e+06	3.95642e+06	4.74066e+06	4.89359e+06	6.80845e+06	4.92524e+06	3.9783e+06	3.26212e+06		-1.46931	3.01086e-06	1.34088		-0.121922	0.013909	0.838086
179	Positive	N6,N6,N6-Trimethyl-L-lysine	C9 H20 N2 O2	188.153	1.223	189.16	7.53916e+07	8.96482e+07	1.59016e+08	9.75312e+07	8.657e+07	8.7437e+07	4.78057e+07	6.03296e+07	6.20908e+07	5.22718e+07	5.45356e+07	7.03519e+07	1.19211e+08	8.78661e+07	9.01348e+07	9.40763e+07	1.46426e+08	1.33315e+08		-0.777792	4.38802e-05	1.20865		0.949839	0.398998	0.196244
180	Positive	16α-Hydroxyestrone	C18 H22 O3	286.157	11.564	287.164	1.93955e+07	1.07018e+07	1.79103e+06	1.41722e+07	1.44526e+07	6.79206e+06	2.67349e+06	1.36465e+06	1.27817e+06	2.39277e+06	1.47162e+06	1.69616e+06	1.40893e+06	2.32324e+06	1.99647e+06	1.69094e+06	2.47212e+06	1.92948e+06		-2.62945	0.00401272	1.04355		0.120111	0.0120741	1.34579
181	Positive	SPK	C14 H26 N4 O5	330.191	1.846	331.198	5.40533e+06	5.10507e+06	3.11247e+06	4.76828e+06	4.49927e+06	3.87487e+06	6.36894e+06	2.65853e+06	4.56124e+06	2.85213e+06	3.48758e+06	2.15717e+06	2.73804e+06	1.81237e+06	2.92258e+06	2.46616e+06	758112	1.23991e+06		-0.277258	0.00881718	0.954257		-0.887645	0.485008	0.372328
182	Positive	Bisphenol A	C15 H16 O2	228.115	12.713	229.122	1.82592e+06	1.93509e+06	2.12402e+06	2.00102e+06	1.71089e+06	2.2101e+06	4.04378e+06	4.1842e+06	3.22415e+06	2.54415e+06	4.52335e+06	4.07602e+06	5.04754e+06	4.77129e+06	4.9376e+06	3.12399e+06	4.31849e+06	3.57843e+06		0.936397	0.000211624	0.707912		0.190058	0.123016	1.44031
183	Positive	Glycerophospho-N-palmitoyl ethanolamine	C21 H44 N O7 P	453.286	14.644	454.293	4.17836e+07	2.66134e+07	8.89211e+08	2.15603e+07	2.50089e+07	2.36749e+07	4.37249e+07	8.06666e+06	7.84447e+06	1.09021e+07	3.74491e+07	8.26381e+06	1.7063e+08	4.17149e+07	2.14344e+07	1.29802e+08	1.43841e+08	6.50248e+07		-3.14432	0.504328	0.251839		2.2999	0.0658985	1.49009
184	Positive	Lysope 14:0	C19 H40 N O7 P	425.253	8.948	426.26	668371	697373	835912	798102	759164	800564	421047	391927	653503	538568	401418	392400	747766	543294	638703	372891	3.16155e+06	4.80425e+06		-0.704029	0.109813	0.742885		1.87531	0.00545271	0.323049
185	Positive	N-α-L-Acetyl-arginine	C8 H16 N4 O3	199.096	1.54	200.103	4.73548e+08	4.44186e+08	1.9134e+08	4.82095e+08	3.74887e+08	2.03769e+08	1.50745e+08	1.61245e+08	8.93575e+07	9.70968e+07	1.10847e+08	8.38325e+07	8.48041e+07	7.92933e+07	8.09372e+07	1.01076e+08	5.13617e+07	1.34103e+08		-1.64639	0.00793999	0.942856		-0.382841	0.341205	0.938426
186	Positive	1-(3,4-dimethoxyphenyl)ethan-1-one oxime	C10 H13 N O3	217.074	9.834	218.081	5.47259e+06	6.66892e+06	9.34686e+06	7.71974e+06	6.58831e+06	7.04791e+06	3.24702e+06	3.62391e+06	2.62717e+06	2.26995e+06	3.14024e+06	2.29584e+06	2.49161e+06	2.73433e+06	3.01075e+06	2.91867e+06	2.68564e+06	4.75999e+06		-1.31635	0.000159769	1.01995		0.112624	0.0876062	1.26041
187	Positive	PPK	C16 H28 N4 O4	340.211	9.243	341.219	786200	737528	1.05694e+06	1.03519e+06	1.44569e+06	817601	1.09992e+06	996582	896033	786585	583330	682378	2.4167e+06	1.12931e+06	2.09381e+06	1.92624e+06	5.01778e+06	4.50977e+06		-0.220802	1.75679e-06	1.20996		1.76058	0.131502	0.872918
188	Positive	1-morpholino-3-(4-nitrophenoxy)propan-2-ol	C13 H18 N2 O5	282.122	6.428	283.129	1.57694e+07	1.77074e+07	1.28087e+07	1.566e+07	1.58331e+07	1.53252e+07	6.10433e+06	5.17904e+06	5.81644e+06	5.22657e+06	5.40835e+06	3.93997e+06	5.33946e+06	5.97933e+06	6.50147e+06	6.30496e+06	2.09764e+06	3.3477e+06		-1.55551	0.000289161	0.956202		-0.0991701	0.993555	0.3818
189	Positive	N-Acetylhistamine	C7 H11 N3 O	153.09	1.468	154.097	7.69316e+06	7.98819e+06	9.42362e+06	1.06535e+07	8.4203e+06	5.55069e+06	2.43199e+06	3.3078e+06	2.66161e+06	2.47558e+06	2.83417e+06	1.4048e+06	3.48754e+06	2.35529e+06	2.349e+06	3.17192e+06	3.21482e+06	4.64076e+06		-1.71803	0.000188225	0.746205		0.346485	0.218723	0.948501
190	Positive	Valerophenone	C11 H14 O	162.104	13.007	163.112	6.94594e+07	7.7857e+07	4.15666e+07	4.77018e+07	5.90087e+07	6.62125e+07	4.96163e+07	2.70055e+07	6.46859e+07	8.14254e+07	3.54903e+07	5.10927e+07	1.31413e+08	1.05701e+08	1.60826e+08	1.17351e+08	7.68525e+07	5.83983e+07		-0.226135	0.000313116	1.00773		1.07256	0.906213	0.165944
191	Positive	10-Hydroxydecanoic acid	C10 H20 O3	188.141	11.502	189.149	8.29794e+06	1.37754e+07	1.0935e+07	5.3774e+06	7.43852e+06	1.07366e+07	4.05211e+06	4.33028e+06	3.25453e+06	2.21838e+06	3.44979e+06	2.01692e+06	6.49939e+06	4.94392e+06	6.27579e+06	6.9577e+06	4.91018e+06	3.29985e+06		-1.54956	0.000103104	0.938569		0.767264	0.0153086	0.796629
192	Positive	2,3-Dihydroxy-3-methylpentanoic acid	C6 H12 O4	148.157	1.918	149.023	859011	603784	563429	728987	638889	1.38155e+06	8.39249e+06	6.84506e+06	8.09661e+06	5.447e+06	5.45428e+06	5.31091e+06	1.0185e+07	1.35509e+07	2.53183e+07	1.1389e+07	1.20453e+07	1.63905e+07		3.04977	0.154676	0.445711		1.32941	0.00322615	1.05161
193	Positive	3-Ethyl-malic acid	C6 H10 O5	162.141	1.332	163.061	719140	776184	1.1948e+06	747633	707413	4.40626e+06	3.20725e+06	3.59822e+06	3.52939e+06	4.14143e+06	2.62336e+06	9.91152e+06	1.01911e+07	1.20762e+07	9.9248e+06	1.16476e+07	1.00748e+07	4.60206e+06		1.65932	8.27787e-06	0.815522		1.56941	3.60989e-05	1.7592
194	Positive	1-Methyluric acid	C6 H6 N4 O3	182.043	1.082	183.051	1.7251e+07	1.96883e+07	2.23607e+07	2.09856e+07	1.99371e+07	1.99959e+07	5.52301e+06	5.38616e+06	4.78337e+06	3.49139e+06	4.7896e+06	4.02312e+06	5.38605e+06	4.80477e+06	5.25823e+06	5.93652e+06	2.62409e+06	3.40592e+06		-2.10233	5.94023e-07	1.3762		-0.0302585	0.00093863	1.06387
195	Positive	3-Methylcrotonylglycine	C7 H11 N O3	157.074	4.333	158.081	2.98592e+07	3.34581e+07	4.16258e+07	3.42432e+07	3.45261e+07	3.24726e+07	1.14398e+07	1.1618e+07	1.02329e+07	1.04299e+07	8.9455e+06	8.05079e+06	9.85178e+06	1.13258e+07	1.04008e+07	1.10667e+07	1.37848e+08	1.14121e+07		-1.76377	0.062113	0.80605		1.66022	0.0621244	0.132637
196	Positive	Nicotinamide	C6 H6 N2 O	122.048	1.687	123.055	2.53064e+08	2.79665e+08	1.8413e+08	2.52561e+08	2.92503e+08	2.45733e+08	7.60019e+07	1.10456e+08	7.24636e+07	5.80643e+07	6.45858e+07	4.30596e+07	9.19563e+07	6.23202e+07	7.8609e+07	8.63093e+07	8.80952e+07	1.29565e+08		-1.82803	0.0112468	0.982962		0.338322	0.00502829	1.51617
197	Positive	2,3-Dinor-11β-prostaglandin F2α	C18 H30 O5	348.194	12.563	349.201	1.31701e+07	1.11597e+07	8.76987e+06	9.738e+06	9.59998e+06	8.15022e+06	1.43698e+09	1.20548e+09	9.05267e+08	7.46723e+08	1.53492e+09	1.46304e+09	8.22015e+08	9.27898e+08	1.20415e+09	8.93621e+08	7.60809e+08	1.12944e+09		6.91122	8.68715e-08	1.32945		-0.345864	0.0115684	1.04283
198	Positive	γ-Linolenic acid ethyl ester	C20 H34 O2	312.267	14.835	313.274	1.02442e+08	9.29128e+07	1.24976e+08	9.29159e+07	8.48937e+07	9.21753e+07	2.79727e+07	2.97131e+07	2.64031e+07	3.13589e+07	2.52005e+07	1.80821e+07	2.36462e+07	3.00909e+07	3.00753e+07	3.52423e+07	3.51236e+07	1.00708e+08		-1.89491	3.01968e-05	1.33345		0.683279	0.00569373	1.10672
199	Positive	1-allyl-4,5-diphenyl-2-(2-thienyl)-1H-imidazole	C22 H18 N2 S	342.122	8.48	343.13	2.59089e+06	1.54641e+06	1.48059e+06	1.91991e+06	2.27445e+06	1.83472e+06	1.30927e+06	1.77348e+06	1.71739e+06	975832	959369	747570	1.11236e+06	1.15465e+06	1.36889e+06	1.72885e+06	2.00198e+06	4.39451e+06		-0.638282	0.0170553	1.01773		0.652369	0.23044	1.07158
200	Positive	Uracil	C4 H4 N2 O2	112.027	2.191	113.035	3.14227e+09	3.59029e+09	2.644e+09	2.97066e+09	3.27673e+09	3.26332e+09	6.69984e+08	2.56028e+08	4.54418e+08	6.47135e+08	5.04514e+08	6.21907e+08	1.28862e+09	6.79133e+08	6.40935e+08	8.15745e+08	1.73024e+09	1.02137e+09		-2.58217	0.00161525	0.973992		0.969506	0.46287	0.467604
201	Positive	EPH	C16 H23 N5 O6	363.154	8.052	364.161	1.03231e+06	753815	905516	990794	809987	846752	1.51303e+06	1.78994e+06	1.26704e+06	1.20405e+06	1.91178e+06	1.27645e+06	1.02685e+06	1.42047e+06	1.61054e+06	1.73169e+06	1.14654e+06	4.36082e+06		0.747253	0.332614	0.282829		0.333988	0.828665	1.15857
202	Positive	2,3-Dihydroxy-3-methylhexanoic acid	C7 H14 O4	162.184	2.708	163.097	2.96886e+06	2.78188e+06	1.37817e+06	1.58695e+06	1.89636e+06	1.38247e+06	8.39249e+06	6.84506e+06	8.09661e+06	5.447e+06	5.45428e+06	5.31091e+06	1.0185e+07	1.35509e+07	2.53183e+07	1.1389e+07	1.20453e+07	1.63905e+07		1.72115	0.000170986	0.803324		1.1683	0.00262382	1.93777
203	Positive	3-amino-2,6-diphenyl-4,7-dihydro-2H-pyrazolo[3,4-d]pyrimidin-4-one	C17 H13 N5 O	303.111	8.314	304.118	6.92567e+06	5.88612e+06	6.55477e+06	6.90448e+06	5.72327e+06	7.27547e+06	3.93741e+06	5.3483e+06	4.39487e+06	4.1296e+06	3.92743e+06	3.36907e+06	4.02401e+06	4.51515e+06	6.16162e+06	4.66488e+06	1.79502e+06	1.83327e+06		-0.645349	0.807055	0.0174765		-0.126817	0.0850989	1.55573
204	Positive	Cytosine	C4 H5 N3 O	111.043	1.46	112.051	1.47254e+08	3.4766e+08	7.36784e+08	4.35004e+08	1.72903e+08	2.00787e+08	1.41433e+08	8.07741e+07	9.04312e+07	9.4256e+07	1.10481e+08	9.01201e+07	1.26698e+08	1.66007e+08	1.09971e+08	1.28795e+08	7.92068e+07	3.12643e+07		-1.7479	2.99711e-08	1.372		0.07957	0.000840645	0.824093
205	Positive	KNK	C16 H32 N6 O5	388.244	5.821	389.252	2.6511e+06	1.99757e+06	2.30096e+06	1.86894e+06	3.93719e+06	2.28792e+06	2.24931e+06	4.36001e+06	3.72785e+06	1.44566e+06	1.39881e+06	1.33764e+06	1.39295e+06	1.45068e+06	5.08663e+06	1.7968e+06	1.96904e+06	4.32805e+06		-0.0511877	0.110438	0.722441		0.142278	0.0845356	0.0923387
206	Positive	13,14-dihydro-15-keto-tetranor Prostaglandin E2	C16 H26 O5	320.16	12.198	321.167	1.48433e+07	1.65942e+07	5.96884e+06	5.78288e+06	7.45814e+06	7.66332e+06	1.92782e+07	2.08515e+07	4.16339e+07	1.24691e+07	1.15456e+07	5.92553e+06	1.13722e+08	4.74809e+07	3.79674e+07	5.7577e+07	8.67305e+07	1.23707e+08		0.937846	0.000380475	1.16056		2.06431	0.1302	0.956137
207	Positive	ALK	C15 H30 N4 O4	330.227	2.81	331.234	4.05969e+06	4.41415e+06	3.56874e+06	1.55105e+06	8.3701e+06	4.1639e+06	3.73104e+06	1.292e+06	2.36878e+06	1.25322e+06	3.29108e+06	3.88066e+06	4.14769e+06	4.53237e+06	2.59466e+06	5.1461e+06	581551	556123		-0.724119	7.50111e-06	1.29846		0.150712	0.0596881	0.723352
208	Positive	Cyclopentyl fentanyl-d5	C25 H27 [2]H5 N2 O	381.288	14.706	382.295	1.44225e+06	1.29241e+06	3.79384e+06	1.39435e+06	1.65624e+06	1.50918e+06	729578	574256	1.0023e+06	379974	425867	343332	1.25993e+06	995040	824487	1.26027e+06	4.50373e+06	930074		-1.68215	2.71978e-05	1.14468		1.50007	0.921941	0.24243
209	Positive	Dopamine HCl	C8 H12 Cl N O2	189.056	9.49	190.063	5.89539e+06	4.09376e+06	3.6302e+06	2.4175e+06	1.47827e+06	1.32667e+06	3.2217e+07	5.13723e+07	3.0165e+07	2.01383e+07	4.94974e+07	6.93579e+07	2.74148e+07	3.19783e+07	2.76703e+07	3.32431e+07	2.48193e+07	3.57042e+07		3.74569	0.00343785	0.392832		-0.483065	0.286992	1.04898
210	Positive	Phenylethanolamine	C8 H11 N O	137.084	10.669	138.091	4.51136e+06	4.24469e+06	5.37937e+06	4.61183e+06	4.22702e+06	4.79283e+06	8.67006e+07	7.01674e+07	1.08259e+08	1.13443e+08	8.12697e+07	8.89723e+07	5.95254e+07	9.27874e+07	9.65272e+07	6.1341e+07	8.04395e+07	9.38179e+07		4.30486	7.38337e-05	1.30442		-0.179998	0.000596233	1.2388
211	Positive	QLH	C17 H28 N6 O5	379.186	6.396	380.193	1.63355e+07	7.00868e+06	5.30021e+06	1.65679e+07	1.69377e+07	1.64314e+07	156816	156286	173255	216702	243305	250867	515020	396678	324750	164965	277082	190377		-6.03642	8.57021e-07	1.14734		0.642468	0.360813	0.222493
212	Positive	Adenosine	C10 H13 N5 O4	267.097	2.931	268.104	3.64033e+10	3.80327e+10	2.49654e+10	2.93316e+10	3.15638e+10	3.18058e+10	6.69092e+09	4.99257e+09	5.42004e+09	5.23932e+09	4.78786e+09	4.61078e+09	1.00627e+10	5.88891e+09	6.01333e+09	7.60939e+09	1.45807e+10	1.38196e+10		-2.59743	0.821698	0.117198		0.869051	0.0123402	1.52093
213	Positive	19-Nortestosterone	C18 H26 O2	274.193	13.515	275.2	4.71071e+08	2.32807e+08	8.00003e+07	1.26895e+08	2.2947e+08	1.24643e+08	1.84375e+07	2.71763e+06	7.00638e+06	1.10036e+07	6.29378e+06	9.37724e+06	1.49913e+07	1.66142e+07	1.49244e+07	1.30569e+07	2.26476e+07	1.89395e+07		-4.52774	0.00746801	0.734388		0.883638	0.155883	1.25557
214	Positive	Saxitoxin	C10 H17 N7 O4	321.119	9.234	322.127	1.62635e+07	1.48778e+07	9.23312e+06	1.71074e+07	4.39968e+06	1.49017e+07	1.86349e+06	2.20836e+06	1.7424e+06	1.54515e+06	1.75447e+06	1.22007e+06	1.34727e+06	1.67381e+06	1.82116e+06	2.11612e+06	1.04345e+06	920680		-2.8934	0.219392	0.440972		-0.211872	0.00486256	1.68514
215	Positive	bicyclo[2.2.2]oct-2-en-1-yl 4-methylbenzene-1-sulfonate	C15 H18 O3 S	120.069	6.562	121.076	1.19943e+07	8.05189e+06	7.57684e+06	8.5185e+06	9.58738e+06	8.17047e+06	3.3582e+06	3.52106e+06	5.3198e+06	3.81961e+06	2.41429e+06	2.10858e+06	3.64479e+06	3.06916e+06	5.4664e+06	4.48012e+06	2.1389e+06	956084		-1.39173	0.0158525	0.717476		-0.0562931	0.039171	1.65552
216	Positive	Gly-Phe	C11 H14 N2 O3	222.1	6.665	223.108	3.27717e+08	2.77892e+08	2.19096e+08	3.33838e+08	3.43352e+08	3.26774e+08	3.99781e+07	1.69548e+07	2.7787e+07	3.04512e+07	3.41982e+07	6.12585e+07	1.50685e+08	8.15302e+07	1.01955e+08	8.10367e+07	1.27451e+08	5.53709e+07		-3.11803	0.139319	0.374651		1.50552	0.647902	0.767339
217	Positive	2-Oxovaleric acid	C5 H8 O3	116.115	0.931	117.055	228971	207625	1.51469e+06	292585	1.69219e+06	884293	1.00769e+07	1.19774e+07	1.15906e+07	1.03873e+07	9.00632e+06	7.07585e+06	3.07059e+07	3.44176e+07	5.67057e+07	4.41137e+07	3.67474e+07	3.83763e+07		3.6405	0.0173062	0.718038		2.00365	3.04588e-06	1.77674
218	Positive	5-Methyl-2'-deoxycytidine	C10 H15 N3 O4	241.106	2.019	242.114	3.4627e+06	3.77286e+06	4.01421e+06	4.3788e+06	3.86944e+06	3.68092e+06	3.75721e+06	4.96825e+06	3.56536e+06	3.81026e+06	3.54407e+06	2.34133e+06	2.65723e+06	3.174e+06	4.16222e+06	4.64682e+06	881082	916120		-0.0761981	5.12518e-07	1.17172		-0.419627	0.594937	0.181917
219	Positive	L-(-)-alpha-Amino-epsilon-Caprolactam	C6 H12 N2 O	128.095	6.618	129.102	5.72275e+06	7.56225e+06	5.85295e+06	6.3035e+06	7.10876e+06	6.68231e+06	1.8586e+06	1.17966e+06	1.63569e+06	1.86834e+06	3.25391e+06	2.89915e+06	6.0726e+06	4.81483e+06	3.29843e+06	3.65837e+06	1.81082e+06	685962		-1.62775	8.44909e-08	1.30673		0.680092	0.00655404	0.279267
220	Positive	Tauroursodeoxycholic acid Dihydrate	C26 H49 N O8 S	535.315	13.041	536.323	1.59057e+06	1.56298e+06	1.61844e+06	1.43366e+06	1.45052e+06	1.59163e+06	807259	882574	929162	953304	792378	813206	1.21562e+06	1.85796e+06	1.39821e+06	1.37648e+06	3.42955e+06	4.02712e+06		-0.836749	0.386742	0.252788		1.36153	0.0104763	2.17661
221	Positive	N-acetyl-L-ornithine	C7 H14 N2 O3	174.1	8.35	175.108	1.53441e+07	1.85295e+07	1.3626e+07	1.58393e+07	1.82901e+07	1.35757e+07	1.00504e+06	1.13368e+06	982321	1.0175e+06	845450	645944	939994	909126	1.08871e+06	1.07567e+06	434756	522298		-4.07984	0.000489106	1.21214		-0.179709	0.122672	0.774128
222	Positive	PC (18:2/19:2)	C45 H82 N O8 P	795.578	15.334	796.585	1.60578e+06	2.32602e+06	2.38205e+06	2.0921e+06	1.91308e+06	1.76262e+06	5.20519e+06	4.50794e+06	801980	800715	769499	679635	820705	847881	893550	940770	693368	918815		0.0793713	0.00180267	0.890832		-1.31936	0.486219	0.568467
223	Positive	SPH	C14 H21 N5 O5	339.155	4.875	340.162	476947	518096	730101	607255	586511	601726	5.15907e+06	173968	157160	160929	146386	126769	174830	170654	183561	190227	133393	118282		0.750805	9.68297e-07	1.03722		-2.60918	0.254743	0.527399
224	Positive	Taurolithocholic acid sodium salt	C26 H44 N Na O5 S	505.283	12.385	506.29	1.54287e+07	1.07038e+07	2.2698e+06	8.90446e+06	9.18814e+06	8.78334e+06	1.54413e+06	408871	719376	1.74536e+06	1.31759e+06	818486	335982	825552	806590	813274	1.24349e+06	479887		-3.07631	0.800737	0.242797		-0.540878	0.51721	1.01425
225	Positive	9-Aminoacridine	C13 H10 N2	194.084	8.374	195.092	1.68458e+06	1.75981e+06	1.48236e+06	1.88303e+06	2.40681e+06	1.98243e+06	4.4442e+06	2.71737e+06	5.05542e+06	1.68455e+06	3.88079e+06	3.33057e+06	3.9036e+06	2.9515e+06	2.07622e+06	3.36839e+06	1.47909e+06	670944		0.914752	0.000550975	1.11868		-0.54708	0.120698	0.83803
226	Positive	2-[1-oxophthalazin-2(1H)-yl]ethyl thiophene-2-carboxylate	C15 H12 N2 O3 S	300.061	9.892	301.069	720334	1.30147e+06	3.00396e+06	982492	1.02722e+06	5.56487e+06	3.39569e+06	4.30001e+06	3.98811e+06	3.94295e+06	3.62911e+06	3.6624e+06	3.26256e+06	3.60128e+06	3.41731e+06	3.5263e+06	2.88663e+06	3.4083e+06		0.863034	2.21631e-06	1.1079		-0.189131	0.100927	0.351612
227	Positive	2-Methylpentanedioic acid	C6 H10 O4	146.058	1.334	147.065	3.92102e+09	4.0676e+09	3.39291e+09	3.96773e+09	2.66177e+09	2.42021e+09	1.01999e+09	1.37068e+09	1.39728e+09	1.06114e+09	1.12147e+09	8.97001e+08	1.16513e+09	1.41235e+09	1.37401e+09	1.50044e+09	1.27644e+09	1.53578e+09		-1.57291	2.83729e-06	1.15576		0.26707	0.409072	0.290687
228	Positive	4-Pregnen-17alpha,20alpha-Diol-3-One	C21 H32 O3	332.235	13.424	333.243	5.20284e+06	6.7828e+06	6.27424e+06	5.39432e+06	5.81982e+06	5.37212e+06	1.14782e+06	2.64958e+06	2.50888e+06	1.56877e+06	1.43955e+06	1.07126e+06	4.93643e+06	3.68107e+06	2.19308e+06	4.27646e+06	3.61531e+06	1.96515e+06		-1.74638	2.89207e-06	1.12847		0.992744	0.569297	0.309045
229	Positive	Cystathionine	C7 H14 N2 O4 S	222.067	1.271	223.075	3.12566e+08	3.64255e+08	8.48392e+08	3.09304e+08	3.19122e+08	3.7401e+08	6.21454e+07	6.52488e+07	7.13614e+07	8.46638e+07	6.86414e+07	6.86027e+07	1.05553e+08	1.34061e+08	9.16371e+07	8.58274e+07	9.21349e+07	5.6968e+07		-2.58706	0.00956619	0.945062		0.428598	0.485094	0.258159
230	Positive	(5-L-Glutamyl)-L-Amino Acid	C8 H14 N2 O5	218.09	1.387	219.098	1.31525e+08	1.64796e+08	2.04849e+08	1.11426e+08	1.42816e+08	1.60811e+08	6.25629e+07	2.696e+07	2.79975e+07	3.52125e+07	3.33901e+07	8.04979e+07	1.70478e+08	1.36409e+08	1.0757e+08	1.11617e+08	9.2917e+07	1.88018e+07		-1.78091	0.00295366	0.912451		1.2583	0.000222499	2.17139
231	Positive	Methyltestosterone	C20 H30 O2	302.225	12.9	303.232	3.08492e+06	4.44025e+06	3.02185e+06	2.90762e+06	3.77753e+06	4.89073e+06	1.68243e+06	1.55555e+06	1.55813e+06	1.84149e+06	2.75389e+06	2.51739e+06	4.20125e+06	4.06254e+06	3.97357e+06	2.69739e+06	4.04074e+06	2.14539e+06		-0.893503	0.00428664	1.07837		0.826633	0.496352	0.135827
232	Positive	trans-Ferulic acid	C10 H10 O4	194.062	6.005	195.069	2.8637e+06	842844	1.37033e+06	1.0094e+06	1.01525e+06	1.46587e+06	3.46996e+06	1.98945e+06	1.40323e+06	1.31963e+06	2.88961e+06	3.50876e+06	1.29492e+06	1.22024e+06	1.71107e+06	1.29652e+06	2.03073e+06	3.50247e+06		0.767126	3.55304e-07	1.28427		-0.399231	0.190494	0.332746
233	Positive	7-Ketolithocholic acid	C24 H38 O4	390.277	12.36	391.284	2.24572e+06	2.27538e+06	4.24441e+06	2.96526e+06	3.08646e+06	3.10694e+06	1.83316e+06	2.8585e+06	2.59161e+06	3.47665e+06	2.27749e+06	3.77631e+06	2.78185e+06	1.64936e+06	2.315e+06	1.54167e+06	1.70515e+06	1.16387e+06		-0.0922689	2.51023e-06	1.18078		-0.591701	0.0954842	1.2469
234	Positive	RQH	C17 H29 N9 O5	461.213	6.079	462.22	1.47896e+07	9.82646e+06	6.58889e+06	1.19445e+07	1.50441e+07	1.14002e+07	3.48003e+06	3.99646e+06	3.59358e+06	2.61867e+06	2.37161e+06	1.76862e+06	3.84989e+06	3.22759e+06	5.35638e+06	4.55953e+06	3.67548e+06	2.83285e+06		-1.96474	0.218994	0.336874		0.398543	0.0383202	1.40853
235	Positive	2-[2-(2-furyl)vinyl]-4H-3,1-benzoxazin-4-one	C14 H9 N O3	239.062	9.241	240.069	1.47398e+07	1.30879e+07	2.61759e+06	5.82862e+06	1.18978e+07	1.03361e+07	2.02588e+06	1.51909e+06	1.29012e+06	774752	891878	527231	2.7531e+06	1.18834e+06	1.8704e+06	2.1265e+06	912944	300104		-3.05725	0.00100516	0.951666		0.380682	0.0402664	1.58016
236	Positive	ethyl 4-({[(3-morpholinopropyl)amino]carbothioyl}amino)benzoate	C17 H25 N3 O3 S	351.154	4.724	352.162	616988	1.12015e+06	866229	755454	737764	756823	4.58164e+06	211745	194711	181462	175531	142053	201526	218741	216626	227227	149249	148264		0.177055	0.000339786	1.00597		-2.2399	0.281218	0.462328
237	Positive	ENK	C15 H27 N5 O7	389.196	7.54	390.203	2.33271e+06	2.27872e+06	2.02781e+06	2.13606e+06	1.72364e+06	1.70455e+06	1.5081e+06	2.72999e+06	2.58785e+06	2.25951e+06	2.75875e+06	2.35738e+06	1.48796e+06	1.97774e+06	1.8699e+06	1.77711e+06	769292	1.25034e+06		0.218759	0.113721	0.596055		-0.636994	0.00550772	1.5679
238	Positive	2-Naphthol	C10 H8 O	144.057	4.995	145.065	401928	434733	629466	488112	465483	510297	2.99732e+06	5.33262e+06	4.29363e+06	3.82436e+06	3.31185e+06	2.30793e+06	2.77945e+06	2.37614e+06	4.49799e+06	2.48436e+06	156688	114342		2.91295	0.00123472	0.451964		-0.830554	0.103349	1.6023
239	Positive	N-[2-chloro-6-(trifluoromethoxy)phenyl]-2,2-dimethylpropanamide	C12 H13 Cl F3 N O2	295.059	1.26	296.066	5.04135e+09	5.24631e+09	2.99827e+09	4.97048e+09	6.0823e+09	3.13068e+09	1.26425e+09	1.67673e+09	1.49934e+09	1.1909e+09	1.23435e+09	9.98314e+08	1.5963e+09	9.63768e+08	1.36431e+09	1.42785e+09	5.71373e+08	9.08283e+08		-1.80451	0.000556959	0.968219		-0.202962	0.139545	0.463283
240	Positive	Progesterone	C21 H30 O2	314.225	13.147	315.232	1.86838e+06	2.07013e+06	2.9269e+06	1.66788e+06	2.03084e+06	1.90976e+06	2.98267e+06	2.98959e+06	2.3205e+06	1.73885e+06	3.20283e+06	2.48503e+06	5.56589e+06	3.54896e+06	2.33643e+06	3.52009e+06	3.60749e+06	2.90864e+06		0.333641	4.42555e-05	1.29488		0.450944	0.00117824	1.58358
241	Positive	4-Hydroxybenzoic acid	C7 H6 O3	138.032	1.347	139.039	4.38416e+08	1.5803e+08	2.65697e+08	4.25331e+08	3.20732e+08	3.95356e+08	7.79738e+07	1.18441e+08	6.60393e+07	1.07436e+08	7.29659e+07	4.26926e+07	3.25277e+07	6.40942e+07	1.36712e+08	8.70655e+07	1.41624e+07	7.46e+06		-2.04488	7.22491e-06	1.18628		-0.505527	0.591387	0.171152
242	Positive	Cytisine	C11 H14 N2 O	190.111	7.079	191.118	1.14333e+07	7.22377e+06	7.00501e+06	9.57276e+06	1.22799e+07	1.11025e+07	4.75991e+06	4.64577e+06	4.29591e+06	4.64301e+06	4.03883e+06	2.63062e+06	3.44346e+06	3.65802e+06	4.9992e+06	4.08863e+06	1.28913e+06	804720		-1.22858	0.314405	0.157896		-0.452223	0.00306198	2.09773
243	Positive	Ecgonine	C9 H15 N O3	185.105	9.353	186.112	4.10983e+07	1.54912e+07	1.05057e+07	1.64143e+07	3.96043e+07	2.24594e+07	5.8403e+07	1.05437e+08	9.83662e+07	6.71542e+07	3.33286e+07	1.14807e+08	7.41303e+07	3.25414e+07	5.34675e+07	7.89463e+07	4.35478e+07	5.19459e+07		1.71375	1.97548e-07	1.06168		-0.513141	0.518582	0.548828
244	Positive	DPK	C15 H26 N4 O6	380.17	6.836	381.177	7.11579e+06	1.01792e+07	3.9411e+06	5.95531e+06	9.19949e+06	7.75577e+06	4.77042e+06	718414	1.01362e+06	1.14535e+06	2.57747e+06	2.80497e+06	4.20018e+06	2.95682e+06	1.79766e+06	2.51602e+06	936394	359232		-1.76044	1.74019e-05	1.03025		-0.0295232	0.432266	0.733661
245	Positive	FLK	C21 H34 N4 O4	406.258	6.327	407.266	1.15319e+06	1.5028e+06	670689	842895	1.26695e+06	1.01587e+06	3.83812e+06	1.2821e+06	3.4765e+06	2.41421e+06	2.87433e+06	2.59846e+06	3.30717e+06	2.85116e+06	2.18949e+06	3.34903e+06	563537	166383		1.35314	0.0117386	0.496249		-0.407591	0.110452	1.59663
246	Positive	2-oxo-2H-chromene-3-carboxylic acid	C10 H6 O4	190.025	9.533	191.032	483012	335540	652861	478917	337424	679989	545808	1.0365e+06	279751	201677	377118	531367	1.19881e+06	676788	467670	745053	743490	3.66746e+06		0.00217353	1.789e-05	1.24535		1.33521	0.155593	0.499708
247	Positive	Chlorogenic acid	C16 H18 O9	376.077	9.46	377.084	367759	394893	513062	431149	396098	419350	252692	264965	293072	226678	232824	216900	251556	235061	261327	263542	3.86883e+06	291482		-0.762214	0.326555	0.281588		1.79813	0.00687892	2.17303
248	Positive	3',4'-dimethyl-α-Pyrrolidinovalerophenone	C17 H25 N O	259.19	2.372	260.197	4.3195e+08	3.46354e+08	2.19768e+08	3.78171e+08	4.42653e+08	3.23471e+08	2.42622e+07	6.41037e+06	1.68004e+07	1.5227e+07	1.76175e+07	2.1657e+07	5.81323e+07	3.29439e+07	3.55749e+07	3.59618e+07	8.20277e+07	2.68267e+07		-4.39292	0.000197883	1.21741		1.41257	0.010052	1.30058
249	Positive	INK	C16 H31 N5 O5	373.233	1.851	374.24	3.82452e+06	3.4991e+06	2.57944e+06	3.46025e+06	5.4262e+06	3.86182e+06	3.34489e+06	729594	1.4048e+06	1.44413e+06	2.17778e+06	3.4975e+06	5.35945e+06	3.47513e+06	2.91822e+06	4.11639e+06	2.32097e+06	266878		-0.84632	5.30709e-07	1.01333		0.550896	0.00102052	0.754467
250	Positive	Uridine 5'-Diphospho-N-Acetylgalactosamine	C17 H27 N3 O17 P2	607.081	10.507	608.089	5.1257e+06	6.08552e+06	9.8221e+06	4.30807e+06	4.48505e+06	4.11334e+06	4.62617e+06	3.34332e+06	2.91907e+06	2.3286e+06	1.54473e+06	1.21213e+06	1.49338e+06	2.03793e+06	1.81681e+06	1.98648e+06	1.62855e+06	2.62794e+06		-1.08725	0.00465786	1.07327		-0.462713	0.00633018	1.05164
251	Positive	DGMG (18:2)	C33 H58 O14	678.386	13.159	679.393	1.17674e+06	1.21391e+06	1.41078e+06	1.15321e+06	1.08253e+06	1.10364e+06	1.16176e+06	1.14198e+06	1.71067e+06	2.22456e+06	721750	667964	1.28809e+06	2.06428e+06	2.42667e+06	2.09814e+06	1.88201e+06	3.55897e+06		0.095348	0.147673	0.367991		0.803889	0.143685	1.4701
252	Positive	Kynurenic acid	C10 H7 N O3	189.042	10.101	190.05	3.23957e+06	4.49965e+06	1.52856e+07	9.22883e+06	6.01915e+06	6.16941e+06	2.17284e+06	2.41839e+06	2.18418e+06	2.14867e+06	1.86554e+06	1.32727e+06	1.74663e+06	1.81237e+06	1.68245e+06	2.37712e+06	1.39607e+06	3.55436e+06		-1.87491	8.20185e-06	1.04632		0.0528522	0.248527	0.447
253	Positive	Lysopc 14:0	C22 H46 N O7 P	467.302	14.279	468.309	2.5222e+06	1.25527e+06	8.52898e+06	1.58108e+06	1.42982e+06	886078	1.84266e+06	830532	811145	668434	1.55281e+06	756139	5.17826e+06	777623	1.81314e+06	4.93079e+06	1.3925e+06	3.5463e+06		-1.32631	2.55549e-07	1.18705		1.44875	0.761173	0.28375
254	Positive	2-Thio-acetyl MAGE	C21 H42 O3 S	396.262	13.526	397.269	797237	775526	2.64126e+07	1.55902e+06	714133	771670	744159	613463	566512	482725	559961	773880	824283	727843	697976	778141	711410	540191		-3.05229	2.53664e-08	0.964786		0.19425	0.295481	1.02856
255	Positive	Cannabidiolic acid	C22 H30 O4	358.215	12.482	359.222	6.60871e+06	6.03434e+06	4.15985e+06	5.23038e+06	4.31676e+06	4.17583e+06	3.65099e+07	4.81831e+07	6.90248e+07	3.49298e+07	3.65892e+07	2.20003e+07	1.05674e+08	7.67877e+07	9.61543e+07	8.96815e+07	1.15291e+08	6.07529e+07		3.01779	2.54024e-05	1.26743		1.13862	0.148368	0.477756
256	Positive	Glycocholic acid hydrate	C26 H45 N O7	483.318	7.353	484.325	643372	483685	623515	850388	524628	539678	2.46754e+06	483738	3.56956e+06	2.9991e+06	1.15823e+06	1.41585e+06	1.67984e+06	3.58788e+06	964619	1.7437e+06	3.48824e+06	328439		1.7223	4.31337e-06	0.93001		-0.0363971	0.198568	0.672768
257	Positive	L-Homocitrulline	C7 H15 N3 O3	189.112	6.557	417.187	1.36252e+07	1.05513e+07	6.95349e+06	7.66845e+06	8.38879e+06	1.0609e+07	3.94232e+06	2.52462e+06	2.37161e+06	2.79018e+06	1.97869e+06	1.40568e+06	2.6769e+06	2.30301e+06	3.34126e+06	2.36551e+06	1.39252e+06	1.03843e+06		-1.94476	1.21951e-05	0.871901		-0.194716	0.238918	0.727004
258	Positive	N-(1-benzylpiperidin-4-yl)-5-methoxy-1H-indole-2-carboxamide	C22 H25 N3 O2	363.191	7.569	364.198	2.06556e+06	1.03416e+06	1.27092e+06	1.3008e+06	940829	885667	727560	703181	610265	1.40927e+06	406291	459002	550528	876339	2.06872e+06	881774	1.21135e+06	3.48135e+06		-0.796942	7.42998e-05	1.11268		1.07156	0.0735522	1.20269
259	Positive	1-[4-hydroxy-3-(3-methylbut-2-en-1-yl)phenyl]ethan-1-one	C13 H16 O2	204.115	11.6	205.122	1.36183e+07	1.55531e+07	6.31667e+06	1.15289e+07	1.24322e+07	8.26614e+06	2.2273e+06	1.76133e+06	1.61648e+06	2.25895e+06	1.85042e+06	2.13276e+06	1.85554e+06	2.15774e+06	2.40787e+06	2.92346e+06	1.55134e+06	2.42613e+06		-2.51493	4.60188e-10	1.27605		0.169268	0.154951	0.11299
260	Positive	H-Trp-NH2.HCl	C11 H14 Cl N3 O	239.083	1.45	240.09	7.00732e+06	5.07498e+06	1.24676e+07	5.74718e+06	4.76293e+06	4.94204e+06	533874	475139	523552	406578	377257	329813	656738	959597	741186	510409	2.1148e+06	3.46126e+06		-3.91807	0.000667586	0.891657		1.674	0.785324	0.567229
261	Positive	VMH	C16 H27 N5 O4 S	385.174	12.697	386.181	1.52059e+06	1.34596e+06	1.61803e+06	1.3473e+06	1.29068e+06	1.40716e+06	4.0071e+06	1.87492e+06	2.61915e+06	1.40227e+06	2.63696e+06	2.72528e+06	1.58359e+06	3.36402e+06	2.6154e+06	2.25657e+06	3.31222e+06	2.24882e+06		0.839722	3.01201e-07	1.23422		0.0108208	0.157762	0.641216
262	Positive	Delta-Tridecalactone	C13 H24 O2	212.178	15.559	213.185	5.38522e+06	1.04912e+07	4.77368e+06	2.09982e+06	3.76841e+06	5.53521e+06	647204	550157	681132	315022	432379	434793	2.2539e+06	1.349e+06	2.01861e+06	1.64684e+06	2.9171e+06	563437		-3.38856	0.0213571	0.701292		1.81226	0.171676	1.09742
263	Positive	Taurocholic acid	C26 H45 N O7 S	515.294	15.05	516.301	1.92448e+06	912018	1.38657e+06	1.53163e+06	1.20918e+06	893848	1.20019e+06	690889	433827	684119	417397	372063	1.41511e+06	679406	469117	1.19938e+06	3.65373e+06	1.3053e+06		-1.04869	2.64023e-05	1.33613		1.19924	0.0127339	0.926262
264	Positive	Desoxycortone	C21 H30 O3	330.219	14.165	331.227	264860	1.98263e+07	3.15585e+06	3.5426e+06	7.35195e+06	5.60204e+06	4.24058e+06	6.29616e+06	7.18093e+06	3.15159e+06	5.68688e+06	2.31685e+06	3.49118e+07	1.6542e+07	1.17395e+07	1.62213e+07	1.12071e+08	1.10972e+07		-0.461001	0.00054224	0.745741		2.81072	0.617216	0.358553
265	Positive	3-amino-4-(propylamino)cyclobut-3-ene-1,2-dione	C7 H10 N2 O2	154.074	3.747	155.082	4.12774e+08	4.07432e+08	3.18954e+08	4.83551e+08	4.55549e+08	4.4246e+08	1.14951e+08	1.29076e+08	1.08683e+08	1.02388e+08	9.77523e+07	7.33237e+07	8.50039e+07	8.957e+07	1.17159e+08	1.11924e+08	3.79631e+07	3.49117e+07		-2.0092	5.71534e-05	1.13746		-0.393992	0.00102052	1.09976
266	Positive	(-)-Epigallocatechin	C15 H14 O7	634.135	2.279	635.142	7.53162e+06	9.11938e+06	6.66943e+06	8.46434e+06	1.06719e+07	1.24397e+07	2.79328e+06	4.7007e+06	3.07613e+06	4.38724e+06	3.00333e+06	2.1758e+06	2.06866e+06	1.6577e+06	3.60484e+06	4.04877e+06	676568	621414		-1.4469	0.000221174	0.679919		-0.66749	0.446947	0.986774
267	Positive	QLK	C17 H33 N5 O5	193.624	1.879	194.632	7.99262e+06	6.71394e+06	5.20797e+06	4.04496e+06	7.40826e+06	6.48861e+06	3.47363e+06	1.14611e+06	2.73729e+06	2.0733e+06	2.68753e+06	2.98647e+06	3.58046e+06	4.05569e+06	3.00014e+06	3.84839e+06	2.4735e+06	719992		-1.32557	0.00712801	0.907631		0.227007	0.870909	0.378013
268	Positive	VMK	C16 H32 N4 O4 S	358.204	6.362	359.211	1.02856e+06	908817	407832	581238	1.26444e+06	735890	2.83826e+06	768887	1.14696e+06	1.67327e+06	2.1407e+06	1.08482e+06	4.67863e+06	854156	2.03084e+06	1.48002e+06	1.19489e+06	370075		0.97032	0.628311	0.18884		0.1362	0.812195	0.202078
269	Positive	Hypoxanthine	C5 H4 N4 O	136.039	1.915	137.046	4.07008e+08	4.2521e+08	5.1409e+08	4.98433e+08	4.66475e+08	4.66366e+08	4.52191e+07	4.91711e+07	2.97872e+07	2.84841e+07	3.3244e+07	2.62226e+07	5.75223e+07	2.99615e+07	1.89756e+07	2.59824e+07	4.12331e+07	9.03828e+07		-3.71082	0.11932	0.364995		0.315917	0.00133361	1.7145
270	Positive	8-Hydroxyguanosine	C10 H13 N5 O6	299.087	3.97	300.094	6.92901e+06	9.02551e+06	4.78308e+06	7.73712e+06	7.15774e+06	7.20422e+06	4.32344e+06	4.49849e+06	3.74056e+06	3.28961e+06	3.18385e+06	1.42731e+06	3.05877e+06	2.79431e+06	4.00345e+06	3.31065e+06	955379	628191		-1.06581	0.139525	0.400398		-0.472247	0.782863	0.915075
271	Positive	Melezitose	C18 H32 O16	504.169	1.335	505.177	3.78665e+08	3.72586e+08	6.9747e+08	5.16881e+08	4.16798e+08	3.24893e+08	1.01131e+08	1.0714e+08	9.2741e+07	1.02113e+08	8.88974e+07	5.80652e+07	4.28538e+07	9.88928e+07	1.24725e+08	9.14135e+07	2.72084e+07	4.18264e+07		-2.29912	2.66115e-05	1.31226		-0.365698	0.005218	1.24512
272	Positive	17α-Hydroxyprogesterone	C21 H30 O3	330.219	13.946	331.227	9.99006e+07	3.08136e+08	5.68762e+07	7.32302e+07	6.5546e+07	9.22295e+07	6.52408e+08	7.57561e+08	7.23796e+08	3.1597e+08	7.79974e+08	4.04798e+08	5.72946e+09	2.01054e+09	1.40601e+09	2.61698e+09	1.40432e+10	1.31972e+09		2.38477	0.000597684	1.02501		2.89984	0.0159935	1.55672
273	Positive	N-[4-(benzyloxy)phenyl]-N'-[2-chloro-6-(4-methoxyphenoxy)benzyl]urea	C28 H25 Cl N2 O4	526.099	16.158	527.106	395490	425416	2.1835e+07	1.50205e+07	398121	466767	184156	205329	4.26797e+06	178432	3.04297e+06	1.92693e+06	3.61352e+06	202161	212095	205944	147455	144500		-1.9747	8.36369e-06	1.24566		-1.1155	0.220138	0.236862
274	Positive	6-Methoxy-2-naphthoic acid	C12 H10 O3	202.063	9.831	405.133	2.08797e+06	2.50069e+06	3.58538e+06	2.81076e+06	1.16202e+06	2.82331e+06	1.34896e+06	1.58622e+06	1.47462e+06	1.25393e+06	1.32396e+06	934490	866206	1.16891e+06	1.25516e+06	1.00111e+06	1.1028e+06	3.29826e+06		-0.918118	1.30252e-09	1.27241		0.133865	0.286948	0.110961
275	Positive	Phylloquinone	C31 H46 O2	450.348	16.216	451.355	477338	565762	1.37025e+07	937872	593171	1.23888e+06	306388	283349	223628	218616	300686	175104	818078	840607	369087	652606	3.46893e+06	824734		-3.53814	7.36626e-07	1.28562		2.20958	0.0884197	0.259591
276	Positive	16(R)-HETE	C20 H32 O3	342.217	14.943	343.225	3.05156e+06	4.12783e+06	4.77567e+06	2.66233e+06	2.5844e+06	5.29001e+06	781630	542426	482502	473386	360023	377509	3.02967e+06	675245	1.67678e+06	1.49459e+06	3.46427e+06	799868		-2.89798	1.14282e-09	1.34562		1.88439	0.0191592	0.806085
277	Positive	L-(-)-Methionine	C5 H11 N O2 S	149.051	1.866	150.058	5.57781e+09	4.86697e+09	1.07654e+09	3.38457e+09	5.4396e+09	4.50993e+09	3.6857e+08	9.21392e+07	2.86467e+08	1.86539e+08	3.19834e+08	3.58403e+08	1.24817e+09	4.54671e+08	6.16422e+08	5.88556e+08	1.17367e+09	5.63372e+08		-3.94668	6.61787e-06	1.30291		1.52682	0.0338368	0.604203
278	Positive	α-Hydroxyalprazolam	C17 H13 Cl N4 O	324.077	16.775	325.085	1.90986e+08	1.57419e+08	1.4545e+08	9.30283e+07	7.13906e+07	8.22278e+07	9.62423e+07	1.16564e+08	1.08635e+08	9.61133e+07	8.55376e+07	8.15139e+07	1.51719e+08	1.47005e+08	1.59448e+08	1.63355e+08	9.07752e+07	8.41497e+07		-0.341038	6.4398e-07	0.914812		0.446124	0.541533	0.549555
279	Positive	1,7-bis(4-hydroxyphenyl)heptan-3-one	C19 H22 O3	320.137	6.744	321.145	5.87706e+06	6.12679e+06	6.87846e+06	7.90572e+06	5.5572e+06	6.31112e+06	1.47331e+06	1.34316e+06	1.24416e+06	1.18636e+06	1.24145e+06	1.10433e+06	1.4729e+06	1.43385e+06	1.56936e+06	1.56344e+06	1.3221e+06	3.24275e+06		-2.34801	0.000109838	1.12461		0.481964	0.296816	0.251398
280	Positive	8,8-dimethyl-2-phenyl-4H,8H-pyrano[2,3-h]chromen-4-one	C20 H16 O3	304.11	6.958	305.118	445620	434661	527458	484968	621196	488265	158157	137629	142070	129926	133491	115318	1.21905e+06	216980	176524	357856	3.42895e+06	2.79655e+06		-1.87832	0.000248076	0.93191		3.32722	0.666381	0.442135
281	Positive	S-Adenosylmethionine	C15 H22 N6 O5 S	188.078	1.27	399.145	3.93879e+08	4.25841e+08	2.61342e+08	3.26421e+08	3.51491e+08	3.21333e+08	2.8956e+07	1.66889e+07	1.52597e+07	2.57755e+07	2.36638e+07	3.17997e+07	6.58804e+07	3.50657e+07	2.60215e+07	4.16304e+07	4.30224e+07	4.67912e+07		-3.87138	1.02798e-05	1.37213		0.862322	0.000911216	1.30409
282	Positive	D-(-)-Salicin	C13 H18 O7	303.132	2.329	304.139	1.13735e+08	1.93363e+08	5.52816e+08	2.33987e+08	1.07209e+08	5.41469e+08	1.36104e+07	1.4607e+07	1.42294e+07	8.36687e+06	6.2329e+06	4.51612e+06	1.97132e+07	1.18019e+07	8.88613e+06	2.54184e+07	1.67544e+07	5.60388e+07		-4.82302	0.000590301	1.01752		1.17093	4.09288e-07	1.90549
283	Positive	Zaleplon-d4	C17 H11 [2]H4 N5 O	309.155	10.632	310.162	388407	469910	561934	426724	402576	412299	6.23403e+07	8.21219e+07	8.12153e+07	7.99189e+07	8.3567e+07	9.91001e+07	4.17463e+07	4.89137e+07	6.43201e+07	4.8224e+07	7.04452e+07	8.96068e+07		7.51909	0.510266	0.112973		-0.426673	0.195806	1.36201
284	Positive	Deoxycorticosterone	C21 H30 O3	330.219	11.399	331.226	1.2854e+06	1.40271e+06	1.52961e+06	1.00535e+06	978869	921245	2.29274e+06	2.132e+06	1.98419e+06	1.20779e+06	2.94096e+06	2.89045e+06	1.79797e+06	1.72564e+06	1.7169e+06	1.21378e+06	1.6104e+06	1.52539e+06		0.916812	0.0113716	0.778463		-0.487789	0.0277375	1.57216
285	Positive	4-[2-(trifluoromethyl)phenyl]-5-undecyl-4H-1,2,4-triazole-3-thiol	C20 H28 F3 N3 S	399.198	12.646	400.206	2.23392e+06	2.29646e+06	2.34695e+07	1.21581e+06	2.06424e+06	2.47021e+06	631798	1.01728e+06	726601	865721	1.0141e+06	714816	682458	698899	1.05307e+06	815695	712262	652540		-2.76348	0.160667	0.526175		-0.107032	0.999328	0.0737335
286	Positive	3-Succinoylpyridine	C9 H9 N O3	179.058	0.633	180.066	2.05561e+08	2.99958e+08	4.87407e+08	2.73766e+08	2.85094e+08	3.19928e+08	1.27911e+08	1.09097e+08	7.66604e+07	6.80109e+07	6.75359e+07	4.52103e+07	8.67034e+07	9.56923e+07	8.68414e+07	8.59622e+07	5.8065e+07	7.18165e+07		-1.92053	0.000348805	1.02534		-0.0275289	0.398667	0.925324
287	Positive	13,14-Dihydro prostaglandin E1	C20 H36 O5	338.246	14.085	339.254	3.92102e+07	1.79822e+08	1.57117e+08	1.30477e+08	1.13474e+08	1.39768e+08	3.11928e+07	3.67502e+07	1.27582e+06	1.66712e+06	1.297e+06	1.05588e+06	3.30303e+07	1.52043e+07	3.81237e+06	1.89058e+07	1.04229e+08	4.63119e+06		-3.37507	1.60374e-07	0.77385		1.29582	0.00971628	2.13575
288	Positive	LPE 8:0	C13 H28 N O7 P	341.16	11.167	342.167	1.2222e+07	9.56381e+06	1.55762e+06	1.02823e+07	1.0771e+07	5.59045e+06	1.39883e+06	1.61193e+06	1.48984e+06	1.42606e+06	1.44071e+06	1.32206e+06	1.42047e+06	1.4777e+06	1.62758e+06	1.5579e+06	1.19716e+06	1.20546e+06		-2.52423	4.86002e-10	1.19653		-0.0341316	0.38246	0.207762
289	Positive	Deoxyribose 5-Phosphate	C5 H11 O7 P	214.024	1.178	215.032	5.37039e+06	7.24272e+06	1.56115e+07	9.50616e+06	6.26798e+06	8.49267e+06	1.91366e+06	2.39719e+06	2.72716e+06	2.61548e+06	2.23065e+06	1.76038e+06	2.53929e+06	3.31394e+06	2.32233e+06	3.42418e+06	2.04768e+06	3.1111e+06		-1.94376	0.421662	0.395935		0.296573	0.251845	0.975102
290	Positive	Bafilomycin B1	C44 H65 N O13	1706.8	8.821	854.407	3.14666e+06	2.75518e+06	816383	2.58203e+06	2.39159e+06	2.39182e+06	4.02149e+06	1.95245e+06	3.85871e+06	2.41169e+06	1.96527e+06	1.0359e+06	2.31306e+06	1.41438e+06	3.27173e+06	1.3551e+06	2.55908e+06	1.38698e+06		0.114363	0.257929	0.580284		-0.309687	0.403255	0.730537
291	Positive	VPH	C16 H25 N5 O4	351.191	5.935	352.198	2.18093e+06	2.75171e+06	2.11468e+06	2.81675e+06	2.69329e+06	2.55308e+06	2.36894e+06	3.47925e+06	2.72084e+06	2.80458e+06	3.28117e+06	2.3554e+06	2.33071e+06	3.15445e+06	3.61445e+06	3.27811e+06	1.21186e+06	713561		0.170852	2.15045e-08	1.27225		-0.250067	0.274354	0.265609
292	Positive	N-(1H-benzo[d]imidazol-2-yl)guanidine	C8 H9 N5	175.085	5.669	176.092	1.98697e+06	2.43295e+06	3.78272e+06	3.18062e+06	2.95271e+06	3.44205e+06	2.90381e+06	1.90226e+06	1.6665e+06	2.05862e+06	2.71821e+06	2.55098e+06	1.5103e+06	1.90134e+06	2.22748e+06	2.03105e+06	1.54385e+06	3.03967e+06		-0.365386	0.000140841	1.039		-0.171493	0.269798	0.363609
293	Positive	2,5-Furandicarboxylic acid	C6 H4 O5	156.006	6.903	157.014	2.86954e+06	3.30953e+06	4.80638e+06	4.45442e+06	3.75297e+06	5.1008e+06	2.91644e+06	2.45408e+06	2.13168e+06	1.77509e+06	2.78743e+06	2.93621e+06	1.80162e+06	2.20679e+06	2.51559e+06	1.72106e+06	2.37501e+06	3.04796e+06		-0.695528	2.57479e-09	1.27901		-0.134246	0.147168	0.191674
294	Positive	Phosphocholine	C5 H14 N O4 P	183.066	1.284	184.073	8.40382e+07	1.20414e+08	7.20795e+08	1.15702e+08	1.2739e+08	1.1166e+08	6.26916e+07	1.27347e+08	7.1007e+07	2.11884e+07	4.13479e+07	2.54889e+07	3.98682e+07	4.00266e+07	1.0323e+08	6.12365e+07	4.22651e+07	2.81121e+07		-1.87455	0.0133446	0.717507		-0.149367	0.172043	1.1053
295	Positive	3-Chloro-L-tyrosine	C9 H10 Cl N O3	215.034	1.083	216.041	8.17911e+06	8.18795e+06	1.12177e+07	9.79018e+06	1.05376e+07	9.36895e+06	3.05191e+06	3.42855e+06	3.07889e+06	3.12063e+06	3.66268e+06	2.45873e+06	3.3899e+06	3.27669e+06	3.66423e+06	3.28336e+06	2.05303e+06	2.18726e+06		-1.60723	0.040205	0.911827		-0.0745544	0.0194925	0.262435
296	Positive	N-Benzylformamide	C8 H9 N O	135.069	2.315	136.076	2.74393e+09	2.96248e+09	2.07706e+09	2.71292e+09	2.54685e+09	2.65208e+09	1.00699e+09	5.12435e+08	5.93089e+08	7.36747e+08	6.78409e+08	7.99656e+08	1.76708e+09	9.91624e+08	1.10519e+09	1.03044e+09	1.46177e+09	1.18413e+09		-1.85879	4.46421e-06	1.28566		0.801134	0.0456014	0.484037
297	Positive	Andrographolide	C20 H30 O5	332.198	12.201	333.206	2.83046e+06	2.68529e+06	3.90746e+06	3.03179e+06	2.79239e+06	2.9014e+06	8.44825e+07	7.00504e+07	5.36779e+07	4.33559e+07	8.16472e+07	7.63671e+07	4.67557e+07	5.16324e+07	6.5277e+07	4.44698e+07	6.27283e+07	7.08593e+07		4.4962	0.000293945	1.2642		-0.261323	0.00946347	1.40524
298	Positive	D-(-)-Glutamine	C5 H10 N2 O3	146.069	1.282	147.076	2.46063e+09	3.27537e+09	7.0798e+09	2.93148e+09	3.39183e+09	4.1752e+09	6.46663e+08	1.09957e+09	1.29933e+09	8.64825e+08	7.82913e+08	9.43322e+08	2.04115e+09	1.85281e+09	1.70769e+09	2.32124e+09	8.8962e+08	7.9964e+08		-2.04831	5.78323e-05	1.27356		0.770027	0.0665016	0.463602
299	Positive	Adrenosterone	C19 H24 O3	300.173	14.909	301.18	9.42905e+06	7.36978e+06	5.67408e+06	1.39311e+06	2.20287e+06	2.77774e+06	331146	335056	318814	314479	308455	250083	548968	499028	517413	388488	3.12908e+06	293947		-3.95656	0.000342337	1.06167		1.53301	0.0682241	1.42597
300	Positive	DL-Citrulline	C6 H13 N3 O3	175.096	1.298	176.103	9.44089e+07	1.18292e+08	2.11438e+08	1.26189e+08	1.39241e+08	1.32439e+08	8.21902e+07	1.07171e+08	8.53252e+07	6.33444e+07	6.05409e+07	5.90546e+07	7.742e+07	9.98923e+07	1.16295e+08	1.04284e+08	6.39322e+07	9.51564e+07		-0.844982	0.000986596	1.0233		0.283457	0.00405332	1.91866
301	Positive	N-[2,5-bis(2,2,2-trifluoroethoxy)benzoyl]-N'-(4-methoxyphenyl)urea	C19 H16 F6 N2 O5	214.07	1.196	467.103	6.18007e+06	7.53216e+06	1.65925e+07	9.09338e+06	3.87067e+06	5.84536e+06	1.64402e+06	2.57451e+06	1.97084e+06	2.67056e+06	1.96058e+06	1.50998e+06	1.73569e+06	2.57888e+06	2.63346e+06	2.64756e+06	759643	629493		-1.99391	0.0578277	0.715908		-0.166732	0.285919	0.947124
302	Positive	Linolelaidic Acid (C18:2N6T)	C18 H32 O2	280.24	15.046	281.248	4.15694e+07	2.78271e+07	3.71897e+07	1.50982e+07	1.6899e+07	1.88552e+07	4.64134e+06	4.48265e+06	4.38407e+06	4.46573e+06	3.67781e+06	2.68354e+06	2.39812e+07	6.23171e+06	6.31351e+06	9.00035e+06	1.0081e+08	1.22722e+07		-2.69368	0.639115	0.240588		2.70436	0.0312217	1.46461
303	Positive	3-(4-hydroxy-3-methoxyphenyl)propanoic acid	C10 H12 O4	218.058	9.428	219.065	2.6125e+06	3.44454e+06	8.82324e+06	6.76237e+06	5.26721e+06	6.13912e+06	2.35331e+06	2.83958e+06	2.14884e+06	2.05378e+06	1.93856e+06	1.91679e+06	1.47066e+06	1.82017e+06	2.12352e+06	2.15397e+06	1.48929e+06	2.93228e+06		-1.31852	1.65859e-05	1.25729		-0.144267	0.0954068	0.569587
304	Positive	D-Glucuronic acid	C6 H10 O7	194.043	1.073	195.05	7.81152e+06	7.19114e+06	7.67618e+06	1.19248e+07	7.64763e+06	7.07481e+06	3.20626e+06	2.90725e+06	2.99822e+06	2.52939e+06	3.54143e+06	1.62336e+06	2.29566e+06	2.14772e+06	3.43928e+06	3.61728e+06	1.53058e+06	2.01775e+06		-1.55338	0.000145301	1.09549		-0.159371	0.705239	0.293661
305	Positive	TNK	C14 H27 N5 O6	343.186	5.343	344.193	1.77101e+06	1.3166e+06	1.42007e+06	1.26329e+06	1.46499e+06	1.14179e+06	2.0813e+06	2.73793e+06	3.76958e+06	1.31325e+06	999288	704269	842319	1.08157e+06	1.61233e+06	1.47994e+06	1.73167e+06	921757		0.470187	0.142149	0.682336		-0.597605	0.419854	0.639975
306	Positive	Boldione	C19 H24 O2	284.177	14.234	285.184	1.13531e+07	9.41128e+06	7.6891e+06	4.57541e+06	8.65977e+06	5.79496e+06	742088	826648	763541	763408	707964	644558	1.01642e+06	829435	1.13917e+06	953367	1.18295e+06	667270		-3.41613	0.226102	0.30669		0.379995	0.0244256	1.8196
307	Positive	SM (d14:0/18:1)	C37 H75 N2 O6 P	674.537	15.509	675.544	1.03286e+06	1.4095e+06	1.46815e+06	1.45478e+06	1.99982e+06	1.13782e+06	3.75612e+06	2.08687e+06	1.04335e+06	1.81807e+06	1.29384e+06	629614	644516	639656	557056	587523	1.50111e+06	1.81092e+06		0.321822	7.01338e-07	0.986841		-0.888534	0.124218	1.29102
308	Positive	Dl-3-Hydroxy-kynurenine	C10 H12 N2 O4	224.079	7.245	225.087	9.725e+06	1.22336e+07	1.23003e+07	1.45488e+07	1.05233e+07	1.57609e+07	763748	612038	580641	555558	409883	437093	456699	496635	795154	772132	370939	507269		-4.48257	1.7608e-05	1.0625		0.0170222	0.328014	0.363341
309	Positive	Estrone	C18 H22 O2	292.14	9.564	293.147	1.12492e+07	8.85197e+06	5.17668e+06	8.44632e+06	1.02032e+07	9.7201e+06	2.28698e+06	1.99032e+06	3.60699e+06	1.40041e+06	1.5007e+06	1.54653e+06	888273	1.28259e+06	1.66297e+06	1.55131e+06	941346	1.28335e+06		-2.12111	0.091153	0.438207		-0.69646	0.0756336	1.11532
310	Positive	Sebacic acid	C10 H18 O4	202.121	11.521	203.128	3.27414e+06	3.74606e+06	4.10934e+06	3.47877e+06	3.94265e+06	4.04654e+06	2.2842e+06	1.90651e+06	2.12538e+06	2.23711e+06	1.88713e+06	2.17963e+06	2.11622e+06	2.60997e+06	1.80047e+06	1.52541e+06	1.53566e+06	2.21999e+06		-0.840455	6.9338e-05	0.75832		-0.0959775	0.181852	0.885468
311	Positive	N,N-dimethyl-5-nitro-6-[3-(trifluoromethyl)phenoxy]pyrimidin-4-amine	C13 H11 F3 N4 O3	290.121	1.812	291.128	2.94072e+06	2.70203e+06	3.81579e+06	5.15432e+06	4.74675e+06	3.07059e+06	2.1412e+06	2.78552e+06	2.22538e+06	2.40668e+06	2.49082e+06	2.08737e+06	1.65666e+06	2.20673e+06	2.28423e+06	2.45253e+06	1.1626e+06	615658		-0.665967	9.3285e-05	0.723643		-0.44589	0.1788	0.889133
312	Positive	Lysopc 16:1	C24 H48 N O7 P	493.316	12.813	494.323	696281	713189	847153	681201	677387	733453	1.54712e+06	2.70585e+06	2.53379e+06	2.91105e+06	1.3219e+06	2.46537e+06	1.49984e+06	911226	2.27695e+06	971208	1.51415e+06	2.27197e+06		1.63272	0.00197722	1.08729		-0.513688	0.207274	0.564723
313	Positive	Glu-Thr	C9 H16 N2 O6	248.101	1.451	249.108	2.0831e+08	2.35439e+08	3.06892e+08	2.37091e+08	1.98667e+08	2.43387e+08	5.30384e+07	9.04459e+07	1.07461e+08	5.44979e+07	4.9286e+07	4.75579e+07	1.27714e+08	1.17509e+08	1.23077e+08	1.58133e+08	4.39478e+07	8.66493e+07		-1.8295	0.00371683	0.888016		0.707732	0.886262	0.393817
314	Positive	PC (18:0/20:5)	C46 H82 N O8 P	807.577	15.328	808.584	442697	815967	1.14687e+06	422965	850867	1.49024e+06	1.06799e+06	4.04022e+06	2.80793e+06	1.332e+06	617017	562230	284909	514798	525611	452253	223709	858617		1.01225	0.00115543	0.688089		-1.86634	0.268039	1.04794
315	Positive	Thymopentin	C30 H49 N9 O9	679.366	6.442	340.69	407762	443193	504161	491743	494022	497704	2.81507e+06	975346	2.38869e+06	1.09716e+06	1.36605e+06	1.30491e+06	1.43448e+06	1.85002e+06	1.21307e+06	1.69669e+06	234693	105374		1.80912	0.720315	0.127345		-0.606254	0.0618614	1.4556
316	Positive	LPE 18:2	C23 H44 N O7 P	477.286	14.345	478.293	2.60159e+06	1.71885e+06	4.48881e+08	4.08816e+06	1.33908e+07	1.64941e+07	1.55663e+07	2.73293e+06	2.78097e+06	3.47711e+06	2.76565e+07	1.66341e+06	1.35404e+08	2.04234e+07	1.31297e+07	6.63213e+07	9.88813e+07	7.27607e+07		-3.17669	1.06454e-05	0.489162		2.917	0.317141	1.29428
317	Positive	Lysopc 16:2 (2N Isomer)	C24 H46 N O7 P	491.3	13.212	492.307	1.06499e+06	1.10372e+06	1.18623e+06	1.04604e+06	1.02216e+06	1.07204e+06	1.38306e+06	1.37511e+06	550521	1.25675e+06	1.51614e+06	1.43108e+06	1.55827e+06	471916	1.54453e+06	649768	920094	1.83575e+06		0.209956	8.86856e-07	1.36352		-0.106028	0.00354989	0.830363
318	Positive	3-(3,4,5-trimethoxyphenyl)propanoic acid	C12 H16 O5	112.064	10.39	263.092	804201	1.09169e+06	1.35506e+06	1.06099e+06	1.18484e+06	1.57445e+06	3.5701e+06	2.49194e+06	1.76398e+06	2.20551e+06	2.3876e+06	2.75285e+06	2.108e+06	1.89341e+06	2.86983e+06	2.50357e+06	2.0875e+06	2.28504e+06		1.10138	0.0343339	0.568057		-0.142256	0.678351	0.64596
319	Positive	8,15-Dihete	C20 H32 O4	336.23	12.592	337.237	2.68698e+06	3.4654e+06	6.61611e+06	2.41937e+06	1.41563e+07	3.96795e+06	652282	540162	724082	521294	471921	443888	2.83647e+06	608648	1.95897e+06	1.0474e+06	1.93157e+06	1.34966e+06		-3.31225	0.00978132	0.877196		1.53712	0.317467	0.541794
320	Positive	Deoxycytidine	C9 H13 N3 O4	227.09	1.46	228.097	6.58488e+06	4.42435e+06	6.64214e+06	4.94142e+06	3.70712e+06	4.07609e+06	2.05862e+06	2.09943e+06	1.65613e+06	1.22065e+06	1.14783e+06	1.02085e+06	2.22407e+06	1.42428e+06	2.71867e+06	1.82713e+06	2.49395e+06	2.76382e+06		-1.72268	0.198888	0.318409		0.547554	0.0371058	1.76898
321	Positive	Linalool	C10 H18 O	154.136	12.03	155.143	1.07848e+07	9.50271e+06	3.06294e+06	8.75939e+06	7.55957e+06	8.11465e+06	1.51165e+06	1.71088e+06	1.4967e+06	1.81919e+06	1.76832e+06	1.49836e+06	1.51988e+06	1.64974e+06	1.65542e+06	1.57496e+06	1.30591e+06	1.38674e+06		-2.28493	0.91738	0.201782		-0.108832	0.0299754	1.71864
322	Positive	PC (5:0/6:0)	C19 H38 N O8 P	439.234	10.037	440.241	1.06967e+07	9.17395e+06	3.13428e+06	1.44966e+07	6.77911e+06	7.45171e+06	1.41802e+06	1.64266e+06	1.42498e+06	1.56647e+06	1.34007e+06	1.6476e+06	1.07384e+06	1.10527e+06	1.2913e+06	1.09955e+06	1.62477e+06	1.54684e+06		-2.5167	0.00200271	1.06036		-0.223666	0.977567	0.00884965
323	Positive	ethyl 5-cyano-6-piperazino-2-(trifluoromethyl)nicotinate	C14 H15 F3 N4 O2	153.066	8.946	329.121	1.01244e+06	1.07893e+06	1.38517e+06	1.2036e+06	1.31703e+06	1.19867e+06	2.1755e+06	1.92568e+06	1.11559e+06	1.02345e+06	2.03616e+06	2.34686e+06	820527	1.13686e+06	1.67941e+06	959211	1.43125e+06	2.73222e+06		0.561987	0.000120802	1.27527		-0.278306	0.00426221	0.985644
324	Positive	α-Aspartylphenylalanine	C13 H16 N2 O5	280.106	6.934	281.113	1.72955e+08	1.31797e+08	9.90765e+07	1.52331e+08	1.56871e+08	1.44466e+08	3.77198e+07	1.27196e+07	2.52936e+07	2.82002e+07	2.96756e+07	5.63395e+07	1.35656e+08	6.74905e+07	8.45863e+07	7.76487e+07	6.67774e+07	1.40891e+07		-2.17452	0.108707	0.546525		1.23224	0.0412917	1.38356
325	Positive	5-Hydroxytryptophan	C11 H12 N2 O3	220.085	10.621	221.092	260981	310767	596100	466881	451950	368341	664757	3.88909e+06	1.13152e+06	769052	734245	1.69512e+06	1.06758e+06	661397	1.11397e+06	757438	1.0522e+06	1.11929e+06		1.85544	0.171318	0.642284		-0.622136	0.172746	0.208342
326	Positive	3-hydroxy-2-[5-nitro-2-(1-pyrrolidinyl)benzyl]propanenitrile	C14 H17 N3 O3	275.127	6.622	276.134	5.41995e+07	5.23455e+07	2.40603e+07	3.66014e+07	2.41066e+07	4.8984e+07	6.49798e+07	2.6905e+07	4.93428e+07	3.32502e+07	5.64165e+07	7.17579e+07	1.35288e+08	8.04787e+07	7.23428e+07	9.38259e+07	4.94755e+07	1.29718e+07		0.33284	3.93387e-06	0.9815		0.554143	0.0016812	0.780717
327	Positive	L-Pyroglutamic acid	C5 H7 N O3	129.043	1.288	130.05	2.42959e+09	3.25411e+09	6.99381e+09	2.87392e+09	3.27031e+09	4.11418e+09	6.31672e+08	1.04733e+09	1.24027e+09	8.08453e+08	7.54859e+08	9.18122e+08	1.96423e+09	1.78096e+09	1.64953e+09	2.23619e+09	9.36016e+08	8.1377e+08		-2.08639	0.0189471	0.793376		0.796546	0.838191	0.217704
328	Positive	PC (18:5e/22:5)	C48 H78 N O7 P	811.537	15.642	812.545	450181	475898	1.39226e+07	482333	485049	501933	373526	239282	225421	218361	242892	193386	227640	259570	249448	253200	2.87483e+06	2.49087e+06		-3.4503	1.18063e-05	0.866205		2.08993	0.23747	0.769144
329	Positive	Lysopg 18:1	C24 H47 O9 P	510.295	13.088	511.302	703677	659231	742662	589067	618318	601259	781583	851492	940259	1.01573e+06	573844	1.10063e+06	871220	745182	983903	593893	1.25264e+06	2.70582e+06		0.427311	2.24682e-05	1.07293		0.442444	0.500093	0.311259
330	Positive	4-[2-(1H-indol-3-yl)ethyl]morpholine-3,5-dione	C14 H14 N2 O3	258.101	6.618	259.108	5.35716e+07	5.16337e+07	2.4151e+07	3.35946e+07	2.36001e+07	4.98822e+07	6.47828e+07	2.68014e+07	4.96568e+07	3.31277e+07	5.68229e+07	7.16246e+07	1.35004e+08	8.02591e+07	7.21581e+07	9.36396e+07	4.92411e+07	1.27152e+07		0.35701	0.023759	0.66225		0.548919	0.0843633	1.3662
331	Positive	2-Hydroxy-6-Aminopurine	C5 H5 N5 O	151.05	2.027	152.057	9.05141e+06	8.96474e+06	1.41931e+07	1.24278e+07	1.3026e+07	7.92584e+06	1.33287e+06	1.9723e+06	1.25604e+06	768830	846915	692453	878014	909821	1.08309e+06	1.356e+06	925044	2.69472e+06		-3.2552	1.30558e-05	1.23998		0.191898	0.353204	0.259594
332	Positive	WMH	C22 H28 N6 O4 S	472.187	1.689	473.194	2.68748e+06	1.38623e+06	2.00626e+07	4.92986e+06	2.8998e+06	8.8922e+06	1.70952e+06	1.79546e+06	1.90519e+06	2.43517e+06	2.01298e+06	1.96542e+06	1.16577e+06	2.83263e+06	2.49384e+06	3.02864e+06	808365	688708		-1.78894	0.00359595	1.05446		-0.101828	0.710461	0.251509
333	Positive	KPH	C17 H28 N6 O4	362.207	12.861	363.215	1.06716e+08	8.05611e+07	4.51315e+07	5.68283e+07	4.7736e+07	2.23594e+07	6.07951e+07	1.47947e+07	6.24465e+07	6.52511e+07	6.78175e+07	8.60881e+07	6.15536e+07	9.50025e+07	3.90136e+07	4.82846e+07	6.38023e+07	2.00986e+07		-0.00861483	4.69194e-07	1.31977		-0.124085	0.027394	0.885166
334	Positive	Beta-Muricholic acid	C24 H40 O5	408.288	14.495	409.295	3.54581e+06	1.83958e+06	3.51027e+06	1.36046e+06	1.18695e+06	1.36787e+06	232688	245183	222582	228194	214438	191264	527705	376800	255960	268328	2.81893e+06	733282		-3.26317	0.0142624	0.887645		1.9003	0.885279	0.106949
335	Positive	5-methoxy-N-(2-morpholinoethyl)-1H-indole-2-carboxamide	C16 H21 N3 O3	303.159	5.904	304.166	5.54807e+06	5.43034e+06	4.08868e+06	5.90706e+06	4.97381e+06	6.26807e+06	2.53224e+06	2.61953e+06	2.95095e+06	2.54051e+06	2.27826e+06	1.59522e+06	3.13617e+06	2.72169e+06	3.89992e+06	3.09616e+06	1.45572e+06	2.51628e+06		-1.15006	1.81496e-05	1.30716		0.212973	0.00252442	1.34233
336	Positive	3-Pyridylacetic acid	C7 H7 N O2	137.048	1.88	138.055	1.66237e+08	1.46266e+08	5.39201e+07	8.12748e+07	7.09981e+07	9.77915e+07	7.79486e+07	2.70256e+07	6.48238e+07	5.79664e+07	4.0049e+07	2.99317e+07	2.79591e+07	7.99802e+07	4.75443e+07	8.22841e+07	9.39024e+07	5.44633e+07		-1.04999	0.0063297	0.79846		0.375021	0.070267	1.49487
337	Positive	N-Acetylputrescine	C6 H14 N2 O	113.084	1.452	114.091	9.72936e+07	1.0485e+08	8.83665e+07	9.67959e+07	9.9286e+07	9.93271e+07	2.15504e+07	3.64496e+07	2.83109e+07	2.49763e+07	2.62419e+07	1.43256e+07	5.01717e+07	1.9502e+07	2.43136e+07	3.52083e+07	5.44725e+07	8.82536e+07		-1.94801	0.757783	0.119327		0.840499	0.0045275	1.4962
338	Positive	Citicoline	C14 H26 N4 O11 P2	488.109	8.505	489.117	427888	431007	512947	469836	486668	456326	369512	577681	245460	184629	207378	263265	265217	208945	240615	248268	221086	2.58467e+06		-0.591601	1.24568e-07	1.00621		1.0282	0.165641	0.583055
339	Positive	Prostaglandin H1	C20 H34 O5	168.114	14.077	169.122	9.77168e+07	7.24545e+07	3.53157e+07	4.13228e+07	6.99907e+07	5.41311e+07	1.561e+07	5.57117e+06	6.9663e+06	1.35187e+07	5.84259e+06	5.50355e+06	3.5109e+07	1.77267e+07	3.0093e+07	2.03966e+07	9.32805e+07	7.03669e+07		-2.80675	6.46159e-05	0.719262		2.33229	0.10115	0.97419
340	Positive	WLK	C23 H35 N5 O4	467.251	7.449	468.258	967862	910562	966198	1.13405e+06	849989	870859	696590	280567	402632	301037	288594	328369	708308	380519	370231	533517	2.41349e+06	2.5785e+06		-1.31059	0.000912911	0.930489		1.60393	0.797531	0.457421
341	Positive	3-(2-methylpropyl)-octahydropyrrolo[1,2-a]pyrazine-1,4-dione	C11 H18 N2 O2	232.121	9.443	233.128	4.26294e+06	4.42925e+06	3.47812e+06	4.67128e+06	4.52678e+06	5.72091e+06	459488	3.67132e+06	327398	2.04885e+06	1.01688e+06	538091	936237	846433	1.23865e+06	2.34476e+06	298007	559696		-1.74851	0.0329353	0.635508		-0.373352	0.806699	0.183722
342	Positive	Arachidonoyl ethanolamide phosphate	C22 H38 N O5 P	854.499	7.931	428.256	4.55022e+06	7.52211e+06	4.04559e+06	5.85939e+06	4.20145e+06	3.91125e+06	1.83345e+06	466918	954105	1.19132e+06	1.21451e+06	279210	2.48672e+06	595432	1.85361e+06	2.1155e+06	1.00565e+06	369284		-2.34087	1.22062e-07	0.98704		0.504536	0.135198	0.623985
343	Positive	4-(benzoylamino)-3-hydroxybutanoic acid	C11 H13 N O4	205.072	8.197	206.08	276398	289630	364859	318610	309240	315634	2.63071e+06	3.54044e+06	3.07073e+06	3.07009e+06	2.20511e+06	1.80748e+06	1.15553e+06	2.1437e+06	2.63326e+06	140902	1.73303e+06	2.27232e+06		3.12257	0.705653	0.158368		-0.695727	0.0361536	0.940666
344	Positive	Prostaglandin J2	C20 H30 O4	316.201	13.484	317.209	2.85162e+08	2.17635e+08	1.32532e+08	9.65524e+07	2.15404e+08	1.76383e+08	2.991e+07	2.84458e+06	1.37657e+07	3.51208e+07	6.9063e+06	2.04674e+07	4.809e+07	3.66419e+07	5.57182e+07	2.01684e+07	9.23721e+07	6.00436e+07		-3.36562	0.00484439	1.11696		1.5218	0.409657	0.491397
345	Positive	N-{5-[(dimethylamino)sulfonyl]-2-methylphenyl}cyclohexanecarboxamide	C16 H24 N2 O3 S	302.173	14.022	303.18	9.93917e+06	1.05108e+07	1.46554e+07	9.77723e+06	9.04654e+06	1.05971e+07	1.7428e+06	1.69467e+06	1.97796e+06	3.16237e+06	1.61498e+06	1.25182e+06	2.16947e+06	2.33404e+06	2.93854e+06	3.15112e+06	1.9706e+06	1.1104e+06		-2.49522	0.000141779	0.907539		0.256787	0.0232856	1.74767
346	Positive	LPC 10:0	C18 H38 N O7 P	411.237	8.597	412.245	447323	468726	563964	501119	513991	500345	1.40136e+06	1.56566e+06	1.10571e+06	1.33353e+06	669141	709645	1.45616e+06	794524	1.48021e+06	716141	1.26581e+06	2.53668e+06		1.17958	3.47296e-07	1.24847		0.281954	0.496228	0.429735
347	Positive	EMH	C16 H25 N5 O6 S	397.138	2.081	398.145	3.78967e+06	3.49421e+06	1.84206e+06	5.22886e+06	4.09479e+06	3.21184e+06	2.30835e+06	3.25014e+06	2.22474e+06	2.08439e+06	2.04413e+06	1.56136e+06	1.3607e+06	592721	2.76181e+06	2.03649e+06	684691	389845		-0.685046	2.95359e-07	1.23248		-0.783687	0.679286	0.249268
348	Positive	Lysopc 18:3	C26 H48 N O7 P	517.316	10.455	518.324	306165	306436	431252	338409	315137	338809	714750	1.67938e+06	1.41541e+06	1.76144e+06	1.21778e+06	1.80267e+06	529123	475441	392232	697490	269548	271834		2.07701	0.00417544	0.674014		-1.70473	0.230592	0.856381
349	Positive	P-Coumaroyl Agmatine	C14 H20 N4 O2	276.159	7.284	277.166	446866	482861	617045	542696	525973	532844	1.45416e+06	2.28937e+06	2.57854e+06	1.69542e+06	1.79198e+06	2.14959e+06	1.37521e+06	1.9225e+06	1.62901e+06	1.86551e+06	1.30204e+06	1.59446e+06		1.92547	1.04004e-06	1.00873		-0.303726	0.20016	0.59479
350	Positive	3-(2-Naphthyl)-D-Alanine	C13 H13 N O2	215.095	11.111	216.102	8.6275e+06	8.97977e+06	6.94073e+06	1.33243e+07	1.26775e+07	1.1052e+07	2.20825e+06	2.42384e+06	2.38405e+06	2.20225e+06	2.1987e+06	2.11558e+06	2.19313e+06	2.31517e+06	2.37756e+06	2.56314e+06	1.85771e+06	1.89846e+06		-2.18653	0.00198649	1.01845		-0.0353433	0.871259	0.105592
351	Positive	D-δ-Tocopherol	C27 H46 O2	402.35	15.904	403.357	2.66598e+06	1.14097e+07	1.49586e+06	1.71304e+06	1.31883e+06	8.97787e+06	328362	314122	299308	285674	279309	253345	303882	303404	313315	321329	270927	233419		-3.96994	0.000238406	0.689203		-0.0113919	0.0050281	1.22871
352	Positive	PC (20:3/20:3)	C48 H84 N O8 P	833.595	16.349	834.603	806145	861235	2.73941e+06	2.36495e+06	989627	962306	581596	3.53222e+06	1.09531e+06	1.4886e+06	1.47182e+06	1.07509e+06	670141	758497	833728	540039	549966	1.86297e+06		0.0836814	0.514068	0.33049		-0.825857	0.279141	0.683395
353	Positive	N-Acetoacetyl-2-amino-3-methylhexanoic acid	C11 H19 N O4	229.273	6.347	230.131	1.58141e+06	1.44929e+06	1.78709e+06	1.70991e+06	1.49038e+06	1.63411e+06	1.07898e+07	7.76553e+06	9.15321e+06	5.6103e+06	5.48261e+06	4.6324e+06	1.56437e+07	2.12519e+07	2.63934e+07	1.92145e+07	2.05262e+07	2.05381e+07		2.16989	0.0114932	0.796254		1.50841	9.70542e-05	1.21997
354	Positive	Salicylic acid	C7 H6 O3	138.032	10.801	139.039	7.73088e+06	8.80098e+06	1.27117e+07	9.52299e+06	9.56e+06	1.16411e+07	7.15993e+07	7.0912e+07	7.14001e+07	6.75309e+07	6.44178e+07	6.89997e+07	5.28528e+07	1.25898e+07	6.07442e+07	5.69726e+07	6.30811e+07	6.3171e+07		2.79037	0.0283196	0.891807		-0.423097	0.00700651	1.40563
355	Positive	Serotonin	C10 H12 N2 O	176.096	9.365	177.102	2.3661e+06	2.53724e+06	2.78887e+06	3.00872e+06	2.68059e+06	2.83132e+06	728085	726720	784757	701473	1.04444e+06	1.70551e+06	894052	724522	823557	681624	1.00878e+06	2.42999e+06		-1.51039	3.83983e-07	1.28588		0.20557	0.00614595	1.43627
356	Positive	N-gamma-Acetyl-N-2-Formyl-5-Methoxykynurenamine	C13 H16 N2 O4	264.111	9.194	265.118	1.42243e+06	1.59646e+06	2.43676e+06	1.90362e+06	1.85238e+06	2.07086e+06	2.51459e+06	2.84313e+06	1.79563e+06	1.40005e+06	2.31953e+06	1.66391e+06	1.38952e+06	1.3569e+06	2.01173e+06	1.65503e+06	2.03318e+06	2.42865e+06		0.152084	1.26366e-05	1.31644		-0.205156	0.00334942	1.01094
357	Positive	PNK	C15 H27 N5 O5	339.191	7.431	340.198	3.36483e+06	3.48408e+06	2.55e+06	3.98228e+06	2.85656e+06	4.42828e+06	1.93642e+06	2.89199e+06	2.30686e+06	1.33769e+06	2.07269e+06	1.64496e+06	1.44885e+06	1.95974e+06	2.18029e+06	2.0806e+06	996725	2.41654e+06		-0.761491	0.342634	0.35845		-0.137455	0.0754652	1.49729
358	Positive	Taurocholic acid sodium salt hydrate	C26 H45 N Na O7 S	538.283	15.273	539.291	1.25304e+06	1.04346e+06	810447	600447	527731	833362	854012	444913	585416	558708	423521	234451	645962	1.16272e+06	418357	798181	2.51886e+06	665789		-0.708812	5.77888e-10	1.30696		1.00182	0.0891149	0.447475
359	Positive	Thromboxane B2	C20 H34 O6	392.216	6.557	393.224	1.96605e+08	1.84527e+08	8.48719e+07	1.63766e+08	1.79625e+08	1.65478e+08	2.1588e+07	8.71369e+06	1.33747e+07	1.39754e+07	1.12989e+07	1.32097e+07	1.17549e+08	3.51557e+07	5.15771e+07	3.98397e+07	8.7932e+07	2.0153e+07		-3.5687	5.78031e-09	0.76693		2.0999	0.023994	1.97616
360	Positive	N'1-(4-chlorobenzoyl)-2-aminobenzene-1-carbohydrazide	C14 H12 Cl N3 O2	307.073	8.121	308.08	939083	979557	1.24055e+06	1.08436e+06	1.06598e+06	1.06975e+06	424291	418037	410416	367014	395448	330543	478958	437842	447518	484360	789398	2.33899e+06		-1.44335	9.28051e-07	1.24912		1.08525	0.207307	0.613591
361	Positive	L-Adrenaline	C9 H13 N O3	183.09	11.089	184.097	2.94405e+08	9.66454e+07	8.87157e+07	4.86391e+07	4.04907e+07	4.09937e+07	1.27358e+09	9.97811e+08	1.30716e+09	1.03228e+09	1.25631e+09	1.1094e+09	8.52835e+08	1.3185e+09	1.42076e+09	1.4046e+09	1.05639e+09	1.05533e+09		3.51589	5.24629e-08	1.34715		0.0270172	0.00693725	0.571496
362	Positive	11-Deoxy prostaglandin F1β	C20 H36 O4	322.251	15.046	323.258	2.58433e+06	3.54025e+06	2.97689e+06	926751	842471	5.62833e+06	1.36642e+06	1.22385e+06	1.58879e+06	740218	1.18124e+06	362311	1.22851e+08	1.08757e+07	4.76295e+06	1.53889e+07	2.2879e+07	1.83935e+06		-1.35214	0.0636802	0.860652		4.7884	0.189258	1.03439
363	Positive	2-[(3S)-1-Benzyl-3-pyrrolidinyl]-5-(trifluoromethyl)-1H-benzimidazole	C19 H18 F3 N3	367.127	2.05	368.134	2.70352e+06	2.00609e+06	2.67947e+06	3.70482e+06	2.07669e+06	2.07209e+06	2.29338e+06	2.94893e+06	2.75512e+06	2.00136e+06	1.84613e+06	1.93077e+06	1.44836e+06	1.78552e+06	2.37047e+06	2.36717e+06	423063	625184		-0.145993	9.50175e-06	1.2726		-0.610962	0.0571588	0.545465
364	Positive	Celestolide	C17 H24 O	266.163	9.531	267.171	8.99968e+06	7.81627e+06	6.54762e+06	1.10836e+07	9.73885e+06	8.92255e+06	2.09178e+06	2.14353e+06	1.79517e+06	2.03534e+06	1.79212e+06	1.25291e+06	1.44422e+06	1.59432e+06	2.19869e+06	2.0497e+06	735407	1.06591e+06		-2.25698	0.00484577	0.676683		-0.289897	0.147113	1.40343
365	Positive	Mirtazapine-d3	C17 H16 [2]H3 N3	268.179	11.04	269.186	6.39708e+06	5.01581e+06	3.50228e+06	5.92204e+06	6.12979e+06	5.61434e+06	1.72068e+06	1.52444e+06	2.93819e+06	1.77045e+06	1.3873e+06	1.52341e+06	1.44588e+06	1.40018e+06	1.84296e+06	1.52401e+06	1.25207e+06	1.23351e+06		-1.58443	2.89622e-14	1.2869		-0.320762	0.0421305	0.176535
366	Positive	1-(2-furyl)pentane-1,4-dione	C9 H10 O3	188.047	12.728	189.054	2.50919e+06	4.09627e+06	6.81923e+06	5.56477e+06	6.05509e+06	6.61583e+06	1.61766e+06	1.69136e+06	2.26656e+06	2.13843e+06	1.76213e+06	2.32121e+06	1.69338e+06	1.57023e+06	2.50279e+06	2.07391e+06	1.36087e+06	1.55823e+06		-1.42422	0.00411693	1.09346		-0.132865	0.0744232	1.09017
367	Positive	Adenosine 5'-Diphosphate	C10 H15 N5 O10 P2	427.031	2.196	428.038	5.46615e+06	7.47991e+06	9.16474e+06	7.27108e+06	8.17074e+06	8.90502e+06	1.68015e+06	1.35445e+06	1.55426e+06	1.88466e+06	1.78436e+06	1.44605e+06	3.36949e+06	2.30986e+06	1.75261e+06	2.53579e+06	2.10857e+06	1.35623e+06		-2.25927	0.0265459	0.912013		0.46909	0.518698	0.132333
368	Positive	Glutathione	C10 H17 N3 O6 S	307.084	1.462	308.091	4.52545e+06	5.71578e+06	7.3967e+06	2.81587e+06	4.24169e+06	3.16358e+06	966286	1.27672e+06	1.35722e+06	1.63624e+06	1.27687e+06	1.2764e+06	3.35936e+06	2.396e+06	1.74245e+06	3.51193e+06	1.54196e+06	890046		-1.8385	4.27281e-07	1.34251		0.787073	0.000157394	1.65115
369	Positive	N-Acetylglucosamine 1-phosphate	C8 H16 N O9 P	301.057	1.497	302.064	4.9873e+07	8.1595e+07	1.23629e+08	4.20173e+07	6.34148e+07	7.30388e+07	1.9738e+07	1.00071e+07	2.15769e+07	2.16528e+07	1.80977e+07	2.321e+07	3.35918e+07	1.14102e+07	4.12586e+07	3.68911e+07	5.61073e+07	7.99554e+07		-1.92365	4.75845e-05	1.16973		1.18154	0.885358	0.16535
370	Positive	Tropolone	C7 H6 O2	122.037	12.097	123.044	8.96715e+06	1.14235e+07	1.61273e+07	1.31546e+07	1.28553e+07	1.37835e+07	5.13924e+07	8.09637e+07	6.60264e+07	6.88976e+07	6.22553e+07	8.18867e+07	4.83653e+07	5.31639e+07	6.18247e+07	5.50658e+07	4.77491e+07	5.69961e+07		2.43065	0.000954689	1.15837		-0.348349	0.432587	0.14311
371	Positive	Lysope 16:0	C21 H44 N O7 P	453.284	11.55	454.291	891927	851431	1.32125e+06	892718	832137	911723	6.72791e+07	8.21558e+07	8.13644e+07	7.31283e+07	7.31744e+07	7.82246e+07	5.64825e+07	7.98514e+07	6.88422e+07	7.1503e+07	5.03824e+07	6.4402e+07		6.3195	0.00333068	1.11747		-0.218024	0.129097	0.904613
372	Positive	Asp-glu	C9 H14 N2 O7	262.08	1.438	263.087	5.89156e+07	7.07969e+07	9.72104e+07	5.89845e+07	5.87076e+07	7.11164e+07	3.7525e+07	4.44425e+07	3.87591e+07	3.77823e+07	3.74574e+07	4.76561e+07	1.0618e+08	6.14114e+07	6.6198e+07	7.75319e+07	8.46418e+07	7.82128e+07		-0.771005	0.00426239	1.08341		0.960774	0.660012	0.110843
373	Positive	5-S-cysteinyldopa	C12H16N2O6S	316.073	7.91	317.081	441161	457532	743526	488864	499405	520191	199568	194438	187194	175521	180824	164032	219821	309705	210678	235469	2.35035e+06	241120		-1.51609	0.000113143	1.235		1.6952	0.104212	0.459855
374	Positive	Diflorasone	C22 H28 F2 O5	410.189	6.811	411.197	1.747e+06	1.1385e+06	837230	1.12782e+06	1.49937e+06	2.2636e+06	1.46595e+06	764460	902345	621174	1.50188e+06	1.618e+06	2.76904e+06	2.67701e+06	3.54512e+06	2.61527e+06	644260	163045		-0.325493	0.000869516	1.24412		0.852756	0.116454	0.72375
375	Positive	6-Hydroxymelatonin	C13 H16 N2 O3	248.116	6.401	249.123	7.1754e+06	6.47745e+06	5.77137e+06	7.24435e+06	7.69545e+06	7.25796e+06	2.47043e+06	2.44975e+06	2.85531e+06	2.60302e+06	2.17789e+06	1.70507e+06	1.78807e+06	2.11229e+06	2.79395e+06	2.54743e+06	989465	889137		-1.54522	0.83974	0.367279		-0.358923	0.507016	0.73109
376	Positive	4-[1-(dimethylamino)ethylidene]-2-phenyl-1,3-oxazol-5(4H)-one	C13 H14 N2 O2	252.085	1.317	253.093	2.6583e+08	2.71696e+08	4.70755e+08	4.30258e+08	3.44075e+08	2.65195e+08	7.66269e+07	8.9779e+07	7.29699e+07	7.86276e+07	6.97494e+07	4.22805e+07	3.1763e+07	7.86915e+07	9.82164e+07	7.91559e+07	1.86596e+07	1.77377e+07		-2.25156	0.200275	0.176928		-0.407457	0.30303	1.29849
377	Positive	4-butyl-4-(hydroxymethyl)-1,2-diphenylpyrazolidine-3,5-dione	C20 H22 N2 O3	378.158	4.151	379.165	954204	1.10691e+06	1.38742e+06	1.099e+06	1.11325e+06	1.19617e+06	2.45415e+06	896218	1.61148e+06	814287	1.47698e+06	239772	1.4213e+06	1.81132e+06	618042	369322	251914	231702		0.127955	0.0874112	0.549904		-0.671755	0.376901	0.54179
378	Positive	2'-O-Methyladenosine	C11 H15 N5 O4	281.113	5.25	282.12	1.83635e+08	1.77538e+08	1.5858e+08	1.96385e+08	1.71262e+08	2.66814e+08	1.01892e+08	2.77375e+07	2.01899e+07	5.08491e+07	3.73222e+07	3.95708e+07	9.64982e+07	4.59109e+07	3.80685e+07	3.35965e+07	4.41622e+07	1.8907e+07		-2.05603	0.00320976	0.891853		-0.0021747	0.443482	0.42831
379	Positive	N-Stearoyl taurine	C20 H41 N O4 S	408.303	14.591	409.31	3.07052e+08	1.4499e+08	1.37447e+08	4.97517e+07	8.04925e+07	6.83312e+07	3.26388e+06	923128	752663	1.44237e+06	1.20949e+06	854429	7.11861e+06	5.21067e+06	5.80717e+06	3.83497e+06	3.48568e+07	3.64487e+06		-6.5439	0.0219061	0.84172		2.83996	0.978845	0.206045
380	Positive	DL-Norvaline	C5 H11 N O2	117.079	1.64	118.086	4.81462e+09	4.96491e+09	4.14373e+09	4.89974e+09	4.78051e+09	4.31644e+09	8.12809e+08	2.77132e+08	3.90994e+08	5.85468e+08	5.28073e+08	4.65207e+08	9.81e+08	6.21784e+08	6.83558e+08	6.99689e+08	9.27886e+08	7.02564e+08		-3.18984	0.0249785	0.825313		0.593411	0.346618	0.568297
381	Positive	AMK	C14 H28 N4 O4 S	330.172	3.71	331.179	552030	614736	751195	653424	626098	656162	583108	175660	299282	204050	1.39251e+06	204076	753669	316954	272737	212469	231890	139490		-0.430872	4.6105e-08	1.1619		-0.568839	0.568526	0.308289
382	Positive	Pyridoxal 5'-phosphate hydrate	C8 H10 N O6 P	247.024	1.072	248.032	5.85354e+06	5.36636e+06	7.04426e+06	4.57029e+06	7.18261e+06	6.63751e+06	1.36275e+06	1.62329e+06	2.41789e+06	1.70143e+06	2.00317e+06	1.72839e+06	1.86728e+06	1.93366e+06	2.03954e+06	1.79153e+06	1.2089e+06	957767		-1.75804	3.99685e-06	1.36332		-0.145295	0.00190988	1.12152
383	Positive	2-hydroxy-3,6-diphenylcyclohexyl acetate	C20 H22 O3	332.141	9.825	333.148	8.24253e+06	4.76977e+06	1.81686e+06	2.56848e+06	4.40011e+06	2.94434e+06	3.32369e+06	1.31151e+06	1.68262e+06	2.07598e+06	1.56336e+06	1.82713e+06	5.2108e+06	2.20911e+06	2.11413e+06	2.32694e+06	7.18606e+07	7.78045e+07		-1.0701	2.45227e-05	0.700296		3.77683	0.221714	0.912374
384	Positive	AMH	C14 H23 N5 O4 S	379.127	7.294	380.134	1.31646e+06	1.0644e+06	1.1821e+06	1.33912e+06	1.54361e+06	1.76606e+06	1.76395e+06	2.17302e+06	2.12553e+06	1.82615e+06	2.0426e+06	1.23275e+06	1.33813e+06	1.68202e+06	1.90246e+06	1.46016e+06	459872	514057		0.443092	1.54193e-08	1.27567		-0.601725	0.235826	0.158655
385	Positive	N-Acetylvaline	C7 H13 N O3	159.09	5.812	160.097	4.31745e+07	4.16954e+07	3.71133e+07	4.73361e+07	4.24045e+07	4.83239e+07	3.9463e+07	4.35661e+07	3.91932e+07	3.47622e+07	3.81119e+07	2.59061e+07	8.63772e+07	4.81073e+07	1.17048e+08	4.67279e+07	6.60538e+07	7.75016e+07		-0.234714	0.00064796	1.01186		0.999383	0.00792445	1.81284
386	Positive	5-Hydroxyindole-3-acetic acid	C10 H9 N O3	191.058	4.598	192.066	2.86961e+07	3.2445e+07	4.07989e+07	3.29361e+07	3.08072e+07	3.33439e+07	1.47694e+07	1.77221e+07	1.64619e+07	1.36921e+07	1.15543e+07	1.01567e+07	1.22296e+07	1.12824e+07	1.81141e+07	1.46682e+07	2.42297e+07	7.73149e+07		-1.2384	3.75357e-05	1.23536		0.903886	0.0514462	1.10759
387	Positive	MAG (18:3)	C21 H36 O4	352.261	14.374	353.269	1.21952e+08	1.31848e+08	3.78489e+08	4.61554e+07	9.45812e+07	1.12736e+08	1.19436e+07	7.70989e+06	6.18202e+06	4.21856e+06	4.22167e+06	2.63719e+06	4.11497e+07	1.98874e+07	1.68069e+07	2.43692e+07	8.16882e+07	2.00309e+07		-4.58472	0.763881	0.172936		2.46589	0.132186	1.27373
388	Positive	6-(7-methyloctyl)-1H,3H,4H,6H-furo[3,4-c]furan-1-one	C15 H24 O3	252.172	12.766	253.18	2.99595e+08	2.54092e+08	6.33096e+07	1.4188e+08	2.27649e+08	1.19376e+08	2.66299e+07	5.18225e+06	6.35079e+06	1.49063e+07	9.63621e+06	1.0896e+07	7.41632e+06	9.17832e+06	1.34019e+07	7.05138e+06	1.16655e+07	8.18056e+06		-3.90934	0.000372613	1.22085		-0.371459	0.103128	0.658853
389	Positive	6-(3-hydroxybutan-2-yl)-5-(hydroxymethyl)-4-methoxy-2H-pyran-2-one	C11 H16 O5	245.126	11.302	246.133	9.21782e+06	9.66659e+06	1.23946e+07	9.55549e+06	8.35734e+06	9.6783e+06	6.7919e+07	5.91457e+07	4.19584e+07	3.57974e+07	7.60658e+07	6.44347e+07	3.74345e+07	4.78683e+07	4.09865e+07	3.23568e+07	3.60108e+07	4.81504e+07		2.55233	0.00266398	1.04921		-0.508126	0.158321	0.995155
390	Positive	2-(4-fluorophenyl)quinoline	C15 H10 F N	223.082	7.929	224.089	985557	1.37617e+06	1.77178e+06	1.35187e+06	1.35052e+06	1.51682e+06	2.79372e+07	5.05375e+07	2.70754e+07	2.50876e+07	3.96519e+07	4.30269e+07	1.60732e+07	2.37923e+07	1.48661e+07	2.39189e+07	1.97289e+07	2.13476e+07		4.67461	0.000585092	0.943905		-0.833249	0.418366	0.622146
391	Positive	YLH	C21 H29 N5 O5	862.446	7.34	432.23	262150	275939	355711	305736	292757	396107	500455	94949.6	670160	834420	417787	347327	1.65423e+06	772186	639720	424127	608154	140236		0.60142	2.60232e-05	1.08992		0.565021	0.0287928	1.57205
392	Positive	3-Nitro-L-Tyrosine	C9 H10 N2 O5	226.059	6.785	227.066	823053	608956	1.48092e+06	802110	850516	666798	1.14908e+06	1.39625e+06	1.35999e+06	1.53636e+06	1.35376e+06	1.40347e+06	893655	836072	974525	915684	782869	1.48488e+06		0.647973	0.00470155	0.968022		-0.477731	0.354215	0.265368
393	Positive	2-morpholinophenyl 3,5-dimethyl-4-isoxazolesulfonate	C15 H18 N2 O5 S	338.093	16.776	339.1	8.14433e+07	4.82251e+07	5.14155e+07	2.72627e+07	2.17675e+07	2.03652e+07	7.83799e+07	8.94349e+07	8.87549e+07	8.4332e+07	7.44477e+07	7.76618e+07	6.29313e+07	9.52846e+07	1.07216e+08	1.11717e+08	5.71967e+07	5.32743e+07		0.976929	2.61058e-05	1.07228		-0.0158635	0.489239	0.335146
394	Positive	3-Methylindole	C9 H9 N	131.074	4.54	132.081	3.56352e+06	2.51204e+06	3.46412e+06	3.57409e+06	4.94529e+06	4.67005e+06	721770	1.0397e+06	1.24381e+06	1.17467e+06	1.569e+06	1.38067e+06	2.70336e+06	2.34027e+06	2.13244e+06	1.57056e+06	1.25068e+06	655173		-1.67264	0.539834	0.37683		0.579293	0.345497	0.969232
395	Positive	5-amino-3-methyl-1-phenyl-1H-pyrazole-4-carbothioamide	C11 H12 N4 S	250.084	10.554	251.092	1.24758e+06	1.4188e+06	1.96124e+06	1.85616e+06	1.84961e+06	1.73613e+06	1.80213e+06	2.06288e+06	1.78103e+06	1.66707e+06	2.43224e+06	1.6768e+06	1.54284e+06	1.80871e+06	1.91714e+06	2.21847e+06	1.64582e+06	1.35964e+06		0.18184	0.432112	0.454529		-0.122462	0.978566	0.122799
396	Positive	gamma-Glutamyltyrosine	C14 H18 N2 O6	310.117	4.452	311.124	1.05202e+08	9.83726e+07	6.32333e+07	1.11598e+08	1.09375e+08	9.92289e+07	3.72027e+07	1.28956e+07	2.57303e+07	2.2442e+07	3.64399e+07	5.35895e+07	1.12677e+08	6.4035e+07	7.02491e+07	6.89209e+07	5.11112e+07	3.83246e+06		-1.64035	5.46217e-06	1.29016		0.977707	0.0356319	0.27079
397	Positive	YMK	C20 H32 N4 O5 S	422.191	5.937	423.198	5.82991e+06	4.5071e+06	3.28429e+06	4.86038e+06	4.67617e+06	4.48414e+06	1.02098e+06	387525	506313	602745	547067	264530	2.78939e+06	1.59909e+06	1.23992e+06	1.29784e+06	2.09856e+06	204570		-3.05363	0.749337	0.320337		1.47108	0.108797	1.83152
398	Positive	Maltitol	C12 H24 O11	344.132	1.306	345.139	1.86476e+08	1.74614e+08	2.68783e+08	2.19736e+08	1.33467e+08	1.43049e+08	5.96991e+07	1.02995e+08	9.63563e+07	6.4477e+07	7.83561e+07	4.51609e+07	4.9495e+07	9.42311e+07	9.67069e+07	1.07092e+08	1.856e+07	1.64644e+07		-1.33288	0.73735	0.199288		-0.22477	0.20642	0.843037
399	Positive	Tyrosylalanine	C12 H16 N2 O4	252.111	2.826	253.118	3.72345e+07	3.94198e+07	2.7906e+07	2.58013e+07	5.28236e+07	4.13439e+07	5.67256e+07	2.37253e+07	5.03735e+07	3.65865e+07	5.22015e+07	6.45161e+07	1.04895e+08	8.69147e+07	6.99874e+07	8.99087e+07	3.95991e+07	7.18191e+06		0.33964	3.41163e-10	1.23743		0.487988	0.973565	0.107698
400	Positive	3,5-Dimethoxybenzoic acid	C9 H10 O4	182.058	0.621	183.065	1.48514e+08	2.2472e+08	1.86431e+08	2.30812e+08	2.39298e+08	2.70876e+08	5.6449e+07	5.26085e+07	4.90347e+07	5.0578e+07	4.76684e+07	3.97594e+07	7.4309e+07	7.33081e+07	6.8638e+07	7.24292e+07	4.59308e+07	4.1221e+07		-2.13509	0.0129553	0.465217		0.34403	0.254273	1.45447
401	Positive	Gly-Val	C7 H14 N2 O3	174.101	2.689	175.108	2.89959e+08	2.78006e+08	1.9371e+08	2.82908e+08	2.73694e+08	2.72218e+08	2.12013e+07	5.82924e+06	1.33598e+07	1.36885e+07	1.29042e+07	2.2403e+07	6.10848e+07	3.04273e+07	3.92268e+07	3.40211e+07	6.43039e+07	3.42703e+07		-4.15328	1.47465e-05	1.00871		1.55877	0.0319067	0.590675
402	Positive	α-Linolenic acid	C18 H30 O2	278.225	14.75	279.232	5.24621e+07	2.61887e+07	3.19501e+07	1.23684e+07	1.31016e+07	1.36177e+07	3.09846e+06	3.21176e+06	3.0577e+06	2.74328e+06	2.23282e+06	2.23902e+06	7.31719e+06	2.92268e+06	2.8902e+06	4.1531e+06	7.85295e+07	7.08079e+06		-3.17418	4.10388e-07	1.06355		2.63337	0.407714	0.299477
403	Positive	Lithocholic Acid	C24 H40 O3	796.564	14.425	399.29	7.52389e+06	5.6248e+06	2.50958e+06	1.01402e+06	1.83506e+06	2.04576e+06	341099	244942	234942	237285	228938	194298	245548	432819	317877	585563	628934	231840		-3.79422	0.00852966	0.550858		0.721344	0.123192	1.06319
404	Positive	12,13-EODE	C18 H32 O3	296.235	14.14	297.242	2.61839e+08	6.66539e+07	7.1702e+07	4.46323e+07	1.16614e+08	5.43884e+07	1.53072e+07	9.0717e+06	8.34611e+06	9.80378e+06	8.3959e+06	7.3711e+06	2.01166e+07	1.12437e+07	1.55993e+07	1.62591e+07	7.80448e+07	4.40195e+07		-3.40107	0.000287783	1.21871		1.66827	0.101831	0.931923
405	Positive	Asparagine	C4 H8 N2 O3	115.027	1.282	116.034	1.18394e+08	1.22669e+08	4.15416e+08	1.94026e+08	1.48895e+08	1.72687e+08	4.2672e+07	3.22215e+07	3.82994e+07	3.9656e+07	4.57946e+07	5.85036e+07	1.09707e+08	1.06474e+08	7.57817e+07	9.18072e+07	5.52414e+07	3.5436e+07		-2.18841	1.0769e-09	1.28618		0.883655	0.0957587	0.196686
406	Positive	N1-cyclooctyl-4-hydroxy-1-piperidinecarbothioamide	C14 H26 N2 O S	308.131	5.947	309.138	2.41499e+06	2.96534e+06	1.46267e+06	2.62894e+06	2.08411e+06	3.48068e+06	430184	646311	828360	687348	705042	696674	1.66375e+06	992015	1.2328e+06	1.04982e+06	2.00992e+06	1.42725e+06		-1.91261	7.00663e-05	1.23802		1.06838	0.0727221	1.17184
407	Positive	Dehydroepiandrosterone (DHEA)	C19 H28 O2	270.198	15.759	271.206	7.40099e+06	3.66035e+06	9.29063e+06	1.78963e+06	2.64783e+06	2.89713e+06	344770	346919	320137	310383	313730	252060	497181	464765	630094	534594	1.67192e+06	462909		-3.87426	0.198399	0.455707		1.17449	0.0178277	1.79982
408	Positive	pentane-1,2,3,4,5-pentol	C5 H12 O5	152.068	1.34	153.076	5.7429e+07	8.19925e+07	1.0915e+08	6.4675e+07	8.63564e+07	9.50261e+07	1.47729e+07	3.37102e+07	2.65718e+07	1.83903e+07	1.88941e+07	1.98733e+07	5.30718e+07	1.93045e+07	3.20197e+07	3.75828e+07	7.733e+07	7.00081e+07		-1.90349	0.000906982	0.840899		1.12979	0.19539	1.15543
409	Positive	N alpha-Acetyl-L-Arginine	C8 H16 N4 O3	216.123	2.382	217.13	842514	4.54575e+06	844241	1.32042e+06	1.66424e+06	1.86256e+06	427922	1.69622e+06	1.20046e+06	1.01796e+06	709971	961209	308803	875504	667750	742776	276636	245419		-0.881587	0.444398	0.281511		-0.948158	0.00339375	1.60462
410	Positive	Chenodeoxycholic acid-3-beta-D-glucuronide	C30 H48 O10	568.323	7.357	569.33	483477	930646	517967	450761	426297	752080	447373	138260	566664	612546	561883	882988	2.81053e+06	1.08501e+06	1.57974e+06	1.37374e+06	1.18156e+06	97467.9		-0.14993	0.558552	0.174151		1.34047	0.622964	0.692775
411	Positive	2-(4-aminophenoxy)isophthalonitrile	C14 H9 N3 O	235.072	1.222	236.08	1.67069e+08	1.92339e+08	3.1702e+08	2.33841e+08	1.6238e+08	2.28289e+08	3.06377e+08	6.1689e+08	3.42021e+08	3.63658e+08	3.67166e+08	3.35397e+08	8.86844e+08	5.03827e+08	4.9202e+08	6.59046e+08	1.23041e+09	1.10841e+09		0.841713	0.000201439	1.15536		1.06578	0.476815	0.245176
412	Positive	3-[(4-hydroxyphenyl)methyl]-octahydropyrrolo[1,2-a]pyrazine-1,4-dione	C14 H16 N2 O3	260.116	7.189	261.124	2.82252e+08	2.78184e+08	3.09398e+08	3.46258e+08	3.12633e+08	3.45418e+08	6.40693e+07	7.83943e+07	5.88556e+07	6.07479e+07	5.59493e+07	4.78556e+07	4.52383e+07	5.31648e+07	6.68199e+07	5.97036e+07	2.29593e+07	2.88569e+07		-2.35682	0.000348579	1.27177		-0.402793	0.00590234	1.12772
413	Positive	Uridine 5'-monophosphate	C9 H13 N2 O9 P	324.036	1.793	325.043	2.31932e+08	2.38532e+08	2.33944e+08	1.17571e+08	3.67339e+08	1.57313e+08	3.42588e+07	1.72458e+07	2.19631e+07	4.57691e+07	2.11327e+07	2.54205e+07	2.48046e+07	1.05677e+07	1.88761e+07	3.29443e+07	1.12738e+07	3.18292e+07		-3.02192	2.87667e-05	1.27066		-0.347569	0.0401875	0.791567
414	Positive	8-(2,3-dihydroxy-3-methylbutyl)-7-methoxy-2H-chromen-2-one	C15 H18 O5	300.097	6.894	301.105	848256	589483	646394	1.10652e+06	1.2772e+06	614813	1.53636e+06	793108	517505	1.16941e+06	1.05326e+06	1.54169e+06	312640	483901	679423	587241	855642	705209		0.379356	0.32671	0.446997		-0.867335	0.47126	0.627894
415	Positive	Prostaglandin G2	C20 H32 O6	368.218	13.099	369.226	2.2634e+06	2.21619e+06	2.36151e+06	2.01077e+06	1.98659e+06	1.98478e+06	1.57403e+06	1.99599e+06	1.51403e+06	1.30149e+06	1.96416e+06	1.63207e+06	1.6148e+06	1.371e+06	1.46239e+06	1.69648e+06	1.92223e+06	1.36104e+06		-0.361392	0.000329377	1.15701		-0.0823541	0.190042	0.134975
416	Positive	1-Methyladenosine	C11 H15 N5 O4	281.113	5.598	282.12	2.39629e+08	2.39872e+08	1.8026e+08	2.62666e+08	2.31618e+08	2.77658e+08	8.60317e+07	6.19769e+07	6.44525e+07	8.30676e+07	5.91866e+07	3.88031e+07	1.66612e+07	5.1395e+07	7.66143e+07	4.02436e+07	6.09981e+06	4.5576e+06		-1.86323	0.000487267	1.11886		-1.00873	0.0833674	0.290321
417	Positive	Pregnenolone	C21 H32 O2	316.24	14.15	317.247	2.34255e+06	2.03046e+06	2.34881e+06	1.74069e+06	1.9211e+06	1.93566e+06	686275	879485	738333	483124	748568	531597	835725	1.62084e+06	1.19331e+06	1.85052e+06	1.62653e+06	778502		-1.59874	0.0663598	0.615721		0.958742	0.34731	0.903934
418	Positive	5-(hydroxymethyl)-4-methoxy-2,5-dihydrofuran-2-one	C6 H8 O4	161.069	1.28	162.076	2.28339e+08	1.56634e+08	3.73822e+08	3.91048e+08	1.96894e+08	2.83219e+08	7.54702e+07	8.28296e+07	7.10634e+07	4.29507e+07	5.52109e+07	4.97463e+07	5.12357e+07	7.056e+07	1.01094e+08	7.55984e+07	1.26206e+07	1.22351e+07		-2.11116	0.000220488	1.15283		-0.222533	0.0720847	1.20646
419	Positive	3,14-dihydro-15-keto-tetranor Prostaglandin E2	C16 H26 O5	320.162	11.634	321.17	4.29513e+06	7.89836e+06	4.89281e+06	3.73532e+06	3.76532e+06	6.7079e+06	2.09549e+07	1.61487e+07	1.25558e+07	1.2843e+07	2.02514e+07	1.71558e+07	3.53872e+07	1.28553e+07	1.63289e+07	1.5652e+07	7.52224e+07	2.71763e+07		1.6747	0.00847235	1.05246		0.870165	0.457013	0.461561
420	Positive	R-1 Methanandamide phosphate	C23 H40 N O5 P	463.255	7.556	464.262	6.87053e+06	5.49385e+06	3.58295e+06	5.927e+06	6.7637e+06	3.59862e+06	583398	393965	183609	357474	306981	507272	930121	406161	354077	377303	164907	115850		-3.78863	0.324645	0.24552		0.00969066	0.546115	0.817457
421	Positive	LysoPC 12:1	C20 H36 N O7 P	433.222	6.6	434.23	961379	1.2127e+06	619676	530837	598615	625388	1.06209e+06	138166	182618	483710	935060	1.32038e+06	2.61813e+06	1.75441e+06	1.37859e+06	1.14179e+06	848602	326145		-0.142068	3.47988e-05	1.25541		0.968799	0.0315333	1.12425
422	Positive	Lysope 18:1	C23 H46 N O7 P	479.3	12.643	480.307	815080	843220	1.0799e+06	873929	824259	837780	578757	1.28796e+06	1.04769e+06	988939	620985	1.63747e+06	530228	1.03108e+06	650006	896064	837486	794564		0.224408	0.200941	0.477803		-0.378638	0.0205625	1.44356
423	Positive	20-Dihydro 6α-methylprednisone	C22 H30 O5	374.209	12.654	375.217	6.71851e+06	1.20823e+07	7.10382e+06	7.97634e+06	7.92781e+06	6.22085e+06	1.39816e+07	1.47719e+07	1.72723e+07	9.26684e+06	1.24411e+07	9.15776e+06	5.90791e+07	2.3918e+07	3.30134e+07	2.90931e+07	7.45846e+07	4.20189e+07		0.678901	0.0785225	0.661284		1.76706	0.169686	1.00316
424	Positive	N-[4-(4-methylpiperazino)phenyl]-2-phenylacetamide	C19 H23 N3 O	292.154	6.172	293.161	4.72078e+06	4.56831e+06	3.61461e+06	5.24404e+06	6.11557e+06	4.86908e+06	1.3937e+06	1.49541e+06	1.30849e+06	1.39793e+06	1.29261e+06	1.48091e+06	1.32617e+06	1.10538e+06	1.3552e+06	1.54166e+06	689761	507432		-1.79949	0.0311559	0.452214		-0.358951	0.441627	0.787003
425	Positive	4-Butylresorcinol	C10 H14 O2	166.099	0.554	167.107	3.2506e+06	2.32314e+06	3.15167e+06	2.553e+06	2.0038e+06	2.07718e+06	1.74502e+06	1.62221e+06	1.49108e+06	1.18324e+06	1.15625e+06	1.10227e+06	563424	1.05788e+06	1.4227e+06	1.59651e+06	1.03993e+06	650802		-0.887926	0.294081	0.26186		-0.390634	0.559548	0.801739
426	Positive	L-Dihydroorotic Acid	C5 H6 N2 O4	158.033	1.588	159.04	6.69026e+06	5.60536e+06	6.42844e+06	4.39673e+06	7.04469e+06	6.57914e+06	677573	921232	933753	710155	532767	624114	710850	881651	680696	834342	884598	599239		-3.06209	1.66602e-06	1.22331		0.0615564	0.649036	0.117387
427	Positive	N-[1-(4-methoxy-2-oxo-2H-pyran-6-yl)-2-methylbutyl]acetamide	C13 H19 N O4	275.113	10.687	276.12	941245	691104	618787	476782	1.00183e+06	451957	9.58536e+06	5.81829e+07	5.2149e+07	4.05571e+07	4.98833e+06	5.17129e+07	2.19122e+07	3.21683e+07	2.42977e+07	1.80968e+07	3.79014e+07	3.99024e+07		5.69863	0.0797552	0.657839		-0.317465	0.43069	0.667056
428	Positive	7-{[(2E)-3,7-dimethylocta-2,6-dien-1-yl]oxy}-2H-chromen-2-one	C19 H22 O3	640.275	5.699	321.145	773389	966155	858703	1.03695e+06	1.39275e+06	1.06998e+06	924020	789878	963160	479736	1.0554e+06	547624	1.27751e+06	1.06034e+06	929551	1.22841e+06	276895	496106		-0.357414	2.655e-11	1.31659		0.146573	0.000202292	0.286841
429	Positive	DL-o-Tyrosine	C9 H11 N O3	181.073	10.714	182.081	7.76985e+06	8.44205e+06	1.16631e+07	9.20559e+06	9.79929e+06	8.73805e+06	3.83545e+07	2.2151e+07	2.23234e+07	1.9661e+07	2.30354e+07	5.12943e+07	2.15908e+07	1.70026e+07	1.95819e+07	3.22702e+07	1.6219e+07	2.42038e+07		1.66866	0.962678	0.0219966		-0.434163	0.841957	0.162815
430	Positive	LPE 18:1	C23 H46 N O7 P	479.302	14.761	480.309	2.70059e+06	2.87454e+06	2.10902e+08	5.67613e+06	4.91063e+06	5.20276e+06	5.75668e+06	2.86427e+06	2.33994e+06	2.25062e+06	4.95763e+06	1.51873e+06	8.32255e+07	8.75007e+06	5.57902e+06	3.24267e+07	7.27706e+07	2.24128e+07		-3.5604	8.94896e-05	1.23052		3.5156	0.0545429	1.06693
431	Positive	PC (20:4e/20:5)	C48 H80 N O7 P	813.554	16.024	814.561	645645	650563	6.68555e+06	796863	671542	745148	324744	355722	312820	312907	297772	269037	437514	338236	344385	376544	1.74156e+06	1.09507e+06		-2.44448	3.22287e-05	1.13823		1.21012	0.465713	0.699501
432	Positive	Υ-Glutamylcysteine	C8 H14 N2 O5 S	250.063	1.856	251.07	2.501e+07	2.58789e+07	1.30229e+07	1.8411e+07	2.13754e+07	1.54413e+07	8.61292e+06	1.50312e+07	1.42624e+07	7.11174e+06	8.51334e+06	7.16211e+06	3.68572e+07	1.56073e+07	9.8815e+06	1.37057e+07	7.26094e+07	3.1499e+07		-0.973033	8.40373e-10	1.31907		1.56966	0.000193295	0.305407
433	Positive	5-fluoro AKB48 N-(4-hydroxypentyl) metabolite	C23 H30 F N3 O2	399.237	9.062	400.245	918541	730418	898207	1.07494e+06	812167	710425	7.06692e+06	4.8189e+06	8.07088e+06	5.03755e+06	3.3666e+06	2.8978e+06	1.05439e+07	5.96214e+06	6.94929e+06	5.53455e+06	2.50983e+07	6.80798e+07		2.6031	0.0155027	0.887103		1.96654	0.334884	0.587813
434	Positive	1-[(1-benzylpiperidin-4-yl)amino]-3-[(4-fluorophenyl)thio]propan-2-ol	C21 H27 F N2 O S	374.184	8.765	375.192	6.34764e+06	4.86913e+06	3.47715e+06	4.70113e+06	6.06988e+06	5.96026e+06	394648	620105	347737	277834	333349	240900	1.40215e+06	564523	974611	512835	678160	621309		-3.82682	8.39261e-05	1.2294		1.10199	0.0958669	0.898016
435	Positive	Kojic acid	C6 H6 O4	160.037	1.393	161.044	1.06736e+09	1.35489e+09	1.76935e+09	1.11357e+09	1.47025e+09	1.71963e+09	3.64721e+08	4.51556e+08	7.66463e+08	3.2602e+08	4.35319e+08	2.76548e+08	4.09618e+08	4.01455e+08	2.31863e+08	1.82674e+09	2.16535e+08	1.70989e+08		-1.69671	0.0357192	0.482275		0.313721	0.64109	0.483286
436	Positive	2-Acetyl-2-hydroxypentanoic acid	C7 H12 O4	160.168	1.569	161.081	60230.4	64512.5	750020	595134	60889.7	775733	3.96193e+06	2.47743e+06	3.59286e+06	4.28336e+06	2.82215e+06	3.38075e+06	1.38811e+07	1.39414e+07	1.31107e+07	1.10046e+07	1.19118e+07	1.43198e+07		3.15314	1.48074e-05	1.20979		1.92968	1.30754e-06	1.7826
437	Positive	2-(tert-butyl)-1,3-thiazolane-4-carboxylic acid	C8 H15 N O2 S	189.083	8.514	190.09	614222	862077	953765	1.32253e+06	827483	691525	305772	281719	293239	265030	307292	293443	1.59534e+06	386772	334888	542847	1.40147e+07	6.7682e+07		-1.59378	0.000685693	0.86354		5.59738	0.0718221	1.58755
438	Positive	1,5-Anhydro-2-O-(6-O-benzoyl-α-L-galactopyranosyl)-D-glucitol	C19 H26 O11	452.125	14.066	453.132	1.6312e+06	989241	1.06614e+06	427631	417027	407037	1.59704e+06	2.02256e+06	1.50249e+06	2.07274e+06	1.40848e+06	1.41291e+06	1.15606e+06	1.65244e+06	1.62792e+06	1.6154e+06	632183	976344		1.02026	0.00870458	0.948205		-0.386854	0.870714	0.583761
439	Positive	N1-(1H-indol-4-yl)cyclohexane-1-carboxamide	C15 H18 N2 O	264.122	4.642	265.129	5.44259e+06	5.2898e+06	3.65652e+06	6.72695e+06	6.94688e+06	7.22617e+06	1.14777e+06	1.61636e+06	1.64318e+06	1.21702e+06	1.58902e+06	1.21035e+06	2.16426e+06	1.51861e+06	2.00577e+06	2.15684e+06	1.05393e+06	1.05265e+06		-2.06669	0.000927635	1.10676		0.240538	0.474301	0.398155
440	Positive	4-Chloro-α-pyrrolidinovalerophenone	C15 H20 Cl N O	265.122	7.019	266.129	6.22226e+06	5.13856e+06	4.14098e+06	6.44574e+06	6.01025e+06	4.51504e+06	1.55762e+06	2.04736e+06	1.63004e+06	1.52602e+06	1.1857e+06	953269	1.81242e+06	1.6701e+06	1.88532e+06	1.62624e+06	538790	406920		-1.86736	4.96405e-07	1.18567		-0.164704	0.153641	0.923857
441	Positive	Alanyltyrosine	C12 H16 N2 O4	252.111	3.847	253.118	8.52374e+07	8.06649e+07	5.4999e+07	8.19759e+07	9.06177e+07	8.58381e+07	3.19499e+07	1.18536e+07	2.20318e+07	1.85787e+07	3.03323e+07	4.45317e+07	1.00916e+08	5.49043e+07	5.75397e+07	6.35528e+07	5.66541e+07	6.15711e+06		-1.58948	0.000616414	1.25315		1.09282	0.0231829	1.17413
442	Positive	3-oxoindane-1-carboxylic acid	C10 H8 O3	176.048	11.082	177.055	1.58663e+07	1.82051e+07	2.57766e+07	1.96018e+07	1.87542e+07	2.0635e+07	3.1466e+07	4.43485e+07	3.72781e+07	2.80688e+07	4.53713e+07	4.36916e+07	2.80658e+07	2.65321e+07	2.47973e+07	2.88869e+07	2.36595e+07	3.10589e+07		0.954031	2.35697e-06	1.24102		-0.498163	0.411456	0.360856
443	Positive	L-Phenylalanine	C9 H11 N O2	165.079	5.196	166.086	3.34458e+10	3.07016e+10	2.78511e+10	3.59822e+10	3.46886e+10	3.43982e+10	6.06999e+09	2.10333e+09	3.23137e+09	4.08876e+09	3.76155e+09	4.50086e+09	8.47064e+09	5.54108e+09	6.32009e+09	5.32604e+09	6.5479e+09	4.07746e+09		-3.05233	0.00294435	0.902432		0.61102	0.526985	0.484341
444	Positive	N-Acetylcaprolactam	C8 H13 N O2	155.095	9.778	156.102	1.59285e+07	1.50469e+07	1.41729e+07	1.58819e+07	1.46378e+07	1.66179e+07	7.16611e+08	9.21538e+08	8.65883e+08	8.47592e+08	8.24987e+08	9.71827e+08	5.70786e+08	6.68713e+08	6.41577e+08	6.05614e+08	6.49564e+08	8.91298e+08		5.80188	0.0280679	0.395419		-0.354231	0.0616634	1.25878
445	Positive	N1-{4-methyl-2-[(3,4,5-trimethoxybenzylidene)amino]phenyl}acetamide	C19 H22 N2 O4	320.174	11.083	321.181	1.75555e+07	1.0734e+07	1.86646e+07	7.33537e+06	1.14623e+07	1.10521e+07	5.27225e+07	3.83631e+07	4.05778e+07	4.71985e+07	5.23156e+07	5.30282e+07	1.32458e+07	4.21733e+07	3.13918e+07	2.2888e+07	1.61513e+07	7.87117e+06		1.88768	1.83849e-05	1.01013		-1.08771	0.215834	0.527205
446	Positive	5-oxo-3-phenyl-5-(2-quinolinylamino)pentanoic acid	C20 H18 N2 O3	316.125	10.64	317.132	1.14701e+08	1.69642e+08	4.97624e+08	6.99251e+07	1.20951e+08	1.21544e+08	3.53878e+07	4.76992e+07	7.6599e+06	7.63092e+06	4.85954e+07	7.98928e+06	2.5314e+07	3.39685e+07	3.08557e+07	2.64798e+07	5.47312e+07	6.63778e+06		-2.82013	6.85099e-05	1.22282		0.199852	0.000207181	2.01592
447	Positive	Leucylproline	C11 H20 N2 O3	228.148	6.478	229.155	4.12487e+09	1.89105e+09	2.64644e+09	3.65898e+09	4.31754e+09	2.73485e+09	2.00329e+08	7.63654e+07	1.2771e+08	1.29527e+08	1.73017e+08	1.3576e+08	5.74406e+08	4.32832e+08	6.01525e+08	6.06624e+08	1.58197e+08	5.01022e+07		-4.52292	0.709142	0.0833756		1.5241	0.438897	1.01687
448	Positive	7-Ketodeoxycholic acid	C24 H38 O5	406.272	11.559	407.279	525912	517145	4.70044e+06	3.5916e+06	2.15278e+06	1.76701e+06	1.05804e+06	1.11242e+06	1.01775e+06	883610	1.17179e+06	1.31527e+06	736961	867935	990052	827138	982390	1.53635e+06		-1.015	1.63989e-06	1.29945		-0.142783	0.0940299	0.392694
449	Positive	6-cyclohex-3-enyl-5-nitropiperidin-2-one	C11 H16 N2 O3	224.116	1.298	225.123	2.28186e+07	2.5315e+07	4.18845e+07	2.2051e+07	1.88943e+07	3.033e+07	1.65719e+07	3.78021e+07	2.73988e+07	1.69327e+07	1.39473e+07	2.03228e+07	5.67348e+07	3.57341e+07	4.01327e+07	4.26798e+07	5.25796e+07	6.64768e+07		-0.278526	1.67853e-05	1.2137		1.14631	0.61652	0.125979
450	Positive	Vitamin B2	C17 H20 N4 O6	376.139	7.395	377.146	1.28155e+06	1.13119e+06	1.35539e+06	1.09684e+06	1.36976e+06	1.83795e+06	820385	912049	994690	746866	1.55687e+06	995097	1.63267e+06	1.53424e+06	996155	1.68359e+06	650206	258859		-0.421856	0.00158514	1.13976		0.164919	0.871319	0.0425419
451	Positive	L-Alanyl-L-Lysine	C9 H19 N3 O3	217.143	5.066	218.15	4.45749e+06	1.46968e+06	2.06709e+06	2.58454e+06	6.05941e+06	3.52332e+06	304289	414426	727177	697336	763657	669329	2.2018e+06	1.11958e+06	828643	955680	651288	264114		-2.4951	0.911478	0.205777		0.751594	0.119315	1.12025
452	Positive	L-Ergothioneine	C9 H15 N3 O2 S	229.089	1.419	230.096	1.64109e+08	1.7272e+08	1.07205e+08	1.71258e+08	1.2229e+08	2.56866e+08	1.64718e+08	1.44851e+08	1.27262e+08	5.94889e+07	9.40242e+07	3.8676e+07	4.75173e+08	6.25663e+07	1.79482e+08	2.01653e+08	9.65126e+08	1.03552e+09		-0.66079	6.94481e-05	1.01963		2.21455	0.00014449	1.21545
453	Positive	Pantetheine	C11 H22 N2 O4 S	278.13	2.942	279.137	4.32451e+07	5.31289e+07	3.53976e+07	5.33049e+07	4.03674e+07	3.97207e+07	1.55152e+07	4.09112e+06	1.49073e+07	2.99713e+07	1.60641e+07	6.71983e+07	2.91885e+07	6.15547e+07	2.44885e+07	5.67069e+07	1.79639e+07	3.01419e+06		-0.843756	6.00731e-07	1.26742		0.384846	0.173766	0.719713
454	Positive	6,7,8-trimethoxy-2-(2-phenoxy-3-pyridyl)-4H-3,1-benzoxazin-4-one	C22 H18 N2 O6	444.077	16.369	445.084	625336	667500	8.50082e+06	7.8674e+06	854414	740444	279688	312492	1.49784e+06	293393	1.33162e+06	725396	1.80913e+06	309574	319518	339864	226312	226133		-2.11653	0.000393374	1.12276		-0.458928	0.710251	0.289531
455	Positive	L-Argininosuccinate	C10 H18 N4 O6	290.123	1.846	273.12	1.24398e+06	873289	1.27781e+06	1.0549e+06	1.02168e+06	1.5481e+06	1.29849e+06	1.67532e+06	1.61028e+06	1.62824e+06	1.52255e+06	1.09113e+06	994404	1.34821e+06	2.3098e+06	1.77339e+06	463619	566835		0.330338	0.523236	0.245738		-0.243307	0.382398	0.962352
456	Positive	Lysopc 20:4	C28 H50 N O7 P	543.331	13.038	544.338	724377	740647	766931	679367	673780	754226	735679	1.35781e+06	1.24941e+06	1.47547e+06	372042	385354	1.1269e+06	525013	2.00078e+06	578369	1.01824e+06	1.43817e+06		0.361697	0.00319078	0.846947		0.262295	0.553716	0.534879
457	Positive	gamma-Nonanolactone	C9 H16 O2	156.115	11.505	157.122	6.87463e+06	1.09994e+07	1.76976e+07	7.72719e+06	7.32696e+06	1.10281e+07	5.17875e+07	5.31043e+07	4.68687e+07	4.87098e+07	6.47985e+07	5.99884e+07	4.63263e+07	4.07384e+07	4.83715e+07	4.6222e+07	3.80862e+07	5.2497e+07		2.39932	9.08304e-10	1.27366		-0.256695	0.248416	0.242039
458	Positive	6-[(4-methylphenyl)sulfonyl]-6-azabicyclo[3.2.1]octane	C14 H19 N O2 S	303.072	9.105	304.079	3.51819e+06	4.37567e+06	2.28585e+06	2.25874e+06	3.41238e+06	2.27585e+06	1.09242e+06	839371	637554	678505	425297	449303	808972	489121	603766	591021	1.06363e+06	1.42855e+06		-2.13654	0.0420525	0.656856		0.274111	0.089117	1.36063
459	Positive	5α-Dihydrotestosterone	C19 H30 O2	290.225	13.74	291.232	2.53343e+08	1.93658e+08	3.99832e+07	7.3083e+07	1.21843e+08	6.57981e+07	3.84368e+07	4.58357e+06	1.30191e+07	4.92247e+07	1.59559e+07	7.62484e+06	1.97212e+07	5.06684e+07	3.71164e+07	2.7944e+07	2.24736e+07	2.17346e+07		-2.53684	6.30755e-08	1.34109		0.47962	0.00242267	1.40171
460	Positive	FNK	C19 H29 N5 O5	407.213	7.512	408.22	323109	335500	433299	379036	381783	383673	143104	122207	125566	126149	124266	100159	144939	129682	145722	152245	152388	103638		-1.59276	5.49508e-09	1.09404		0.16035	0.104977	1.1413
461	Positive	Deoxyguanosine	C10 H13 N5 O4	267.096	0.537	535.198	4.70001e+06	2.27914e+06	3.21724e+06	63745.5	1.65889e+06	74028.2	1.37087e+06	1.24315e+06	1.43541e+06	972336	1.24686e+06	1.3733e+06	20943	1.47546e+06	1.67571e+06	1.52526e+06	1.32152e+06	1.40817e+06		-0.65019	5.90841e-05	1.22846		-0.0411427	0.0278015	1.11388
462	Positive	1,2-dihydroxyheptadec-16-yn-4-yl acetate	C19 H34 O4	348.23	13.496	349.237	2.97099e+08	5.05715e+08	1.71532e+08	2.16106e+08	2.46854e+08	2.08525e+08	4159596217	6.10669e+09	5.74213e+09	3.2783e+09	4.73336e+09	3.80884e+09	9.29158e+09	8.50571e+09	7.33893e+09	8.45928e+09	8.77689e+09	5.36403e+09		4.0797	0.000270909	1.19003		0.778506	0.932098	0.0808409
463	Positive	Pantothenic acid	C9 H17 N O5	219.111	6.161	220.118	8.78577e+08	9.07912e+08	8.56262e+08	9.83338e+08	8.57987e+08	1.01455e+09	3.46835e+08	3.88389e+08	3.50366e+08	3.71698e+08	3.16223e+08	2.90476e+08	5.9935e+08	3.60717e+08	3.80053e+08	4.62424e+08	6.3746e+08	1.02842e+09		-1.41364	0.0588746	0.359335		0.748847	0.00546504	2.13554
464	Positive	PB-22 N-(4-Hydroxypentyl)-3-carboxyindole metabolite	C14 H17 N O3	229.106	2.431	230.114	2.43716e+07	3.22206e+07	4.27788e+07	2.31912e+07	2.03701e+07	5.6885e+07	1.46372e+07	2.08241e+07	1.63349e+07	1.25144e+07	1.50282e+07	1.26481e+07	3.43448e+07	1.68604e+07	1.96006e+07	2.81931e+07	6.75153e+07	6.08617e+07		-1.11918	0.479196	0.106273		1.30558	0.104556	1.4726
465	Positive	3-morpholino-5,6-diphenylpyridazine-4-carbonitrile	C21 H18 N4 O	320.161	9.641	343.15	195548	250281	298639	284923	274827	640585	688165	83494.9	424132	136348	155906	1.14165e+06	115526	96274.3	354602	120935	182853	367168		0.435272	0.000144112	0.939488		-1.08763	0.554574	0.680633
466	Positive	2,3,4-Trihydroxybenzoic acid	C7 H6 O5	170.022	8.778	171.029	1.96841e+06	2.29657e+06	3.22115e+06	2.66905e+06	2.44193e+06	3.1188e+06	1.22913e+06	1.31523e+06	1.08242e+06	968117	1.08475e+06	1.02323e+06	943190	1.21978e+06	1.0559e+06	1.00808e+06	931248	1.05763e+06		-1.22937	6.5374e-08	1.09421		-0.108835	0.219989	0.423654
467	Positive	20 β-Dihydroprednisolone	C21 H30 O5	362.209	12.104	363.217	8.03695e+07	6.19679e+07	3.14635e+07	7.10423e+07	5.7241e+07	6.88238e+07	6.39984e+07	5.02499e+07	4.26798e+07	3.14119e+07	6.13206e+07	5.35838e+07	4.49619e+07	4.42637e+07	6.13418e+07	4.31578e+07	4.45673e+07	6.31424e+07		-0.29058	1.78313e-05	1.07607		-0.00863493	0.152773	0.370325
468	Positive	(2R,3S,4S,5R,6R)-2-(hydroxymethyl)-6-(propan-2-yloxy)oxane-3,4,5-triol	C9 H18 O6	222.106	10.255	223.113	652438	549789	766118	596943	552331	669176	1.45316e+06	1.3637e+06	1.33255e+06	1.0295e+06	1.09236e+06	1.05309e+06	1.33235e+06	1.29538e+06	1.71437e+06	1.14148e+06	999682	1.02673e+06		0.951727	0.00100157	1.05023		0.0361068	0.375606	0.289923
469	Positive	2-{2-oxo-2H,8H,9H-furo[2,3-h]chromen-8-yl}propan-2-yl acetate	C16 H16 O5	305.128	7.157	306.135	1.49355e+06	1.85739e+06	4.41741e+06	2.73646e+06	2.27771e+06	1.6647e+06	949153	1.69724e+06	1.20292e+06	1.25665e+06	1.09845e+06	764244	993654	988303	1.45897e+06	1.12255e+06	555162	1.33494e+06		-1.05184	5.47168e-08	1.30356		-0.110781	0.0725016	0.506593
470	Positive	Ergocalciferol	C28 H44 O	378.329	15.856	379.336	753380	1.39347e+06	2.16538e+07	615263	732085	636916	559994	1.85036e+06	1.42775e+06	562241	3.62634e+06	299696	7.89586e+06	1.17194e+07	531328	5.41996e+06	6.62799e+07	4.2024e+06		-1.63077	0.000119459	1.18281		3.52801	0.090585	1.04261
471	Positive	LysoPC 20:2	C28 H54 N O7 P	547.364	15.117	548.371	605624	633108	6.608e+06	644131	549239	1.01056e+06	585978	634866	292856	293334	555828	284744	1.02522e+06	309352	317600	700679	1.31967e+06	1.3001e+06		-1.92453	8.43824e-05	1.1212		0.909318	0.0498486	1.17524
472	Positive	YLK	C21 H34 N4 O5	422.253	6.415	423.261	1.19141e+06	554572	941883	409394	1.97305e+06	914791	507243	230481	330718	200629	427777	689592	689742	622962	152196	643905	192378	103531		-1.32652	2.79445e-08	1.30902		0.0110052	0.0217627	0.347584
473	Positive	HNH	C16 H22 N8 O5	389.145	10.616	407.179	363985	395623	551112	397473	388382	404358	4.32879e+07	1.37981e+07	5.57382e+07	3.60546e+07	1.40326e+07	4.11103e+07	5.05687e+07	4.08819e+07	4.09338e+07	4.9564e+07	5.11455e+07	4.40405e+07		6.35011	1.55814e-10	1.27292		0.441862	0.0697119	0.0975652
474	Positive	VNK	C15 H29 N5 O5	359.219	6.288	360.226	771322	932533	787570	705361	1.06965e+06	1.06984e+06	145939	126689	132656	131979	135465	132234	180408	158869	156793	167538	139335	99017.3		-2.72884	0.000528623	0.962399		0.164142	0.000100025	2.35595
475	Positive	methyl 3,4,5-trihydroxycyclohex-1-ene-1-carboxylate	C8 H12 O5	170.055	1.184	171.063	3.48997e+06	4.44244e+06	5.02618e+06	5.02783e+06	3.76901e+06	4.07273e+06	1.38239e+06	1.77583e+06	1.40371e+06	1.61968e+06	1.45458e+06	1.28533e+06	1.43842e+06	1.77134e+06	1.39616e+06	1.78344e+06	940203	1.22862e+06		-1.53358	0.105005	0.667143		-0.0599857	0.316973	0.607367
476	Positive	Estradiol Benzoate	C25 H28 O3	376.204	7.6	377.211	434700	468062	573500	643800	691994	654033	1.59008e+06	855184	1.49082e+06	697716	943365	1.00817e+06	1.33263e+06	1.82985e+06	981132	1.57748e+06	376840	118738		0.925949	9.14441e-06	0.923557		-0.0831176	0.149174	1.24553
477	Positive	N-acetyl-D-glucosamine	C8 H15 N O6	221.089	11.228	460.212	372957	393823	582600	450522	414632	429489	587758	1.73152e+06	641490	586076	950572	729520	745914	610968	819532	1.58605e+06	852637	576080		0.983229	0.305003	0.201286		-0.00990063	0.637124	1.21617
478	Positive	Amikacin	C22 H43 N5 O13	585.289	5.518	586.297	328977	372814	486797	414671	381173	415388	109321	106429	101344	99433.4	91927.9	80376.5	556278	108090	120251	123773	1.28946e+06	74109.6		-2.027	1.25628e-06	0.963203		1.94802	0.169484	0.648327
479	Positive	3-Methoxy prostaglandin F1α	C21 H38 O6	408.249	12.806	409.256	2.38054e+08	1.721e+08	1.98233e+08	1.02729e+08	2.1563e+08	1.27888e+08	1.28626e+07	5.16233e+06	4.10273e+06	1.25933e+07	6.94071e+06	1.36486e+07	4.33458e+06	1.4982e+07	1.77998e+07	7.80608e+06	9.79489e+06	3.25766e+06		-4.25305	3.52664e-07	1.31345		0.0678831	0.0465822	0.39025
480	Positive	4-(Diethylamino)salicylaldehyde	C11 H15 N O2	193.11	10.379	194.118	7.8933e+07	8.02876e+07	6.27805e+07	8.77536e+07	7.6776e+07	8.42983e+07	4.3606e+07	3.41793e+07	3.33578e+07	3.84992e+07	3.44709e+07	4.52772e+07	3.65728e+07	2.91971e+07	3.66123e+07	4.20819e+07	3.41623e+07	2.65801e+07		-1.0374	1.079e-06	0.938185		-0.160727	0.197042	0.704635
481	Positive	N'-{6-[(5-chloro-3-pyridyl)oxy]-3-pyridyl}-N,N-dimethyliminoformamide	C13 H13 Cl N4 O	294.089	2.3	295.096	8.16414e+07	1.08994e+08	1.5304e+07	6.58263e+07	7.41215e+07	8.43291e+07	4.76612e+07	1.66068e+07	3.24355e+07	2.34438e+07	3.98118e+07	4.86616e+07	9.05622e+07	4.74256e+07	7.71119e+07	6.85481e+07	2.1434e+07	3.0017e+06		-1.04418	0.724141	0.306008		0.56244	0.27232	0.926812
482	Positive	3'-Adenosine monophosphate (3'-AMP)	C10 H14 N5 O7 P	347.063	3.201	348.071	1.7033e+08	1.44802e+08	1.10328e+08	1.85541e+08	1.65693e+08	1.61705e+08	2.38709e+07	2.104e+07	1.66646e+07	1.3418e+07	1.26772e+07	1.07983e+07	2.22247e+07	6.17077e+06	1.31193e+07	1.88489e+07	3.46606e+07	6.03227e+07		-3.25246	0.000607697	1.09561		0.657753	0.958218	0.0479268
483	Positive	GPK	C13 H24 N4 O4	644.327	6.103	323.171	2.10822e+06	1.70592e+06	1.6168e+06	1.7403e+06	1.44914e+06	1.60773e+06	1.15139e+06	711298	965594	637110	919694	810807	563192	920514	486317	545242	221010	302771		-0.977096	2.26006e-06	0.946889		-0.773754	0.0793829	1.44915
484	Positive	Glycylproline	C7 H12 N2 O3	172.085	1.566	173.092	9.75148e+07	1.01544e+08	1.13097e+08	1.06109e+08	9.56327e+07	1.33622e+08	2.64064e+07	2.14203e+07	2.3379e+07	2.56238e+07	1.97965e+07	2.01102e+07	5.42635e+07	3.03874e+07	3.3357e+07	3.76255e+07	6.35532e+07	4.01412e+07		-2.24353	1.96815e-07	1.35803		0.923381	0.00241265	1.00285
485	Positive	N1-(1H-1,2,4-triazol-3-yl)-2-hydroxybenzamide	C9 H8 N4 O2	204.061	6.196	205.069	1.91959e+06	3.16495e+06	4.62277e+06	1.87148e+06	2.09036e+06	6.35743e+06	968772	1.05426e+06	113581	687129	166826	125710	197550	127404	142785	196418	804027	875556		-2.68402	1.3697e-05	1.33344		-0.41101	0.0291173	0.511854
486	Positive	Orsellinic acid ethyl ester	C10 H12 O4	196.074	1.431	197.081	1.88434e+08	2.11583e+08	1.89471e+08	1.75583e+08	2.73151e+08	2.65468e+08	6.08022e+07	7.17411e+07	6.47304e+07	5.96593e+07	6.52154e+07	4.57742e+07	4.77556e+07	5.31677e+07	7.26777e+07	5.82182e+07	1.8467e+07	1.5043e+07		-1.82513	0.123898	0.575061		-0.47162	0.580816	0.430736
487	Positive	L-Histidine	C6 H9 N3 O2	155.07	1.096	156.077	1.97528e+09	2.4113e+09	2.68511e+09	2.44436e+09	2.46426e+09	2.55276e+09	7.18645e+08	6.17694e+08	6.98177e+08	6.48664e+08	5.37235e+08	6.03414e+08	1.47066e+09	8.86292e+08	1.01847e+09	1.07672e+09	6.98747e+08	5.99366e+08		-1.92625	5.36621e-07	1.12463		0.58861	0.441978	0.324276
488	Positive	N-Acetyl-L-leucine	C8 H15 N O3	173.105	8.73	174.113	1.55003e+07	1.79675e+07	1.92709e+07	2.58749e+07	2.17821e+07	1.90087e+07	3.95622e+07	5.06481e+07	4.40999e+07	4.34053e+07	4.63556e+07	5.04784e+07	2.93898e+07	3.61508e+07	3.29056e+07	3.09672e+07	3.13428e+07	5.55537e+07		1.20121	0.0297395	0.349263		-0.343967	0.0916624	1.6438
489	Positive	Carbaprostacyclin	C21 H34 O4	332.235	14.499	333.242	3.83115e+09	1.89935e+09	1.0018e+09	2.96393e+08	9.7782e+08	6.55369e+08	2.59798e+07	3.86582e+06	3.59687e+06	6.67645e+06	9.15177e+06	2.26667e+06	6.5999e+07	6.90948e+07	5.79143e+07	4.35549e+07	3.00073e+08	2.15388e+07		-7.39292	0.0242063	0.432546		3.43703	0.0901165	1.58864
490	Positive	2-(4-chlorophenyl)-3-phenylquinoxaline	C20 H13 Cl N2	316.074	11.102	317.081	569521	584747	870975	586000	634767	658192	7.26844e+06	7.507e+06	7.92232e+06	7.17691e+06	8.51772e+06	7.52171e+06	1.78082e+07	1.033e+07	8.76721e+06	7.9392e+06	6.18508e+07	9.781e+06		3.55584	0.077097	0.299999		1.34303	0.00444493	2.18167
491	Positive	Oxoadipic Acid	C6 H8 O5	160.037	1.179	183.026	7.3771e+06	9.71434e+06	3.75282e+08	1.54973e+07	1.1087e+07	1.28477e+07	3.16002e+06	8.30102e+07	3.28828e+06	3.34407e+06	3.97368e+07	2.39687e+06	4.51025e+06	3.75299e+06	5.57999e+07	8.1742e+07	1.98573e+06	1.2742e+06		-1.6781	1.31301e-05	1.27889		0.143664	0.217964	0.307259
492	Positive	Loxoprofen	C15 H18 O3	246.122	5.809	247.129	1.59942e+08	1.25081e+08	8.02093e+07	1.54265e+08	1.44531e+08	1.35668e+08	2.27767e+07	1.04503e+07	1.92539e+07	1.99261e+07	2.41231e+07	3.86079e+07	8.42022e+07	4.68099e+07	6.047e+07	5.44587e+07	6.1485e+07	1.57744e+07		-2.56502	2.3562e-05	0.96322		1.258	0.257515	0.88489
493	Positive	4-hydroxy-5,8-dimethylquinoline-3-carboxylic acid	C12 H11 N O3	217.078	5.485	218.085	296072	321898	410832	359556	354774	368522	96603.3	97657.4	92365.2	93434.1	84972	293444	220267	119101	110111	153284	233010	1.05172e+06		-1.4772	3.64645e-06	0.86178		1.31529	0.143666	0.821694
494	Positive	13-HPODE	C18 H32 O4	312.229	11.837	313.237	454017	492291	930943	485387	323254	669355	2.20171e+06	4.52045e+07	4.85458e+07	4.06847e+07	4.21309e+07	5.28376e+07	1.55713e+06	1.39175e+06	1.74925e+06	1.44958e+06	3.83602e+07	5.20563e+07		6.10911	7.43777e-06	1.3249		-1.26211	0.000512067	1.36505
495	Positive	Υ-L-Glutamyl-L-glutamic acid	C10 H16 N2 O7	276.096	1.458	277.103	1.12013e+08	1.32673e+08	1.38464e+08	1.14893e+08	1.01077e+08	1.25749e+08	3.61094e+07	1.13551e+07	2.36063e+07	2.30003e+07	3.0944e+07	4.44889e+07	8.60388e+07	6.03117e+07	7.05444e+07	5.99463e+07	5.20142e+07	3.27386e+07		-2.0964	0.00225044	1.05921		1.09305	0.360088	0.520877
496	Positive	2-Oxobutanoic acid	C4 H6 O3	102.089	0.907	103.04	4.77145e+06	3.61446e+06	5.53242e+06	2.34895e+06	3.84856e+06	4.38102e+06	1.32885e+07	1.19028e+07	1.21082e+07	1.00161e+07	9.87688e+06	7.52823e+06	4.08164e+07	4.7912e+07	4.06603e+07	4.20684e+07	4.27625e+07	3.8817e+07		1.40163	1.07898e-05	1.15548		1.96705	6.28563e-06	1.14201
497	Positive	2-Aminopimelic acid	C7 H13 N O4	175.085	1.45	176.092	1.94333e+08	1.8469e+08	2.15667e+08	3.05724e+08	2.19682e+08	1.70395e+08	2.09747e+07	3.78237e+07	2.59135e+07	2.11266e+07	2.40198e+07	1.82046e+07	3.36909e+07	2.20131e+07	3.29705e+07	3.25009e+07	3.97281e+07	5.72008e+07		-3.12364	0.201616	0.205874		0.558808	0.250361	1.24205
498	Positive	FPK	C20 H30 N4 O4	390.227	7.849	391.235	3.98407e+06	2.06922e+06	2.60095e+06	2.50739e+06	4.76308e+06	2.76075e+06	163929	137144	150768	137250	143168	123132	190289	168537	170214	186997	135047	160066		-4.44919	3.8509e-06	1.31995		0.241338	0.0448427	0.489941
499	Positive	2-(cyclopropylcarbonyl)-3-(4-fluoroanilino)acrylonitrile	C13 H11 F N2 O	252.063	13.562	253.07	2.38741e+06	2.57341e+06	4.09133e+06	2.69748e+06	3.49823e+06	2.92274e+06	909865	990413	942289	929469	720453	935906	947349	1.00971e+06	877879	960782	670195	663727		-1.74301	4.74663e-09	1.33835		-0.0816669	0.00372094	0.458347
500	Positive	JWH 018 N-(5-chloropentyl) analog	C24 H22 Cl N O	375.143	5.61	376.151	1.23639e+06	1.27706e+06	1.55938e+06	1.65123e+06	1.45144e+06	1.44774e+06	363501	398844	349135	333701	356879	287992	539741	365670	428118	427476	5.98642e+07	853896		-2.04469	0.485349	0.265054		4.90176	0.474321	0.646026
501	Positive	4-Methyl-2-pentanone	C6 H12 O	100.089	9.838	101.096	9.30467e+07	8.7721e+07	1.38375e+08	1.15116e+08	1.08007e+08	8.74203e+07	4.62429e+07	4.73304e+07	3.72957e+07	3.58373e+07	4.37393e+07	3.82491e+07	6.46402e+07	2.73066e+07	8.93953e+07	4.99239e+07	4.37466e+07	2.79101e+07		-1.34025	0.0102785	0.988596		0.284573	0.0105361	1.43357
502	Positive	N-{4-[4-(3-chlorophenyl)piperazino]butyl}-4-methoxybenzamide	C22 H28 Cl N3 O2	401.189	12.209	402.197	1.26957e+06	1.55218e+06	6.91234e+06	1.55581e+06	1.36322e+06	1.9913e+06	816462	888946	879200	814705	809516	775710	880012	832346	912809	820456	690498	735694		-1.55482	0.0157693	0.946589		-0.0330003	0.712609	0.478969
503	Positive	Methyl EudesMate	C11 H14 O5	226.084	8.596	227.092	391753	448052	1.0741e+06	564920	606023	561858	1.18004e+06	344438	363605	372521	152931	364697	297283	373349	480233	368218	296999	194755		-0.392429	1.47128e-05	1.16884		-0.466369	0.205682	0.92914
504	Positive	PC (14:0e/2:0)	C24 H50 N O7 P	495.333	15.004	496.34	5.44716e+06	6.43232e+06	5.80841e+07	2.43131e+07	1.77928e+07	1.65289e+07	1.11227e+07	7.96782e+06	7.67846e+06	9.36395e+06	7.13932e+06	8.30446e+06	1.49281e+07	6.79012e+06	3.57776e+06	1.25148e+07	5.8471e+07	1.74945e+07		-1.31808	0.203159	0.47568		1.14141	0.366507	0.743008
505	Positive	Hydroquinone	C6 H6 O2	110.037	4.99	111.044	4.03815e+08	3.94307e+08	5.11357e+08	4.76151e+08	4.81478e+08	4.82955e+08	9.97944e+08	1.20819e+09	1.00762e+09	1.0326e+09	9.1063e+08	6.65074e+08	8.98094e+08	8.54375e+08	1.14886e+09	9.79931e+08	3.58412e+08	3.07101e+08		1.08207	0.000989063	0.832232		-0.356686	0.457732	0.797145
506	Positive	N-Acetyl-DL-phenylalanine	C11 H13 N O3	207.09	10.26	208.097	2.82346e+07	2.93686e+07	4.57711e+07	3.54171e+07	3.42289e+07	3.63416e+07	2.34095e+07	2.95455e+07	2.02598e+07	2.46414e+07	3.20384e+07	4.42146e+07	1.77845e+07	2.26862e+07	1.91335e+07	1.89806e+07	1.61385e+07	1.83045e+07		-0.266006	1.64259e-05	1.22824		-0.623316	0.07673	0.96936
507	Positive	Glycoursodeoxycholic acid	C26 H43 N O5	449.312	14.752	450.32	9.75791e+06	3.7693e+06	4.56365e+06	925508	2.56934e+06	3.67917e+06	5.18249e+06	1.73107e+06	965599	839489	886952	414543	1.30058e+07	1.02102e+07	2.27402e+07	1.39413e+07	5.79916e+07	9.19528e+06		-1.33423	3.51163e-05	1.18876		3.66481	0.0865768	0.899889
508	Positive	Indole-3-acrylic acid	C11 H9 N O2	187.063	7.302	188.071	7.27094e+07	7.3966e+07	6.68828e+07	7.25972e+07	7.92045e+07	8.11909e+07	2.01856e+07	1.3744e+07	2.10299e+07	1.58779e+07	1.95111e+07	2.21681e+07	6.56011e+07	3.06408e+07	3.62924e+07	3.77568e+07	5.72079e+07	3.24525e+07		-1.98869	0.000249288	0.744748		1.20811	0.355286	0.908811
509	Positive	β-Cortolone	C21 H34 O5	348.23	12.865	349.237	2.58739e+08	2.48745e+08	1.69861e+08	2.16752e+08	1.40608e+08	2.59803e+08	7.38373e+09	6.83161e+09	5.41189e+09	3.84291e+09	7.27673e+09	6.80766e+09	6.68569e+09	5.44365e+09	7.26562e+09	5.42832e+09	5.76099e+09	5.37353e+09		4.85851	8.82877e-05	0.793915		-0.0626825	0.0824434	1.55914
510	Positive	4-Hydroxyisoleucine	C6 H13 N O3	147.09	2.172	148.097	2.09904e+08	2.13164e+08	1.7065e+08	2.07839e+08	2.10575e+08	1.81735e+08	3.5485e+07	1.91662e+07	1.64131e+07	2.20172e+07	1.53375e+07	1.50722e+07	2.89931e+07	2.03917e+07	2.05376e+07	2.52801e+07	4.03085e+07	4.23328e+07		-3.27316	0.274174	0.212243		0.526201	0.807437	0.78324
511	Positive	Pyridoxal	C8 H9 N O3	167.058	1.372	168.066	1.30328e+08	1.56232e+08	1.72962e+08	2.11462e+08	1.85493e+08	1.00708e+08	4.49662e+07	2.52117e+07	4.98068e+07	4.05126e+07	3.93696e+07	4.78941e+07	5.24358e+07	5.9926e+07	4.10257e+07	6.75035e+07	4.11801e+07	2.87709e+07		-1.94985	5.53914e-07	1.28548		0.231287	0.110827	0.511452
512	Positive	Gly-Tyr	C11 H14 N2 O4	238.095	3.875	239.103	2.03213e+08	1.93747e+08	1.37353e+08	2.11688e+08	1.99824e+08	2.15064e+08	1.89397e+07	7.91043e+06	1.21271e+07	1.28246e+07	1.46677e+07	2.46402e+07	7.41354e+07	3.16678e+07	3.81274e+07	3.44556e+07	5.58484e+07	2.58294e+07		-3.67148	7.66448e-06	1.38698		1.51319	0.00117455	1.02101
513	Positive	MAM2201 N-(5-chloropentyl) analog	C25 H24 Cl N O	389.159	6.446	390.166	1.48548e+06	1.20534e+06	1.03594e+06	1.36737e+06	1.1484e+06	1.55176e+06	275451	342014	256912	240107	245444	227140	435999	277770	408350	460718	5.57566e+07	531585		-2.29606	0.000215304	1.09302		5.18841	0.112748	1.15576
514	Positive	2-(2-hydroxy-3-methylbutanamido)-4-methylpentanoic acid	C11 H21 N O4	253.131	10.216	254.139	4.72067e+06	4.40087e+06	5.96734e+06	4.34566e+06	4.74911e+06	5.10925e+06	4.45002e+07	5.11147e+07	4.07705e+07	4.64649e+07	3.71403e+07	3.81029e+07	3.55379e+07	3.32551e+07	4.03625e+07	3.22594e+07	3.60768e+07	5.2419e+07		3.13927	0.000347109	1.24235		-0.16682	0.0557457	0.445726
515	Positive	WLH	C23 H30 N6 O4	454.233	6.774	455.24	507271	351392	408762	455231	537913	407492	463034	101878	324720	339321	667014	776621	867105	727283	623275	588667	173353	78223.7		0.00244549	0.000159335	1.23981		0.194307	0.0245657	1.06127
516	Positive	Pro-Leu	C11 H20 N2 O3	228.148	9.211	229.155	7.45076e+06	6.78846e+06	7.04469e+06	8.59652e+06	8.39723e+06	7.92106e+06	3.11309e+07	3.74119e+07	3.76105e+07	3.41073e+07	3.60517e+07	4.37791e+07	1.97342e+07	2.67283e+07	2.54444e+07	2.56621e+07	2.30104e+07	3.47134e+07		2.25218	0.000338229	0.985127		-0.503112	0.00626597	1.90539
517	Positive	Fmoc-L-Isoleucine	C21 H23 N O4	353.164	3.806	354.171	2.89153e+06	623851	2.59346e+06	3.65343e+06	3.80272e+06	2.61966e+06	126295	125056	115626	116409	114337	99476.4	142121	127689	137478	151197	110642	93486.8		-4.53691	0.000242594	1.23695		0.129381	0.0254308	1.12932
518	Positive	Apocynin	C9 H10 O3	166.063	6.818	167.07	7.61735e+06	8.59304e+06	1.3501e+07	1.05179e+07	1.051e+07	1.40537e+07	2.99923e+07	3.80033e+07	2.98539e+07	1.95109e+07	4.29818e+07	3.86146e+07	2.23917e+07	2.96168e+07	2.73557e+07	2.93546e+07	2.82111e+07	3.69678e+07		1.61855	1.17777e-05	1.31641		-0.194217	0.00054279	1.40928
519	Positive	5-Hydroxyindole	C8 H7 N O	133.053	2.441	134.06	1.28426e+08	1.21487e+08	9.47184e+07	1.30911e+08	9.08237e+07	1.20525e+08	3.83882e+07	6.51658e+07	5.79353e+07	5.49148e+07	4.96346e+07	3.7885e+07	3.79742e+07	4.83001e+07	5.20591e+07	5.7238e+07	1.57728e+07	1.52074e+07		-1.17637	0.000146808	1.29866		-0.42387	0.0174012	0.687812
520	Positive	N4-(4-chloro-2,5-dimethoxyphenyl)morpholine-4-carbothioamide	C13 H17 Cl N2 O3 S	354.022	1.875	355.029	2.87306e+06	1.98186e+06	492445	1.05732e+06	3.64668e+06	1.98737e+06	127611	125631	112959	106903	105805	105709	420868	127534	146758	150966	269475	141988		-4.13624	8.07247e-06	1.22817		0.877287	0.0198825	1.27703
521	Positive	5-acetyl-2,6-dimethyl-1,2,3,4-tetrahydropyridin-4-one	C9 H13 N O2	167.092	5.975	168.1	554481	579777	720237	650032	650377	641377	3.61616e+07	5.12525e+07	4.28375e+07	4.12827e+07	3.83141e+07	2.6373e+07	4.75049e+07	4.0268e+07	7.13525e+07	4.9778e+07	4.49745e+07	5.17936e+07		5.95941	0.142575	0.430869		0.371842	0.0428843	1.16247
522	Positive	Enalaprilat	C18 H24 N2 O5	696.344	7.501	349.179	193610	195977	259637	227122	228769	274253	190653	134282	104076	226940	206588	372529	1.07881e+06	564663	751286	530355	81755.4	62101		-0.159415	0.529284	0.146195		1.31316	0.227553	1.22259
523	Positive	2'-Deoxyadenosine	C10 H13 N5 O3	251.102	3.277	252.109	1.52478e+08	1.58108e+08	1.30057e+08	1.32996e+08	1.64429e+08	1.71928e+08	2.55837e+07	1.92596e+07	1.7429e+07	1.95732e+07	1.4265e+07	1.47736e+07	3.30856e+07	1.72951e+07	1.99844e+07	2.50334e+07	5.48196e+07	5.14209e+07		-3.03681	0.00241582	0.577914		0.862722	0.0055043	1.34308
524	Positive	TPH	C15 H23 N5 O5	375.154	7.8	376.162	185332	214686	371150	149064	232068	147104	422210	531843	394210	387837	391982	723700	319419	224042	556531	360930	335846	413892		1.13401	2.31623e-08	1.07918		-0.367385	0.115724	0.487331
525	Positive	DL-Tryptophan	C11 H12 N2 O2	204.09	6.649	205.097	1.99233e+10	1.74305e+10	1.48466e+10	1.93296e+10	1.94854e+10	1.9745e+10	4.4636e+09	4.20793e+09	3.62733e+09	3.96429e+09	3.91635e+09	3.74071e+09	7.70557e+09	4.29959e+09	5.54753e+09	4.93028e+09	6.53055e+09	7.32528e+09		-2.21114	2.35091e-06	1.09671		0.603281	0.289182	0.299282
526	Positive	5α-Pregnan-3,20-dione	C21 H32 O2	316.238	15.582	317.245	1.17599e+09	3.05711e+09	9.71264e+08	5.50881e+07	4.70884e+08	1.14184e+09	5.65932e+07	5.98939e+06	8.36917e+06	1.80552e+06	2.31177e+06	1.23548e+06	4.94526e+08	3.10833e+08	4.00248e+08	3.51753e+08	7.09263e+08	6.87416e+07		-6.49286	0.295503	0.345251		4.93574	0.027274	1.76826
527	Positive	4-(3,4-dimethylphenyl)-1-thia-4-azaspiro[4.5]decan-3-one	C16 H21 N O S	275.131	3.925	276.138	2.14271e+06	1.24457e+06	712132	2.15592e+06	3.50838e+06	2.67004e+06	193360	613141	582779	388229	496844	295758	346547	386974	481963	383941	184731	276692		-2.27436	0.00944197	0.856945		-0.318592	0.552242	0.527175
528	Positive	D-Panthenol	C9 H19 N O4	244.142	1.461	245.15	7.88727e+07	8.72728e+07	8.03634e+07	1.27811e+08	8.2853e+07	5.77302e+07	6.03361e+07	5.73607e+07	4.73216e+07	4.09375e+07	4.16561e+07	3.21799e+07	3.22794e+07	4.06824e+07	5.07795e+07	4.81948e+07	1.27769e+07	1.2195e+07		-0.879946	1.34226e-05	0.656324		-0.506832	0.06344	1.14701
529	Positive	Methyl Violet	C24 H27 N3	357.221	11.397	358.228	997130	461533	682831	3.30767e+06	446043	537140	575461	607915	609125	551766	496869	456001	506106	558834	672013	635796	509698	642729		-0.964132	7.47706e-06	1.28325		0.0964812	0.00680088	1.51026
530	Positive	MNK	C15 H29 N5 O5 S	373.175	1.866	412.139	2.49501e+06	2.58538e+06	1.54634e+06	2.92259e+06	2.86406e+06	3.33933e+06	593631	708646	509380	618113	465548	423490	551622	591389	634105	551728	494127	318795		-2.24686	2.31727e-05	0.880008		-0.0790895	0.333377	0.752424
531	Positive	gamma-Glutamylglutamine	C10 H17 N3 O6	275.112	1.384	276.119	4.53466e+07	7.11338e+07	8.68626e+07	5.70886e+07	3.88581e+07	6.00332e+07	1.9155e+07	7.15288e+06	1.41404e+07	1.14403e+07	1.4e+07	3.10586e+07	7.4473e+07	4.01952e+07	1.96619e+07	4.45838e+07	3.98948e+07	2.92942e+07		-1.89001	3.28242e-05	0.887085		1.35567	0.187295	0.789746
532	Positive	Phenylpyruvic acid	C9 H8 O3	164.047	1.368	165.055	1.94145e+08	1.93576e+08	1.75121e+08	2.57817e+08	1.95002e+08	1.64752e+08	5.45378e+07	6.3313e+07	4.97773e+07	4.89552e+07	4.52666e+07	2.92613e+07	3.33268e+07	4.03687e+07	4.85099e+07	5.34349e+07	1.09003e+07	8.21345e+06		-2.01965	3.6267e-07	1.14408		-0.579917	0.677177	0.227204
533	Positive	RNH	C16 H27 N9 O5	425.212	8.226	426.22	356580	271369	254616	389057	479525	220264	447733	88941.4	244873	126851	95802.1	168181	188053	103277	132720	120129	98910.2	460561		-0.749785	7.66432e-05	1.29883		-0.0871604	0.0756278	0.622782
534	Positive	2-deoxyglucose-6-phosphate	C6 H13 O8 P	244.035	1.174	245.043	1.09847e+06	1.94181e+06	3.34758e+06	1.76085e+06	2.45543e+06	2.11915e+06	360327	696645	646931	521352	645948	446359	697502	757374	717835	739860	560218	527948		-1.93927	0.408318	0.296022		0.270142	0.132368	1.48225
535	Positive	LLK	C18 H36 N4 O4	372.274	5.097	373.281	1.21762e+07	2.41845e+06	6.50902e+06	6.15068e+06	1.36015e+07	1.35741e+07	8.60731e+06	1.01555e+07	2.90277e+07	2.3335e+07	4.35141e+07	2.99263e+07	5.46946e+07	5.67682e+07	3.4632e+07	4.64976e+07	1.55325e+07	1.43489e+06		1.40925	6.53549e-05	0.958511		0.535635	0.985008	0.523529
536	Positive	RMK	C17 H35 N7 O4 S	216.627	2.132	217.634	896266	954741	1.03744e+06	941157	870177	935428	336424	275777	432229	272867	418098	359893	423652	869023	290569	430518	260614	211391		-1.42732	0.602702	0.389378		0.246541	0.286844	0.9224
537	Positive	L-Kynurenine	C10 H12 N2 O3	208.085	4.618	209.092	8.80308e+06	9.81242e+06	8.99781e+06	9.24776e+06	8.45235e+06	8.41809e+06	4.32607e+06	6.80871e+06	6.08181e+06	4.49738e+06	4.01427e+06	3.37048e+06	4.20506e+06	3.5555e+06	7.36246e+06	4.92311e+06	1.27273e+07	4.89585e+07		-0.884813	0.00828249	0.375383		1.48994	0.00044312	1.77476
538	Positive	Sodium Dehydrocholate	C24 H33 Na O5	424.221	11.594	425.229	3.41733e+06	1.48278e+06	2.26284e+06	1.57997e+06	1.54945e+06	1.62129e+06	4.8151e+07	4.22039e+07	5.57312e+07	6.12463e+07	4.235e+07	3.72726e+07	2.63989e+07	3.81227e+07	3.47665e+07	3.42467e+07	2.97845e+07	3.85322e+07		4.59014	2.28641e-06	1.02014		-0.50753	0.138006	0.546151
539	Positive	Milbemycin A4 oxime	C32 H45 N O7	555.319	14.566	556.326	284208	267058	460240	313375	220304	221668	175971	126487	142351	120230	113994	99982.3	201488	130118	247921	141124	540209	431121		-1.18146	0.000360308	0.771525		1.11899	0.128238	0.780071
540	Positive	Targinine	C7 H16 N4 O2	188.127	1.256	189.135	1.76291e+07	3.47673e+07	3.83096e+07	1.86105e+07	2.524e+07	2.53248e+07	1.03528e+07	1.82132e+07	1.33435e+07	1.23223e+07	1.24408e+07	1.70914e+07	3.44221e+07	2.74723e+07	1.95959e+07	2.48832e+07	4.41293e+07	4.798e+07		-0.932599	8.83568e-09	1.24992		1.24461	0.647071	0.0611759
541	Positive	7-Aminoflunitrazepam	C16 H14 F N3 O	301.117	3.005	302.124	842463	764764	1.59915e+06	1.49244e+06	1.30589e+06	1.29463e+06	343217	355146	273574	284382	338146	202155	555179	454939	347258	370744	267373	196329		-2.02248	0.000186172	1.17183		0.286844	0.877836	0.0543279
542	Positive	L-Threonic acid Calcium Salt	C8 H14 Ca O10	310.02	2.41	311.027	429923	590382	499570	440722	434779	456677	180356	196516	187106	126704	147759	170329	192796	134243	147138	151229	236552	433519		-1.4994	0.0288929	0.704504		0.360886	0.00196991	1.91803
543	Positive	Quinic acid	C7 H12 O6	192.063	2.596	193.071	1.33961e+06	1.1614e+06	1.53923e+06	1.4359e+06	1.77473e+06	1.76769e+06	480644	474783	324412	370630	335449	367707	227383	192755	431103	490869	130051	96998.2		-1.93801	0.119528	0.405579		-0.584893	0.961486	1.02979
544	Positive	Phe-Pro	C14 H18 N2 O3	262.132	6.354	263.139	1.68951e+06	1.26478e+06	975730	1.64354e+06	1.43001e+06	1.23291e+06	242685	374922	401455	372133	323375	195168	287237	319979	324260	487502	206981	218566		-2.10865	0.000464828	1.21839		-0.0501249	0.195427	0.566041
545	Positive	N-Methyllysine	C7 H16 N2 O2	160.121	1.167	161.129	1.12335e+07	1.2239e+07	1.86334e+07	1.15596e+07	1.02027e+07	1.14149e+07	9.81797e+06	1.21606e+07	1.01551e+07	7.64435e+06	7.48256e+06	7.01307e+06	1.9797e+07	9.65764e+06	9.64532e+06	1.6012e+07	4.4103e+07	4.71114e+07		-0.472078	3.25798e-05	1.33196		1.43087	0.00268175	1.31603
546	Positive	Benzoylecgonine	C16 H19 N O4	289.135	10.582	290.142	588755	491223	389202	280701	329880	278442	1.08884e+06	389864	1.4119e+06	473682	584954	519217	2.70105e+06	1.58722e+06	1.03002e+06	2.10021e+06	3.63842e+06	4.70942e+07		0.922091	0.0111023	0.856276		3.70196	0.0370387	1.53467
547	Positive	[5-(tert-butyl)-2-thienyl](2-thienyl)methanone	C13 H14 O S2	250.045	1.267	251.053	4.15648e+07	4.38761e+07	1.26957e+07	5.77843e+07	3.55098e+07	2.75434e+07	3.11221e+07	3.15345e+07	3.13708e+07	4.13523e+07	4.04859e+07	3.68042e+07	2.28782e+07	4.57965e+07	4.13458e+07	3.24511e+07	6.36243e+06	9.56691e+06		-0.0421441	0.211444	0.420845		-0.425034	0.00355479	1.74129
548	Positive	Acetylcarnitine	C9 H17 N O4	203.116	7.247	204.123	1.30177e+06	1.48165e+06	2.54321e+06	1.84422e+06	1.97146e+06	1.85319e+06	4.00318e+07	3.05791e+07	2.16581e+07	1.79655e+07	3.93812e+07	4.08752e+07	1.72869e+07	2.11635e+07	2.58981e+07	1.88118e+07	2.24619e+07	3.69478e+07		4.11474	0.0605207	0.602088		-0.418052	0.0729999	1.43607
549	Positive	Feruloylcholine	C15 H22 N O4	280.155	13.54	578.344	140873	136492	175501	121489	127573	125016	137467	206076	238064	220037	149113	92941.7	170363	106530	294269	140385	211446	371455		0.335845	0.0254067	0.897503		0.31063	0.0833234	0.99688
550	Positive	1-(4-Methoxyphenyl)-2-propanone	C10 H12 O2	164.084	10.369	165.091	9.2262e+06	1.022e+07	1.50048e+07	1.23378e+07	1.13322e+07	1.17631e+07	3.00265e+07	3.53852e+07	2.91852e+07	3.50427e+07	3.55736e+07	3.77381e+07	1.80836e+07	2.71973e+07	2.05689e+07	2.00599e+07	8.65062e+06	1.05114e+07		1.5381	0.0030635	0.687269		-0.949759	0.0307146	1.78424
551	Positive	5-[(E)-2-(3,5-dihydroxyphenyl)ethenyl]-2-methoxybenzene-1,3-diol	C15 H14 O5	274.084	10.641	275.091	802798	872330	1.04607e+06	915364	725421	951025	3.83196e+07	4.58894e+07	4.10856e+07	4.11842e+07	3.68989e+07	4.53175e+07	3.71571e+07	3.85427e+07	3.75719e+07	3.81941e+07	2.79204e+07	3.57749e+07		5.54871	3.61095e-05	0.828485		-0.208962	0.0684827	0.909143
552	Positive	2,6-Di-tert-butyl-1,4-benzoquinone	C14 H20 O2	220.146	13.008	221.154	3.51728e+07	4.01739e+07	2.93383e+07	2.75453e+07	3.08648e+07	3.80837e+07	1.52638e+07	7.16005e+06	2.07105e+07	2.49732e+07	1.06381e+07	1.86392e+07	3.71167e+07	3.5816e+07	4.94815e+07	4.07175e+07	2.60816e+07	2.75157e+07		-1.04671	5.65349e-08	1.35698		1.15412	0.00477429	0.753726
553	Positive	Ingenol-3-angelate	C25 H34 O6	452.214	11.208	453.222	748810	683800	998859	784793	697098	738560	3.1639e+07	3.84157e+07	3.95183e+07	3.74019e+07	1.8564e+07	2.36441e+07	1.09544e+07	1.42942e+07	1.39106e+07	1.36038e+07	3.35506e+07	3.90333e+07		5.34581	1.51771e-12	1.31542		-0.593856	0.00224956	0.308171
554	Positive	4-oxo-5-phenylpentanoic acid	C11 H12 O3	174.068	4.999	175.075	3.77245e+06	2.34219e+06	2.81552e+06	4.52752e+06	4.4725e+06	4.64799e+06	3.8725e+07	6.50367e+07	1.08665e+07	5.03076e+07	4.83323e+07	3.14268e+07	3.44699e+07	3.34288e+07	5.49159e+07	3.97597e+07	8.56263e+06	6.01168e+06		3.43798	8.06462e-05	0.91697		-0.466024	0.783153	0.370611
555	Positive	3-amino-2-phenyl-2H-pyrazolo[4,3-c]pyridine-4,6-diol	C12 H10 N4 O2	242.08	10.035	243.088	1.76684e+08	1.63471e+08	1.41191e+08	1.54728e+08	1.69257e+08	1.43641e+08	2.1471e+07	1.81892e+07	2.4463e+07	1.50981e+07	1.40326e+07	9.90967e+06	3.52709e+07	2.6322e+07	3.11003e+07	3.86258e+07	2.67672e+07	2.47269e+07		-3.20143	0.0034645	1.88192		0.825436	1.19788e-06	1.86453
556	Positive	α-Methyltryptamine	C11 H14 N2	174.116	6.498	175.123	1.38748e+08	1.343e+08	1.01376e+08	1.37715e+08	1.29399e+08	1.49524e+08	5.83777e+07	5.98753e+07	4.98348e+07	5.04651e+07	4.65176e+07	3.31751e+07	4.27833e+07	4.5263e+07	6.27305e+07	5.44877e+07	1.72928e+07	1.06562e+07		-1.40729	0.000127092	0.447225		-0.354849	0.0731753	1.70598
557	Positive	Flavin mononucleotide (FMN)	C17 H21 N4 O9 P	456.105	8.497	457.113	5.79018e+06	9.19503e+06	5.57174e+06	5.54916e+06	6.47726e+06	8.54026e+06	6.50604e+06	1.08987e+07	8.90803e+06	4.98733e+06	5.9955e+06	2.44188e+06	8.94534e+06	3.64964e+06	6.65188e+06	6.6616e+06	2.62094e+07	4.49584e+07		-0.0494685	0.0171561	0.959479		1.28862	0.116011	0.791732
558	Positive	L-Glutathione oxidized	C20 H32 N6 O12 S2	612.152	2.26	613.16	2.20054e+09	2.14643e+09	2.40139e+09	1.96222e+09	1.98356e+09	2.15442e+09	5.9527e+08	1.06812e+09	6.78576e+08	9.90761e+08	6.44864e+08	4.98948e+08	6.32312e+08	5.87077e+08	7.11678e+08	1.04418e+09	2.95635e+08	2.05897e+08		-1.52115	1.74705e-06	1.22505		-0.364632	0.4286	0.430952
559	Positive	MMK	C16 H32 N4 O4 S2	390.177	11.317	391.184	1.89612e+06	1.04781e+06	1.63013e+06	1.07187e+06	960238	1.22533e+06	2.6184e+07	2.59021e+07	2.51124e+07	3.26533e+07	2.82949e+07	4.0578e+07	2.18127e+07	1.93e+07	2.26183e+07	2.18457e+07	1.4873e+07	1.8221e+07		4.51231	4.45205e-06	0.976095		-0.590775	0.43954	0.569398
560	Positive	3-(3-nitrophenyl)-1H-pyrazole	C9 H7 N3 O2	189.056	0.541	190.063	1.12736e+08	8.63327e+07	1.01127e+08	4.00537e+07	4.605e+07	3.48959e+07	2.0061e+07	4.14861e+07	4.6005e+07	4.34253e+07	4.07303e+07	3.19603e+07	1.00295e+07	5.31437e+07	4.30414e+07	5.9262e+07	3.74812e+07	2.05163e+07		-0.913131	0.000900159	0.920852		-0.00124964	0.228706	1.04289
561	Positive	2-Ketohexanoic acid	C6 H10 O3	130.063	3.499	131.07	2.95431e+07	3.34187e+07	3.52408e+07	3.69275e+07	2.60319e+07	3.48541e+07	3.31493e+07	3.58767e+07	2.87538e+07	2.69412e+07	2.91941e+07	3.00902e+07	5.51016e+07	2.73735e+07	2.8738e+07	3.62609e+07	3.0588e+07	2.38185e+07		-0.0912261	0.000115864	1.27638		0.133756	0.00763298	1.27358
562	Positive	3,5-dimethyl-1-phenyl-1,5-dihydro-4H-pyrazolo[4,3-c]quinolin-4-one	C18 H15 N3 O	289.116	1.466	290.124	8.12485e+07	7.76817e+07	9.71413e+07	1.6697e+08	9.02234e+07	8.27534e+07	3.8125e+07	5.04337e+07	5.29167e+07	4.43667e+07	4.39073e+07	2.94719e+07	2.73609e+07	3.7002e+07	4.90346e+07	4.74867e+07	1.41333e+07	1.27818e+07		-1.20117	0.270085	0.312296		-0.464992	0.0305294	1.42164
563	Positive	(+)-alpha-Lipoic acid	C8 H14 O2 S2	206.043	2.58	229.032	3.148e+07	3.36566e+07	1.38963e+07	2.32109e+07	4.5461e+07	2.17246e+07	1.97146e+06	1.2724e+07	1.22519e+07	1.2722e+07	1.54844e+07	6.09238e+06	9.5861e+06	7.25201e+06	1.02581e+07	1.08058e+07	8.53727e+06	4.37933e+07		-1.46799	0.00253127	1.01676		0.55903	0.250023	1.25301
564	Positive	THC	C21 H30 O2	314.225	14.514	315.232	2.95796e+09	1.59341e+09	9.07495e+08	2.51422e+08	7.29563e+08	5.60173e+08	2.31816e+07	3.38927e+06	3.12781e+06	5.56804e+06	8.23459e+06	2.05667e+06	6.00173e+07	6.24262e+07	5.01531e+07	3.91116e+07	3.35212e+08	1.80128e+07		-7.26351	7.97693e-07	0.878578		3.63231	0.274186	0.738741
565	Positive	4,5-diphenyl-1,3-oxazole-2-thiol	C15 H11 N O S	231.074	3.635	232.082	1.15762e+07	1.40733e+07	1.31933e+07	1.20413e+07	1.22673e+07	1.30742e+07	7.59524e+06	1.95543e+07	1.81421e+07	1.56886e+07	1.80943e+07	8.45548e+06	1.30825e+07	1.30065e+07	1.45914e+07	1.24453e+07	1.18712e+07	4.34254e+07		0.199501	1.04982e-05	1.32966		0.308814	0.031319	0.543985
566	Positive	9,10-Dihome	C18 H34 O4	314.245	13.268	297.242	9.83322e+06	9.37092e+06	1.7901e+07	1.46957e+07	8.16563e+06	1.13168e+07	1.89426e+06	1.33067e+06	1.77075e+07	1.79056e+07	1.68388e+06	1.13131e+07	3.5643e+07	2.88094e+07	6.94366e+07	4.58259e+07	4.10703e+07	7.38819e+06		-0.459639	6.71425e-13	1.28927		2.13813	0.00947757	0.165457
567	Positive	Tyramine	C8 H11 N O	120.058	8.692	121.065	1.98754e+07	2.38199e+07	3.44049e+07	2.75491e+07	2.44945e+07	2.72446e+07	3.76541e+07	4.23163e+07	2.86699e+07	3.26617e+07	3.80407e+07	3.56624e+07	2.83782e+07	3.37448e+07	4.08813e+07	3.8254e+07	2.42515e+07	3.24138e+07		0.450041	6.84054e-05	1.17974		-0.119426	0.014783	1.49984
568	Positive	5-OxoETE	C20 H30 O3	318.217	13.8	319.224	2.64898e+09	1.6287e+09	1.28729e+09	9.90533e+08	1.54353e+09	1.04595e+09	1.28541e+08	1.28226e+07	5.00082e+07	1.20662e+08	4.38658e+07	8.89009e+07	4.42868e+08	2.08646e+08	4.23246e+08	1.66041e+08	7.99054e+08	3.33629e+08		-4.36175	0.0017629	1.057		2.41578	0.529285	0.329904
569	Positive	5-allyl-6-methyl-2-(1,4-thiazinan-4-yl)pyrimidin-4-ol	C12 H17 N3 O S	251.113	1.172	252.121	6.87533e+07	1.67325e+07	2.0018e+07	1.00219e+07	7.1655e+06	6.05773e+06	3.49091e+07	3.15607e+07	2.24551e+07	2.57147e+07	2.3726e+07	2.13107e+07	1.98952e+06	1.00353e+07	1.3902e+07	1.55156e+07	8.78883e+06	7.4529e+06		0.310591	0.0149307	0.653791		-1.4689	0.580167	0.771166
570	Positive	Glucose 1-phosphate	C6 H13 O9 P	260.03	1.367	261.037	2.72315e+09	3.0147e+09	3.32293e+09	4.09845e+09	3.14007e+09	3.01086e+09	7.83092e+08	9.45004e+08	7.76809e+08	7.90415e+08	7.98366e+08	5.11485e+08	5.88884e+08	7.09433e+08	9.81261e+08	7.52606e+08	1.98008e+08	2.43385e+08		-2.06803	0.00249404	0.775881		-0.406833	0.0120585	1.87617
571	Positive	Oxohongdenafil	C25 H32 N6 O4	480.248	11.927	481.255	3.61236e+06	8.09322e+06	5.05477e+06	4.17813e+06	3.38438e+06	3.91085e+06	2.61021e+07	2.73941e+07	3.11751e+07	3.66506e+07	2.72628e+07	3.32778e+07	1.94664e+07	2.52655e+07	2.60907e+07	1.81936e+07	1.71794e+07	3.04036e+07		2.68736	1.20944e-08	1.27342		-0.4129	0.116342	0.845498
572	Positive	N-Oleoyl Glycine	C20 H37 N O3	339.277	13.809	340.284	1.64921e+08	7.45893e+07	3.73791e+07	5.23966e+07	9.32054e+07	3.91394e+07	2.66932e+06	554592	486492	1.99482e+06	1.49816e+06	1.9757e+06	8.14672e+06	6.32502e+06	5.95971e+06	3.24917e+06	1.55251e+07	4.02011e+06		-5.65224	0.354317	0.442056		2.23547	0.336383	0.303089
573	Positive	Caprolactam	C6 H11 N O	113.084	8.593	114.091	1.48187e+07	1.66556e+07	3.12278e+07	2.35282e+07	2.01319e+07	2.13282e+07	2.53057e+07	3.364e+07	2.84612e+07	2.95546e+07	3.43004e+07	3.34392e+07	2.20473e+07	2.56349e+07	2.57911e+07	2.27527e+07	2.27537e+07	2.81698e+07		0.532541	0.0131155	0.926709		-0.327909	0.0108149	2.0004
574	Positive	7,8-Dihydroneopterin	C9 H13 N5 O4	255.096	1.064	256.103	1.10397e+08	2.8868e+07	3.94162e+07	2.16665e+07	1.43484e+07	1.85483e+07	4.86855e+07	4.04238e+07	3.86347e+07	3.54575e+07	3.05875e+07	2.96511e+07	5.38227e+06	2.53932e+07	3.14494e+07	3.61954e+07	2.2092e+07	2.44688e+07		-0.061952	0.277682	0.297065		-0.624024	0.0014397	2.1479
575	Positive	D-(+)-Maltose	C12 H22 O11	364.098	1.317	365.105	2.86609e+09	2.91702e+09	4.6726e+09	4.0674e+09	3.38051e+09	3.38317e+09	8.00539e+08	9.0861e+08	8.08346e+08	7.7713e+08	8.00984e+08	6.01961e+08	4.57855e+08	7.80243e+08	9.69201e+08	8.42645e+08	1.34037e+08	2.22466e+08		-2.17997	5.03728e-05	0.924275		-0.463647	0.146509	0.704341
576	Positive	TMK	C15 H30 N4 O5 S	188.116	1.444	189.123	3.35528e+07	3.10957e+07	3.65792e+07	3.49144e+07	2.987e+07	2.52919e+07	1.95973e+07	1.47767e+07	1.14683e+07	1.24458e+07	9.64238e+06	9.83069e+06	1.15987e+07	1.20741e+07	1.4107e+07	1.26702e+07	1.62914e+07	4.19282e+07		-1.29874	0.0405494	0.41461		0.482826	0.917255	0.820394
577	Positive	L-Cystathionine	C7 H14 N2 O4 S	222.074	1.37	223.081	2.70438e+09	2.95466e+09	3.26194e+09	4.05681e+09	3.0788e+09	2.97619e+09	7.94046e+08	9.08643e+08	7.52278e+08	8.01537e+08	7.9499e+08	5.02061e+08	5.89003e+08	6.95426e+08	9.5646e+08	7.29891e+08	2.11971e+08	2.61906e+08		-2.06342	0.000119009	1.13909		-0.402633	0.265302	0.668601
578	Positive	5-amino-2-(dimethylamino)benzoic acid	C9 H12 N2 O2	163.063	8.253	164.071	9.37497e+07	9.15266e+07	6.35628e+07	9.99363e+07	9.22014e+07	9.66484e+07	5.33925e+07	4.58854e+07	3.81625e+07	4.39033e+07	4.08988e+07	3.3193e+07	3.49147e+07	4.18779e+07	5.25521e+07	4.163e+07	2.06928e+07	2.20593e+07		-1.07364	0.0769774	0.398937		-0.257191	0.0414955	1.76429
579	Positive	Paracetamol	C8 H9 N O2	151.063	1.96	152.071	1.05978e+08	1.12274e+08	9.99179e+07	1.13301e+08	1.07347e+08	9.16156e+07	3.47884e+07	3.87735e+07	3.14263e+07	3.03536e+07	3.09099e+07	2.0806e+07	2.57623e+07	3.10473e+07	4.33206e+07	3.09984e+07	1.74146e+07	1.62775e+07		-1.75286	0.0616362	0.63802		-0.182586	0.681914	0.843937
580	Positive	Menadione	C11 H8 O2	172.053	5.003	173.06	4.10811e+06	2.87344e+06	2.44212e+06	3.31657e+06	3.87332e+06	3.65188e+06	3.66906e+07	5.81892e+07	4.77021e+07	4.40756e+07	4.33531e+07	2.78891e+07	3.1091e+07	3.14021e+07	4.85041e+07	3.58876e+07	7.81596e+06	5.79466e+06		3.66972	0.126375	0.591921		-0.684278	0.381285	0.447218
581	Positive	Cytidine 5'-monophosphate (hydrate)	C9 H14 N3 O8 P	323.052	1.59	324.059	1.59281e+08	1.28194e+08	1.42762e+08	1.93813e+08	1.87841e+08	1.42267e+08	1.93152e+07	4.89665e+06	5.90319e+06	6.10869e+06	7.76661e+06	7.50212e+06	1.79839e+07	9.3787e+06	5.99803e+06	5.2807e+06	1.51006e+07	9.68241e+06		-4.21179	0.05346	0.36455		0.300674	0.287318	1.35293
582	Positive	Palmitoleic Acid	C16 H30 O2	276.209	12.534	277.216	4.54884e+08	3.84928e+08	2.08798e+09	3.44815e+08	2.2948e+08	7.91163e+08	7.95458e+07	1.32056e+07	7.45546e+07	6.64569e+07	3.67594e+07	6.94273e+07	2.37448e+08	6.15417e+07	2.55358e+08	1.08355e+08	2.92697e+08	7.14378e+08		-3.65868	0.703309	0.242798		2.29626	0.520167	0.584277
583	Positive	N6-Succinyl Adenosine	C14 H17 N5 O8	383.108	6.454	384.115	1.11113e+09	1.4055e+09	8.51752e+08	9.49917e+08	1.142e+09	1.23356e+09	3.1885e+08	2.74018e+08	2.76974e+08	2.7723e+08	2.31516e+08	1.98708e+08	4.67955e+08	2.77663e+08	2.95636e+08	2.8266e+08	4.24757e+08	6.88615e+08		-2.08538	2.64385e-05	1.2691		0.627822	0.0289758	0.254593
584	Positive	5-[(2-hydroxybenzylidene)amino]-2-(2-methoxyethoxy)benzoic acid	C17 H17 N O5	315.109	9.229	316.116	4.93315e+06	4.31149e+06	2.88099e+06	6.45255e+06	2.90839e+06	3.82329e+06	1.84574e+07	1.6804e+07	1.47784e+07	2.07649e+07	2.93898e+06	4.11024e+07	1.55204e+07	1.58242e+07	1.21047e+07	1.15804e+07	7.29936e+06	3.53428e+07		2.18193	1.62597e-05	1.19438		-0.233687	0.452374	0.458755
585	Positive	Tetrahydrocortisone	C21 H32 O5	346.214	12.86	347.222	3.06494e+07	2.77272e+07	2.74328e+07	1.93225e+07	1.6384e+07	2.41237e+07	5.90701e+08	6.05092e+08	5.65232e+08	4.81985e+08	6.66074e+08	6.17181e+08	7.06229e+08	5.1008e+08	5.4002e+08	6.0171e+08	6.26294e+08	6.35954e+08		4.59767	0.0430545	0.475244		0.0379636	0.0170692	1.88712
586	Positive	(11E,15Z)-9,10,13-trihydroxyoctadeca-11,15-dienoic acid	C18 H32 O5	350.207	11.485	351.214	3.04426e+07	4.04389e+07	2.95644e+08	1.94264e+07	1.11789e+07	5.93933e+07	1.03534e+07	1.98023e+06	4.97801e+06	2.53463e+06	2.52963e+06	2.7007e+06	2.05038e+07	2.30418e+06	2.80371e+07	1.08391e+07	3.51769e+07	2.43197e+07		-4.18628	0.00278513	1.11689		2.27275	0.181399	0.76067
587	Positive	L-Threonine	C4 H9 N O3	119.058	1.291	120.065	6.7402e+08	9.05598e+08	1.90629e+09	9.99548e+08	8.77721e+08	1.03232e+09	8.81373e+08	1.94496e+08	2.22437e+08	6.09717e+08	3.82463e+08	1.94175e+08	3.29636e+08	3.26171e+08	2.82925e+08	2.8109e+08	1.48063e+08	1.99581e+08		-1.36401	9.72838e-09	1.27978		-0.664615	0.184236	0.24919
588	Positive	trans-Cinnamaldehyde	C9 H8 O	132.057	9.768	133.065	3.61751e+06	5.03628e+06	8.65308e+06	5.73568e+06	4.99959e+06	5.99541e+06	2.33118e+06	3.70363e+06	2.33679e+06	2.36667e+06	2.76889e+06	2.28935e+06	1.84846e+07	2.69307e+06	3.28373e+06	6.43573e+06	4.19338e+07	7.12533e+06		-1.10752	0.59298	0.195561		2.3396	0.473032	0.450812
589	Positive	Methyl dihydrojasmonate	C13 H22 O3	226.157	13.219	227.164	1.54195e+08	1.3513e+08	3.70315e+07	8.08041e+07	1.23353e+08	6.97427e+07	2.07281e+07	3.80217e+06	5.68743e+06	1.98876e+07	8.18122e+06	1.1633e+07	6.64599e+06	1.50402e+07	1.9006e+07	9.18171e+06	2.02957e+07	1.23735e+07		-3.10181	1.49129e-07	1.11514		0.23945	0.00172736	0.433293
590	Positive	2-(2-amino-3-methylbutanamido)-3-phenylpropanoic acid	C14 H20 N2 O3	264.147	7.761	265.155	6.20111e+08	5.37858e+08	3.84023e+08	6.12088e+08	6.59175e+08	5.60583e+08	2.53875e+08	6.8586e+07	1.68338e+08	1.97612e+08	2.63737e+08	4.45368e+08	1.01684e+09	5.40647e+08	4.9868e+08	5.73752e+08	5.14365e+08	2.95291e+07		-1.27153	4.81361e-05	1.10391		1.18335	0.0192038	1.54588
591	Positive	Isophorone	C9 H14 O	138.105	10.468	139.112	3.72917e+07	5.13008e+07	6.08019e+07	4.81189e+07	3.92382e+07	4.63506e+07	1.57736e+07	9.89678e+06	1.12334e+07	7.53228e+06	1.39997e+07	5.45761e+06	2.45449e+07	1.4255e+07	2.382e+07	2.25111e+07	4.18111e+07	2.44731e+07		-2.14758	3.05688e-05	1.25986		1.24477	0.0636325	0.270595
592	Positive	2-[(butylamino)(imino)methyl]-1-oxohydrazinium-1-olate	C5 H12 N4 O2	182.079	1.789	165.076	9.20738e+08	6.78658e+08	5.03261e+08	6.4136e+08	7.77055e+08	6.87978e+08	2.13797e+08	2.67084e+08	2.39604e+08	2.05088e+08	1.95113e+08	1.6255e+08	2.48058e+08	1.87035e+08	2.29808e+08	2.50879e+08	5.00268e+08	6.7676e+08		-1.71371	2.51473e-08	1.27122		0.705654	0.0343972	1.15262
593	Positive	N-Acetyl-D-lactosamine	C14 H25 N O11	383.143	1.36	384.15	1.53183e+08	1.44273e+08	1.10454e+08	1.39732e+08	1.18296e+08	1.22296e+08	3.29954e+07	2.21591e+07	2.11943e+07	2.64206e+07	2.70091e+07	2.66539e+07	2.73183e+07	3.73185e+07	2.85826e+07	3.5041e+07	1.19209e+07	2.15586e+07		-2.33308	6.0892e-07	1.01253		0.0481358	0.259116	0.551975
594	Positive	Valylproline	C10 H18 N2 O3	214.132	5.374	215.139	1.74565e+09	1.3699e+09	1.56475e+09	2.09765e+09	1.84267e+09	2.11924e+09	2.08139e+08	7.55814e+07	1.98272e+08	1.94177e+08	2.16075e+08	4.04655e+08	9.98931e+08	5.51349e+08	5.34082e+08	5.89875e+08	5.91971e+08	9.8308e+07		-3.04984	0.00476483	0.820453		1.37533	0.0181672	1.74386
595	Positive	Guanosine monophosphate	C10 H14 N5 O8 P	363.058	1.889	364.065	1.51148e+08	1.06565e+08	9.54679e+07	1.7004e+08	1.54629e+08	1.10426e+08	8.43446e+06	2.06891e+07	9.43906e+06	3.78723e+06	5.26403e+06	2.42036e+06	5.83626e+06	2.19588e+06	8.23417e+06	6.11488e+06	6.39765e+06	1.39761e+07		-3.97771	0.936759	0.0406978		-0.226823	0.345084	0.937126
596	Positive	S-(5-Adenosy)-L-Homocysteine	C14 H20 N6 O5 S	384.123	6.928	385.13	3.73145e+08	4.35134e+08	2.83004e+08	2.89015e+08	3.25901e+08	4.83801e+08	2.31733e+08	2.19666e+08	2.09576e+08	1.71846e+08	1.40709e+08	8.1486e+06	4.15451e+08	1.84851e+08	2.9381e+08	2.82979e+08	5.07407e+08	6.5974e+08		-1.15761	1.01286e-05	1.14633		1.2558	0.277043	0.199948
597	Positive	ethyl 4-hydroxy-2-[(4-methoxyphenoxy)methyl]pyrimidine-5-carboxylate	C15 H16 N2 O5	304.103	10.294	305.111	390163	377703	514798	431266	389345	398868	2.39901e+07	3.31929e+07	3.30746e+07	3.20753e+07	3.1061e+07	3.65861e+07	2.31925e+07	2.59794e+07	2.31386e+07	2.51258e+07	1.88401e+07	2.26677e+07		6.24654	6.31049e-05	1.16789		-0.451344	0.306302	0.447561
598	Positive	2-(2-acetyl-3,5-dihydroxyphenyl)acetic acid	C10 H10 O5	192.042	8.601	193.05	2.89927e+06	4.1525e+06	7.32358e+06	4.98875e+06	4.8737e+06	5.69945e+06	2.42723e+07	2.59418e+07	1.65884e+07	1.33477e+07	3.02026e+07	2.72725e+07	1.32918e+07	1.86203e+07	1.96367e+07	1.76328e+07	1.2917e+07	2.17586e+07		2.20073	0.121012	0.530616		-0.406146	0.0170774	1.57755
599	Positive	Diosmetin	C16 H12 O6	300.066	1.13	301.073	8.37747e+07	9.51772e+07	4.82543e+07	7.35359e+07	7.70797e+07	8.60605e+07	3.38831e+07	2.10535e+07	1.95779e+07	2.22587e+07	1.68478e+07	2.03302e+07	3.98938e+07	2.41035e+07	3.08125e+07	2.58713e+07	3.5272e+07	3.71677e+07		-1.79205	0.302537	0.433257		0.527796	0.951614	0.0422503
600	Positive	Epitestosterone	C19 H28 O2	288.209	13.081	289.216	4.32612e+07	4.29707e+07	1.31589e+07	1.25449e+07	2.15552e+07	2.1809e+07	9.93356e+06	2.49336e+06	1.28167e+07	1.77874e+07	5.66709e+06	9.83263e+06	2.92296e+07	3.02787e+07	2.5099e+07	3.19055e+07	1.74892e+07	3.75881e+06		-1.40779	1.16167e-05	1.12129		1.2349	0.85344	0.31816
601	Positive	Choline	C5 H13 N O	103.1	1.537	104.107	9.67015e+08	1.10506e+09	1.60914e+09	1.33868e+09	1.45996e+09	1.74813e+09	3.52883e+08	2.7005e+08	3.80851e+08	3.1053e+08	1.91718e+08	2.50213e+08	6.01487e+08	4.05195e+08	5.54744e+08	5.19221e+08	5.66196e+08	6.16951e+08		-2.22804	1.27807e-06	1.02791		0.894056	0.439274	0.553936
602	Positive	ethyl 1-(2-cyano-3-fluorophenyl)-5-methyl-1H-pyrazole-3-carboxylate	C14 H12 F N3 O2	273.095	10.212	274.102	5.29725e+06	3.24339e+06	3.36626e+06	2.82005e+06	3.02576e+06	2.6082e+06	3.17131e+07	4.4301e+07	3.8451e+07	3.2418e+07	4.02342e+07	3.32221e+07	3.24748e+07	4.02752e+07	3.75342e+07	3.64295e+07	2.90067e+07	2.89804e+07		3.43585	0.00697793	0.871247		-0.10621	0.6189	0.423249
603	Positive	Monocrotaline	C16 H23 N O6	325.15	10.358	326.157	383984	402975	520153	435544	413819	399078	1.47865e+07	1.49037e+07	1.47608e+07	1.65155e+07	1.31364e+07	1.43629e+07	8.70746e+06	7.534e+06	1.2426e+07	1.03693e+07	1.19304e+07	1.43048e+07		5.11341	3.60022e-11	1.30718		-0.438654	0.0140154	0.269133
604	Positive	Kanosamine	C6 H13 N O5	179.08	6.232	180.088	6.80065e+07	7.71203e+07	8.67534e+07	8.0505e+07	7.667e+07	9.04682e+07	3.80622e+07	2.68715e+07	4.14844e+07	4.20568e+07	2.52796e+07	3.20669e+07	3.59822e+07	5.45544e+07	4.79668e+07	4.179e+07	1.38263e+07	1.52023e+07		-1.22021	0.641077	0.133476		0.024332	0.034479	1.46931
605	Positive	(3S,9aS)-3-benzyl-octahydro-1H-pyrido[1,2-a]pyrazin-1-one	C15 H20 N2 O	284.149	5.996	267.145	8.31421e+06	1.01666e+07	5.82046e+06	7.87833e+06	8.12812e+06	1.8051e+07	2.21102e+07	2.26242e+07	2.35558e+07	2.10146e+07	1.71394e+07	1.34983e+07	1.8556e+07	1.98529e+07	3.68011e+07	2.04431e+07	1.61548e+07	3.53958e+07		1.03932	0.0820505	0.689913		0.295472	0.131554	0.921908
606	Positive	indole-5,6-quinone	C8H5NO2	147.032	10.977	148.039	546061	251309	727051	501443	587145	551780	9.59133e+06	1.78833e+07	1.206e+07	3.79819e+06	2.10417e+07	1.52273e+07	5.27987e+07	1.86853e+07	6.63473e+06	3.81392e+07	3.42836e+07	2.89056e+07		4.65262	0.0145705	0.700363		1.17269	0.684377	0.40481
607	Positive	Adipamide	C6 H12 N2 O2	144.09	2.116	145.097	1.83744e+06	1.91681e+06	2.47464e+06	1.93779e+06	2.01768e+06	2.13155e+06	9.84691e+06	1.44942e+07	4.27379e+06	3.22565e+06	5.32664e+06	1.0616e+07	3.45685e+07	6.18984e+06	5.49652e+06	1.18874e+07	3.72501e+07	1.49852e+07		1.95598	0.0653222	0.82665		1.20787	0.118256	1.37136
608	Positive	L-Histidinol	C6 H11 N3 O	141.09	1.077	142.098	1.36517e+08	1.48112e+08	1.65518e+08	1.2102e+08	1.37947e+08	1.48013e+08	1.17118e+07	1.01119e+07	9.98342e+06	8.64467e+06	9.60278e+06	8.93701e+06	1.74149e+07	1.47144e+07	9.8335e+06	1.42401e+07	3.53098e+07	2.55317e+07		-3.86093	5.39835e-06	1.17511		0.988477	0.139758	0.23013
609	Positive	3,4-Methylenedioxy-α-pyrrolidinopropiophenone	C14 H17 N O3	247.121	9.884	248.128	272845	499939	1.15392e+06	916189	871272	959766	3.03491e+06	2.5651e+06	3.7865e+06	3.24164e+06	6.30974e+06	1.5515e+07	4.83299e+06	3.5795e+06	2.35341e+06	3.37552e+06	2.96521e+06	2.24565e+06		2.88191	5.00967e-07	1.26601		-0.832121	0.322564	0.179369
610	Positive	5-hydroxy-4-methoxy-5,6-dihydro-2H-pyran-2-one	C6 H8 O4	144.042	1.359	145.049	1.79642e+10	2.19515e+10	2.49669e+10	2.52952e+10	1.91298e+10	23001519659	6.26928e+09	6.64637e+09	6.96096e+09	6.33887e+09	6.30326e+09	4.20185e+09	3.93986e+09	7.79125e+09	7.5127e+09	7.40556e+09	1.36809e+09	1.01746e+09		-1.84925	1.64921e-07	1.16209		-0.338801	0.60946	0.344315
611	Positive	3-hydroxy-4-(3-hydroxyphenyl)-1,2-dihydroquinolin-2-one	C15 H11 N O3	253.077	1.065	254.084	2.31421e+07	1.629e+07	2.19555e+06	2.83445e+07	3.27342e+07	1.19016e+07	4.30474e+07	4.48568e+07	3.98628e+07	4.38099e+07	3.59404e+07	3.03863e+07	2.20354e+07	2.61317e+07	2.63928e+07	3.31721e+07	4.45215e+06	2.44668e+06		1.05367	4.09928e-11	1.26538		-1.05338	0.184176	0.0869945
612	Positive	tert-Butyl N-[1-(aminocarbonyl)-3-methylbutyl]carbamate	C11 H22 N2 O3	230.163	6.297	231.17	1.01614e+09	8.75652e+08	1.12536e+08	9.86107e+08	1.04716e+09	9.96443e+08	2.17325e+08	6.59291e+07	1.55654e+08	1.81454e+08	2.21282e+08	3.89944e+08	8.8427e+08	4.74222e+08	4.86549e+08	4.92254e+08	5.51259e+08	1.1398e+08		-2.0312	0.00372646	0.5681		1.28566	0.473844	0.917498
613	Positive	DL-Carnitine	C7 H15 N O3	161.105	1.278	162.112	5.35852e+08	6.63839e+08	8.18454e+08	1.1699e+08	6.2828e+08	7.45933e+07	7.29048e+07	2.23716e+08	1.50561e+08	1.05368e+08	9.74248e+07	6.81068e+07	3.47992e+08	1.44066e+08	2.32153e+08	2.37582e+08	5.98397e+08	5.86456e+08		-1.98266	0.0142601	0.862277		1.57986	0.945028	0.253288
614	Positive	L-Isoleucine	C6 H13 N O2	131.173	2.523	132.102	1.13916e+06	531987	269786	529389	1.24283e+06	1.62021e+06	4.62926e+06	4.75701e+06	3.14896e+06	3.53e+06	3.14141e+06	3.5244e+06	2.20949e+07	1.96632e+07	1.57966e+07	1.60268e+07	2.10193e+07	2.25555e+07		2.09155	3.19324e-09	0.997483		2.3657	1.572e-05	1.16464
615	Positive	N6-Isopentenyladenosine	C15 H21 N5 O4	335.159	9.948	336.167	1.30701e+08	1.16662e+08	8.54917e+07	1.29228e+08	1.22621e+08	1.25587e+08	3.90577e+07	1.66977e+07	1.76287e+07	2.22697e+07	1.86939e+07	1.51399e+07	2.97626e+07	1.6226e+07	3.30265e+07	1.81038e+07	5.89718e+06	7.41536e+06		-2.4556	1.49849e-06	1.18345		-0.229663	0.955726	0.1928
616	Positive	Safrole	C10 H10 O2	162.068	0.809	180.102	8.48609e+07	8.21441e+07	1.31358e+08	8.28864e+07	8.29244e+07	9.18227e+07	4.32183e+07	3.79422e+07	3.38393e+07	3.30801e+07	3.16019e+07	2.63665e+07	2.58661e+07	3.6294e+07	3.577e+07	3.60621e+07	2.54238e+07	2.69299e+07		-1.43209	1.75472e-06	1.08751		-0.145001	0.214966	0.338562
617	Positive	(5E)-7-methylidene-10-oxo-4-(propan-2-yl)undec-5-enoic acid	C15 H24 O3	274.157	13.776	275.164	2.91157e+06	2.96852e+06	5.27493e+06	2.21309e+06	2.6907e+06	2.6804e+06	4.36718e+06	4.49693e+06	3.9497e+06	2.16652e+06	4.44693e+06	3.17038e+06	1.60218e+07	5.70957e+06	6.99448e+06	7.35936e+06	3.52036e+07	4.55192e+06		0.270112	1.19788e-06	1.29778		1.7468	0.0785989	0.592059
618	Positive	Heptadecanoic Acid	C17 H34 O2	292.24	13.155	293.247	8.40309e+06	7.83107e+06	1.03703e+07	1.80627e+06	1.64095e+06	1.7177e+06	3.89318e+06	1.42504e+06	9.19817e+06	2.56057e+06	1.93985e+06	1.34053e+06	1.88283e+07	1.04589e+06	2.64802e+07	2.23023e+07	8.79976e+06	3.29743e+07		-0.642086	0.0901617	0.443542		2.43952	0.948499	0.657639
619	Positive	6-Hydroxynicotinic acid	C6 H5 N O3	139.027	3.465	140.034	4.21185e+07	4.13147e+07	1.61967e+08	4.15932e+07	3.05986e+07	1.56215e+08	5.95886e+07	1.41874e+08	9.90378e+07	6.99102e+07	1.03078e+08	9.20182e+07	1.29701e+08	1.18824e+08	1.31845e+08	2.03867e+08	2.56847e+08	5.73521e+08		0.255246	2.30803e-07	1.20487		1.32278	0.487876	0.509475
620	Positive	Sinapinic acid	C11 H12 O5	206.058	11.83	207.065	2.14647e+06	2.49734e+06	3.66318e+06	3.45473e+06	3.65297e+06	4.0514e+06	3.11144e+07	2.54024e+07	1.99058e+07	1.55629e+07	2.97988e+07	2.908e+07	2.11597e+07	2.84406e+07	3.10187e+07	2.15657e+07	1.98334e+07	2.52296e+07		2.95422	0.000134826	0.668137		-0.0350067	0.0287701	1.16381
621	Positive	2-{[5-(ethylsulfonyl)-2-hydroxyanilino]carbonyl}benzoic acid	C16 H15 N O6 S	331.051	11.677	332.059	2.23738e+06	1.49252e+06	3.13883e+06	1.13548e+06	1.04152e+06	2.95166e+06	1.01652e+07	1.03683e+07	9.20172e+06	4.99974e+06	1.04887e+07	9.5193e+06	2.20888e+07	1.25125e+07	1.20998e+07	1.10705e+07	3.47919e+07	1.05515e+07		2.18995	9.12553e-10	1.38369		0.913509	0.00211882	1.04544
622	Positive	1-Phenyl-3-methyl-5-pyrazolone	C10 H10 N2 O	174.079	8.088	175.087	1.05018e+07	1.18593e+07	1.3648e+07	1.26345e+07	1.29712e+07	1.14628e+07	4.26544e+06	1.46954e+07	6.65219e+06	4.85776e+06	4.49181e+06	5.85605e+06	1.65405e+07	1.39285e+07	1.05224e+07	1.92391e+07	1.78828e+07	3.27449e+07		-0.840199	0.002544	0.974169		1.44141	0.723226	0.620651
623	Positive	Avocadyne 1-acetate	C19 H34 O4	308.235	13.443	309.243	2.24835e+08	2.93984e+08	6.7234e+07	7.82159e+07	1.21002e+08	2.09886e+08	6.29846e+07	4.74769e+07	1.86933e+08	2.25524e+08	7.06968e+07	1.57944e+08	5.93689e+08	4.84892e+08	5.06385e+08	7.99019e+08	4.2939e+08	8.27821e+07		-0.405038	2.4292e-07	0.908955		1.94618	0.14184	0.744456
624	Positive	Rauwolscine	C21 H26 N2 O3	372.211	12.705	373.217	5.70127e+06	5.35119e+06	3.52282e+06	2.73335e+06	3.76363e+06	8.65004e+06	2.02597e+07	2.26674e+07	1.92167e+07	1.48255e+07	2.0235e+07	1.62132e+07	4.88026e+07	3.1381e+07	3.40624e+07	2.4629e+07	2.0369e+07	1.32063e+07		1.93203	1.41538e-06	1.08926		0.604537	0.114909	0.386866
625	Positive	N2,N2-Dimethylguanosine	C12 H17 N5 O5	311.123	6.232	312.131	5.90764e+07	6.66123e+07	6.72381e+07	6.93294e+07	5.80549e+07	7.39377e+07	3.9043e+07	4.25055e+07	3.77607e+07	3.91107e+07	3.56237e+07	2.79133e+07	3.68713e+07	3.51669e+07	4.73909e+07	4.02202e+07	1.42943e+07	1.67289e+07		-0.828827	3.3492e-12	1.33767		-0.219183	9.07046e-05	0.412756
626	Positive	DL-Metanephrine	C10 H15 N O3	197.105	0.534	198.113	1.59452e+09	4.45859e+08	3.96444e+08	5.40509e+06	1.27169e+08	1.06214e+08	2.80081e+07	6.30686e+08	5.50403e+08	5.87587e+08	5.84264e+08	5.11205e+08	2.94325e+07	5.69588e+08	5.76476e+08	6.83815e+08	4.63894e+08	5.52792e+08		0.112278	8.59814e-10	1.32947		-0.00808165	0.0361998	0.818403
627	Positive	Thiazolidine-4-carboxylic acid	C4 H7 N O2 S	133.02	1.43	134.027	1.31127e+07	1.98123e+07	1.30972e+07	1.42938e+07	1.50547e+07	1.50973e+07	6.06653e+06	6.20402e+06	6.64374e+06	5.39552e+06	4.79465e+06	3.01399e+06	1.12251e+07	6.90645e+06	1.18029e+07	8.46316e+06	6.90752e+06	3.20071e+07		-1.49401	8.44803e-06	1.2831		1.2673	0.0424437	0.806503
628	Positive	Bicyclo prostaglandin E2	C20 H30 O4	156.115	12.693	157.122	4.43459e+08	3.76708e+08	7.20288e+08	2.11031e+08	2.22908e+08	2.75656e+08	6.12978e+07	8.94475e+06	3.14387e+07	6.46537e+07	2.71105e+07	5.23175e+07	2.79949e+08	6.87789e+07	2.77077e+08	7.66077e+07	1.05353e+08	5.49519e+08		-3.19462	1.27097e-06	1.35359		2.46539	0.000788888	1.20711
629	Positive	Debromohymenialdisine	C11 H11 N5 O2	267.071	6.198	268.078	4.97307e+06	5.10636e+06	5.17321e+06	5.72853e+06	5.18377e+06	7.05994e+06	674445	1.14729e+06	884974	1.45079e+06	903496	1.73864e+06	1.09149e+07	1.58388e+06	1.77784e+06	2.54192e+06	3.38217e+07	4.44257e+06		-2.28874	4.29713e-09	1.26698		3.01807	0.342532	0.205569
630	Positive	4-Methoxycinnamic Acid	C10 H10 O3	178.063	1.355	179.07	1.2359e+08	6.02814e+07	5.22967e+07	9.38728e+07	7.04329e+07	7.16357e+07	1.48794e+07	1.92196e+07	1.56322e+07	1.43576e+07	1.55434e+07	9.4491e+06	1.21746e+07	1.29308e+07	1.55736e+07	1.60046e+07	4.64099e+06	4.00166e+06		-2.40593	0.121744	0.303935		-0.447461	0.442784	1.36292
631	Positive	5'-Deoxy-5'-(Methylthio)Adenosine	C11 H15 N5 O3 S	297.089	1.301	298.097	9.19804e+07	7.90851e+07	1.07954e+08	1.7346e+08	1.08059e+08	7.53542e+07	1.09234e+07	1.1004e+07	6.27543e+06	1.06352e+07	1.16047e+07	1.23449e+07	1.61474e+07	1.59948e+07	1.57163e+07	1.47666e+07	8.68455e+06	9.03245e+06		-3.34023	5.81735e-05	1.24985		0.355676	0.057541	0.186216
632	Positive	Lactitol	C12 H24 O11	344.13	2.368	345.138	5.37515e+07	6.54488e+07	3.0336e+07	4.73642e+07	5.04639e+07	4.5417e+07	1.10761e+07	4.29564e+06	5.83415e+06	7.26171e+06	4.74687e+06	4.68713e+06	2.56707e+07	1.0487e+07	1.35503e+07	8.67686e+06	3.31789e+07	2.30075e+07		-2.94949	9.28653e-09	1.04526		1.59591	0.113213	0.549846
633	Positive	PC (4:0/5:0)	C17 H34 N O8 P	411.203	8.804	412.21	1.21686e+08	8.98033e+07	3.22258e+07	9.55237e+07	5.01963e+07	4.37807e+07	6.53291e+06	1.52485e+06	2.99295e+06	1.75357e+06	5.44827e+06	3.30448e+06	3.84828e+06	6.20631e+06	9.16837e+06	7.0623e+06	8.58908e+06	2.10088e+06		-4.32886	0.32678	0.364786		0.778401	0.953394	0.734323
634	Positive	3',4'-Dihydroxyphenylacetone	C9 H10 O3	166.063	10.695	184.097	9.35671e+07	3.64289e+07	3.96106e+07	2.50619e+07	2.19241e+07	2.39321e+07	6.11592e+08	6.56196e+08	5.61296e+08	4.79764e+09	5.6813e+08	5.55571e+09	7.57026e+08	4.26434e+09	3.56142e+09	3.24796e+09	4.76449e+08	2.20158e+09		5.72823	1.46036e-05	1.27552		0.186364	0.018999	1.20168
635	Positive	Palmitic Acid	C16 H32 O2	273.267	12.124	274.274	8.32645e+08	6.98683e+08	1.92788e+09	1.08713e+09	8.61509e+08	7.70913e+08	2.67281e+08	4.15108e+08	2.94596e+08	2.45309e+08	3.71368e+08	2.93117e+08	2.67714e+08	3.06842e+08	4.75061e+08	3.809e+08	1.81848e+08	1.22366e+08		-1.71139	0.00156384	0.99179		-0.121214	0.127732	1.10598
636	Positive	o-Toluic Acid	C8 H8 O2	136.052	11.471	137.06	2.41628e+07	2.20332e+07	2.32597e+07	2.33148e+07	2.11137e+07	2.30903e+07	1.07551e+07	9.1487e+06	1.22088e+07	8.74014e+06	8.8113e+06	6.99156e+06	2.63083e+07	1.57878e+07	1.23195e+07	1.89717e+07	3.2313e+07	2.48711e+07		-1.27362	0.000332129	1.1827		1.20455	0.0744266	1.33619
637	Positive	ELK	C17 H32 N4 O6	370.222	6.227	371.229	1.18778e+08	8.67573e+07	6.46565e+07	1.15137e+08	1.18827e+08	1.07944e+08	298921	231420	174731	113156	189230	198152	372896	353684	166487	301042	246412	270045		-8.98786	0.000357376	1.29622		0.504711	0.00813374	1.41613
638	Positive	Carbofuran	C12 H15 N O3	221.103	10.113	222.11	362735	361515	536747	444678	396802	399472	2.40739e+07	2.3278e+07	2.10566e+07	2.12109e+07	2.40757e+07	3.10947e+07	1.52803e+07	2.05245e+07	1.59194e+07	1.65124e+07	1.32574e+07	1.78442e+07		5.85476	0.000120949	1.19385		-0.543536	0.130293	0.698799
639	Positive	Isoquinoline	C9 H7 N	129.058	11.44	130.065	4.45425e+06	5.24079e+06	8.93647e+06	5.64796e+06	6.05406e+06	5.6505e+06	2.82856e+07	2.73639e+07	1.82058e+07	1.66296e+07	3.10424e+07	2.2382e+07	2.35151e+07	2.2799e+07	2.84047e+07	1.91483e+07	1.34759e+07	1.87205e+07		1.99973	9.03788e-05	1.35949		-0.19101	3.1682e-06	1.66331
640	Positive	Alternariol	C14 H10 O5	258.053	11.344	259.06	3.31252e+08	1.12514e+09	2.44099e+09	2.83136e+08	3.29754e+08	2.9047e+09	2.00243e+08	4.83355e+07	7.00754e+07	6.92812e+07	7.24455e+07	3.33905e+07	8.59673e+07	8.30723e+07	1.43373e+08	5.54407e+07	1.12988e+08	3.41617e+07		-3.90852	2.62291e-08	1.31356		0.0607365	0.0458306	0.436589
641	Positive	Homo-Gamma-Linolenic Acid (C20:3)	C20 H34 O2	306.256	14.399	307.263	1.75179e+07	4.27348e+07	1.46389e+07	1.17434e+07	1.21005e+07	1.68636e+07	3.58265e+06	2.90344e+06	1.28896e+06	2.65673e+06	2.50339e+06	2.21034e+06	4.89939e+06	3.45927e+06	9.18377e+06	4.5304e+06	3.20122e+07	1.01859e+07		-2.93217	7.9716e-07	1.24811		2.08528	0.344998	0.200712
642	Positive	N3,N4-Dimethyl-L-arginine	C8 H18 N4 O2	202.143	1.347	203.15	1.0964e+08	1.24436e+08	1.70494e+08	1.13545e+08	9.90499e+07	1.17303e+08	1.26169e+08	3.1843e+08	2.39093e+08	1.40552e+08	1.65017e+08	1.92998e+08	5.26552e+08	3.17659e+08	3.17792e+08	4.12184e+08	5.62339e+08	5.09559e+08		0.686775	5.01748e-07	1.2752		1.16231	0.0292784	0.156683
643	Positive	Traumatic acid	C12 H20 O4	228.136	12.209	229.144	1.17134e+08	7.90015e+07	4.7056e+07	7.77537e+07	6.90262e+07	5.91235e+07	1.44652e+07	3.91494e+06	5.31499e+06	1.43553e+07	1.01615e+07	1.05773e+07	8.95305e+06	3.10939e+07	1.53311e+07	9.76325e+06	3.1889e+07	2.9669e+06		-2.9334	1.82993e-06	1.17629		0.766338	0.48404	0.217072
644	Positive	4-Nitrosodiphenylamine	C12 H10 N2 O	198.079	7.857	199.087	3.961e+07	3.53328e+07	2.91358e+07	4.39234e+07	4.14303e+07	4.07274e+07	3.45937e+07	3.59578e+07	3.5618e+07	2.41558e+07	3.20273e+07	1.84945e+07	2.08378e+07	2.88743e+07	3.48074e+07	2.85846e+07	1.05682e+07	4.77406e+06		-0.347864	2.98767e-07	1.32472		-0.493605	0.0153616	0.671456
645	Positive	Uric acid	C5 H4 N4 O3	168.028	1.78	169.036	5.15377e+08	6.62065e+08	5.77335e+08	4.7342e+08	5.19151e+08	7.48304e+08	1.85802e+08	1.95943e+08	1.6465e+08	1.7045e+08	1.53578e+08	1.0429e+08	2.19136e+08	1.37845e+08	1.7091e+08	1.88551e+08	2.72253e+08	5.22234e+08		-1.84251	7.0307e-10	0.68973		0.632387	0.210024	1.38369
646	Positive	6,7-dihydro-5H-dibenzo[d,f][1,3]diazepin-6-one	C13 H10 N2 O	210.079	11.805	211.086	7.39985e+07	4.41447e+07	2.95455e+07	4.6505e+07	6.36026e+07	5.02497e+07	3.80486e+07	2.66831e+07	3.17032e+07	2.14518e+07	2.85208e+07	1.96561e+07	3.18639e+07	2.34702e+07	4.56571e+07	3.0378e+07	2.51494e+07	1.38636e+07		-0.89141	0.00024605	1.23852		0.0370385	0.00813617	1.37805
647	Positive	S-Lactoylglutathione	C13 H21 N3 O8 S	379.105	3.333	380.112	6.62916e+07	2.18853e+07	3.83921e+07	2.31031e+07	1.4729e+08	4.70298e+07	9.15505e+06	2.88545e+06	3.73048e+06	4.47021e+06	8.07939e+06	3.93438e+06	2.42042e+06	4.02758e+06	4.43586e+06	4.44174e+06	408684	899494		-3.41478	0.0019596	1.14003		-0.955406	0.487302	0.325771
648	Positive	Aloesin	C19 H22 O9	752.231	6.929	377.123	1.38459e+07	1.68598e+07	1.09647e+07	1.09742e+07	1.02296e+07	1.89187e+07	9.70082e+06	9.57318e+06	8.54825e+06	6.68778e+06	5.91339e+06	275923	1.85903e+07	7.60412e+06	1.20435e+07	1.26871e+07	2.05126e+07	2.87759e+07		-1.00697	0.0810364	0.690201		1.3	0.00163888	1.57045
649	Positive	N-[(4-hydroxy-3-methoxyphenyl)methyl]-8-methylnonanamide	C18 H29 N O3	329.195	7.55	330.203	2.76309e+07	2.35009e+07	2.19112e+07	2.29652e+07	6.01688e+07	2.77862e+07	7.63886e+06	1.04616e+07	1.23088e+07	1.6581e+07	1.60513e+07	8.27047e+06	1.51478e+07	1.41392e+07	1.4521e+07	1.94443e+07	6.19167e+06	1.36752e+06		-1.3672	3.41968e-06	1.1069		-0.0101591	0.587759	0.330642
650	Positive	2,3-Dinor-8-epi-prostaglandin F2α	C18 H30 O5	348.192	13.164	349.199	4.19968e+07	4.20722e+07	3.52773e+07	2.0129e+07	2.49804e+07	2.32802e+07	1.97769e+07	4.04588e+06	1.0251e+07	1.12525e+07	8.84509e+06	1.70156e+07	1.45423e+07	2.33514e+07	1.74393e+07	1.04839e+07	1.91533e+07	2.84366e+07		-1.39902	0.00229683	0.884931		0.671824	0.338581	0.454919
651	Positive	L-Pipecolate	C6 H11 N O2	129.079	2.142	130.086	8.52219e+07	8.92908e+07	6.92816e+07	7.13211e+07	8.10065e+07	6.942e+07	2.18154e+07	1.21395e+07	1.1751e+07	1.5885e+07	1.08845e+07	1.05165e+07	1.86248e+07	1.42038e+07	1.52197e+07	1.8899e+07	3.00899e+07	2.58629e+07		-2.48787	0.0207795	0.952307		0.566443	0.599246	0.126497
652	Positive	2,6-di(2-thienylmethylidene)cyclohexan-1-one	C16 H14 O S2	286.05	1.121	287.058	5.44519e+07	4.86909e+07	2.28779e+07	3.93332e+07	4.89544e+07	4.46856e+07	1.24017e+07	1.54802e+07	1.12253e+07	9.07673e+06	7.99881e+06	7.23243e+06	1.20627e+07	8.71757e+06	1.14715e+07	1.15934e+07	1.70786e+07	2.82728e+07		-2.03002	0.000183489	1.3056		0.492158	0.000678542	1.81435
653	Positive	Methyl palmitate	C17 H34 O2	287.282	12.278	288.29	1.02035e+08	1.07712e+08	1.6688e+08	1.14825e+08	9.51244e+07	9.14319e+07	1.90328e+07	3.15238e+07	1.69224e+07	3.04924e+07	1.46877e+07	1.16561e+07	1.35311e+07	1.73995e+07	1.96228e+07	4.08554e+07	1.50486e+07	6.26575e+06		-2.4473	0.211907	0.545114		-0.141216	0.58832	0.391243
654	Positive	PC (5:0/13:1)	C26 H50 N O8 P	535.328	13.152	536.335	2.20068e+07	6.35248e+06	6.04109e+07	1.16648e+08	1.43011e+08	5.64158e+07	9.4491e+06	2.60158e+06	2.58601e+06	2.19094e+06	7.04112e+06	1.23334e+06	1.37708e+07	2.44528e+06	3.1247e+07	8.27346e+06	5.39135e+06	8.79399e+06		-4.01149	0.151243	0.493551		1.47794	0.33094	1.06937
655	Positive	Indole-3-acetic acid	C10 H9 N O2	175.063	9.545	176.071	1.09098e+08	1.156e+08	8.25621e+07	1.35281e+08	1.21577e+08	1.21335e+08	7.0984e+06	1.05885e+07	6.72909e+06	6.73317e+06	6.2019e+06	5.25591e+06	1.35171e+07	8.6977e+06	1.02159e+07	1.15438e+07	5.82537e+06	9.25938e+06		-4.0079	5.71269e-05	0.99811		0.471077	0.202786	1.06293
656	Positive	5-Phenylvaleric Acid	C11 H14 O2	178.099	11.185	379.187	1.24694e+06	1.31004e+06	2.01895e+06	1.4794e+06	1.32707e+06	1.48699e+06	2.36015e+07	2.99071e+07	3.36022e+07	3.1399e+07	2.23374e+07	2.07863e+07	1.78326e+07	2.01199e+07	1.83968e+07	2.29588e+07	6.27809e+06	9.12072e+06		4.18775	0.160045	0.468412		-0.771184	0.0138979	1.4723
657	Positive	(2E)-6-hydroxy-2-methyl-6-(4-methylphenyl)hept-2-enoic acid	C15 H20 O3	248.14	11.942	271.129	3.52285e+06	3.54557e+06	4.92952e+06	4.0746e+06	3.30051e+06	3.81394e+06	8.22547e+06	1.28509e+07	9.97627e+06	9.48573e+06	1.48834e+07	1.62753e+07	7.20302e+06	9.16493e+06	4.49022e+06	9.81199e+06	4.15633e+06	3.43713e+06		1.6286	0.0498086	0.505162		-0.905939	0.000173723	2.35489
658	Positive	Kinetin	C10 H9 N5 O	215.08	3.375	216.087	9.6821e+06	1.0027e+07	1.25424e+07	1.01823e+07	1.10327e+07	1.33011e+07	4.26805e+06	7.83509e+06	7.88041e+06	6.3869e+06	8.87047e+06	4.28527e+06	9.2021e+06	6.70725e+06	7.70513e+06	9.19178e+06	7.21213e+06	2.76932e+07		-0.756341	1.44473e-06	1.36297		0.776595	0.000588498	1.53596
659	Positive	S-Adenosylhomocysteine	C14 H20 N6 O5 S	384.122	2.175	385.129	1.93496e+09	1.9194e+09	5.15878e+08	1.076e+09	1.34561e+09	1.01123e+09	1.11612e+08	5.70113e+07	5.75822e+07	1.02535e+08	7.94198e+07	9.45054e+07	9.43797e+07	1.16647e+08	7.33079e+07	7.81422e+07	1.10713e+08	2.32561e+08		-3.95637	5.49279e-10	1.24791		0.48956	0.829109	0.0196495
660	Positive	Prostaglandin E1	C20 H34 O5	336.229	12.927	337.236	3.93402e+07	3.09909e+07	1.7524e+07	1.75114e+07	2.33783e+07	2.27874e+07	7.86738e+06	2.92496e+06	3.75868e+06	6.04157e+06	3.65834e+06	3.17488e+06	1.26744e+07	7.8131e+06	1.53548e+07	1.0435e+07	2.88749e+07	2.49585e+07		-2.46602	3.75337e-06	1.30906		1.86799	0.0748046	0.431051
661	Positive	5'-S-Methyl-5'-thioadenosine	C11 H15 N5 O3 S	297.09	6.818	298.097	1.90586e+09	1.87653e+09	6.38022e+08	1.50122e+09	2.07366e+09	1.39112e+09	3.27225e+08	3.13652e+08	2.78066e+08	2.77631e+08	2.77278e+08	2.27155e+08	3.41455e+08	2.41187e+08	3.0757e+08	3.28512e+08	3.0391e+08	4.17369e+08		-2.46418	8.46973e-06	1.24939		0.18967	0.29058	0.366756
662	Positive	2-Amino-1,3,4-octadecanetriol	C18 H39 N O3	317.293	13.082	318.3	8.75564e+06	2.5633e+07	3.77246e+07	1.52204e+07	1.14888e+07	1.61121e+07	3.4443e+06	5.37886e+06	3.0799e+06	3.69388e+06	3.12985e+06	2.01009e+06	9.25467e+06	1.08306e+07	3.59202e+06	1.02324e+07	2.8585e+07	6.08006e+06		-2.47054	1.92775e-06	1.12536		1.72548	0.0145889	1.71468
663	Positive	Coniine	C8 H17 N	127.136	9.611	128.143	1.0187e+06	1.7766e+06	6.27315e+06	1.90522e+06	1.4382e+06	1.76831e+06	1.3703e+07	1.78584e+07	1.85204e+07	1.77281e+07	1.75938e+07	2.22464e+07	9.95046e+06	1.36257e+07	1.16366e+07	1.18873e+07	2.83802e+07	2.01178e+07		2.9244	4.00551e-06	1.21669		-0.171296	0.391868	0.36606
664	Positive	Xanthurenic acid	C10 H7 N O4	205.038	1.277	206.046	6.11223e+08	8.35166e+08	1.09835e+09	8.2e+08	7.08425e+08	1.32512e+09	2.84204e+08	4.63912e+08	3.43651e+08	3.10952e+08	3.47481e+08	2.20885e+08	3.85702e+08	2.25081e+08	3.33397e+08	5.29002e+08	1.15323e+08	1.59086e+08		-1.45351	1.89707e-06	1.38353		-0.173622	0.000922346	1.09237
665	Positive	Estriol	C18 H24 O3	288.172	11.826	289.18	9.17432e+07	6.27944e+07	2.34816e+07	3.84028e+07	5.6983e+07	2.84602e+07	3.46058e+07	4.88331e+06	5.07515e+06	1.94604e+07	8.20146e+06	1.45873e+07	5.22124e+06	9.56703e+06	1.16384e+07	4.58832e+06	1.20934e+07	5.28929e+06		-1.79792	5.51683e-09	0.740938		-0.84298	0.182066	1.36788
666	Positive	DL-2-(acetylamino)-3-phenylpropanoic acid	C11 H13 N O3	207.089	9.164	208.097	1.04277e+08	9.60574e+07	8.35617e+07	1.06019e+08	1.21782e+08	9.69862e+07	3.26934e+07	3.2089e+07	1.81539e+07	2.15508e+07	2.04688e+07	1.92171e+07	2.16503e+07	2.21767e+07	2.5137e+07	2.92622e+07	1.68279e+07	2.35573e+07		-2.07789	0.371276	0.303627		-0.0567556	0.0556078	1.53621
667	Positive	Bz-RS-ISer(3-Ph)-Ome	C17 H17 N O4	299.116	11.846	300.123	736077	715020	990871	730086	730119	771095	2.36882e+07	1.83115e+07	1.21475e+07	1.38319e+07	2.50573e+07	2.08241e+07	1.03755e+07	1.5328e+07	1.86801e+07	1.55201e+07	8.84367e+06	5.37796e+06		4.60669	2.69806e-11	1.27781		-0.619229	0.197997	0.168066
668	Positive	ERH	C17 H28 N8 O6	462.198	11.77	463.205	1.74272e+07	6.16929e+06	4.99863e+06	2.68652e+06	2.78445e+06	2.18799e+06	4.33583e+08	6.4625e+08	4.97218e+08	3.64824e+08	5.51246e+08	4.10646e+08	4.01971e+08	4.21866e+08	4.05343e+08	4.91629e+08	4.09302e+08	1.4626e+08		6.32364	0.607937	0.165628		-0.351189	0.960952	0.885089
669	Positive	4-phenoxyphenyl 4-hydroxypiperidine-1-carboxylate	C18 H19 N O4	351.086	10.062	352.094	505443	523082	741309	601986	552374	562989	4.61938e+06	1.21877e+07	4.86323e+06	3.04299e+06	7.05151e+06	1.01203e+07	2.48969e+07	7.98543e+06	3.96169e+06	1.8922e+07	1.51642e+07	1.92033e+06		3.5863	3.05574e-10	1.35686		0.798501	0.00360495	0.617526
670	Positive	methyl 2,5-dimethyl-1H-pyrrole-3-carboxylate	C8 H11 N O2	153.079	9.602	154.086	1.18099e+07	1.21976e+07	1.76967e+07	1.33606e+07	1.32171e+07	1.36082e+07	3.99961e+08	3.27242e+08	2.41286e+08	1.96615e+08	4.14338e+08	4.28495e+08	1.77068e+08	2.2857e+08	2.86688e+08	2.08326e+08	2.67681e+08	4.13996e+08		4.61588	3.17544e-06	1.10941		-0.343665	0.940146	0.104942
671	Positive	1,4-dihydroxyheptadec-16-en-2-yl acetate	C19 H36 O4	310.25	14.609	311.258	6.20855e+07	9.38433e+07	3.59334e+07	3.0552e+07	3.36659e+07	5.42669e+07	1.08505e+07	9.74776e+06	1.03014e+07	9.0906e+06	7.39327e+06	5.23085e+06	1.29999e+07	7.34609e+06	8.98207e+06	7.82271e+06	2.78421e+07	6.77958e+06		-2.56035	9.22705e-05	1.22874		0.447975	0.349768	0.100802
672	Positive	Isoproterenol	C11 H17 N O3	211.121	10.896	212.128	5.62541e+08	2.12736e+08	1.54872e+08	6.59175e+07	4.29695e+07	3.52147e+07	3.0546e+09	3.72457e+09	3.63701e+09	3.65125e+09	3.54899e+09	3.61416e+09	2.52038e+09	3.68497e+09	3.28605e+09	3.39181e+09	2.30377e+09	2.63453e+09		4.30474	2.97982e-05	1.20932		-0.252525	0.419516	0.241242
673	Positive	Bestatin	C16 H24 N2 O4	308.174	8.447	309.181	1.74341e+06	1.82357e+06	1.06057e+06	1.45827e+06	1.44465e+06	1.78234e+06	1.04176e+07	1.17401e+07	1.86593e+07	8.30283e+06	8.05714e+06	1.03999e+07	1.14226e+07	2.59154e+07	1.04721e+07	2.54537e+07	9.88627e+06	6.38314e+06		2.85924	3.99184e-05	0.786558		0.405893	0.170757	0.904005
674	Positive	Phenylacetylglycine	C10 H11 N O3	193.074	8.03	194.081	9.11305e+07	1.19574e+08	8.24693e+07	8.40214e+07	9.27738e+07	9.07667e+07	1.91611e+07	2.42788e+07	1.89413e+07	2.27132e+07	1.56265e+07	1.04131e+07	2.1971e+07	1.64626e+07	1.97159e+07	1.86958e+07	1.45269e+07	1.07456e+07		-2.33502	0.229571	0.394039		-0.122067	0.0695532	1.38003
675	Positive	N-Acetyl-L-glutamic acid	C7 H11 N O5	189.064	3.433	190.071	1.6449e+07	1.90414e+07	2.40534e+07	2.07603e+07	1.81508e+07	2.28477e+07	8.57073e+06	1.16426e+07	9.73765e+06	5.89656e+06	7.66305e+06	5.12937e+06	6.83258e+06	8.17445e+06	9.17259e+06	9.12183e+06	9.25017e+06	2.56882e+07		-1.3184	0.00025203	1.26568		0.488472	0.0462106	0.460877
676	Positive	ILK	C18 H36 N4 O4	372.274	5.664	187.144	5.33349e+07	4.35094e+07	2.71873e+07	4.36854e+07	5.37781e+07	4.75371e+07	2.71547e+07	6.29023e+06	1.16651e+07	8.80568e+06	2.20186e+07	1.81354e+07	3.04134e+07	2.54979e+07	2.30621e+07	2.7315e+07	1.84135e+07	3.80158e+06		-1.51598	2.17486e-09	1.20952		0.450007	0.0555902	0.161037
677	Positive	Coenzyme Q2	C19 H26 O4	318.187	15.043	319.195	1.41936e+07	7.35744e+06	8.2537e+06	1.85441e+06	2.21796e+06	3.59211e+06	954027	536241	561128	592285	421834	205707	7.89131e+06	1.41789e+06	1.13339e+06	2.2166e+06	2.67722e+07	3.62639e+06		-3.5178	0.369091	0.178297		3.71837	0.33776	1.64678
678	Positive	Octadecanamine	C18 H39 N	269.308	13.625	270.315	3.60935e+07	6.14939e+07	1.87721e+08	2.13364e+07	3.5213e+07	4.3222e+07	9.18367e+06	1.10537e+07	3.84422e+06	2.40501e+06	3.3803e+06	476603	9.47551e+06	7.61367e+06	1.36848e+07	1.44774e+07	1.97503e+07	8.28021e+06		-3.6657	0.113603	0.244517		1.27207	0.182209	1.28679
679	Positive	2-hydroxy-6-[(8Z,11Z)-pentadeca-8,11,14-trien-1-yl]benzoic acid	C22 H30 O3	324.204	15.044	325.211	1.27673e+07	8.46425e+06	1.0285e+07	2.36561e+06	2.17082e+06	2.871e+06	693106	964159	777096	788684	517832	430855	7.03174e+06	1.10066e+06	929276	2.4083e+06	2.6703e+07	2.82845e+06		-3.22194	4.40619e-08	1.32346		3.29696	0.0469809	0.672444
680	Positive	L-5-Hydroxytryptophan	C11 H12 N2 O3	220.085	2.504	221.092	5.95289e+07	3.92569e+07	4.24985e+07	5.37892e+07	4.9424e+07	4.98434e+07	2.51963e+07	2.34835e+07	2.11986e+07	1.55765e+07	2.19123e+07	2.12779e+07	2.05317e+07	2.1003e+07	1.98424e+07	2.32611e+07	1.95122e+07	2.49992e+07		-1.19409	0.00112528	1.10358		0.00564615	0.130591	0.710464
681	Positive	N3-cyclohexyl-3-azabicyclo[3.2.2]nonane-3-carbothioamide	C15 H26 N2 S	266.186	13.321	267.193	967059	1.02757e+06	1.40481e+06	984737	919131	1.07233e+06	1.75588e+07	1.62816e+07	1.22136e+07	9.52004e+06	1.57437e+07	1.8728e+07	6.25698e+06	1.26549e+07	1.36107e+07	1.48089e+07	9.28799e+06	6.71548e+06		3.82002	2.04579e-05	1.30541		-0.507655	0.0334571	0.75641
682	Positive	Ureidoglutaric acid	C6 H10 N2 O5	190.059	1.3	191.066	3.17177e+07	5.40497e+07	8.38893e+07	5.58086e+07	5.39715e+07	4.28496e+07	1.36768e+07	1.5471e+07	1.46102e+07	1.12119e+07	1.64757e+07	1.70531e+07	3.11372e+07	2.16098e+07	2.14686e+07	3.97514e+07	1.94956e+07	1.05348e+07		-1.86462	1.20894e-09	1.36235		0.702315	0.00667237	0.683694
683	Positive	D-Raffinose	C18 H32 O16	526.151	1.386	527.159	6.01909e+07	6.56098e+07	1.66662e+08	6.10127e+07	7.05616e+07	5.37374e+07	2.32121e+07	2.84605e+07	2.10483e+07	2.00816e+07	2.11836e+07	1.14992e+07	8.56466e+06	2.04452e+07	3.20084e+07	1.41913e+07	5.91244e+06	8.69793e+06		-1.92881	0.000105872	1.20176		-0.482409	0.000226457	2.01003
684	Positive	PMK	C16 H30 N4 O4 S	356.195	9.219	357.202	1.34825e+06	1.38858e+06	1.87807e+06	2.12426e+06	1.61009e+06	1.62248e+06	3.57924e+06	4.54465e+06	3.31859e+06	3.71538e+06	2.76056e+06	2.73772e+06	8.78724e+06	2.98526e+06	4.48653e+06	3.24622e+06	2.60271e+07	2.15363e+07		1.05065	0.000529098	1.03296		1.69907	0.429288	0.36393
685	Positive	N-(5-Aminopentyl)acetamide	C7 H16 N2 O	144.126	9.573	145.134	2.44812e+06	2.19958e+06	8.22981e+06	1.00771e+07	6.15804e+06	1.9686e+06	2.0917e+07	1.85387e+07	1.12455e+07	9.56974e+06	2.18993e+07	1.91684e+07	8.19822e+06	1.12892e+07	1.4195e+07	1.05088e+07	1.39324e+07	2.44852e+07		1.70507	1.27769e-05	1.33078		-0.294817	0.00332542	1.34722
686	Positive	PC (2:0/16:2)	C26 H48 N O8 P	533.311	12.743	534.318	1.04151e+07	3.76036e+06	8.51002e+06	2.25491e+07	1.01096e+07	1.31373e+07	1.10193e+07	1.31315e+07	1.3954e+07	2.18122e+07	1.20748e+07	1.02373e+07	7.86487e+06	6.76923e+06	1.22835e+07	1.13058e+07	2.62929e+06	6.42019e+06		0.263934	0.184478	0.276886		-0.798637	0.0158227	1.57911
687	Positive	Thr-Leu	C10 H20 N2 O4	232.142	7.87	233.15	6.50808e+06	9.02985e+06	2.48537e+06	5.45487e+06	7.44771e+06	6.45814e+06	1.01811e+07	7.84354e+06	2.01154e+07	8.33368e+06	4.71997e+06	5.63949e+06	1.277e+07	2.20429e+07	1.88986e+07	2.84098e+07	2.02212e+07	5.16639e+06		0.604314	7.22046e-05	1.13434		0.919648	0.122272	0.960281
688	Positive	2-(Formylamino)Benzoic Acid	C8 H7 N O3	165.043	10.368	166.05	1.97471e+07	2.23755e+07	3.56308e+07	2.58977e+07	2.35712e+07	2.56756e+07	1.85477e+07	2.29888e+07	1.99626e+07	1.83568e+07	1.86525e+07	1.89401e+07	1.69879e+07	1.73541e+07	1.77183e+07	1.85083e+07	1.19023e+07	1.89626e+07		-0.380542	0.00163596	0.607797		-0.211493	0.137037	1.04826
689	Positive	Flunitrazepam-d3	C16 H9 [2]H3 F N3 O3	294.122	8.632	295.129	5.27352e+07	5.37689e+07	4.05792e+07	5.7882e+07	5.13922e+07	6.02789e+07	1.36963e+07	9.23922e+06	1.03156e+07	1.03755e+07	1.16723e+07	9.83191e+06	2.03225e+07	1.37306e+07	2.00719e+07	1.62582e+07	2.15654e+07	2.40398e+07		-2.28142	2.56934e-05	1.29962		0.832568	0.0107731	0.959262
690	Positive	3-(cyclopentyloxy)-4-methoxybenzaldehyde oxime	C13 H17 N O3	235.121	10.37	236.128	1.8133e+06	2.12073e+06	2.60607e+06	1.12013e+07	1.99034e+07	2.15624e+06	3.20483e+08	4.04726e+08	3.8079e+08	3.79617e+08	3.52582e+08	3.95572e+08	2.56817e+08	3.12244e+08	2.85541e+08	2.82566e+08	2.8487e+08	3.6627e+08		5.81053	0.286278	0.501766		-0.320884	0.36237	0.22899
691	Positive	L(+)-Ornithine	C5 H12 N2 O2	115.063	1.124	116.071	4.3283e+08	4.78463e+08	5.7938e+08	4.03763e+08	4.76168e+08	5.01801e+08	1.30617e+08	1.59823e+08	1.26505e+08	1.08462e+08	9.85239e+07	9.82831e+07	2.1499e+08	1.48572e+08	1.25202e+08	1.7523e+08	3.92875e+08	4.48067e+08		-1.99176	9.51718e-07	1.17846		1.0592	0.637652	0.144303
692	Positive	Anthranilic acid	C7 H7 N O2	137.048	12.635	138.055	1.51396e+07	1.77511e+07	2.64563e+07	1.96874e+07	1.76026e+07	1.94713e+07	2.17687e+07	2.28835e+07	2.51137e+07	2.71199e+07	2.10861e+07	2.43193e+07	1.83259e+07	2.24186e+07	2.12047e+07	1.92696e+07	1.70864e+07	2.23505e+07		0.293377	0.00254382	0.981412		-0.237951	0.611222	0.484258
693	Positive	trans-Aconitic acid	C6 H6 O6	174.017	2.125	175.024	8.67396e+07	8.94081e+07	2.90651e+07	6.20811e+07	8.78943e+07	5.31322e+07	2.3102e+07	1.54063e+07	1.54062e+07	2.10381e+07	1.45717e+07	1.36551e+07	2.67074e+07	8.74083e+06	2.00587e+07	1.03825e+07	2.519e+07	1.69032e+07		-1.98455	0.00035119	1.17849		0.0656439	0.00538889	1.62367
694	Positive	GDP	C10 H15 N5 O11 P2	443.024	2.19	444.031	2.91833e+07	3.79394e+07	1.76751e+07	2.2936e+07	3.04279e+07	2.4839e+07	9.50433e+06	2.44745e+06	4.61844e+06	8.75934e+06	6.00089e+06	9.25018e+06	1.70949e+07	7.61553e+06	7.20855e+06	9.00363e+06	2.50112e+07	1.33394e+07		-2.00601	2.76128e-06	0.872746		0.966042	0.134976	0.789663
695	Positive	4-methylpyridine-3-sulfonic acid	C6 H7 N O3 S	173.015	6.579	174.022	7.62425e+06	9.10953e+06	1.33865e+07	1.1297e+07	9.39929e+06	1.65076e+07	8.85505e+06	1.24883e+07	9.8063e+06	9.64927e+06	1.23645e+07	9.77585e+06	2.21689e+07	1.35952e+07	1.04577e+07	1.82502e+07	1.99569e+07	2.35455e+07		-0.0971643	0.0504819	0.695273		0.77866	0.870293	0.450379
696	Positive	7-(1-pyrrolidinyl)pyrimido[4,5-d]pyrimidin-4-amine	C10 H12 N6	216.111	1.465	217.118	9.12105e+07	9.73562e+07	9.12643e+07	1.20573e+08	1.06315e+08	8.23738e+07	1.04227e+07	1.28499e+07	1.4295e+07	1.11625e+07	9.16133e+06	9.6487e+06	1.84446e+07	1.52531e+07	1.83749e+07	1.85637e+07	1.70644e+07	1.59084e+07		-3.12468	5.66578e-05	1.23553		0.617334	0.133491	0.498843
697	Positive	16α-Hydroxydehydroepiandrosterone	C19 H28 O3	321.237	14.096	322.244	4.93753e+07	2.05024e+07	2.1812e+07	1.60299e+07	2.14419e+07	1.81499e+07	2.20591e+06	1.56826e+06	1.52154e+06	1.30946e+06	1.18089e+06	1.25505e+06	8.49908e+06	3.84789e+06	6.97114e+06	4.83667e+06	2.46644e+07	6.60717e+06		-4.02623	1.039e-07	1.25459		2.616	0.379432	0.171471
698	Positive	2,4-Dimethylbenzaldehyde	C9 H10 O	134.073	12.64	135.08	2.40129e+07	3.02482e+07	2.60435e+07	2.14993e+07	2.62128e+07	2.24671e+07	9.54894e+06	7.99923e+06	9.13484e+06	9.27768e+06	8.10776e+06	8.93546e+06	1.28377e+07	1.18019e+07	1.36506e+07	1.1443e+07	9.56831e+06	9.23991e+06		-1.50544	0.0282064	0.577857		0.370877	0.927294	0.705073
699	Positive	Tramadol N-Oxide	C16 H25 N O3	279.183	12.313	280.191	1.71259e+06	1.75078e+06	2.67132e+06	1.96655e+06	1.91667e+06	1.9295e+06	2.04699e+07	1.91529e+07	1.31071e+07	1.21297e+07	2.07042e+07	2.36685e+07	1.21881e+07	1.33167e+07	1.68767e+07	1.3573e+07	1.16526e+07	2.14614e+07		3.19263	6.79988e-09	1.35523		-0.294413	0.00582507	0.70194
700	Positive	LysoPC 10:0	C18 H38 N O7 P	411.238	9.711	412.245	258572	263238	673612	287610	280779	286603	819053	737158	896813	603463	209728	522136	2.02684e+06	418669	866073	1.26829e+06	1.23233e+07	2.31537e+07		0.885655	2.23153e-05	1.10004		3.40241	0.752289	0.57406
701	Positive	Nicotinamide N-oxide	C6 H6 N2 O2	138.043	1.592	139.05	1.5634e+07	1.53218e+07	3.0976e+07	2.21933e+07	1.63779e+07	1.57224e+07	8.9356e+06	7.60154e+06	5.29055e+06	5.17538e+06	5.38825e+06	4.83992e+06	4.81313e+06	6.80883e+06	5.6443e+06	6.25616e+06	2.44914e+07	1.03586e+07		-1.64234	0.140754	0.524711		0.648773	0.420975	0.601189
702	Positive	N1-[2-oxo-6-(1H-pyrrol-1-yl)-2H-chromen-3-yl]acetamide	C15 H12 N2 O3	268.085	11.409	269.092	7.72444e+06	7.83414e+06	8.42737e+06	6.28078e+06	7.46501e+06	7.32541e+06	6.78193e+06	1.09644e+07	1.20622e+07	7.12292e+06	1.03027e+07	3.3632e+06	3.43378e+07	1.65764e+07	1.4555e+07	1.63086e+07	1.87502e+07	1.19064e+07		0.167306	0.00155591	0.62318		1.15195	0.218649	1.16316
703	Positive	(12Z)-9,10,11-trihydroxyoctadec-12-enoic acid	C18 H34 O5	352.222	12.146	353.229	1.69698e+09	1.5031e+09	6.88212e+08	1.15249e+09	4.1643e+08	9.96975e+08	9.45122e+07	1.70728e+07	3.20743e+07	6.75757e+07	1.92259e+07	4.4499e+07	1.10119e+08	7.70816e+07	2.07187e+08	6.59328e+07	1.78266e+08	2.3685e+07		-4.55294	3.21369e-08	1.30483		1.2682	0.00565861	0.276863
704	Positive	2-(3,4-dimethoxyphenyl)ethanamine	C10 H15 N O2	181.11	10.75	182.117	8.69591e+06	7.94174e+06	7.90963e+06	9.26498e+06	8.98925e+06	9.66036e+06	1.55263e+07	3.07351e+07	2.20264e+07	1.13538e+07	1.26793e+07	1.70748e+07	1.04065e+07	1.15884e+07	1.5717e+07	1.58927e+07	1.24777e+07	1.86202e+07		1.06021	0.0218637	0.44959		-0.369079	0.362243	1.05747
705	Positive	Thiamine	C12 H16 N4 O S	264.104	1.259	265.111	7.40826e+07	1.04421e+08	7.79509e+07	9.42426e+07	7.73723e+07	7.62532e+07	7.07034e+06	4.20021e+06	6.6181e+06	1.15956e+07	7.82238e+06	1.00925e+07	1.66091e+07	1.91101e+07	9.173e+06	1.37315e+07	1.39563e+07	1.90569e+07		-3.41141	0.000232829	0.957103		0.951067	0.0402016	1.55409
706	Positive	N-Acetyl-D-galactosamine	C8 H15 N O6	221.09	1.376	222.097	1.14681e+09	1.60206e+09	1.29714e+09	1.03797e+09	1.13335e+09	1.02097e+09	5.45806e+08	2.35622e+08	4.17804e+08	3.97156e+08	4.1936e+08	3.93651e+08	5.87894e+08	5.76109e+08	4.19741e+08	5.07789e+08	3.70339e+08	2.69268e+08		-1.58698	1.39327e-09	1.13013		0.18083	0.0263876	1.6311
707	Positive	1-Methylguanosine	C11 H15 N5 O5	297.107	5.478	298.115	4.11897e+07	4.10471e+07	2.93007e+07	4.62011e+07	4.21103e+07	4.7895e+07	2.24651e+07	1.80585e+07	1.20022e+07	1.87816e+07	9.90283e+06	1.11803e+07	1.14708e+07	1.08902e+07	1.85805e+07	1.10414e+07	6.62888e+06	2.24242e+07		-1.42303	8.61399e-07	1.17553		-0.189182	0.300709	0.256863
708	Positive	Oleoyl-L-alpha-lysophosphatidic acid	C21 H41 O7 P	436.258	12.407	437.266	5.42798e+06	4.63142e+06	6.52076e+06	3.85416e+06	3.67074e+06	4.44285e+06	1.94196e+07	1.85285e+07	1.70764e+07	1.60913e+07	1.88319e+07	1.79002e+07	1.29733e+07	1.43458e+07	1.70732e+07	1.2317e+07	1.5848e+07	1.84575e+07		1.91754	0.00322365	0.835675		-0.244825	0.000899687	2.13116
709	Positive	Spermidine	C7 H19 N3	145.158	0.976	146.165	5.9582e+08	1.77696e+09	4.44234e+08	8.1204e+08	7.37114e+08	3.98984e+08	3.19378e+08	4.07176e+08	3.09329e+08	4.10114e+08	3.63675e+08	2.56457e+08	3.03324e+08	6.23338e+08	3.41053e+08	4.12064e+08	1.56623e+08	1.41739e+08		-1.20559	8.33627e-06	1.20624		-0.0627842	0.384325	0.409505
710	Positive	3-methyl-5-phenylpyridazine	C11 H10 N2	170.084	7.598	171.092	4.59056e+07	8.99797e+07	9.18438e+07	1.04711e+08	4.52135e+07	6.09505e+07	2.14388e+07	2.80762e+07	2.18394e+07	2.85473e+07	2.04905e+07	1.36782e+07	1.44385e+07	2.09188e+07	2.66659e+07	2.19128e+07	4.45758e+06	4.60201e+06		-1.70993	0.0343535	0.57823		-0.527759	0.0709491	1.55513
711	Positive	Taurodeoxycholic acid sodium salt	C26 H44 N Na O6 S	521.278	12.827	522.284	2.2906e+06	3.03811e+06	2.79274e+06	1.73338e+06	2.02767e+06	1.85327e+06	1.4916e+07	1.71798e+07	1.54863e+07	1.47925e+07	1.65753e+07	2.21993e+07	1.98821e+06	1.13345e+07	1.09663e+07	1.19126e+07	9.53327e+06	1.29993e+07		2.88047	4.41606e-07	1.17753		-0.784212	0.404528	0.545741
712	Positive	Veratrole	C8 H10 O2	138.068	10.796	139.075	3.44775e+07	3.369e+07	5.48983e+07	3.86863e+07	3.49957e+07	3.58734e+07	4.16001e+08	4.38901e+08	5.24364e+08	3.18593e+08	4.83261e+08	3.61484e+08	4.00867e+08	3.77341e+08	4.02965e+08	3.59288e+08	4.176e+08	3.79685e+08		3.45025	7.4496e-08	0.905183		-0.121189	0.0865708	0.7499
713	Positive	APK	C14 H26 N4 O4	356.206	7.832	357.213	6.46163e+06	7.56161e+06	5.47538e+06	5.26954e+06	6.01899e+06	6.17033e+06	5.09539e+06	1.76741e+06	2.81862e+06	3.34855e+06	3.99973e+06	7.93701e+06	3.2648e+07	1.03379e+07	8.37449e+06	9.74237e+06	8.13993e+06	1.05387e+06		-0.565861	2.78187e-06	1.16427		1.49345	0.804973	0.256039
714	Positive	L-Saccharopine	C11 H20 N2 O6	276.132	1.281	277.139	1.33442e+09	1.92792e+09	2.34822e+09	1.44327e+09	1.45894e+09	1.52733e+09	4.88977e+08	3.1788e+08	3.2066e+08	3.92104e+08	2.81967e+08	2.62515e+08	4.48818e+08	5.39266e+08	5.71614e+08	3.91589e+08	3.51748e+08	4.08527e+08		-2.28219	0.0259216	0.368253		0.39361	0.0367977	1.8272
715	Positive	N-Acetyl-aspartic acid	C6 H9 N O5	175.048	1.956	176.056	2.3293e+07	2.68584e+07	3.40682e+07	3.15962e+07	2.73095e+07	3.26857e+07	1.22508e+07	1.42908e+07	1.11041e+07	1.12159e+07	9.74845e+06	7.37162e+06	1.1e+07	9.86796e+06	1.38503e+07	1.27885e+07	1.13216e+07	2.15721e+07		-1.41389	0.0467091	0.28824		0.28514	0.0305193	1.52862
716	Positive	(R)-3-Hydroxy myristic acid	C14 H28 O3	261.23	9.959	262.238	4.0913e+07	3.5261e+07	5.65523e+07	4.83718e+07	4.64593e+07	3.42126e+07	1.35274e+07	1.12826e+07	1.04883e+07	1.09557e+07	9.63012e+06	1.05229e+07	1.33844e+07	8.577e+06	1.85601e+07	1.08227e+07	1.0777e+07	9.01603e+06		-1.9789	9.44895e-07	1.32564		0.0992725	0.00452159	1.3918
717	Positive	9-KODE	C18 H30 O3	294.219	11.491	295.226	8.40163e+06	1.05518e+07	2.20418e+07	7.46326e+06	7.68411e+06	1.38229e+07	3.16777e+06	3.14126e+06	4.462e+06	2.90286e+06	2.96187e+06	3.46975e+06	8.83266e+06	2.72865e+06	1.6073e+07	1.076e+07	1.55772e+07	2.14974e+07		-1.79905	5.33348e-06	1.30812		1.90829	0.0168321	0.444339
718	Positive	Norfenefrine	C8 H11 N O2	153.079	2.652	154.086	2.75641e+07	2.83348e+07	2.52012e+07	2.40291e+07	2.32831e+07	2.30326e+07	2.67822e+07	2.59869e+07	2.51588e+07	1.63564e+07	2.01593e+07	1.87762e+07	2.15995e+07	1.8134e+07	2.83492e+07	2.48106e+07	1.5521e+07	1.79611e+07		-0.184985	0.790804	0.0660706		-0.076091	0.182578	1.3694
719	Positive	7-Aminonitrazepam	C15 H13 N3 O	251.106	8.739	252.113	5.02796e+06	5.83293e+06	1.23639e+07	7.8548e+06	8.88355e+06	6.0406e+06	1.09583e+07	1.29976e+07	7.33731e+06	5.97559e+06	1.303e+07	1.22154e+07	6.42294e+06	7.7509e+06	1.0953e+07	3.61287e+07	9.9061e+06	1.62005e+07		0.442433	7.74009e-08	1.28409		0.482822	0.162571	0.261501
720	Positive	Cyclohexylsulfamate	C6 H13 N O3 S	179.062	4.727	180.069	5.69303e+06	4.18761e+06	5.31467e+06	5.27625e+06	7.82587e+06	5.98159e+06	961378	2.19764e+06	3.17718e+06	1.2028e+06	1.4914e+06	1.11896e+06	2.63447e+06	2.6625e+06	2.59991e+06	3.71256e+06	2.25414e+07	1.6285e+06		-1.75594	0.266653	0.350142		1.81774	0.481326	0.662288
721	Positive	Isobutyryl carnitine	C11 H21 N O4	231.147	11.41	232.154	1.62299e+06	1.48405e+06	1.94285e+06	1.5478e+06	1.80442e+06	1.71771e+06	1.21673e+07	1.42055e+07	1.36919e+07	1.37402e+07	1.62271e+07	1.82389e+07	1.07604e+07	9.5842e+06	9.38316e+06	8.95068e+06	7.31178e+06	9.3916e+06		3.12476	6.08359e-07	1.23269		-0.672528	0.00885156	1.61759
722	Positive	5-(6-hydroxy-6-methyloctyl)-2,5-dihydrofuran-2-one	C13 H22 O3	208.146	13.792	209.154	7.76809e+07	4.99064e+07	3.80868e+07	3.30124e+07	5.32742e+07	3.88353e+07	6.14783e+06	1.43758e+06	2.8395e+06	5.97553e+06	2.41604e+06	3.94863e+06	1.28412e+07	7.60558e+06	1.38268e+07	7.36271e+06	2.25005e+07	1.13379e+07		-3.67511	5.59402e-05	1.15035		1.72917	0.11598	0.970632
723	Positive	Tryptophanol	C11 H14 N2 O	190.111	6.738	191.118	1.13392e+07	4.98498e+07	4.70275e+07	2.01891e+07	6.96759e+07	1.15584e+08	7.88827e+06	7.08458e+06	6.38801e+06	5.77038e+06	6.75861e+06	9.21561e+06	6.58854e+06	7.08019e+06	7.35063e+06	6.22215e+06	4.06872e+06	1.38568e+06		-2.86328	9.50835e-13	1.2745		-0.398761	0.0400747	0.0975976
724	Positive	α-Zearalanol	C18 H26 O5	304.167	10.494	305.175	5.05765e+06	4.30908e+06	4.16265e+06	2.4511e+06	2.88598e+06	3.47968e+06	8.67485e+06	2.53316e+06	2.6038e+06	4.61471e+06	5.94284e+06	1.21412e+07	4.60696e+06	5.06453e+06	6.46342e+06	4.02855e+06	2.23394e+07	5.35246e+06		0.708289	0.00698237	0.972036		0.390365	0.0044039	2.22182
725	Positive	1-O-(3,4,5-Trimethoxybenzoyl)-beta-L-galactopyranose	C16 H22 O10	374.121	1.223	375.128	1.76997e+07	3.46309e+07	3.68735e+07	1.79255e+07	2.26581e+07	2.64442e+07	4.09872e+06	3.55354e+06	2.90622e+06	4.3619e+06	3.57631e+06	2.42334e+06	1.12337e+07	6.12836e+06	6.27866e+06	6.35896e+06	2.04138e+07	2.08915e+07		-2.90073	3.04691e-08	1.30813		1.76912	0.0816542	0.475745
726	Positive	tetranor-PGFM	C16 H26 O7	312.157	10.976	313.165	9.99941e+06	4.72924e+06	4.15513e+06	3.4212e+06	2.8892e+06	3.61311e+06	4.58746e+08	3.39174e+08	2.4619e+08	1.94948e+08	4.3209e+08	3.65521e+08	2.34305e+08	2.92047e+08	3.75867e+08	2.56701e+08	2.74943e+08	3.71629e+08		6.14363	1.6037e-10	1.20062		-0.173819	0.903789	0.241126
727	Positive	N1-(2,3-dihydro-1,4-benzodioxin-6-yl)acetamide	C10 H11 N O3	193.074	7.748	194.082	1.16376e+07	1.39027e+07	2.14832e+07	1.48858e+07	1.36729e+07	1.54079e+07	1.89652e+07	1.72534e+07	1.13904e+07	9.68145e+06	1.86277e+07	1.545e+07	9.88133e+06	1.32042e+07	1.58944e+07	1.15983e+07	1.23296e+07	1.97686e+07		0.00598364	8.87416e-05	1.16713		-0.144215	0.332245	0.643593
728	Positive	Demoxepam	C15 H11 Cl N2 O2	286.054	1.071	287.061	5.03914e+07	6.13347e+07	9.22633e+07	8.43927e+07	8.89122e+07	8.71979e+07	2.06199e+07	2.16591e+07	1.98553e+07	1.95338e+07	2.0384e+07	1.63581e+07	2.57887e+07	2.88339e+07	2.95053e+07	2.8081e+07	1.47553e+07	1.45553e+07		-1.97186	3.23285e-08	1.25942		0.257207	0.403791	0.110162
729	Positive	Inositol	C6 H12 O6	180.063	1.318	198.097	1.45572e+09	1.59038e+09	2.53722e+09	2.1478e+09	1.92757e+09	2.21846e+09	4.69026e+08	5.2758e+08	4.71624e+08	4.49401e+08	4.44101e+08	2.79044e+08	2.85359e+08	4.37081e+08	5.32754e+08	4.29327e+08	8.35928e+07	4.11369e+07		-2.16916	4.79741e-06	1.36659		-0.545569	0.00444533	0.734876
730	Positive	p-Mentha-1,3,8-triene	C10 H14	134.11	13.485	135.117	2.00264e+07	2.0647e+07	2.03621e+07	1.5034e+07	1.72525e+07	1.66775e+07	1.13271e+07	1.21022e+07	1.25461e+07	8.75305e+06	1.04938e+07	1.03529e+07	1.81416e+07	1.39961e+07	1.57237e+07	1.76079e+07	2.17961e+07	1.12935e+07		-0.746278	7.78501e-06	0.826722		0.587838	0.234127	0.77705
731	Positive	Ala-Leu	C9 H18 N2 O3	202.132	6.509	203.139	4.30126e+06	4.41051e+06	5.22763e+06	5.0145e+06	4.24567e+06	4.84533e+06	1.90407e+07	8.17444e+06	2.4435e+07	9.14098e+06	5.84242e+06	7.8166e+06	2.62042e+07	2.78348e+07	1.68599e+07	2.17772e+07	9.23793e+06	4.09148e+06		1.40854	0.640772	0.173947		0.509793	0.211837	1.33252
732	Positive	(1E)-5-hydroxy-1,7-diphenylhept-1-en-3-one	C19 H20 O2	302.127	7.576	303.134	2.13785e+07	1.93869e+07	1.48315e+07	1.73464e+07	2.32146e+07	2.18778e+07	2.00069e+07	1.15194e+07	1.34445e+07	1.04943e+07	1.30301e+07	8.08872e+06	1.59236e+07	1.10026e+07	1.52935e+07	1.33385e+07	6.71071e+06	2.79454e+06		-0.624108	0.00165123	1.18304		-0.235195	0.154472	0.736222
733	Positive	Tyr-Tyr	C18 H20 N2 O5	344.138	6.331	345.145	5.35878e+06	5.01008e+06	5.93023e+06	3.68854e+06	6.54438e+06	6.693e+06	1.08416e+07	7.74883e+06	1.01483e+07	7.7592e+06	1.02129e+07	1.11501e+07	2.40197e+07	1.70663e+07	1.61015e+07	1.86593e+07	8.43234e+06	1.46445e+06		0.80032	0.000184757	0.907108		0.567439	0.238388	0.667912
734	Positive	Homovanillic acid	C9 H10 O4	182.058	10.629	183.066	1.19639e+07	1.47263e+07	2.05815e+07	1.66976e+07	1.73311e+07	1.90462e+07	1.85682e+07	1.32068e+07	1.09486e+07	1.31061e+07	1.65751e+07	1.45369e+07	1.56213e+07	1.69108e+07	1.97635e+07	1.62696e+07	1.13761e+07	1.44244e+07		-0.206871	0.000116932	1.20049		0.118214	0.126132	0.651716
735	Positive	Indole	C8 H7 N	117.058	6.649	118.065	1.0514e+09	9.37402e+08	7.73243e+08	1.05335e+09	1.06296e+09	1.03853e+09	2.42775e+08	2.20166e+08	1.97545e+08	2.0866e+08	2.04869e+08	2.00729e+08	4.18452e+08	2.31472e+08	2.91708e+08	2.62397e+08	3.61032e+08	3.9674e+08		-2.21463	0.00229013	0.959634		0.621972	0.683605	0.203437
736	Positive	11β-Hydroxyandrosterone	C19 H30 O3	323.246	14.215	324.253	1.2699e+07	9.17377e+07	5.05702e+06	5.86597e+06	9.00891e+06	1.45924e+07	360761	412674	385971	381103	349289	318601	3.05545e+06	2.04956e+06	3.33531e+06	1.86866e+06	5.68149e+06	409680		-5.97554	3.03012e-09	1.31712		2.89264	0.00230837	0.32672
737	Positive	2-Isopropylmalate	C7 H12 O5	176.069	0.597	177.076	5.63084e+07	7.99532e+07	1.27511e+08	6.13977e+07	8.61689e+07	1.04896e+08	2.01427e+07	2.32961e+07	2.18985e+07	2.33357e+07	2.16117e+07	1.72155e+07	2.72157e+07	2.61839e+07	2.44571e+07	2.89298e+07	1.81017e+07	1.4776e+07		-2.01753	1.27075e-05	1.22938		0.131463	0.242488	0.342223
738	Positive	Glu-Val-Phe	C19 H27 N3 O6	393.19	9.695	394.197	7.78592e+06	2.09506e+07	1.26065e+07	1.98257e+07	2.12579e+07	2.29444e+07	1.29353e+07	8.99827e+06	9.32194e+06	1.27261e+07	1.15576e+07	1.69125e+07	2.9729e+07	2.1009e+07	2.14302e+07	2.12587e+07	1.11096e+07	2.24806e+06		-0.540385	0.049758	0.594702		0.559611	0.699912	0.493614
739	Positive	N-Acetylneuraminic acid	C11 H19 N O9	309.106	1.346	310.113	7.82185e+08	1.0626e+09	1.31967e+09	9.60727e+08	1.02631e+09	1.02691e+09	1.07898e+08	7.76553e+07	9.15321e+07	5.6103e+07	5.48261e+07	4.6324e+07	2.02333e+08	1.19902e+08	1.43838e+08	141831240	1.14015e+08	3.92223e+08		-3.83034	0.402786	0.196474		1.35904	0.66582	0.364763
740	Positive	Cortodoxone	C21 H30 O4	346.215	11.316	347.222	6.04423e+06	7.7467e+06	2.29229e+07	4.36273e+06	3.24562e+06	1.16572e+07	7.86175e+06	7.18278e+06	8.7671e+06	4.39029e+06	8.65898e+06	1.1744e+07	2.17619e+07	6.15257e+06	1.92403e+07	1.33133e+07	1.79788e+07	1.97201e+07		-0.203793	0.000301375	0.758446		1.01414	0.137903	0.897762
741	Positive	α-Lactose	C12 H22 O11	359.143	1.347	360.15	1.53347e+09	1.77255e+09	2.52563e+09	1.95485e+09	1.94938e+09	1.79817e+09	4.14566e+08	4.29879e+08	4.01313e+08	4.11276e+08	3.58313e+08	2.67524e+08	2.71961e+08	4.31074e+08	4.75449e+08	4.2561e+08	1.33255e+08	1.61203e+08		-2.33698	0.0146979	0.907563		-0.265949	0.429479	0.527042
742	Positive	Oxymatrine	C15 H24 N2 O2	264.184	6.163	265.191	520043	522470	1.45835e+08	594213	571143	599675	173862	161921	157863	155596	147103	141638	229237	177075	200323	198962	177274	159662		-7.30807	0.000328549	1.18398		0.284604	0.404665	0.223886
743	Positive	DL-Arginine	C6 H14 N4 O2	174.112	1.261	175.119	1.04335e+10	1.19304e+10	1.3516e+10	1.02213e+10	9.72132e+09	1.08458e+10	2.12023e+09	2.10261e+09	2.09589e+09	1.99872e+09	2.23071e+09	2.48664e+09	5.55215e+09	3.9425e+09	2.81959e+09	3.64954e+09	4.15184e+09	3.30364e+09		-2.35463	1.24536e-06	1.34719		0.845328	0.00106686	1.2349
744	Positive	WKK	C23 H36 N6 O4	230.138	2.941	231.145	1.85617e+06	2.45803e+06	2.16049e+06	2.86111e+06	2.81004e+06	2.70468e+06	8.55782e+06	1.58581e+07	7.17877e+06	9.71813e+06	4.8874e+06	1.6477e+07	3.73896e+06	4.69377e+06	3.93852e+06	1.11555e+07	2.40644e+06	2.82366e+06		2.07743	0.689843	0.124536		-1.12403	0.585936	0.475727
745	Positive	Obscurolide A1	C15 H17 N O5	291.111	5.642	292.118	7.5424e+07	6.41552e+07	4.33375e+07	3.84039e+07	6.21307e+07	5.93213e+07	7.46365e+06	4.30907e+06	4.8087e+06	3.96286e+06	4.01291e+06	3.88017e+06	1.47533e+07	5.74634e+06	8.77194e+06	6.47193e+06	745067	1.24837e+07		-3.59139	0.166513	0.456623		0.784176	0.0142095	2.08658
746	Positive	LPC 18:3	C26 H48 N O7 P	517.318	14.143	518.325	3.01456e+06	2.60828e+06	1.43129e+08	3.93071e+06	3.69513e+06	2.09506e+06	5.06676e+06	805226	955094	932622	5.75591e+06	531880	1.35858e+07	3.61847e+06	6.23989e+06	1.12118e+07	5.30117e+06	1.38014e+07		-3.49585	0.0070174	0.914637		1.93618	0.369658	0.772941
747	Positive	Asp-Phe	C13 H16 N2 O5	280.106	7.518	281.114	1.84479e+07	1.71817e+07	1.74637e+07	1.55804e+07	1.8633e+07	1.83959e+07	1.1152e+07	1.83956e+07	1.35254e+07	1.19943e+07	1.19379e+07	9.11205e+06	1.51478e+07	1.10299e+07	15733741	1.36225e+07	1.38513e+07	1.9144e+07		-0.473716	1.81169e-05	1.31544		0.217933	0.0349121	0.706147
748	Positive	4-Oxoretinol	C20 H28 O2	300.208	1.761	301.216	6.31522e+06	2.41462e+07	2.42152e+07	1.27503e+07	8.60385e+07	1.04556e+08	2.36394e+06	2.03209e+06	2.40498e+06	3.20978e+06	3.21267e+06	1.87678e+07	717558	2.4034e+06	1.7703e+06	396200	520507	354581		-3.01174	8.8188e-05	1.32162		-2.37608	0.00244714	1.4201
749	Positive	Arecoline	C8 H13 N O2	155.095	6.941	156.102	2.5161e+07	2.53064e+07	2.60717e+07	3.32093e+07	2.8377e+07	2.86149e+07	2.09003e+07	2.64207e+07	2.09821e+07	1.99949e+07	1.98588e+07	1.52241e+07	1.80358e+07	1.90809e+07	2.48388e+07	2.16775e+07	7.20565e+06	7.9105e+06		-0.434483	0.418774	0.32238		-0.321279	0.0324432	1.82014
750	Positive	6,6-dimethyl-4-piperidino-5,6-dihydro-2H-thiine-2-thione	C12 H19 N S2	241.095	3.554	242.103	3.39578e+07	3.60508e+07	2.89021e+07	3.12349e+07	3.40475e+07	4.36701e+07	7.6725e+06	1.01177e+07	6.33138e+06	8.10372e+06	7.06614e+06	5.9919e+06	1.22386e+07	1.42907e+07	1.60733e+07	1.40378e+07	2.02495e+07	7.56232e+06		-2.19858	0.174531	0.442419		0.899154	0.010396	1.72649
751	Positive	2-oxopiperidine-3-carbohydrazide	C6 H11 N3 O2	157.085	1.321	158.092	9.69492e+09	1.06733e+10	1.41345e+10	9.75089e+09	9.41879e+09	9.97581e+09	2.14207e+09	2.16084e+09	1.97699e+09	1.92836e+09	2.08962e+09	2.34049e+09	5.42096e+09	3.92479e+09	2.6469e+09	3.41319e+09	4.10881e+09	3.24903e+09		-2.33231	4.04794e-05	1.12729		0.848923	0.194745	0.253822
752	Positive	2-Amino-3-methylhexanoic acid	C7 H15 N O2	145.2	4.688	146.118	6.99114e+06	8.08208e+06	7.15963e+06	6.87713e+06	6.47464e+06	8.78858e+06	4.26744e+07	4.45363e+07	2.56378e+07	2.06221e+07	3.61241e+07	2.12834e+07	7.14529e+07	9.35882e+07	7.74175e+07	8.06462e+07	8.00486e+07	5.9877e+07		2.10489	2.20987e-07	0.968422		1.27846	1.84501e-05	1.67442
753	Positive	NSI-189	C22 H30 N4 O	366.241	12.076	367.248	1.88563e+07	1.26528e+07	8.76299e+06	1.25336e+07	1.46701e+07	8.32599e+06	1.57515e+07	6.84742e+06	4.89734e+06	5.74846e+06	1.53559e+07	1.88839e+06	1.57473e+07	1.07927e+07	1.20671e+07	8.48979e+06	2.00214e+07	1.01761e+07		-0.58626	4.34275e-06	1.30193		0.614394	0.0240725	0.397011
754	Positive	Norfloxacin	C16 H18 F N3 O3	302.111	1.452	303.119	2.89602e+07	4.57559e+07	8.46992e+07	5.30391e+07	4.82064e+07	4.33411e+07	2.0443e+07	2.25008e+07	1.99724e+07	1.85549e+07	2.27345e+07	1.45974e+07	1.96249e+07	1.9255e+07	2.50963e+07	2.24341e+07	1.53041e+07	1.5992e+07		-1.35551	1.4572e-06	1.35817		-0.0133793	0.00175985	1.06833
755	Positive	4-(2,3-dihydro-1,4-benzodioxin-6-yl)butanoic acid	C12 H14 O4	244.07	2.191	245.077	8.78179e+08	9.32897e+08	7.76857e+08	8.54567e+08	8.78822e+08	9.26901e+08	1.81247e+08	7.63662e+07	1.29186e+08	1.77041e+08	1.41612e+08	1.71395e+08	3.35895e+08	1.89792e+08	1.84154e+08	1.84973e+08	4.0549e+08	2.37625e+08		-2.58143	0.0124678	1.03336		0.810589	0.00533196	1.13844
756	Positive	2-Hydroxyisocaproic Acid	C6 H12 O3	132.078	8.249	133.086	668504	866761	1.25514e+06	887842	772847	913085	1.38729e+07	1.066e+07	7.39946e+06	4.58292e+06	1.43072e+07	1.39332e+07	3.86718e+06	5.47173e+06	8.17906e+06	4.80913e+06	6.50069e+06	1.07179e+07		3.59358	0.531553	0.223468		-0.711485	0.104393	1.09311
757	Positive	MAG (18:2)	C21 H38 O4	354.276	13.402	355.284	7.27373e+07	4.8236e+07	1.74418e+07	4.12763e+07	4.27191e+07	2.45103e+07	9.53186e+06	1.47187e+06	1.98278e+06	5.30048e+06	2.58974e+06	3.35663e+06	3.37848e+06	3.46009e+06	8.63551e+06	3.6948e+06	3.55367e+06	3.65047e+06		-3.34898	6.78201e-08	0.914353		0.122068	0.164188	0.792256
758	Positive	Stearamide	C18 H37 N O	283.288	15.951	284.295	1.89267e+07	3.76386e+07	8.69738e+07	1.61974e+07	2.80333e+07	4.13099e+07	5.3883e+06	6.18496e+06	6.98288e+06	2.45733e+06	2.79822e+06	968702	1.2672e+07	7.92549e+06	1.77021e+07	9.84557e+06	1.97167e+07	4.81939e+06		-3.20858	0.000107569	1.10973		1.55238	0.309792	0.615828
759	Positive	N-(5-acetamidopentyl)acetamide	C9 H18 N2 O2	186.137	6.558	187.144	1.42019e+07	1.47545e+07	1.49734e+07	1.12908e+07	1.12011e+07	2.40085e+07	6.52675e+06	1.21901e+07	9.43722e+06	7.78941e+06	9.16803e+06	5.55009e+06	1.34609e+07	8.2539e+06	1.04811e+07	1.01772e+07	1.53303e+07	1.84644e+07		-0.835912	2.19639e-07	0.985424		0.588289	0.178033	0.643896
760	Positive	6-Keto-prostaglandin f1alpha	C20 H34 O6	370.235	12.449	371.241	9.9151e+06	7.0622e+06	1.09113e+07	9.38347e+06	7.37041e+06	1.02351e+07	2.0376e+07	1.89646e+07	2.15861e+07	1.99973e+07	3.56976e+06	1.5609e+07	1.96286e+07	1.73057e+07	1.96078e+07	1.6114e+07	1.6373e+07	7.78805e+06		0.867194	1.66556e-08	0.592419		-0.0481476	0.33965	1.16253
761	Positive	UMP	C9 H13 N2 O9 P	324.035	3.418	325.043	5.82823e+06	6.08837e+06	8.93698e+06	6.17624e+06	9.32363e+06	6.28471e+06	2.21896e+07	2.28867e+07	1.59398e+07	1.38071e+07	1.82502e+07	1.58519e+07	1.82538e+07	2.31799e+07	2.3818e+07	2.42112e+07	1.66458e+07	2.99827e+06		1.35312	0.004538	1.08128		0.00240271	0.104431	0.650542
762	Positive	(2E)-N-(4-acetamidobutyl)-3-(4-hydroxy-3-methoxyphenyl)prop-2-enamide	C16 H22 N2 O4	328.141	10.004	329.148	4.12615e+06	2.55526e+06	2.18832e+06	3.0832e+06	3.36895e+06	2.10471e+06	3.84199e+06	3.77737e+06	2.68865e+06	2.54689e+06	2.52522e+06	2.67168e+06	2.78881e+06	2.17872e+06	3.31595e+06	2.24015e+06	1.11345e+07	1.82724e+07		0.0508526	1.40071e-05	0.927629		1.14535	0.225173	0.675637
763	Positive	methyl isoquinoline-3-carboxylate	C11 H9 N O2	187.061	5.203	188.068	7.12773e+07	7.31645e+07	8.13482e+07	9.22429e+07	7.71256e+07	6.28968e+07	1.25166e+07	4.72669e+06	7.52209e+06	1.02667e+07	9.27898e+06	8.05113e+06	2.06133e+07	1.50331e+07	1.68937e+07	1.42542e+07	1.50652e+07	9.79265e+06		-3.12892	6.80326e-06	1.09355		0.807643	0.370114	0.415529
764	Positive	Acetylcysteine	C5 H9 N O3 S	163.03	1.463	164.038	1.70966e+07	1.77295e+07	1.25078e+07	1.56847e+07	1.97077e+07	7.47298e+06	3.62031e+06	4.78765e+06	4.00086e+06	4.53047e+06	4.48061e+06	8.20352e+06	5.59914e+06	6.04715e+06	4.99951e+06	5.47153e+06	7.03317e+06	1.81698e+07		-1.60638	0.419033	0.267697		0.675719	0.0177736	1.69925
765	Positive	Morphine D3	C17 H16 [2]H3 N O3	288.155	10.623	289.162	345698	603583	609952	565604	530653	452183	2.02187e+07	1.39273e+07	1.1651e+07	8.93526e+06	1.41324e+07	1.45755e+07	8.94825e+06	1.00832e+07	1.51768e+07	9.94023e+06	1.22175e+07	1.50406e+07		4.74683	5.57572e-09	1.27237		-0.224686	0.110116	0.748596
766	Positive	(2R)-2-[(2R,5S)-5-[(2S)-2-hydroxybutyl]oxolan-2-yl]propanoic acid	C11 H20 O4	216.136	11.285	217.143	7.06318e+07	7.35921e+07	2.12328e+07	3.89624e+07	6.0687e+07	7.11406e+07	3.61431e+06	3.74426e+06	2.88178e+06	4.11765e+06	3.89124e+06	1.62277e+06	3.64481e+06	3.83675e+06	3.71628e+06	5.4773e+06	3.45799e+06	3.22854e+06		-4.08071	0.462293	0.367965		0.233405	0.318447	0.891848
767	Positive	Riboflavin	C17 H20 N4 O6	376.139	8.198	377.146	8.9121e+07	9.1825e+07	6.4878e+07	7.60729e+07	9.7923e+07	8.43498e+07	1.10768e+08	8.614e+07	1.44018e+08	9.81352e+07	1.04194e+08	9.53359e+07	3.03804e+08	1.29562e+08	1.14716e+08	1.60914e+08	3.89502e+08	1.58448e+08		0.340981	5.50072e-06	1.25366		0.97696	0.433854	0.262321
768	Positive	5-Methoxyindoleacetic acid	C11 H11 N O3	205.074	2.779	206.081	1.98173e+07	2.00599e+07	1.61209e+07	1.84572e+07	1.87399e+07	1.89951e+07	2.03646e+07	2.54086e+07	2.1204e+07	1.89656e+07	2.06766e+07	1.57782e+07	1.87728e+07	1.80086e+07	2.22462e+07	2.23868e+07	5.63711e+06	6.81477e+06		0.125628	7.28938e-07	1.28383		-0.382897	0.156765	0.422447
769	Positive	5beta-Androstane-3,17-dione	C19 H28 O2	288.209	12.779	289.216	2.33706e+07	2.31151e+07	2.01491e+07	1.01418e+07	1.08528e+07	1.89838e+07	8.04121e+06	1.34692e+06	1.60091e+07	7.80873e+06	2.17407e+06	2.07989e+06	2.49607e+07	5.17163e+06	2.85837e+07	1.72123e+07	9.02789e+06	1.7443e+07		-1.50896	0.000239801	1.16344		1.45078	0.00914043	1.36248
770	Positive	Jasmone	C11 H16 O	164.12	13.002	165.127	3.74123e+07	2.92689e+07	1.59992e+07	2.2987e+07	2.98331e+07	2.81217e+07	1.00731e+07	3.9976e+06	9.20174e+06	1.52893e+07	6.3107e+06	1.13009e+07	2.17627e+07	1.97196e+07	2.48115e+07	1.76895e+07	1.09306e+07	1.20854e+07		-1.54241	0.000520845	1.084		0.929645	0.855615	0.266427
771	Positive	4-oxo-4,5,6,7-tetrahydrobenzo[b]furan-3-carboxylic acid	C9 H8 O4	180.042	9.396	181.05	1.09071e+07	1.26386e+07	2.27802e+07	1.66932e+07	1.53848e+07	1.85968e+07	1.37857e+07	1.90255e+07	1.69988e+07	1.7349e+07	1.44155e+07	1.5694e+07	1.21912e+07	1.44617e+07	1.25835e+07	1.32198e+07	1.24946e+07	1.51326e+07		0.00397746	5.44205e-08	1.30809		-0.28047	0.0481153	0.695857
772	Positive	Tacrolimus	C44 H69 N O12	785.485	14.829	786.492	896444	968490	2.44094e+06	920911	924371	986796	493582	521469	472103	483145	478316	611036	660616	527004	533938	566257	1.8672e+07	3.57226e+06		-1.22214	0.0126437	0.935895		3.00323	0.91761	0.0878316
773	Positive	3-(4-hydroxyphenyl)propanohydrazide	C9 H12 N2 O2	180.09	7.988	181.097	6.15209e+07	5.75305e+07	1.63495e+07	6.64531e+07	8.94022e+07	8.02532e+07	1.15666e+07	1.43595e+07	1.02519e+07	7.5313e+06	9.3432e+06	4.64339e+06	8.14267e+06	5.68631e+06	1.23095e+07	1.00106e+07	1.86246e+06	2.37419e+06		-2.68686	0.0104483	0.967406		-0.514623	0.116022	0.869756
774	Positive	Styrene	C8 H8	104.063	9.707	105.07	1.14727e+07	1.31453e+07	1.93827e+07	1.51083e+07	1.3806e+07	1.48617e+07	1.64275e+07	1.69121e+07	1.35938e+07	1.31321e+07	1.63469e+07	1.3206e+07	1.37437e+07	1.28459e+07	1.60092e+07	1.3583e+07	1.65601e+07	1.33035e+07		0.0299598	1.29851e-08	1.2419		-0.0586965	0.706381	0.0400941
775	Positive	N-Methylisoleucine	C7 H15 N O2	145.11	5.977	146.118	2.26744e+07	2.45363e+07	2.56378e+07	2.06221e+07	1.61241e+07	2.12834e+07	7.14529e+08	9.35882e+08	7.74175e+08	8.06462e+08	8.00486e+08	2.9877e+09	1.0274e+09	7.77898e+08	1.3099e+09	8.58537e+08	9.09945e+08	1.23667e+09		5.74502	5.54982e-05	1.30433		-0.197699	0.0432698	0.740335
776	Positive	4-(anilinomethylidene)-3-methyl-4,5-dihydroisoxazol-5-one	C11 H10 N2 O2	220.085	6.657	221.092	5.16033e+07	5.31516e+07	4.41735e+07	6.75778e+07	5.63061e+07	6.27983e+07	1.35174e+07	1.17656e+07	1.00788e+07	1.16733e+07	1.14545e+07	1.08842e+07	1.49502e+07	1.45918e+07	1.47946e+07	1.55706e+07	1.54042e+07	1.73466e+07		-2.27433	0.00170332	1.0964		0.417523	0.0150857	1.26123
777	Positive	2-{2-oxo-2-[(2-oxo-3-azepanyl)amino]ethoxy}acetic acid	C10 H16 N2 O5	244.106	1.702	245.113	6.83251e+06	6.97305e+06	7.53676e+06	7.91595e+06	6.80539e+06	6.08388e+06	4.98906e+06	9.3742e+06	6.94503e+06	5.0847e+06	4.95917e+06	4.52935e+06	8.5855e+06	7.02552e+06	8.90903e+06	8.45455e+06	1.43086e+07	1.73132e+07		-0.232207	0.641714	0.196577		0.848212	0.00635371	1.49382
778	Positive	Gamma-Aminobutyric acid	C4 H9 N O2	103.063	1.27	104.071	3.8489e+08	4.95605e+08	9.72052e+08	4.85357e+08	4.8215e+08	4.59579e+08	1.61656e+08	1.7483e+08	1.06957e+08	1.54961e+08	1.05201e+08	1.2963e+08	2.58445e+08	1.64774e+08	1.72058e+08	1.98862e+08	2.57965e+08	3.596e+08		-1.97674	0.00763193	0.884809		0.760642	0.310921	0.49858
779	Positive	3-Methyl-2-oxohexanoic acid	C7 H12 O3	144.168	3.596	145.087	168820	191630	266795	183297	179337	200375	2.19741e+07	1.87235e+07	1.99295e+07	1.58932e+07	1.95555e+07	1.97779e+07	6.99114e+07	8.08208e+07	7.15963e+07	6.87713e+07	6.47464e+07	8.78858e+07		6.60489	2.27456e-06	1.28356		1.93738	2.09294e-06	1.2643
780	Positive	Sedanolide	C12 H18 O2	176.12	12.181	177.127	6.66002e+07	5.89617e+07	3.79312e+07	4.16968e+07	4.65461e+07	3.56866e+07	8.78445e+06	3.71566e+06	4.5009e+06	6.54436e+06	6.48988e+06	5.79087e+06	6.67334e+06	7.62249e+06	1.2235e+07	5.90555e+06	1.43538e+07	7.2337e+06		-3.00409	0.000509401	0.589513		0.592586	0.0419603	1.8148
781	Positive	Spermine	C10 H26 N4	202.216	1.018	203.223	5.55966e+07	5.66012e+07	2.32088e+07	6.46891e+07	8.66678e+07	5.32342e+07	7.3411e+06	6.95903e+06	5.20465e+06	8.05477e+06	6.63798e+06	1.46959e+07	5.04607e+06	5.04158e+06	6.99867e+06	5.24635e+06	2.34398e+06	3.97221e+06		-2.79781	0.000112493	1.18086		-0.771164	0.427589	0.279472
782	Positive	Dl-3-Hydroxynorvaline	C5 H11 N O3	133.074	1.385	134.081	4.28808e+09	5.0502e+09	5.7979e+09	5.70938e+09	4.28873e+09	5.45373e+09	2.0707e+09	2.12365e+09	8.89242e+08	2.18552e+09	1.91429e+09	1.46579e+09	2.93388e+09	2.29121e+09	2.5208e+09	2.75863e+09	2.95314e+09	3.58477e+09		-1.52222	0.00930149	0.699153		0.678388	0.334671	0.975763
783	Positive	4-(3-Methyl-5-oxo-4,5-dihydro-1H-pyrazol-1-yl)benzoic acid	C11 H10 N2 O3	218.069	5.565	219.077	5.7616e+06	6.09319e+06	6.52269e+06	7.43166e+06	7.5489e+06	6.53071e+06	1.72927e+07	2.38165e+07	2.03247e+07	1.7928e+07	1.8748e+07	1.3642e+07	1.3682e+07	1.52334e+07	2.21663e+07	1.66148e+07	3.38607e+06	1.44948e+06		1.48625	5.58179e-05	1.31064		-0.623609	0.00222644	1.43206
784	Positive	4-Methylumbelliferone hydrate	C10 H8 O3	176.051	2.094	177.059	3.98467e+06	3.12243e+06	1.92853e+06	2.85609e+06	2.29218e+06	2.1294e+06	647564	730235	602027	475054	702669	345862	1.73705e+06	700752	663654	819755	1.77256e+07	9.17042e+06		-2.21922	8.53534e-07	1.2104		3.13691	0.125632	0.849983
785	Positive	4-{3-[(3,4-dihydroxyphenyl)methyl]-2-methylbutyl}benzene-1,2-diol	C18 H22 O4	302.152	12.563	303.159	3.02212e+06	3.13748e+06	4.32116e+06	3.02833e+06	2.95618e+06	7.83028e+06	1.7166e+07	1.26203e+07	8.98286e+06	7.44361e+06	1.66113e+07	1.54876e+07	8.32492e+06	9.8114e+06	1.40436e+07	8.17966e+06	9.26224e+06	1.16728e+07		1.68853	6.97782e-07	1.2376		-0.353465	0.640709	0.0534813
786	Positive	ethyl 5-ethoxy-1H-indole-2-carboxylate	C13 H15 N O3	233.105	8.257	251.139	3.48244e+06	3.39215e+06	5.06294e+06	3.7164e+06	3.85467e+06	4.48664e+06	1.17856e+07	1.12659e+07	1.92725e+07	8.63612e+06	7.92536e+06	7.18273e+06	1.34985e+07	1.9755e+07	1.67527e+07	2.20706e+07	1.03836e+07	2.82086e+06		1.46121	4.97243e-09	1.18596		0.368274	0.915545	0.403402
787	Positive	N-Acetylmethionine	C7 H13 N O3 S	191.062	6.989	192.069	1.17647e+07	1.19854e+07	2.6902e+06	6.52018e+06	1.13929e+07	1.3296e+07	5.18063e+06	5.0754e+06	7.13013e+06	2.58776e+06	5.34898e+06	5.00746e+06	2.17678e+07	4.5868e+06	1.07904e+07	1.45632e+07	1.74029e+07	5.32164e+06		-0.926541	7.35362e-05	1.25331		1.29517	0.0531273	1.04698
788	Positive	Pyridoxamine	C8 H12 N2 O2	168.088	1.189	169.095	5.41093e+08	7.50092e+08	8.47947e+08	5.77473e+08	5.82682e+08	7.47902e+08	3.05635e+08	1.75801e+08	1.88448e+08	2.05794e+08	1.69731e+08	2.1719e+08	4.74296e+08	3.60181e+08	3.03431e+08	3.25415e+08	3.68159e+08	2.59032e+08		-1.68052	0.00753965	0.41708		0.727462	0.154252	1.18596
789	Positive	N-Acetyl-L-tyrosine	C11 H13 N O4	223.085	10.158	224.092	4.9756e+06	6.10272e+06	9.99736e+06	7.35845e+06	6.45843e+06	7.36885e+06	1.20117e+07	1.1009e+07	7.77822e+06	7.71917e+06	1.29249e+07	9.58651e+06	8.17412e+06	7.96068e+06	1.26655e+07	7.73423e+06	1.19951e+07	1.6199e+07		0.530167	1.37153e-09	1.31778		0.0848957	0.0051577	0.30614
790	Positive	Eicosapentaenoic acid	C20 H30 O2	308.235	13.743	309.242	1.34761e+09	9.14157e+08	2.45702e+08	3.48846e+08	5.27e+08	2.83816e+08	1.43757e+08	1.51317e+07	4.76983e+07	1.73414e+08	5.89419e+07	2.79029e+07	8.04913e+07	2.06706e+08	1.45254e+08	1.09288e+08	8.42332e+07	9.22138e+07		-2.97363	0.203473	0.36238		0.621411	0.0779598	1.45604
791	Positive	20-Carboxy-Leukotriene B4	C20 H30 O6	366.202	11.24	367.21	1.15368e+07	1.00225e+07	7.16432e+06	6.99154e+06	7.73347e+06	7.10372e+06	9.52243e+06	1.02735e+07	1.09772e+07	1.14683e+07	1.06743e+07	1.22978e+07	7.394e+06	9.95192e+06	9.46662e+06	1.07526e+07	9.64542e+06	9.89285e+06		0.367395	9.49378e-05	1.16379		-0.191597	0.896426	0.200805
792	Positive	L-Tryptophan	C11 H12 N2 O2	204.091	10.372	205.097	1.41799e+06	1.56342e+06	1.73768e+06	1.66778e+06	1.68224e+06	1.68737e+06	8.67218e+06	1.26205e+07	9.01324e+06	1.01645e+07	1.21166e+07	1.48359e+07	5.70777e+06	6.92614e+06	6.30581e+06	5.15124e+06	8.41414e+06	1.22812e+07		2.7888	0.0833112	0.807351		-0.590179	0.0851894	1.43081
793	Positive	Ethyl chrysanthemumate	C12 H20 O2	196.146	12.533	197.154	1.59209e+07	1.78704e+07	3.94441e+07	1.83139e+07	1.59534e+07	2.70827e+07	4.69593e+06	3.05572e+06	4.20346e+06	5.10824e+06	3.68173e+06	4.7542e+06	8.20558e+06	3.93724e+06	9.21962e+06	5.86244e+06	9.46562e+06	1.59728e+07		-2.39999	1.71019e-13	1.29455		1.04634	0.00211145	0.178648
794	Positive	2-Hydroxycinnamic acid	C9 H8 O3	164.047	2.308	165.055	6.71231e+09	7.39566e+09	5.18124e+09	6.63801e+09	6.31465e+09	6.42861e+09	2.51765e+09	1.30614e+09	1.47958e+09	1.8174e+09	1.66596e+09	2.06499e+09	4.27969e+09	2.5249e+09	2.74714e+09	2.54636e+09	3.59038e+09	3.16563e+09		-1.83331	8.14437e-06	1.25878		0.796954	0.133608	0.415401
795	Positive	Muramic acid	C9 H17 N O7	251.101	1.3	252.108	7.25055e+08	1.06576e+09	1.02656e+09	9.80759e+08	7.77781e+08	7.80293e+08	2.62015e+08	1.63328e+08	2.1124e+08	2.25894e+08	1.40302e+08	1.7206e+08	2.18516e+08	2.12154e+08	3.61853e+08	2.21027e+08	2.42402e+08	3.36549e+08		-2.18875	0.0021465	0.800937		0.438832	0.0319954	0.934971
796	Positive	3-phenyl-5-[3-(trifluoromethyl)-1H-pyrazol-1-yl]-1,2,4-thiadiazole	C12 H7 F3 N4 S	296.039	16.363	297.046	7.50517e+06	7.21346e+06	7.10387e+07	8.63149e+07	1.44824e+07	1.03764e+07	2.28028e+06	3.14371e+06	1.49606e+07	3.72102e+06	1.48418e+07	1.55894e+07	1.77041e+07	3.85666e+06	2.8584e+06	2.80764e+06	2.30509e+06	1.74374e+06		-1.85239	0.000127247	0.897666		-0.802195	0.0269116	1.74254
797	Positive	N-(4-butyl-2-methylphenyl)-N'-[4-(4-methylpiperazino)phenyl]urea	C23 H32 N4 O	380.254	13.242	381.261	4.24483e+07	2.8194e+07	6.90101e+06	1.06289e+07	1.54799e+07	1.19152e+07	1.64894e+07	4.4727e+06	6.73545e+06	1.37617e+07	1.14873e+07	6.72969e+06	8.55135e+06	8.76951e+06	1.16555e+07	1.19756e+07	6.06255e+06	5.91009e+06		-0.953504	7.38913e-05	1.22298		-0.173221	0.332912	0.445151
798	Positive	Homoarginine	C7 H16 N4 O2	188.127	3.703	189.135	527370	593537	725291	630891	604507	629532	3.61312e+06	2.565e+06	7.58379e+06	5.29845e+06	6.93906e+06	1.59634e+07	8.62128e+06	1.29323e+07	6.55898e+06	1.14069e+07	2.95568e+06	186569		3.49918	0.0225452	0.753729		0.0238275	0.920417	0.349065
799	Positive	beta-Estradiol 17-Acetate	C20 H26 O3	314.187	13.576	315.195	1.26809e+07	1.05588e+07	5.02225e+06	4.60416e+06	169338	5.49373e+06	2.01494e+07	258349	462460	504200	65238.9	310323	941831	965387	957136	625628	2.34148e+06	1.16701e+06		-0.824935	3.77825e-06	1.31188		-1.6359	0.015242	0.7574
800	Positive	N1-(2-amino-2-oxoethyl)pent-3-enamide	C7 H12 N2 O2	156.09	5.271	157.097	3.21056e+07	2.42092e+07	2.49387e+07	3.30218e+07	3.11783e+07	3.53945e+07	1.44189e+07	2.10952e+07	1.82452e+07	1.6885e+07	1.62841e+07	1.22406e+07	1.20872e+07	1.43414e+07	1.80099e+07	1.61006e+07	5.31158e+06	4.95574e+06		-0.866818	6.37676e-05	1.04326		-0.486007	0.000795044	2.11717
801	Positive	β-Nicotinamide mononucleotide	C11 H15 N2 O8 P	334.057	1.427	335.064	4.93378e+08	6.46124e+08	5.38217e+08	3.96119e+08	4.3053e+08	4.81573e+08	1.73396e+08	1.41864e+08	1.91655e+08	1.88018e+08	1.52168e+08	1.2839e+08	1.88461e+08	1.97445e+08	1.78511e+08	2.03703e+08	2.13958e+08	3.33236e+08		-1.61398	0.000315765	1.11701		0.431205	0.299979	0.383641
802	Positive	Nor-9-carboxy-δ9-THC	C21 H28 O4	344.199	12.579	345.206	2.34586e+07	1.80456e+07	1.19308e+07	1.74761e+07	1.50135e+07	1.58204e+07	1.84857e+08	9.10919e+07	8.4319e+07	8.67336e+07	1.40675e+08	1.59221e+08	1.37818e+08	1.18073e+08	1.15131e+08	1.13641e+08	3.53064e+08	1.87829e+08		2.87595	0.00453248	1.02462		0.457423	0.00495303	1.90054
803	Positive	7α-Hydroxytestosterone	C19 H28 O3	304.204	12.854	305.211	2.643e+07	2.73238e+07	1.8675e+07	1.05172e+07	1.4167e+07	1.28859e+07	5.57096e+06	1.32562e+06	4.21702e+06	8.93504e+06	3.30423e+06	4.17491e+06	5.35613e+06	1.20193e+07	4.75427e+06	4.80717e+06	7.46628e+06	2.26279e+06		-1.99853	1.38733e-06	1.18487		0.413553	0.96117	0.295804
804	Positive	Sorbic acid	C6 H8 O2	112.052	11.976	113.06	1.16032e+07	1.38306e+07	1.87309e+07	1.60258e+07	1.50401e+07	1.79343e+07	5.47354e+06	4.78198e+06	4.2423e+06	4.10412e+06	3.77786e+06	3.17385e+06	4.60624e+06	5.50503e+06	7.19485e+06	5.84299e+06	8.09652e+06	1.53073e+07		-1.86626	0.0996653	0.65081		0.865344	0.029873	1.26393
805	Positive	2,6-Dihydroxypurine	C5 H4 N4 O2	152.033	3.418	153.041	5.96053e+07	5.38352e+07	4.77997e+07	6.50279e+07	6.8478e+07	6.60479e+07	9.49127e+06	4.58634e+06	5.49248e+06	6.15136e+06	5.45306e+06	5.41177e+06	1.20338e+07	8.09087e+06	7.70675e+06	8.69485e+06	6.95143e+06	1.40348e+06		-3.3018	0.0187214	0.783897		0.294809	0.0881953	1.4384
806	Positive	Propionyl-L-carnitine	C10 H19 N O4	217.132	5.894	218.139	3.93823e+06	4.74749e+06	5.43843e+06	3.82515e+06	3.64257e+06	4.5982e+06	1.97541e+06	1.69252e+06	1.11855e+06	1.3041e+06	1.38722e+06	9.95328e+06	2.04087e+06	1.56494e+06	1.49445e+06	1.41676e+06	1.5364e+06	2.1391e+06		-0.587357	3.57726e-07	1.1054		-0.774151	0.870782	0.432057
807	Positive	o-Cresol	C7 H8 O	108.058	2.316	109.065	2.84733e+07	3.40853e+07	3.50807e+07	2.80678e+07	3.64011e+07	3.63606e+07	1.21925e+07	7.5622e+06	9.05231e+06	9.23837e+06	7.44429e+06	8.27064e+06	1.95424e+07	1.19961e+07	1.07725e+07	1.11016e+07	1.61032e+07	1.17678e+07		-1.8843	5.83013e-07	1.37547		0.596422	0.000652771	1.09734
808	Positive	2-[(3S)-1-(Cyclohexylmethyl)-3-pyrrolidinyl]-5-methyl-1H-benzimidazole	C19 H27 N3	319.205	11.321	320.212	568718	587732	914363	564080	532056	687305	4.41813e+07	1.00465e+08	7.13953e+07	9.07251e+07	1.07539e+08	2.21645e+08	3.1868e+07	5.50124e+07	2.44058e+07	3.79462e+07	1.1068e+07	1.80313e+06		7.36632	4.81981e-08	1.25801		-1.972	0.375039	0.113223
809	Positive	3-(3,4-Dihydroxyphenyl)-2-Methylalanine	C10 H13 N O4	211.085	5.732	212.092	3.62374e+07	3.24457e+07	2.65856e+07	3.26553e+07	3.28305e+07	3.33084e+07	8.34978e+06	5.50568e+06	6.66781e+06	6.28695e+06	7.84343e+06	9.67295e+06	2.25889e+07	1.311e+07	1.50298e+07	1.29537e+07	1.39826e+07	5.22347e+06		-2.13028	3.48445e-13	1.3039		0.902996	0.0187963	0.267516
810	Positive	Pipecolic acid	C6 H11 N O2	129.079	7.066	130.086	7.06593e+06	7.32281e+06	1.24286e+07	9.27592e+06	7.93568e+06	8.69727e+06	1.46314e+07	1.26084e+07	9.76121e+06	9.62747e+06	1.47381e+07	1.45449e+07	8.64906e+06	1.03754e+07	1.15641e+07	1.0022e+07	1.15179e+07	1.50125e+07		0.525799	5.28862e-05	0.928193		-0.177128	0.729429	0.786881
811	Positive	Pleuromutilin	C22 H34 O5	416.193	11.628	417.2	877785	816918	1.21125e+06	884812	867718	899888	1.63358e+07	1.47011e+07	1.52602e+07	1.1437e+07	1.43348e+07	1.31296e+07	9.64408e+06	1.30616e+07	1.24763e+07	1.29956e+07	4.00016e+06	5.37656e+06		3.93809	0.0027292	0.912667		-0.565904	0.336011	0.462259
812	Positive	Ergosta-5,7,9(11),22-Tetraen-3-beta-Ol	C28 H42 O	394.324	16.198	395.331	2.50542e+07	3.02575e+07	3.63991e+07	7.72993e+06	1.57939e+07	1.6914e+07	2.15156e+06	665897	496858	436260	523872	255931	2.68587e+06	2.06207e+06	3.12367e+06	2.95962e+06	1.58669e+07	1.71529e+06		-4.86638	4.42526e-06	1.04587		2.64887	0.0803727	0.488423
813	Positive	9-Oxo-10(E),12(E)-octadecadienoic acid	C18 H30 O3	294.219	13.802	295.226	1.26492e+10	6.25795e+09	2.59638e+09	3.07205e+09	5.77809e+09	2.63246e+09	2.31905e+08	3.00227e+07	6.01831e+07	1.13806e+08	1.04564e+08	1.30538e+08	6.29802e+08	3.77877e+08	4.8063e+08	3.19047e+08	1.28018e+09	1.72439e+09		-5.61936	0.00345047	0.751918		2.84219	0.118721	0.900938
814	Positive	HET0016	C12 H18 N2 O	228.122	1.363	229.13	2.39809e+08	3.2282e+08	4.21771e+08	2.67649e+08	2.07871e+08	3.39501e+08	1.39849e+08	1.59449e+08	1.36726e+08	1.32491e+08	1.09001e+08	1.09114e+08	2.93805e+08	1.88936e+08	1.84986e+08	2.44073e+08	3.39353e+08	2.7715e+08		-1.19378	0.321972	0.345851		0.958174	0.976889	0.421276
815	Positive	N6-Acetyl-L-lysine	C8 H16 N2 O3	171.09	1.605	172.097	2.91648e+08	3.05628e+08	2.32854e+08	2.95771e+08	2.78358e+08	2.24904e+08	1.58051e+08	6.3776e+07	6.93932e+07	7.73683e+07	4.54242e+07	5.3163e+07	1.86035e+08	1.45621e+07	2.39738e+08	1.58842e+07	3.39003e+08	1.43065e+08		-1.80209	9.58914e-13	1.3461		1.00606	0.0222082	0.594937
816	Positive	Tiglic acid	C5 H8 O2	100.053	1.458	101.06	3.07059e+07	3.44176e+07	5.67057e+07	4.41137e+07	3.67474e+07	3.83763e+07	1.00769e+07	1.19774e+07	1.15906e+07	1.03873e+07	9.00632e+06	7.07585e+06	1.10796e+07	9.68219e+06	1.07811e+07	1.24713e+07	1.07089e+07	1.46302e+07		-2.00365	0.000383629	1.18726		0.206255	0.236069	0.470708
817	Positive	2,3-dihydroxypropyl 12-methyltridecanoate	C17 H34 O4	284.235	14.357	285.242	4.13309e+07	5.94286e+07	1.77119e+07	8.01735e+07	1.09914e+07	6.82025e+07	1.52915e+07	1.52626e+07	1.41955e+07	1.40673e+07	1.74845e+07	1.12284e+07	1.8943e+07	2.02308e+07	1.90899e+07	1.7759e+07	1.19774e+07	1.10838e+07		-1.6664	1.65084e-07	0.841676		0.178878	0.240348	0.838912
818	Positive	Methyl beta-D-galactopyranoside	C7 H14 O6	194.08	10.27	195.087	3.72222e+07	4.38719e+07	5.90844e+07	4.8192e+07	5.02812e+07	5.28244e+07	1.64327e+07	1.66841e+07	1.50733e+07	1.27476e+07	1.49473e+07	1.32233e+07	1.62714e+07	1.58171e+07	1.72559e+07	1.76006e+07	1.28964e+07	1.42513e+07		-1.70975	0.50218	0.236453		0.0785246	0.19893	1.07935
819	Positive	2,3,4,9-Tetrahydro-1H-β-carboline-3-carboxylic acid	C12 H12 N2 O2	216.09	7.593	217.097	6.26158e+08	1.19731e+09	1.00728e+09	1.24328e+09	5.77705e+08	7.33486e+08	3.24758e+08	3.72127e+08	3.454e+08	4.01212e+08	3.01492e+08	1.91749e+08	2.29369e+08	2.93356e+08	3.6607e+08	3.1894e+08	7.98585e+07	6.91785e+07		-1.47538	0.012016	0.894013		-0.513452	0.514957	0.43084
820	Positive	LysoPE 18:0	C23 H48 N O7 P	481.315	11.55	482.323	826625	789094	1.22452e+06	827359	771213	844972	1.05085e+07	1.64772e+07	1.33118e+07	1.23636e+07	1.11639e+07	1.38229e+07	9.52471e+06	1.04827e+07	1.20583e+07	1.18221e+07	8.7257e+06	1.12939e+07		3.87731	0.0566074	0.640131		-0.280964	0.0606852	1.37549
821	Positive	Pyrogallol	C6 H6 O3	126.032	1.358	127.039	1.10456e+10	1.46644e+10	1.55418e+10	1.23408e+10	1.06448e+10	14915373143	3.29194e+09	3.33088e+09	3.92576e+09	3.63409e+09	3.35275e+09	2.90192e+09	2.2712e+09	4.70874e+09	4.30868e+09	4.0587e+09	8.60813e+08	6.51893e+08		-1.95344	2.42296e-11	1.27887		-0.2776	0.00116801	0.110366
822	Positive	2,3-Dinor-TXB2	C18 H30 O6	342.204	11.395	325.201	3.36684e+07	3.14463e+07	2.22417e+07	1.86927e+07	2.87266e+07	2.39307e+07	1.00107e+07	4.6431e+06	5.97019e+06	9.15523e+06	7.3947e+06	1.19946e+07	1.01569e+07	9.78333e+06	9.24106e+06	8.64487e+06	9.37219e+06	1.40653e+07		-1.69055	0.0137519	0.910633		0.317297	0.0415379	1.22835
823	Positive	Adenosine 3'5'-cyclic monophosphate	C10 H12 N5 O6 P	329.052	2.185	330.06	2.49974e+07	2.86162e+07	1.07759e+07	2.5086e+07	2.73356e+07	2.47822e+07	1.33406e+07	1.02676e+07	8.81426e+06	1.06418e+07	1.06785e+07	6.32509e+06	7.98006e+06	7.85391e+06	9.21064e+06	1.01344e+07	1.4793e+07	3.06106e+06		-1.23709	0.0419982	0.80092		-0.179698	0.00541012	1.42773
824	Positive	GRH	C14 H24 N8 O4	368.196	11.955	369.203	2.33052e+07	2.50719e+07	1.50175e+07	2.22552e+07	1.9256e+07	2.83086e+07	2.64764e+08	2.64112e+08	2.05504e+08	1.68782e+08	2.16594e+08	2.82068e+08	2.45405e+08	2.05934e+08	2.4357e+08	2.14787e+08	1.50379e+08	1.52675e+08		3.39548	0.00160255	1.28913		-0.209023	1.80194e-08	1.40389
825	Positive	(4-benzoylpiperidino)[4-(tert-butyl)phenyl]methanone	C23 H27 N O2	387.166	11.996	388.173	744764	676856	1.09503e+06	841656	749483	774262	7.6429e+06	8.47433e+06	7.28275e+06	5.93753e+06	1.19588e+07	1.34659e+07	1.20181e+07	8.92254e+06	1.22407e+07	6.86218e+06	5.81373e+06	7.43115e+06		3.48762	8.78199e-06	1.03934		-0.0393598	0.393654	0.431217
826	Positive	Medroxyprogesterone	C22 H32 O3	344.235	14.172	345.242	7.18664e+07	1.32898e+08	4.19557e+07	3.83224e+07	2.83769e+07	7.39474e+07	3.10128e+07	5.0548e+07	6.29537e+07	2.13785e+07	5.2402e+07	1.49982e+07	6.61371e+08	1.62046e+08	1.88436e+08	2.37663e+08	3.36164e+09	1.2798e+08		-0.731556	2.00893e-06	1.12885		4.34441	0.332881	0.272422
827	Positive	Prostaglandin B2	C20 H30 O4	334.214	11.747	335.222	1.36634e+06	1.49793e+06	2.59227e+06	1.47504e+06	1.74825e+06	1.48771e+06	1.65607e+07	8.59849e+06	7.52102e+06	6.04814e+06	1.41485e+07	1.10387e+07	8.71231e+06	1.06782e+07	1.26623e+07	7.77148e+06	1.08958e+07	1.07591e+07		2.6522	8.66568e-06	0.836191		-0.0560695	0.304173	0.953433
828	Positive	Arachidonic acid	C20 H32 O2	286.226	12.104	287.233	1.71319e+06	1.56534e+06	2.08811e+06	1.64806e+06	1.56527e+06	1.52235e+06	1.48337e+07	1.34931e+07	1.05093e+07	7.4643e+06	1.40631e+07	1.39626e+07	8.92695e+06	1.05486e+07	1.55139e+07	1.10581e+07	9.74101e+06	1.36156e+07		2.87918	0.266794	0.171786		-0.0988486	0.0266786	1.60428
829	Positive	4-oxododecanedioic acid	C12 H20 O5	266.113	10.296	267.12	5.31334e+07	4.85495e+07	1.48711e+07	6.32641e+07	4.81918e+07	4.23473e+07	3.66826e+06	1.60239e+06	1.60849e+06	2.14693e+06	3.46046e+06	2.04929e+06	3.24995e+06	2.12102e+06	3.93417e+06	4.45128e+06	5.9153e+06	2.81778e+06		-4.21718	0.431216	0.243019		0.629639	0.0348129	1.55985
830	Positive	6-Methylquinoline	C10 H9 N	143.074	7.593	144.081	5.82685e+08	1.08045e+09	9.20675e+08	1.14762e+09	5.82818e+08	6.65299e+08	3.16999e+08	3.37397e+08	3.05786e+08	3.89321e+08	2.75974e+08	1.74027e+08	2.12747e+08	2.80184e+08	3.50553e+08	3.00836e+08	7.42092e+07	6.26823e+07		-1.46841	8.882e-06	1.1049		-0.490092	0.551321	0.355534
831	Positive	N-[2-(1,5-dimethyl-4-nitro-1H-pyrazol-3-yl)vinyl]-N,N-dimethylamine	C9 H14 N4 O2	210.112	1.893	211.119	5.2759e+07	4.50114e+07	2.635e+07	4.49133e+07	3.84635e+07	2.77073e+07	5.45831e+06	6.41749e+06	5.64227e+06	5.43628e+06	5.71578e+06	3.09082e+06	5.02876e+06	5.5106e+06	7.15031e+06	6.18201e+06	2.70199e+06	3.61034e+06		-2.88859	0.282859	0.324945		-0.0734697	0.0231229	1.24146
832	Positive	2-[(carboxymethyl)(methyl)amino]-5-methoxybenzoic acid	C11 H13 N O5	239.078	9.639	240.085	1.80737e+06	2.4107e+06	3.08401e+06	2.20786e+06	2.37632e+06	2.51236e+06	1.01727e+07	1.12197e+07	9.26072e+06	3.50536e+06	9.53665e+06	9.18137e+06	7.02592e+06	1.01726e+07	8.80315e+06	9.02497e+06	1.12374e+07	5.4096e+06		1.8767	1.03405e-07	1.22473		-0.0331993	0.946134	0.114437
833	Positive	4-(3,4-dihydro-2H-1,5-benzodioxepin-7-ylamino)-4-oxobutanoic acid	C13 H15 N O5	265.095	9.116	266.102	5.12982e+07	5.37088e+07	3.04348e+07	5.18626e+07	4.45657e+07	3.28076e+07	1.72487e+07	1.21803e+07	1.25448e+07	1.16107e+07	8.89424e+06	7.28664e+06	6.16512e+06	1.01872e+07	1.39654e+07	8.99524e+06	5.65749e+06	1.02642e+07		-1.92365	0.000107206	0.948709		-0.336938	0.0397495	0.648126
834	Positive	2-Ethyl-malic acid	C6 H10 O5	162.141	1.626	163.061	889819	1.16109e+06	1.50514e+06	1.12465e+06	1.04464e+06	1.36251e+06	3.20626e+06	2907252	2998219	2529388	3541431	1623358	7811519	7191140	7676184	11924803	7647633	7074813		1.24555	0.0141086	0.761559		1.55338	1.77199e-06	2.25512
835	Positive	ethyl 4-methyl-2-(1H-pyrrol-1-yl)-1,3-thiazole-5-carboxylate	C11 H12 N2 O2 S	236.062	1.159	237.07	4.04985e+07	4.90834e+07	2.85772e+07	4.03787e+07	3.89336e+07	4.4552e+07	1.71658e+07	9.74711e+06	1.06098e+07	1.14832e+07	9.40346e+06	1.01987e+07	1.91226e+07	1.33207e+07	1.43992e+07	1.35073e+07	9.59025e+06	7.12873e+06		-1.8187	0.420687	0.212276		0.167769	0.0108164	1.98848
836	Positive	Deoxyadenosine	C10 H13 N5 O3	251.101	1.91	252.108	6.34708e+06	6.45945e+06	7.97246e+06	6.67288e+06	5.89014e+06	9.166e+06	2.33619e+06	1.52163e+06	2.54929e+06	3.84978e+06	2.80492e+06	4.83451e+06	7.50116e+06	4.6694e+06	3.43087e+06	3.92929e+06	1.4038e+07	8.22067e+06		-1.24807	0.000167855	1.0035		1.22347	0.124112	0.598514
837	Positive	Desthiobiotin	C10 H18 N2 O3	214.132	6.603	215.139	2.78628e+07	2.41727e+07	2.08307e+07	2.91457e+07	2.67403e+07	2.78464e+07	1.53113e+07	1.77162e+07	1.45671e+07	1.19579e+07	1.37615e+07	1.0619e+07	1.17653e+07	1.27297e+07	1.73592e+07	1.70501e+07	6.51398e+06	5.68728e+06		-0.899762	6.63976e-07	0.732994		-0.239277	0.0108904	1.16756
838	Positive	L-Glutamic acid monosodium salt	C5 H8 N Na O4	169.035	1.259	170.042	4.22524e+07	5.53416e+07	6.06215e+07	5.38762e+07	5.69375e+07	7.11224e+07	6.22113e+06	9.63045e+06	1.39886e+07	9.6237e+06	6.79818e+06	1.06064e+07	1.50853e+07	1.71505e+07	1.86887e+07	1.74213e+07	2.7916e+06	2.48213e+06		-2.58048	1.88643e-05	1.18925		0.37246	0.134373	1.01938
839	Positive	2-(tert-butyl)-6,7-dimethoxy-4H-3,1-benzoxazin-4-one	C14 H17 N O4	263.115	9.841	264.123	2.93158e+06	3.41995e+06	4.06339e+06	3.91364e+06	3.63641e+06	3.77018e+06	5.76409e+06	5.52376e+06	3.87947e+06	4.42728e+06	5.26334e+06	6.82404e+06	3.98724e+06	4.42911e+06	4.73926e+06	4.04197e+06	3.70917e+06	1.29983e+07		0.543633	1.22774e-10	1.32558		0.0978361	0.00834459	0.392872
840	Positive	L-Tyrosine	C9 H11 N O3	181.074	2.315	182.081	6.29321e+09	6.94474e+09	4.87304e+09	6.22822e+09	5.92652e+09	6.03602e+09	2.35009e+09	1.22349e+09	1.38913e+09	1.70483e+09	1.56325e+09	1.93562e+09	4.00598e+09	2.36818e+09	2.56581e+09	2.38344e+09	3.34978e+09	2.97677e+09		-1.83623	2.53503e-05	0.775749		0.795854	0.310564	0.871041
841	Positive	5-Hydroxytryptophol	C10 H11 N O2	177.079	11.291	178.086	6.46073e+06	6.80428e+06	9.27964e+06	7.67071e+06	7.48181e+06	7.85792e+06	1.03185e+07	1.22276e+07	1.05953e+07	1.05504e+07	1.32272e+07	1.26804e+07	9.75103e+06	9.07161e+06	9.88059e+06	1.02212e+07	5.20356e+06	1.03895e+07		0.611461	0.453664	0.330535		-0.352355	0.998809	0.29585
842	Positive	N-Acetylglutamic acid	C7 H11 N O5	189.064	2.284	190.071	5.05307e+07	4.60972e+07	5.82751e+07	5.77262e+07	5.56832e+07	5.71873e+07	7.99925e+06	1.23535e+07	1.22252e+07	9.64477e+06	8.47369e+06	6.07199e+06	7.69604e+06	7.18742e+06	1.10171e+07	1.15603e+07	5.9824e+06	6.0512e+06		-2.5195	6.54675e-05	1.11097		-0.197823	0.0235952	1.52756
843	Positive	Prostaglandin F2α-1-glyceryl ester	C23 H40 O7	450.26	13.464	451.267	1.50332e+06	1.5731e+06	1.24849e+06	1.02504e+06	976369	1.32902e+06	727967	5.14214e+06	5.95247e+06	2.24442e+06	3.13367e+06	1.70093e+06	5.61136e+06	5.71183e+06	1.86593e+06	1.34538e+07	1.2026e+07	1.28418e+07		1.30397	0.106926	0.687067		1.44637	0.300854	0.798322
844	Positive	3-Methyl-2-oxopentanoic acid	C6 H10 O3	130.142	2.377	131.07	341901	371825	302391	336334	350384	241534	952000	504798	644457	673854	696498	757170	1.57795e+06	1.42107e+06	1.30575e+06	1.79206e+06	2.27503e+06	2.25509e+06		1.12094	0.000170392	1.17346		1.32941	0.000599944	1.60053
845	Positive	Asp-Phe methyl ester	C14 H18 N2 O5	294.122	7.434	295.129	2.29127e+06	2.0518e+06	2.27629e+06	1.82941e+06	2.11389e+06	2.21537e+06	6.09346e+06	5.40141e+06	1.12479e+07	3.77705e+06	4.41502e+06	4.51949e+06	6.08014e+06	1.21855e+07	8.36261e+06	1.54327e+07	6.09272e+06	1.18447e+06		1.4723	2.60791e-05	0.980039		0.476741	0.0270622	1.74477
846	Positive	DL-Panthenol	C9 H19 N O4	205.132	5.418	206.139	4.99961e+07	4.81427e+07	3.68724e+07	6.20131e+07	4.7542e+07	5.22249e+07	1.23451e+07	1.59873e+06	3.56316e+06	9.76362e+06	6.21819e+06	4.62611e+06	3.73938e+06	5.41436e+06	7.18374e+06	4.68006e+06	1.13932e+07	5.8619e+06		-2.96102	2.12956e-06	0.998426		0.00595724	0.164194	0.572765
847	Positive	4'-Methyl-α-pyrrolidinohexanophenone	C17 H25 N O	259.19	3.629	260.197	4.49225e+07	4.35574e+07	3.14358e+07	4.39603e+07	5.57792e+07	4.88717e+07	1.15022e+07	7.4123e+06	1.64598e+07	7.8405e+06	7.72211e+06	5.83279e+06	1.1785e+07	1.71888e+07	1.44739e+07	1.53552e+07	1.02019e+07	6.45099e+06		-2.24187	7.48409e-08	1.27829		0.410511	0.163801	0.402758
848	Positive	4-(5-propyl-2-pyridyl)benzonitrile	C15 H14 N2	244.1	12.362	245.107	2.42154e+06	3.47664e+06	3.06612e+06	1.94772e+06	1.67759e+06	2.05094e+06	2.0315e+08	3.38436e+08	2.12245e+08	2.15688e+08	2.1074e+08	1.91236e+08	2.79475e+08	2.68552e+08	4.60644e+08	3.39115e+08	3.05237e+08	2.7531e+08		6.54964	1.01915e-06	1.32964		0.491604	0.00343482	1.29234
849	Positive	2-Phenylacetamide	C8 H9 N O	135.068	7.547	136.076	9.26312e+06	1.06466e+07	1.28527e+07	9.95991e+06	1.10916e+07	1.1835e+07	8.79808e+06	6.92167e+06	7.97006e+06	5.75332e+06	7.10277e+06	6.98567e+06	1.06717e+07	1.1023e+07	9.30411e+06	1.06138e+07	5.85034e+06	3.20252e+06		-0.592711	2.88588e-06	1.26843		0.218941	0.118817	0.494453
850	Positive	2-Aminoadipic acid	C6 H11 N O4	161.069	1.383	162.076	7.50797e+08	7.4577e+08	7.64585e+08	5.37086e+08	8.6285e+08	6.7276e+08	2.00757e+08	2.13279e+08	2.61635e+08	2.0609e+08	1.95976e+08	1.56484e+08	2.13289e+08	1.9469e+08	1.96885e+08	2.33792e+08	1.9461e+08	2.84789e+08		-1.81205	0.000176369	1.07489		0.0948084	0.505312	0.549246
851	Positive	1-[(3,5-dimethylisoxazol-4-yl)sulfonyl]piperidine	C10 H16 N2 O3 S	244.085	7.028	245.092	4.83814e+07	5.19902e+07	4.48301e+07	4.97062e+07	5.01026e+07	6.2669e+07	1.26839e+07	1.29943e+07	1.28277e+07	1.17383e+07	1.10709e+07	9.86391e+06	9.88463e+06	1.11437e+07	1.21729e+07	1.38044e+07	4.32526e+06	3.75095e+06		-2.1119	0.000192893	1.00467		-0.369877	0.48645	0.509891
852	Positive	Cafestol	C20 H28 O3	316.204	12.491	317.211	2.67786e+06	2.05139e+06	2.77221e+06	1.99661e+06	1.92462e+06	2.13797e+06	1.23541e+07	9.66209e+06	8.18341e+06	6.28827e+06	1.38059e+07	1.06584e+07	8.37216e+06	8.27462e+06	1.23063e+07	7.81652e+06	1.05831e+07	9.67213e+06		2.16825	6.36658e-07	1.26776		-0.0960875	0.297822	0.240567
853	Positive	Prolylleucine	C11 H20 N2 O3	228.147	5.966	229.155	1.10744e+09	8.4575e+08	7.89785e+08	1.22351e+09	1.31352e+09	1.12706e+09	9.07435e+06	4.02928e+06	7.8083e+06	6.65406e+06	8.25555e+06	8.94617e+06	2.60428e+07	1.30943e+07	1.64477e+07	1.49768e+07	2.24164e+07	1.53488e+07		-7.16106	0.000590599	1.17073		1.27486	0.000397487	1.70556
854	Positive	2-Acetyl-2-hydroxybutanoic acid	C6 H10 O4	146.141	0.857	147.065	846409	972571	973673	1.1405e+06	1.11165e+06	1.6278e+06	1.01999e+07	13706809	13972786	10611378	11214680	8970005	3.92102e+07	40676013	33929105	39677285	26617650	24202149		3.36348	4.84049e-05	1.16284		1.57291	1.5043e-06	1.98768
855	Positive	3-Acetyl-2,5-dimethylfuran	C8 H10 O2	138.068	10.666	139.075	2.58834e+07	2.47167e+07	3.7907e+07	2.80322e+07	2.73933e+07	2.84649e+07	2.30083e+08	2.21992e+08	2.52757e+08	2.35643e+08	2.01992e+08	2.00428e+08	1.82743e+08	1.95523e+08	2.34089e+08	1.96417e+08	2.20631e+08	2.82361e+08		2.96154	1.68372e-11	1.28296		-0.0338396	0.0725751	0.146975
856	Positive	Dehydrocholic acid	C24 H34 O5	402.239	13.844	403.246	1.07226e+06	819076	1.59444e+06	1.29678e+06	1.18303e+06	1.25254e+06	1.66546e+06	2.89389e+06	3.48595e+06	1.07966e+06	1.48168e+06	1.28942e+06	5.83387e+06	6.90923e+06	4.56217e+06	3.76496e+06	1.29783e+07	2.62196e+06		0.720789	3.67045e-13	1.30586		1.62413	0.00104454	0.234598
857	Positive	Hexadecanamide	C16 H33 N O	255.256	15.408	256.264	1.46535e+07	2.41387e+07	4.57725e+07	1.41713e+07	1.75748e+07	2.44231e+07	4.75873e+06	4.34051e+06	3.53073e+06	3.92109e+06	3.20902e+06	2.43654e+06	9.09485e+06	6.17098e+06	9.44658e+06	9.01415e+06	1.28602e+07	4.23061e+06		-2.66456	0.0002073	1.13626		1.19498	0.57577	0.495251
858	Positive	2-Methoxyresorcinol	C7 H8 O3	140.047	1.36	141.055	9.97821e+08	9.96564e+08	6.84587e+08	1.30593e+09	1.37044e+09	1.00783e+09	3.24102e+08	3.22475e+08	2.46906e+08	2.59338e+08	2.37132e+08	1.66635e+08	2.73059e+08	2.56359e+08	2.65199e+08	3.66447e+08	6.71097e+07	5.01424e+07		-2.03136	1.95697e-06	1.23268		-0.284141	0.387519	0.302142
859	Positive	2-(acetylamino)-3-(1H-indol-3-yl)propanoic acid	C13 H14 N2 O3	246.101	9.132	247.108	2.73422e+07	3.01818e+07	2.40214e+07	3.9818e+07	3.14966e+07	3.24191e+07	7.3414e+06	1.7024e+07	7.17403e+06	6.09613e+06	6.57287e+06	5.57364e+06	6.79076e+06	7.25413e+06	7.65754e+06	7.92198e+06	3.21707e+06	8.23584e+06		-1.896	0.00128228	1.09222		-0.277283	0.74089	0.096802
860	Positive	LNH	C16 H26 N6 O5	365.17	5.706	366.178	1.11034e+07	1.26689e+07	1.0189e+07	1.41977e+07	1.74363e+07	1.75507e+07	1.20323e+07	1.45951e+07	1.29445e+07	1.33525e+07	1.22608e+07	9.31285e+06	1.15769e+07	1.22264e+07	1.09677e+07	1.27727e+07	2.80322e+06	3.32722e+06		-0.158443	1.65179e-05	1.20401		-0.472977	0.0141008	1.39105
861	Positive	8-(1,2-dihydroxy-3-methylbut-3-en-1-yl)-7-methoxy-2H-chromen-2-one	C15 H16 O5	293.124	10.624	294.131	1.13121e+07	8.75862e+06	9.90123e+06	931120	898904	882638	6.11821e+08	1.32947e+09	9.36807e+08	7.61988e+08	1.28396e+09	1.28162e+09	4.10285e+08	4.38656e+08	2.53632e+08	5.46303e+08	2.17922e+08	2.36442e+08		7.56883	0.0258274	0.453081		-1.56097	0.000985683	1.63918
862	Positive	2-{[(4,5-dimethoxy-2-nitrophenethyl)imino]methyl}phenol	C17 H18 N2 O5	330.122	8.065	331.129	2.28771e+07	2.64425e+07	2.32083e+07	2.1679e+07	2.17774e+07	2.75083e+07	1.13525e+07	1.16225e+07	1.34206e+07	1.10775e+07	1.05797e+07	8.05745e+06	1.10597e+07	1.33244e+07	1.40098e+07	1.52881e+07	4.78722e+06	3.15397e+06		-1.11803	3.64554e-05	1.14558		-0.101402	0.428698	0.40718
863	Positive	6-oxo-6H-benzo[c]chromen-3-yl benzoate	C20 H12 O4	316.073	11.495	317.08	1.19946e+06	707397	1.09159e+06	749655	686091	779792	1.23221e+07	1.14546e+07	9.87412e+06	8.16637e+06	1.00403e+07	1.15368e+07	9.07487e+06	1.05949e+07	1.27937e+07	1.0169e+07	8.15603e+06	9.53495e+06		3.60389	4.44132e-05	1.14585		-0.071634	0.000134988	2.19693
864	Positive	alprazolam-d5	C17 H8 [2]H5 Cl N4	275.16	1.454	276.167	2.88768e+07	3.66014e+07	2.85281e+07	3.56938e+07	3.49276e+07	2.67796e+07	1.10642e+07	1.18051e+07	8.23719e+06	1.05221e+07	9.16122e+06	1.20654e+07	6.30555e+06	9.31209e+06	1.84972e+07	9.59244e+06	6.33905e+06	5.75969e+06		-1.60654	0.568868	0.148682		-0.171612	0.0291653	1.80206
865	Positive	5-chloro-N-(4-morpholinophenyl)-1H-indole-2-carboxamide	C19 H18 Cl N3 O2	373.119	16.761	374.127	1.07922e+07	6.73382e+06	7.05414e+06	4.01416e+06	4.40302e+06	3.8318e+06	9.17371e+06	1.08209e+07	1.02221e+07	1.00137e+07	9.58039e+06	7.2648e+06	7.62283e+06	1.09481e+07	1.04176e+07	1.13519e+07	5.84895e+06	6.23308e+06		0.632025	0.0113339	0.551707		-0.122689	0.0274063	1.24606
866	Positive	1,3-dimethyl 2,4-bis(4-hydroxyphenyl)cyclobutane-1,3-dicarboxylate	C20 H20 O6	178.062	11.559	374.157	673571	662343	1.02783e+06	694461	647334	705451	9.43966e+06	1.08523e+07	1.1364e+07	9.65064e+06	9.72851e+06	1.06696e+07	7.81671e+06	8.43276e+06	9.24415e+06	8.70636e+06	5.78777e+06	7.38774e+06		3.80621	0.0742645	0.294062		-0.381238	0.175147	1.18541
867	Positive	N-Palmitoyl taurine	C18 H37 N O4 S	363.24	13.556	364.247	1.17335e+06	2.29912e+06	1.47914e+06	879149	827148	1.01565e+06	6.637e+06	6.7629e+06	6.04705e+06	5.80704e+06	4.08833e+06	3.66321e+06	1.00999e+07	3.90074e+06	1.13096e+07	7.47089e+06	1.12066e+07	1.16759e+07		2.10474	1.12e-06	1.23748		0.754028	0.135134	0.71537
868	Positive	4-morpholinobenzoic acid	C11 H13 N O3	207.09	6.631	208.097	4.49033e+07	3.19911e+07	3.72781e+07	3.59044e+07	3.57666e+07	3.18386e+07	3.25334e+06	3.2882e+06	2.41459e+06	2.81895e+06	2.50378e+06	2.01555e+06	2.7254e+06	2.90235e+06	3.26113e+06	3.66385e+06	1.56886e+06	1.81211e+06		-3.73977	0.00486982	0.86788		-0.0322938	0.954985	0.234806
869	Positive	Pyridoxine O-Glucoside	C14 H21 N O8	331.127	6.479	332.134	7.9142e+06	4.26147e+06	1.76126e+07	1.19057e+07	8.38222e+06	1.05033e+07	6.72291e+06	9.46199e+06	5.66884e+06	4.66402e+06	8.06116e+06	6.06873e+06	6.06367e+06	5.94731e+06	6.00524e+06	8.87018e+06	1.67961e+06	2.10557e+06		-0.575655	0.621138	0.0963409		-0.406269	0.484861	0.925249
870	Positive	Scopoletin	C10 H8 O4	192.042	9	193.05	4.05455e+06	4.89496e+06	7.30624e+06	5.73427e+06	5.42438e+06	6.41775e+06	5.27351e+06	7.31668e+06	6.19281e+06	6.23684e+06	7.07233e+06	1.01245e+07	4.20205e+06	5.90495e+06	4.30731e+06	4.55698e+06	5.47784e+06	6.58734e+06		0.319416	3.17784e-07	1.15913		-0.443846	0.932362	0.337674
871	Positive	3-hydroxy-3,4-bis[(4-hydroxy-3-methoxyphenyl)methyl]oxolan-2-one	C20 H22 O7	391.16	11.085	392.167	199103	206435	281639	195313	198794	206384	1.47607e+07	8.50899e+06	6.56277e+06	2.66994e+06	2.6526e+06	2.99566e+06	1.92893e+06	1.94392e+06	3.63184e+06	1.78973e+06	3.65394e+06	5.11913e+06		4.88888	0.000152107	0.889474		-1.07831	0.0893094	0.742511
872	Positive	11-Epiprostaglandin E1	C20 H34 O5	336.229	13.392	337.236	3.98596e+08	3.08171e+08	1.05133e+08	1.58909e+08	2.49745e+08	1.85296e+08	5.04751e+07	1.97544e+07	5.99308e+07	8.04861e+07	2.91982e+07	3.40482e+07	1.59816e+08	1.05501e+08	2.35671e+08	1.25372e+08	2.70509e+08	2.65018e+08		-2.35976	0.117125	0.740664		2.08479	0.0870038	1.44844
873	Positive	methyl 4-methyl-2-oxo-2H-pyran-6-carboxylate	C8 H8 O4	168.042	9.654	169.05	6.59196e+06	7.98064e+06	1.27522e+07	9.08056e+06	8.61886e+06	1.12598e+07	1.58265e+08	1.96484e+08	1.89173e+08	1.49055e+08	1.79709e+08	2.17097e+08	1.12626e+08	1.2739e+08	1.44145e+08	1.12503e+08	1.41991e+08	2.21644e+08		4.27517	2.42491e-05	1.24504		-0.341131	0.0780475	0.63378
874	Positive	4-[2-(5-bromo-2-thienyl)-4-pyrimidinyl]benzamide	C15 H10 Br N3 O S	396.201	7.927	397.209	2.16525e+06	2.56881e+06	1.1979e+06	2.25751e+06	2.09631e+06	2.14965e+06	921748	1.1993e+06	938965	828767	779740	1.02593e+06	800191	1.23264e+06	1.43244e+06	1.33732e+06	9.98408e+06	1.12637e+07		-1.12683	0.00118052	0.704129		2.19367	0.591125	0.646983
875	Positive	Azetidine-2-carboxylic acid	C4 H7 N O2	101.048	11.331	102.055	5.43137e+06	4.61087e+06	7.06635e+06	4.94253e+06	4.41394e+06	4.55452e+06	1.71289e+08	1.01745e+08	1.87845e+08	7.9751e+07	6.36641e+07	1.05856e+07	1.46697e+07	9.2351e+07	1.50461e+08	1.13183e+08	1.83298e+08	2.61309e+08		4.30905	0.00429833	1.07035		0.406975	0.0839831	1.05428
876	Positive	QMK	C16 H31 N5 O5 S	388.178	5.54	389.185	4.68824e+06	5.83709e+06	4.18267e+06	4.91905e+06	6.39534e+06	7.27025e+06	6.40678e+06	2.79137e+06	4.97088e+06	4.71052e+06	5.85141e+06	8.17283e+06	1.67428e+07	1.02286e+07	9.85205e+06	9.62074e+06	7.00614e+06	791729		-0.0169494	3.65613e-06	1.32212		0.721158	0.040521	0.591989
877	Positive	Acetophenone	C8 H8 O	120.058	10.805	138.091	1.84564e+07	1.86818e+07	3.20902e+07	2.20418e+07	2.04837e+07	2.09775e+07	1.87251e+08	2.46738e+08	1.74294e+08	1.59392e+08	1.91027e+08	1.99961e+08	2.43657e+08	1.70245e+08	2.05532e+08	2.26138e+08	2.01004e+08	2.08792e+08		3.12588	1.0908e-05	1.22047		0.115649	0.179397	0.551725
878	Positive	4-acetyl-4-(ethoxycarbonyl)heptanedioic acid	C12 H18 O7	256.092	7.87	257.1	1.15096e+06	879823	1.51081e+06	655256	666891	655723	1.18579e+07	8.14485e+06	6.00557e+06	5.26818e+06	1.00515e+07	9.70093e+06	3.61809e+06	6.65711e+06	8.60029e+06	4.80983e+06	5.93982e+06	1.10048e+07		3.20872	1.65106e-05	1.07714		-0.328774	0.552829	0.294872
879	Positive	PLK	C17 H32 N4 O4	356.243	6.535	357.25	3.77161e+07	2.55486e+07	1.73672e+07	1.57328e+07	5.60144e+07	3.33286e+07	4.35848e+06	1.89756e+06	2.60055e+06	1.86677e+06	3.52701e+06	3.63291e+06	3.96788e+06	4.96693e+06	2.99131e+06	3.80055e+06	2.22366e+06	1.74473e+06		-3.37635	0.00140698	1.11892		0.139222	0.0655413	0.834573
880	Positive	Cortisone	C21 H28 O5	360.194	12.585	361.201	1.26507e+08	1.39485e+08	7.95994e+07	1.18834e+08	8.04183e+07	1.00699e+08	2.55945e+08	2.43367e+08	2.06431e+08	1.62473e+08	2.57828e+08	2.31902e+08	2.52273e+08	2.12245e+08	2.66786e+08	1.92251e+08	2.3501e+08	2.57511e+08		1.07284	1.63677e-09	1.30204		0.0604738	0.0633136	0.347642
881	Positive	3-hydroxyquinuclidine-3-carbonitrile hydrochloride	C8 H12 N2 O	152.095	7.334	153.102	2.50141e+07	2.17415e+07	1.89585e+07	2.54272e+07	2.5144e+07	2.39906e+07	1.2432e+07	8.54816e+06	7.04367e+06	1.04068e+07	7.2657e+06	7.97481e+06	1.01384e+07	6.22189e+06	8.37419e+06	9.54107e+06	3.73789e+06	4.61358e+06		-1.38605	5.12615e-06	1.23587		-0.332377	0.170273	0.761335
882	Positive	PE (17:1/17:2)	C39 H72 N O8 P	713.5	15.505	714.508	3.257e+06	1.00753e+06	1.02481e+06	8.28935e+06	1.06066e+06	813334	2.76375e+06	749079	365093	553273	498462	656692	377372	911687	584168	419970	1.03032e+06	1.07951e+07		-1.46788	1.74721e-10	1.33406		1.33762	0.0323025	0.557407
883	Positive	Fenamiphos sulfone	C13 H22 N O5 P S	313.116	12.782	314.124	1.38329e+06	1.43744e+06	1.74198e+06	1.43752e+06	1.34911e+06	1.42126e+06	9.451e+06	1.1647e+07	6.71198e+06	6.69229e+06	9.5144e+06	6.72923e+06	5.82896e+06	7.47403e+06	1.22476e+07	8.73966e+06	6.53229e+06	1.07852e+07		2.53255	3.00212e-05	1.22294		0.0242949	0.0119953	1.43351
884	Positive	4-(cyclohexylmethyl)-6-(2-thienyl)-2,3-dihydropyridazin-3-one hydrate	C15 H18 N2 O S	296.094	8.575	297.102	368418	388953	464484	441990	423326	419173	183211	155197	457192	160650	164343	152050	1.74642e+06	187441	198820	207803	8.82635e+06	1.07084e+07		-0.977756	0.00632268	0.805173		4.1034	0.120504	1.21447
885	Positive	LPE 18:3	C23 H42 N O7 P	475.27	13.182	476.277	2.24951e+07	9.27362e+06	3.01677e+07	3.45396e+07	5.45898e+07	3.59365e+07	7.08247e+06	935734	1.04905e+06	3.13503e+06	5.0656e+06	1.43445e+06	4.98577e+06	1.2399e+06	8.12285e+06	3.69521e+06	1.6952e+06	3.32688e+06		-3.32177	1.13867e-05	1.23051		0.302538	0.173971	0.757354
886	Positive	2-(acetylamino)-3-[4-(acetylamino)phenyl]acrylic acid	C13 H14 N2 O4	262.096	8.084	263.103	5.27262e+07	6.79334e+07	5.33453e+07	4.85036e+07	5.12219e+07	5.58879e+07	2.93395e+07	9.81902e+07	4.28967e+07	3.31248e+07	2.71897e+07	3.91381e+07	1.05418e+08	7.70249e+07	6.89487e+07	1.32346e+08	1.33542e+08	2.52104e+08		-0.288484	2.62731e-06	1.2587		1.51139	0.19463	0.266233
887	Positive	JWH 250 N-pentanoic acid metabolite	C22 H23 N O4	365.159	6.525	366.166	2.76118e+07	2.52114e+07	1.85258e+07	2.60253e+07	2.79372e+07	2.81584e+07	1.03913e+07	1.52142e+07	1.17189e+07	9.79262e+06	1.18004e+07	7.64771e+06	1.08931e+07	9.53459e+06	1.13332e+07	1.1591e+07	3.81439e+06	4.8856e+06		-1.20512	0.00193872	1.02457		-0.354815	0.0596536	1.26969
888	Positive	N-Acetyl-L-methionine	C7 H13 N O3 S	191.062	6.427	192.07	1.43382e+06	1.79018e+06	3.10514e+06	2.16805e+06	1.59442e+06	2.38407e+06	1.32671e+06	1.7978e+06	2.1776e+06	1.37852e+06	1.19916e+06	1.94045e+06	3.56697e+06	2.00664e+06	3.29694e+06	2.57568e+06	5.74203e+06	1.05785e+07		-0.345292	9.89325e-06	1.24784		1.49953	0.000839442	1.73527
889	Positive	Protocatechuic acid	C7 H6 O4	154.027	10.464	155.034	6.00591e+06	7.43235e+06	9.42192e+06	7.77709e+06	7.57914e+06	8.43211e+06	5.53957e+06	8.5489e+06	6.38557e+06	7.88024e+06	8.14068e+06	9.39329e+06	4.0456e+06	5.93539e+06	3.82297e+06	5.18983e+06	2.18365e+06	1.79138e+06		-0.0237064	0.00012801	1.22881		-0.998448	0.196413	0.18484
890	Positive	Tetramethylpyrazine	C8 H12 N2	136.1	5.885	137.107	4.11173e+07	2.49863e+07	1.99179e+07	2.96377e+07	4.39278e+07	3.0738e+07	9.13722e+06	1.04297e+07	8.53092e+06	1.16253e+07	1.01151e+07	6.25816e+06	7.15645e+06	1.00554e+07	1.26949e+07	8.78282e+06	2.48647e+06	2.09113e+06		-1.76248	0.000177781	1.15815		-0.374636	0.0127	1.40273
891	Positive	13,14-dihydro-15-keto-PGD2	C20 H32 O5	352.225	13.282	353.232	5.56025e+06	7.67305e+06	5.57137e+06	4.98856e+06	5.2571e+06	6.51496e+06	3.67599e+06	2.41639e+06	1.93924e+06	2.13627e+06	3.72004e+06	1.97963e+06	2.97476e+06	2.27869e+06	3.24634e+06	2.7111e+06	4.21744e+06	1.04426e+07		-1.16439	0.000201062	1.21153		0.705252	0.338542	0.343171
892	Positive	DLK	C16 H30 N4 O6	187.108	2.707	188.116	1.95911e+07	1.7839e+07	1.17496e+07	1.75201e+07	1.73107e+07	1.694e+07	6.81556e+06	1.61569e+06	4.34164e+06	3.10984e+06	4.95581e+06	8.26987e+06	1.48604e+07	9.05571e+06	1.01832e+07	1.12775e+07	1.10816e+07	2.58893e+06		-1.79414	1.61027e-06	0.964367		1.02044	0.0454332	1.6022
893	Positive	(±)5(6)-DiHET	C20 H34 O4	397.246	13.062	398.254	8.83316e+06	1.01543e+07	5.13661e+06	7.52878e+06	6.17858e+06	6.04059e+06	1.34466e+07	3.31509e+06	3.37802e+06	6.68602e+06	7.413e+06	4.35172e+06	4.30966e+06	6.72173e+06	7.05566e+06	4.86531e+06	4.69208e+06	6.58573e+06		-0.185057	7.67685e-05	0.916708		-0.172976	0.407155	0.561613
894	Positive	Estradiol	C18 H24 O2	272.178	11.416	273.185	1.45633e+07	1.29344e+07	5.9569e+07	8.67542e+06	8.35837e+06	2.3477e+07	2.38956e+06	1.03704e+06	1.44294e+06	1.45838e+06	847610	1.04808e+06	4.81286e+06	1.54157e+06	5.64533e+06	2.69806e+06	1.09747e+07	6.83174e+06		-3.95546	0.00580669	0.874706		1.98279	0.295594	0.55427
895	Positive	Ureidoisobutyric Acid	C5 H10 N2 O3	146.069	2.414	147.076	1.1902e+07	8.21299e+06	8.37448e+06	1.20918e+07	1.13156e+07	1.02474e+07	5.41961e+06	1.96139e+06	3.66549e+06	3.66532e+06	4.70261e+06	6.74868e+06	1.46041e+07	9.74681e+06	8.4005e+06	1.02805e+07	1.09573e+07	2.52288e+06		-1.24809	4.01091e-06	1.20229		1.11103	0.856572	0.141573
896	Positive	2-Methylbutyroylcarnitine	C12 H23 N O4	245.163	11.974	246.17	1.96222e+06	2.15114e+06	3.56307e+06	2.63162e+06	2.07774e+06	2.07343e+06	8.70515e+06	5.14979e+06	4.57131e+06	5.11888e+06	9.64068e+06	8.15856e+06	5.53203e+06	5.53796e+06	5.40467e+06	4.19854e+06	3.61706e+06	4.94061e+06		1.5157	8.60659e-08	1.31218		-0.500198	0.0643726	0.39021
897	Positive	4-(2-methoxyphenyl)-1-(3-phenyl-1,2,4-thiadiazol-5-yl)piperidine	C20 H21 N3 O S	369.155	9.113	370.163	4.00716e+07	3.18016e+07	1.56163e+07	2.18559e+07	2.60369e+07	1.89484e+07	6.43721e+06	3.48273e+06	1.39128e+06	6.99709e+06	1.3517e+06	1.72689e+06	4.33443e+06	2.81765e+06	5.78027e+06	5.02458e+06	3.02e+06	4.96817e+06		-2.85123	1.05987e-05	1.25996		0.278734	0.18865	0.151565
898	Positive	geranyl pp	C10 H20 O7 P2	314.069	10.622	315.076	7.71306e+06	4.7523e+06	6.81716e+06	3.56263e+06	2.62826e+06	2.54829e+06	1.25094e+07	1.0307e+07	8.63084e+06	8.43848e+06	1.00912e+07	6.81709e+06	1.37647e+07	1.57037e+07	1.55816e+07	1.34516e+07	6.49451e+06	7.98435e+06		1.01919	5.29303e-05	1.04502		0.361772	0.490419	0.288664
899	Positive	(6E)-7-(2H-1,3-benzodioxol-5-yl)-1-(piperidin-1-yl)hept-6-en-1-one	C19 H25 N O3	337.164	9.506	338.171	3.08349e+06	2.84614e+06	2.93785e+06	4.35075e+06	3.59014e+06	3.25577e+06	4.55748e+06	7.8203e+06	7.93882e+06	7.29894e+06	8.09979e+06	9.34456e+06	5.8904e+06	4.46308e+06	6.17942e+06	5.74798e+06	6.4513e+06	9.7256e+06		1.16723	1.17104e-07	1.28011		-0.228568	0.217029	0.206794
900	Positive	9-Oxo-ODE	C18 H30 O3	294.219	12.135	295.226	9.30607e+08	1.10421e+09	3.51614e+08	5.52098e+08	6.02352e+08	4.87896e+08	7.66295e+07	9.38614e+06	1.56507e+07	5.43362e+07	4.81192e+07	4.20927e+07	5.93203e+07	4.12344e+07	8.50028e+07	4.17185e+07	1.25869e+08	4.04887e+07		-4.03235	2.63759e-05	1.18083		0.676937	0.442989	0.454813
901	Positive	P-Aminohippuric Acid	C9 H10 N2 O3	194.069	7.341	195.077	2.88583e+06	3.27733e+06	5.17989e+06	3.62112e+06	3.94997e+06	3.91563e+06	7.10248e+06	5.03216e+06	3.40647e+06	3.30053e+06	7.12706e+06	7.01237e+06	4.66338e+06	4.02451e+06	4.98965e+06	5.18602e+06	4.61934e+06	1.00312e+07		0.530722	0.000486936	1.21096		0.0231297	0.0609639	0.138922
902	Positive	2-methyl-2,3,4,5-tetrahydro-1,5-benzoxazepin-4-one	C10 H11 N O2	159.068	8.621	160.076	1.73496e+07	1.829e+07	1.71163e+07	1.88459e+07	1.72244e+07	1.69371e+07	7.33675e+06	8.02452e+06	6.36705e+06	6.75392e+06	6.51033e+06	6.73015e+06	8.16977e+06	8.33626e+06	8.88939e+06	8.86021e+06	6.04575e+06	1.00165e+07		-1.34193	4.94872e-07	1.11985		0.270238	0.484765	0.411448
903	Positive	ethyl 2-amino-3-phenylpropanoate hydrochloride	C11 H15 N O2	193.11	8.326	194.118	5.18349e+06	5.81279e+06	7.92844e+06	6.45299e+06	7.11292e+06	6.81103e+06	8.12627e+06	7.80583e+06	5.5034e+06	4.90451e+06	8.28228e+06	7.47107e+06	5.11443e+06	5.93687e+06	7.19822e+06	6.17948e+06	3.8511e+06	5.57645e+06		0.0990024	7.34357e-06	1.17908		-0.314158	0.658596	0.120543
904	Positive	TLH	C16 H27 N5 O5	391.186	7.702	392.193	790828	1.17211e+06	1.2133e+06	1.01469e+06	1.36119e+06	1.11135e+06	1.45484e+06	737600	861610	941361	399743	931956	1.46497e+06	2.0824e+06	1.08613e+06	1.38899e+06	4.24625e+06	9.99469e+06		-0.322921	0.000267096	1.20438		1.92745	0.0216536	1.39652
905	Positive	Cys-Gly	C5 H10 N2 O3 S	178.041	8.113	179.049	851811	954831	1.16531e+06	1.05987e+06	1.01339e+06	1.02402e+06	501483	632784	405780	633312	720302	3.81442e+06	969211	472454	431459	484006	6.70541e+06	9.96745e+06		0.144387	0.000229216	1.11339		1.5043	0.275202	0.606791
906	Positive	L-Aspartic acid	C4 H7 N O4	133.037	1.291	134.045	4.10243e+08	6.03993e+08	1.75786e+09	7.18488e+08	5.36869e+08	7.89836e+08	9.94125e+07	4.75274e+07	6.97746e+07	7.23721e+07	8.71959e+07	1.07803e+08	1.84059e+08	1.93879e+08	1.47426e+08	1.74601e+08	9.06843e+07	5.07787e+07		-3.31489	0.00269965	0.944588		0.797577	0.51945	0.613364
907	Positive	2,4-diaziran-1-yl-6-(1-phenyl-1H-pyrrol-2-yl)-1,3,5-triazine	C17 H16 N6	304.138	1.8	305.146	3.24639e+06	4.61849e+06	4.32455e+06	3.94665e+06	3.25413e+06	3.02516e+06	730344	3.98787e+06	3.44223e+06	836746	1.93818e+06	1.34866e+06	2.2963e+06	2.63796e+06	1.94697e+06	3.54602e+06	4.30578e+06	9.82956e+06		-0.867705	0.000308935	1.04115		0.99968	0.00692059	1.7832
908	Positive	Guggulsterone	C21 H28 O2	312.209	12.163	313.216	2.04807e+06	1.58108e+06	2.23758e+06	1.85381e+06	1.71726e+06	1.67686e+06	1.1409e+07	8.26103e+06	6.02765e+06	4.54291e+06	9.94038e+06	8.4072e+06	7.51251e+06	8.1057e+06	1.0949e+07	7.46908e+06	9.63641e+06	9.82514e+06		2.12814	0.00104473	1.20376		0.138875	0.0447564	1.0669
909	Positive	LPC 8:0	C16 H34 N O7 P	383.207	11.134	384.214	3.81348e+07	3.18265e+07	5.264e+06	5.14013e+07	3.2084e+07	1.93163e+07	2.00713e+06	2.24193e+06	2.07558e+06	2.04226e+06	1.93914e+06	1.90197e+06	2.48133e+06	2.07092e+06	2.68488e+06	2.16969e+06	1.63298e+06	1.80966e+06		-3.8662	0.00099065	1.00775		0.0738802	0.0254766	1.57304
910	Positive	3-(propan-2-yl)-octahydropyrrolo[1,2-a]pyrazine-1,4-dione	C10 H16 N2 O2	196.121	7.646	197.129	9.06379e+08	9.33286e+08	8.38959e+08	1.12177e+09	1.06752e+09	1.11121e+09	1.78619e+08	2.0243e+08	1.65113e+08	1.65305e+08	1.67145e+08	1.27848e+08	1.33333e+08	1.47429e+08	1.8928e+08	1.64975e+08	7.91824e+07	9.08247e+07		-2.57064	4.09411e-06	1.19644		-0.322189	0.904629	0.0278188
911	Positive	L-Carnitine	C7 H15 N O3	161.105	2.592	162.113	4.99917e+06	6.1008e+06	6.82427e+06	6.19898e+06	6.2629e+06	3.51189e+06	2.65752e+06	4.1191e+06	2.53419e+06	2.56685e+06	2.03293e+06	2.79581e+06	6.19524e+06	3.56719e+06	4.00923e+06	5.78915e+06	7.99055e+06	9.60151e+06		-1.0208	1.9485e-08	1.30809		1.15307	0.0692604	0.369039
912	Positive	L-Threonic acid-1,4-lactone	C4 H6 O4	118.028	2.927	119.035	6.41684e+09	6.59323e+09	4.39155e+09	4.8714e+09	5.17049e+09	5.78835e+09	1.1392e+09	9.00018e+08	9.37499e+08	8.87368e+08	7.97538e+08	8.94607e+08	1.70504e+09	1.1414e+09	1.01448e+09	1.45686e+09	2.67582e+09	2.78254e+09		-2.58039	4.9024e-05	1.23067		0.955661	0.0778887	0.937861
913	Positive	Thymine	C5 H6 N2 O2	126.043	3.967	127.05	8.62837e+06	4.36476e+07	1.42607e+07	1.07281e+07	9.357e+06	1.13373e+07	1.13968e+07	3.23049e+06	2.54923e+06	1.0425e+07	2.25285e+06	2.09974e+06	3.44247e+06	2.96628e+06	3.35343e+06	3.33552e+06	2.15186e+06	2.17378e+06		-1.61618	0.000161325	0.886885		-0.874984	0.142401	0.712305
914	Positive	4-[4-(methoxymethyl)-6-piperidinopyrimidin-2-yl]-2-methyl-1,3-thiazole	C15 H20 N4 O S	304.14	9.74	305.147	405468	417519	569127	459333	450524	457192	508152	586474	596939	539085	526533	558687	491549	527802	493463	494268	4.39647e+06	9.47586e+06		0.265157	1.94195e-09	1.30802		2.2597	0.00164054	0.246518
915	Positive	2-[2-(2-pyridyloxy)ethoxy]pyridine	C12 H12 N2 O2	238.067	2.057	239.075	2.12881e+07	2.19733e+07	2.72454e+07	2.72985e+07	2.38984e+07	2.6263e+07	1.07982e+07	1.25073e+07	1.10741e+07	1.12439e+07	1.09113e+07	7.44453e+06	9.34975e+06	1.03748e+07	1.08791e+07	1.06737e+07	2.97495e+06	2.92118e+06		-1.20959	0.414766	0.344765		-0.439629	0.0410345	0.719673
916	Positive	Lysopa 16:0	C19 H39 O7 P	410.242	11.929	411.249	1.17824e+06	1.18583e+06	1.6487e+06	1.36277e+06	1.10388e+06	1.27559e+06	1.14619e+07	1.37931e+07	1.61284e+07	1.49364e+07	1.03754e+07	1.35639e+07	2.53302e+07	9.54181e+06	1.35836e+07	1.13952e+07	8.47021e+07	2.28659e+08		3.37146	3.57333e-08	1.18546		2.21726	0.80614	0.215525
917	Positive	Ala-Ile	C9 H18 N2 O3	202.132	5.956	203.139	3.06613e+08	3.10908e+08	2.05147e+08	2.91026e+08	3.41252e+08	3.54047e+08	8.69743e+07	3.78169e+07	7.82934e+07	6.88655e+07	1.09151e+08	1.39717e+08	3.41876e+08	1.77137e+08	2.16943e+08	2.19415e+08	1.98775e+08	2.74613e+07		-1.79633	4.61205e-05	0.525056		1.1819	0.0864474	1.28461
918	Positive	1-Methylguanine	C6 H7 N5 O	165.065	1.86	166.073	2.64479e+07	2.85931e+07	2.99998e+07	3.37542e+07	3.4711e+07	2.91788e+07	3.67621e+06	4.81789e+06	3.9938e+06	3.44165e+06	3.94893e+06	2.6762e+06	3.8249e+06	3.68368e+06	4.59862e+06	5.24379e+06	3.44225e+06	9.34568e+06		-3.01786	0.00441385	0.980991		0.418201	0.106816	1.15814
919	Negative	cGMP	C10 H12 N5 O7 P	345.046	2.88	344.039	14906.8	126241	27059.4	132083	85347.8	89248.3	72221.6	549800	85996.7	57144.2	78589.9	65068.1	32420.5	24656.8	33139.5	46851	19592.4	21525.2		0.936412	0.00442852	1.05569		-2.35062	0.320437	0.392251
920	Negative	1-(4-fluorophenyl)-2-(4-methoxyphenyl)-4-(2-naphthyl)butane-1,4-dione	C27 H21 F O3	412.149	4.394	411.141	1.07292e+08	8.39769e+07	2.31061e+07	7.20979e+07	8.32758e+07	7.33645e+07	1.78436e+07	1.30969e+06	3.90126e+06	7.26869e+06	5.97026e+06	1.04351e+07	2.55719e+07	1.0525e+07	1.17679e+07	8.24097e+06	1.5876e+07	6.74317e+06		-3.2453	0.316951	0.324644		0.752518	0.0395727	1.41499
921	Negative	Adenine	C5 H5 N5	135.054	8.099	134.047	1.06457e+08	9.6634e+07	4.0304e+07	7.61284e+07	9.57772e+07	7.15613e+07	2.27268e+07	2.07667e+07	1.90503e+07	1.7099e+07	1.89819e+07	1.50608e+07	2.45838e+07	1.83918e+07	2.05838e+07	2.29061e+07	2.18048e+07	1.87825e+07		-2.09846	0.209708	0.388241		0.160378	0.0799529	1.26915
922	Negative	Corchorifatty acid F	C18 H32 O5	328.225	11.229	327.218	7.69103e+07	5.37503e+07	2.30367e+07	3.92261e+07	5.68299e+07	4.32015e+07	2.12513e+07	1.86308e+06	6.37141e+06	1.90563e+07	1.32108e+07	2.23387e+07	1.46976e+07	2.00885e+07	2.02424e+07	1.19085e+07	3.21308e+07	6.25373e+06		-1.80065	0.0269963	0.669689		0.324767	0.0872234	0.827754
923	Negative	L-(+)-Arabinose	C5 H10 O5	150.053	8.386	149.046	607390	584303	615546	494626	576990	600200	72101.3	124289	146133	98492	111257	87083.4	167150	120255	161611	175276	79365.1	68537.7		-2.444	2.27323e-06	1.37025		0.272347	0.000699884	1.25861
924	Negative	Gentisic acid	C7 H6 O4	154.024	1.377	153.016	6.47589e+07	7.02732e+07	1.23764e+08	1.33518e+08	1.01151e+08	1.07612e+08	2.75711e+07	3.83497e+07	3.19772e+07	3.3263e+07	3.37543e+07	2.11431e+07	2.19227e+07	3.11552e+07	3.92447e+07	4.21806e+07	3.56686e+06	2.57414e+06		-1.69179	2.64552e-09	1.39153		-0.403706	0.000348494	0.965829
925	Negative	1,5,8-Trihydroxy-9-oxo-9H-xanthen-3-yl beta-D-glucopyranoside	C19 H18 O11	422.083	1.202	421.076	1.79282e+07	3.75626e+07	3.10006e+07	2.51707e+07	3.09058e+07	3.8721e+07	9.02803e+06	8.28658e+06	9.64777e+06	1.39699e+07	7.97563e+06	6.05141e+06	2.32619e+07	1.28316e+07	2.12495e+07	1.37359e+07	2.07165e+07	3.03943e+07		-1.72185	0.000110573	1.24149		1.15269	0.00463097	0.124791
926	Negative	methyl 5-{[2-(ethoxycarbonyl)-3-oxohex-1-enyl]amino}-2-furoate	C15 H19 N O6	309.121	8.397	308.114	1.58141e+06	1.44929e+06	1.78709e+06	1.70991e+06	1.49038e+06	1.63411e+06	2.01849e+07	1.25774e+07	7.38296e+06	2.14947e+07	1.91984e+07	1.24867e+07	7.75626e+06	9.53822e+06	7.39741e+06	7.91076e+06	1.09285e+07	1.61834e+07		3.27334	1.95496e-07	1.27659		-0.644181	0.0302656	1.14982
927	Negative	D-Proline	C5 H9 N O2	115.063	1.402	114.056	1.97536e+08	2.92465e+08	2.86908e+08	2.63983e+08	2.49039e+08	2.97987e+08	1.41266e+08	1.10201e+08	1.06778e+08	1.05982e+08	1.05796e+08	1.00022e+08	3.11513e+08	1.85614e+08	1.70796e+08	2.28679e+08	3.51429e+08	5.27996e+08		-1.24481	0.0390787	0.815368		1.40633	0.0196298	1.21497
928	Negative	L-Homocystine	C8 H16 N2 O4 S2	268.055	2.402	267.048	1.21659e+06	765073	1.56629e+06	822413	1.09668e+06	2.1272e+06	519896	472701	1.20257e+06	456085	441886	1.24712e+06	924985	868386	805498	444695	672263	314946		-0.807128	0.000143127	0.77126		-0.106723	0.000223326	2.45003
929	Negative	L-Threonic acid	C4 H8 O5	136.037	1.228	135.03	3.7936e+07	4.05562e+07	5.61542e+07	3.93289e+07	3.63326e+07	3.71626e+07	4.10039e+07	3.77183e+07	3.35588e+07	3.3865e+07	3.20989e+07	2.60565e+07	3.77804e+07	4.86252e+07	4.27727e+07	3.83898e+07	2.85305e+07	2.41609e+07		-0.276558	0.000248503	1.08625		0.108505	0.936906	0.437506
930	Negative	Threonine	C4 H9 N O3	119.058	1.297	118.051	5.01258e+08	5.71489e+08	6.64033e+08	5.37158e+08	5.39109e+08	5.56553e+08	7.22005e+08	4.62629e+06	1.3291e+08	4.0784e+08	2.41361e+08	1.20211e+08	3.12054e+08	1.64866e+08	1.60884e+08	1.64216e+08	2.62277e+08	3.12033e+08		-1.04863	0.000438408	1.1943		-0.243118	0.0489771	1.07523
931	Negative	PG (16:0/18:2)	C40 H75 O10 P	746.511	15.872	745.503	170094	499114	4.68813e+07	227204	292764	518973	534075	331223	132025	249331	173534	46352.5	1.75936e+06	584338	769355	1.16114e+06	2.95935e+07	9.98924e+06		-5.05015	0.757366	0.108911		4.90232	0.00821768	1.75996
932	Negative	3-Phosphoglyceric acid	C3 H7 O7 P	185.993	1.145	184.985	2.06448e+07	3.49371e+07	3.74222e+07	1.75185e+07	3.23241e+07	2.91243e+07	2.89383e+06	6.17092e+06	4.02621e+06	2.70449e+06	2.80012e+06	1.46886e+06	7.45587e+06	2.46726e+06	6.32867e+06	3.21257e+06	1.542e+07	2.88385e+07		-3.09945	0.825043	0.192811		1.66717	0.963683	0.388266
933	Negative	N-Propionylglycine	C5 H9 N O3	131.058	1.311	130.051	3.61735e+07	4.73223e+07	3.24279e+07	3.73644e+07	4.12358e+07	4.20965e+07	9.82026e+06	8.00382e+06	9.37944e+06	1.03253e+07	6.95468e+06	5.44935e+06	2.11152e+07	9.93323e+06	1.42333e+07	1.39462e+07	2.75999e+07	2.05899e+07		-2.24451	6.72806e-10	1.35656		1.10517	0.000668515	0.552451
934	Negative	(+/-)9(10)-EpOME	C18 H32 O3	592.471	14.728	591.464	8.74442e+07	5.9863e+07	4.81287e+06	4.24735e+06	1.8099e+07	1.16177e+07	1.43857e+06	213825	173600	153030	176520	146971	375408	229963	1.7359e+06	201115	4.41551e+06	137287		-6.3366	3.1682e-06	1.06776		1.62363	0.49958	0.491119
935	Negative	Flavin adenine dinucleotide (FAD)	C27 H33 N9 O15 P2	785.158	6.95	784.151	3.24409e+06	2.92378e+06	2.50819e+06	2.29587e+06	2.93419e+06	2.76735e+06	4.22647e+06	5.67314e+06	3.45136e+06	1.29385e+06	2.83905e+06	679348	7.17595e+06	1.68124e+06	5.91296e+06	3.8029e+06	1.14032e+07	2.59711e+07		0.123465	5.15343e-07	1.34726		1.62305	0.00100367	1.54373
936	Negative	DL-3,4-Dihydroxyphenyl glycol	C8 H10 O4	170.058	1.718	169.05	6.47252e+07	4.75513e+07	6.37096e+07	7.62579e+07	9.61674e+07	9.73182e+07	2.56473e+07	3.45891e+07	3.46239e+07	3.03443e+07	2.67322e+07	1.71628e+07	2.55921e+07	2.71508e+07	3.56734e+07	3.33813e+07	8.85387e+06	9.34805e+06		-1.3983	7.77485e-08	1.34292		-0.27245	0.00951563	0.733161
937	Negative	PG (18:2/18:2)	C42 H75 O10 P	770.511	15.689	769.503	130075	292155	5.56044e+07	153960	146038	478806	208411	241458	165258	175322	93772.5	67187.7	927619	314980	620228	674781	2.57189e+07	1.21314e+07		-5.89982	0.00043403	0.974188		5.40771	0.0371509	1.5207
938	Negative	LPI 16:0	C25 H49 O12 P	572.297	13.981	571.289	750891	678930	6.48096e+07	1.92245e+06	1.17595e+07	4.75161e+06	6.90583e+06	236464	237276	1.33234e+06	4.52798e+06	656040	1.12772e+07	2.45651e+06	2.67354e+06	7.05479e+06	2.55529e+07	9.80116e+06		-2.60724	1.34347e-07	1.27967		2.08155	0.20752	0.222224
939	Negative	Gluconic acid	C6 H12 O7	196.058	1.226	195.051	3.76322e+08	4.47583e+08	5.89253e+08	4.24448e+08	4.28734e+08	3.01276e+08	2.65445e+08	2.69126e+08	2.32498e+08	2.0287e+08	1.75448e+08	1.6858e+08	3.19772e+08	3.22559e+08	2.91823e+08	2.76378e+08	4.5875e+08	2.8262e+08		-0.966501	8.67752e-06	1.22143		0.570951	0.572968	0.0839762
940	Negative	2-(2-pyridyl)-2-{2-[4-(trifluoromethoxy)phenyl]hydrazono}acetonitrile	C14 H9 F3 N4 O	306.072	1.222	305.064	1.40083e+06	1.84826e+06	2.36568e+06	1.33684e+06	1.22931e+06	2.41738e+06	599152	733047	897658	743289	731626	594834	5.84843e+06	1.55668e+06	1.04572e+06	1.36178e+06	2.5231e+07	1.37495e+07		-1.30156	0.053937	0.282026		3.5044	0.0694361	1.45815
941	Negative	Ethyl-β-D-glucuronide	C8 H14 O7	176.068	1.458	221.067	6.84186e+08	5.68048e+08	1.09842e+09	4.51844e+08	5.76386e+08	7.66926e+08	2.62828e+08	3.10513e+08	2.37045e+08	2.9002e+08	3.65032e+08	4.71754e+08	3.26575e+08	4.0909e+08	4.51508e+08	3.87231e+08	9.58564e+07	5.7266e+07		-1.09769	5.26835e-07	1.33279		-0.165259	0.00876975	0.815698
942	Negative	Uracil 1-beta-D-arabinofuranoside	C9 H12 N2 O6	244.069	1.206	243.062	1.52991e+07	3.15428e+07	3.41577e+07	2.75913e+07	2.36472e+07	3.12953e+07	1.70948e+07	1.28097e+07	1.7866e+07	9.32867e+06	1.00126e+07	8.67852e+06	1.84422e+07	1.77209e+07	1.45246e+07	1.66946e+07	1.58423e+07	2.436e+07		-1.1095	2.84785e-05	1.10036		0.505386	0.294748	0.777707
943	Negative	N-Acetyl-α-D-glucosamine 1-phosphate	C8 H16 N O9 P	301.056	1.202	300.049	1.84251e+08	2.34486e+08	2.58991e+08	8.66856e+07	2.90065e+08	1.71105e+08	1.34517e+08	3.2761e+07	1.21307e+08	1.99046e+08	1.34249e+08	1.84751e+08	3.01308e+08	1.94668e+08	1.37736e+08	2.65096e+08	4.53683e+08	1.27448e+08		-0.603488	3.20167e-05	1.17129		0.875557	0.000384864	1.94038
944	Negative	SDMA	C8 H18 N4 O2	202.143	1.565	201.136	7.86041e+06	6.46276e+06	3.30067e+06	5.72956e+06	6.25474e+06	7.7982e+06	5.33111e+06	1.09665e+07	9.0387e+06	6.85767e+06	7.09059e+06	7.29376e+06	2.23516e+07	1.0618e+07	1.29725e+07	1.27466e+07	2.47443e+07	2.12968e+07		0.316377	0.848203	0.124609		1.16894	0.00785461	1.88211
945	Negative	L-lysine	C6 H14 N2 O2	146.105	1.318	145.098	2.20476e+08	2.87941e+08	2.83873e+08	2.00081e+08	2.21608e+08	2.67065e+08	1.55825e+08	8.51926e+07	1.51263e+08	1.08308e+08	9.80632e+07	1.19857e+08	2.69732e+08	2.50896e+08	1.53543e+08	1.85479e+08	4.52516e+08	2.71727e+08		-1.04354	0.0516437	0.457974		1.1404	0.020757	1.85236
946	Negative	Noradrenaline	C8 H11 N O3	169.074	12.071	168.066	4.28147e+06	4.76916e+06	5.68813e+06	3.9392e+06	4.36757e+06	4.56103e+06	1.47336e+07	1.85898e+07	1.56709e+07	1.1534e+07	1.40294e+07	1.27146e+07	2.0947e+07	1.39695e+07	1.60243e+07	1.62666e+07	2.4301e+07	2.10875e+07		1.66051	5.13908e-06	1.27349		0.367558	0.074296	0.659682
947	Negative	PS (18:2/18:2)	C42 H74 N O10 P	783.506	15.744	782.498	608999	732951	4.30522e+07	617771	524607	1.06386e+06	1.50678e+06	1.7984e+06	687944	773204	358081	128105	3.0119e+06	860913	1.31256e+06	2.84943e+06	2.42789e+07	5.23025e+06		-3.14926	0.00538058	1.10101		2.8375	0.245747	0.698488
948	Negative	3-Hydroxyanthranilic Acid	C7 H7 N O3	153.042	2.167	152.035	5.32483e+07	5.12654e+07	4.39515e+07	4.82966e+07	5.82165e+07	5.27716e+07	1.57837e+07	9.46754e+06	1.26409e+07	1.45307e+07	1.30641e+07	1.31208e+07	2.33327e+07	1.66853e+07	1.56392e+07	1.87192e+07	2.40414e+07	1.62028e+07		-1.96901	2.42893e-06	1.36342		0.544124	0.00460825	0.768188
949	Negative	N-Acetylanthranilic acid	C9 H9 N O3	179.058	6.72	178.051	4.74168e+06	5.82458e+06	7.39303e+06	5.36599e+06	6.02785e+06	6.47627e+06	2.64332e+08	3.94488e+08	2.85706e+08	1.15699e+08	2.73589e+08	3.55977e+08	2.41014e+08	5.14576e+08	4.82216e+08	4.53025e+08	2.53906e+08	4.29843e+08		5.55956	0.000839475	0.765887		0.490827	0.0180258	1.89329
950	Negative	LPI 18:2	C27 H49 O12 P	596.297	13.731	595.289	1.44325e+06	993595	1.91675e+07	1.68016e+06	2.28463e+07	3.78735e+06	9.21524e+06	100828	468339	1.23961e+06	9.94963e+06	1.50035e+06	3.7843e+07	5.25127e+06	7.1333e+06	1.90489e+07	1.53247e+07	2.20891e+07		-1.15131	2.25346e-05	1.19556		2.2471	0.491564	0.359523
951	Negative	D-(+)-Galactose	C6 H12 O6	180.063	1.637	179.056	1.43151e+09	1.15437e+09	8.11809e+08	7.58483e+08	1.20951e+09	1.12208e+09	2.48182e+08	2.73151e+08	2.82124e+08	2.57831e+08	2.30073e+08	1.6653e+08	2.62183e+08	2.38604e+08	3.42951e+08	3.0512e+08	6.69129e+07	3.4741e+07		-2.15384	0.000213076	0.998716		-0.221365	0.48114	0.317299
952	Negative	L-Malate	C4 H6 O5	134.021	1.925	133.014	1.81481e+07	2.58331e+07	2.68606e+07	2.80937e+07	2.3784e+07	2.32413e+07	6.1125e+06	5.75043e+06	6.9614e+06	5.32805e+06	4.98665e+06	5.31848e+06	1.60393e+07	9.4288e+06	1.26757e+07	1.18721e+07	1.62294e+07	2.30308e+07		-2.08269	6.54497e-06	1.29421		1.37345	0.0406396	0.372298
953	Negative	Glucuronic acid	C6 H10 O7	194.042	1.261	175.025	4.78516e+07	6.95482e+07	5.69972e+07	3.72925e+07	5.11175e+07	5.40369e+07	3.17993e+07	2.14978e+07	1.60369e+07	1.44347e+07	1.83179e+07	1.09862e+07	1.76467e+07	2.1663e+07	2.40536e+07	2.72977e+07	6.05966e+06	3.47682e+06		-1.48652	0.0207854	0.743466		-0.174405	0.539572	0.737446
954	Negative	Ethyl myristate	C16 H32 O2	256.24	14.399	255.233	2.84594e+09	3.44378e+09	4.92144e+09	3.37339e+09	3.2154e+09	3.61251e+09	1.13126e+09	1.024e+09	9.52043e+08	8.77232e+08	8.82073e+08	7.90911e+08	1.51892e+09	1.29159e+09	1.42485e+09	1.3991e+09	5.15768e+09	8.50312e+08		-1.92021	0.000151229	0.789765		1.04115	0.155005	0.876739
955	Negative	Maltotriose	C18 H32 O16	504.17	1.436	503.162	7.46552e+07	7.47692e+07	5.95894e+07	6.96588e+07	7.01342e+07	6.40306e+07	2.82602e+07	1.97347e+07	2.14931e+07	1.79472e+07	2.22085e+07	1.78321e+07	2.17021e+07	2.39224e+07	2.54142e+07	2.21842e+07	1.74321e+07	1.03906e+07		-1.69535	2.52541e-07	1.31964		-0.0746729	0.00366861	1.37218
956	Negative	Miquelianin	C21 H18 O13	478.069	10.866	477.061	117823	126013	163656	128252	135074	142611	1.07249e+06	1.13552e+06	1.22183e+06	1.08802e+06	1.51048e+06	1.22857e+06	3.80314e+06	1.29622e+06	845740	1.80352e+06	2.28129e+07	3.35031e+06		3.15727	3.64665e-07	0.794452		2.22436	0.208666	1.22022
957	Negative	3-Methyl-2-oxobutanoic acid	C5 H8 O3	116.047	2.359	115.04	2.17762e+07	1.7938e+07	2.05593e+07	1.84722e+07	2.86926e+07	2.28207e+07	1.82643e+07	3.05736e+07	1.51027e+07	1.01257e+07	2.3614e+07	8.37199e+06	8.30399e+06	8.68543e+06	1.12029e+07	1.01447e+07	3.68001e+06	3.81392e+06		-0.296608	0.262717	0.323584		-1.21038	0.0162749	1.72448
958	Negative	N'2-benzylidene-5-hex-1-ynylfuran-2-carbohydrazide	C18 H18 N2 O2	294.137	12.238	293.13	1.33838e+06	2.55661e+06	1.94282e+06	1.00208e+06	4.30971e+06	1.15643e+06	1.468e+07	1.27133e+07	1.14249e+07	9.52043e+06	2.00963e+07	2.12026e+07	9.42234e+06	9.70462e+06	1.5158e+07	1.81868e+07	8.73844e+06	1.4986e+07		2.86474	3.10707e-08	1.27999		-0.234382	0.0673243	0.842176
959	Negative	8Z,11Z,14Z-Eicosatrienoic acid	C20 H34 O2	306.256	14.391	305.248	7.10715e+06	7.93984e+06	6.57769e+06	3.04984e+06	2.45952e+06	3.65749e+06	1.00534e+06	1.006e+06	838779	1.27599e+06	966049	624356	3.00388e+06	1.36582e+06	1.38598e+06	1.57564e+06	2.1643e+07	1.128e+06		-2.42933	6.67371e-10	1.2617		2.39667	0.399782	0.0934626
960	Negative	cis,cis-Muconic acid	C6 H6 O4	142.024	1.588	141.017	6.31971e+08	9.92485e+08	1.76444e+09	1.30834e+09	1.25714e+09	1.25645e+09	3.41424e+08	4.92249e+08	5.04391e+08	4.14963e+08	4.27564e+08	2.85933e+08	1.90596e+08	4.84674e+08	5.31999e+08	5.33008e+08	8.42494e+07	8.80636e+07		-1.54768	0.0976449	0.624587		-0.366952	0.631383	0.595873
961	Negative	Boc-beta-cyano-L-alanine	C9 H14 N2 O4	214.095	2.172	213.088	4.89121e+07	5.48292e+07	3.54145e+07	5.4499e+07	4.86665e+07	4.8445e+07	2.3163e+07	2.4985e+07	2.41943e+07	2.26164e+07	2.07179e+07	1.57082e+07	2.12068e+07	2.17223e+07	2.84038e+07	2.81693e+07	9.04732e+06	6.18695e+06		-1.14606	0.065344	0.407878		-0.195475	0.181068	1.35264
962	Negative	Cystine	C6 H12 N2 O4 S2	240.024	1.212	239.017	1.97674e+07	1.90973e+07	2.58042e+07	1.54906e+07	2.13703e+07	1.4773e+07	608527	5.64366e+06	6.27362e+06	7.09113e+06	6.18163e+06	9.8033e+06	8.43253e+06	1.31195e+07	4.89727e+06	1.08585e+07	3.3965e+06	2.08007e+07		-1.70786	2.33499e-07	1.30578		0.788751	0.0435686	0.524173
963	Negative	1,5-Anhydro-D-glucitol	C6 H12 O5	224.089	1.551	223.082	6.85877e+07	2.21466e+07	5.9288e+07	8.56331e+07	8.51918e+07	7.56315e+07	2.34816e+07	2.60788e+07	1.39481e+07	2.12248e+07	2.04945e+07	1.46346e+07	1.81768e+07	1.93851e+07	2.73529e+07	2.25023e+07	9.65708e+06	9.99654e+06		-1.72587	1.1572e-05	1.2295		-0.162814	0.239621	0.436203
964	Negative	PI (16:0/18:2)	C43 H79 O13 P	834.527	15.822	833.519	657590	1.8296e+06	2.29657e+08	746548	1.76934e+06	4.06886e+06	5.80005e+06	4.69064e+06	2.90774e+06	4.71659e+06	1.47883e+06	708850	2.47806e+07	6.69598e+06	6.45535e+06	1.87631e+07	3.83165e+08	1.15752e+08		-3.55563	4.00076e-07	1.21593		4.77433	0.766085	0.094764
965	Negative	Caffeine	C8 H10 N4 O2	194.079	1.313	193.071	1.24817e+07	1.58984e+07	1.89301e+07	1.33167e+07	9.83764e+06	2.14138e+07	1.19793e+07	1.13096e+07	1.09727e+07	1.32452e+07	1.2514e+07	1.53037e+07	1.35281e+07	2.04888e+07	1.4507e+07	1.73553e+07	2.04689e+07	1.99188e+07		-0.286605	0.000520642	0.974413		0.4965	0.0108557	1.84871
966	Negative	Glycyl-L-leucine	C8 H16 N2 O3	188.116	1.613	187.108	2.52012e+08	2.5477e+08	1.74661e+08	1.90404e+08	2.23333e+08	2.09779e+08	2.0719e+08	5.85012e+07	1.07351e+08	1.05791e+08	1.02095e+08	1.67103e+08	4.45831e+08	2.24617e+08	2.99385e+08	2.05022e+08	3.82918e+08	8.19464e+07		-0.802836	0.164309	0.46497		1.13228	0.640492	0.595634
967	Negative	Feruloyl Putrescine	C14 H20 N2 O3	264.147	8.336	263.14	6.80521e+06	8.28965e+06	3.27169e+06	3.44758e+06	8.18414e+06	8.20044e+06	1.57149e+07	5.24332e+06	1.0717e+07	4.69296e+06	1.24684e+07	1.12696e+07	2.60124e+07	1.97127e+07	1.51557e+07	2.06175e+07	8.57894e+06	1.60921e+06		0.653989	0.133606	0.413108		0.609196	0.521193	0.617352
968	Negative	N1-(4-cyclohexylphenyl)-2-[(4-methylphenyl)thio]acetamide	C21 H25 N O S	339.168	10.993	338.161	1.84778e+06	1.8882e+06	1.38989e+06	2.14154e+06	1.64801e+06	2.22405e+06	1.29385e+07	1.4945e+07	1.51047e+07	1.37297e+07	1.35359e+07	1.32082e+07	9.34329e+06	1.10657e+07	1.17009e+07	1.10749e+07	1.04876e+07	1.37451e+07		2.90544	0.000410067	0.989504		-0.307996	0.0763461	1.29823
969	Negative	Gluconolactone	C6 H10 O6	178.048	1.364	177.04	3.88899e+08	1.42095e+09	1.01244e+09	1.26937e+09	1.24994e+09	1.45712e+09	3.7287e+08	3.75917e+08	3.53576e+08	3.42176e+08	3.10682e+08	2.52019e+08	3.71703e+08	3.55082e+08	4.53309e+08	4.81256e+08	1.4796e+08	8.21251e+07		-1.76005	2.19283e-10	1.36329		-0.0857318	0.000149399	0.569279
970	Negative	Guanosine monophosphate (GMP)	C10 H14 N5 O8 P	363.058	2.027	362.051	5.65222e+07	4.75033e+07	3.93493e+07	8.33171e+07	6.62346e+07	4.91493e+07	1.05895e+06	170073	311294	361894	354453	283973	969098	236509	483308	308295	1.29093e+06	1.20225e+06		-7.07298	1.01451e-05	1.3538		0.821652	0.00171947	1.23734
971	Negative	gamma-Glutamylglutamic acid	C10 H16 N2 O7	276.096	1.163	275.088	2.99385e+07	3.40115e+07	4.939e+07	3.13056e+07	3.24247e+07	4.38377e+07	1.2517e+07	1.09953e+07	1.45331e+07	1.22248e+07	1.00639e+07	1.60143e+07	3.19272e+07	2.33029e+07	2.62029e+07	2.51519e+07	1.27131e+07	8.4793e+06		-1.53277	0.00354782	0.945462		0.742959	0.198701	0.441065
972	Negative	γ-Linolenic acid	C18 H30 O2	278.224	13.976	277.217	8.79087e+07	3.15002e+07	6.59555e+07	1.03873e+07	1.69349e+07	1.48434e+07	3.81863e+06	3.69044e+06	2.93003e+06	3.45626e+06	2.74296e+06	1.97325e+06	3.57924e+07	5.49397e+06	4.80019e+06	8.68703e+06	3.71051e+08	1.48285e+07		-3.61179	0.120592	0.453844		4.56537	0.896763	0.106353
973	Negative	Glycerol 3-phosphate	C3 H9 O6 P	172.013	1.202	171.006	3.58101e+08	6.08897e+08	5.03601e+08	3.17094e+08	3.15372e+08	6.01739e+08	1.421e+08	4.52564e+07	1.36167e+08	9.8204e+07	9.98157e+07	8.08721e+07	2.84484e+08	2.11431e+08	2.15453e+08	2.05375e+08	3.6334e+08	2.41256e+08		-2.16669	0.247663	0.385835		1.33651	0.55196	0.723257
974	Negative	5-(tert-butyl)-2-methyl-N-(5-methyl-3-isoxazolyl)-3-furamide	C14 H18 N2 O3	262.132	8.381	261.124	5.12906e+07	2.73945e+07	3.73567e+07	4.30417e+07	5.46251e+07	3.55245e+07	1.38391e+07	6.24884e+06	1.07095e+07	9.48442e+06	1.13839e+07	1.55658e+07	3.00688e+07	2.59009e+07	2.00356e+07	1.79633e+07	1.38041e+07	2.72346e+06		-1.89029	0.0448553	0.662819		0.716786	0.0254784	1.60232
975	Negative	PEtOH (18:1-18:2)	C41 H75 O8 P	726.521	16.186	725.514	144063	158633	1.26447e+06	169568	162492	172650	69697.4	63029.9	64852.6	59435.4	58197.5	50573.8	153147	76029.4	73607.5	77482.4	1.90622e+07	3.84591e+06		-2.50186	5.40124e-07	1.31424		5.99247	0.00444536	1.39864
976	Negative	PEtOH (16:0-18:2)	C39 H73 O8 P	700.505	16.088	699.498	297419	176210	2.93646e+06	299600	170945	182707	473254	98023.2	198976	158955	109470	53013.5	250702	201026	123192	154947	1.89432e+07	4.14791e+06		-1.8961	8.30645e-09	1.25212		4.44759	0.571174	0.0520682
977	Negative	L-Ascorbate	C6 H8 O6	176.032	1.316	175.024	4.3008e+07	5.11279e+07	5.29916e+07	4.50687e+07	6.38835e+07	5.95603e+07	2.41847e+07	1.91067e+07	1.82367e+07	1.40783e+07	2.08723e+07	1.30586e+07	1.61949e+07	1.72738e+07	1.66518e+07	2.17452e+07	9.53968e+06	9.78363e+06		-1.52686	0.962257	0.0533156		-0.264489	0.539451	0.490664
978	Negative	δ-Ribono-1,4-lactone	C5 H8 O5	148.037	1.438	129.019	8.5088e+08	1.16731e+09	9.6855e+08	1.01267e+09	9.68177e+08	1.13908e+09	4.79864e+08	3.47498e+08	3.15903e+08	2.84924e+08	3.11649e+08	2.57275e+08	2.86408e+08	3.43333e+08	3.00331e+08	3.89517e+08	1.186e+08	9.83778e+07		-1.61247	9.40747e-06	1.2318		-0.378206	0.371033	0.530458
979	Negative	Porphobilinogen	C10 H14 N2 O4	226.095	2.686	225.088	6.1096e+07	5.0929e+07	4.01809e+07	6.2183e+07	6.32107e+07	5.31165e+07	1.62807e+07	2.21657e+07	1.9172e+07	1.69622e+07	1.61597e+07	9.84722e+06	1.24113e+07	1.5535e+07	2.01962e+07	2.07657e+07	5.5276e+06	3.24489e+06		-1.71714	1.28504e-06	1.22079		-0.372822	0.985443	0.0563229
980	Negative	3-Hydroxydecanoic acid	C10 H20 O3	188.141	9.541	187.134	6.02308e+06	6.4512e+06	7.50015e+06	5.95134e+06	6.08896e+06	7.75732e+06	2.46215e+06	1.34063e+06	1.4603e+06	1.4172e+06	1.85367e+06	819661	2.18272e+06	1.68309e+06	2.65927e+06	1.98999e+06	4.26024e+06	1.8303e+07		-2.08816	0.00743828	0.734329		1.73231	0.0160461	2.44421
981	Negative	Phe-Phe	C18 H20 N2 O3	312.148	9.984	311.14	4.39075e+06	5.06898e+06	1.96005e+06	1.81172e+06	5.05155e+06	3.88406e+06	1.5757e+07	7.88868e+06	1.26608e+07	7.93678e+06	1.23776e+07	1.21698e+07	2.75846e+07	1.65014e+07	1.61792e+07	2.3465e+07	6.78074e+06	3.01229e+06		1.63379	2.95185e-07	0.818653		0.443113	0.166608	0.843797
982	Negative	Phenylacetaldehyde	C8 H8 O	120.057	1.907	119.05	3.45257e+07	3.344e+07	2.31826e+07	3.32875e+07	3.13269e+07	3.40216e+07	1.69116e+07	7.76909e+06	1.00027e+07	1.19391e+07	1.09881e+07	1.20038e+07	2.73525e+07	1.58172e+07	1.89873e+07	1.80342e+07	1.80257e+07	1.46015e+07		-1.4469	4.0549e-05	1.13625		0.696544	0.00634829	1.67699
983	Negative	Pseudouridine	C9 H12 N2 O6	244.069	1.605	243.062	4.53371e+07	4.42189e+07	3.87476e+07	3.85184e+07	4.11563e+07	4.84005e+07	2.41438e+07	2.14469e+07	2.06707e+07	1.86271e+07	1.94745e+07	1.67816e+07	2.60225e+07	2.46111e+07	2.23977e+07	2.21923e+07	1.25835e+07	6.90542e+06		-1.08155	9.98143e-07	0.495203		-0.0787076	0.0901063	1.63252
984	Negative	UDP-N-acetylglucosamine	C17 H27 N3 O17 P2	607.082	1.232	606.075	5.24238e+07	7.68757e+07	2.36461e+08	8.40575e+07	6.30334e+07	8.34077e+07	3.94365e+07	6.17315e+07	4.66387e+07	2.70919e+07	3.13623e+07	1.15871e+07	5.09307e+07	4.49762e+07	7.0561e+07	6.31082e+07	1.68694e+08	3.29981e+08		-1.45262	0.0139275	0.738234		1.74111	0.435699	0.788684
985	Negative	7-Methylxanthine	C6 H6 N4 O2	166.048	10.105	165.041	5.91363e+06	6.10907e+06	1.22818e+07	7.01502e+06	1.01227e+07	9.02795e+06	1.40598e+07	8.99176e+06	1.03042e+07	7.15659e+06	1.61559e+07	9.08134e+06	8.30863e+06	1.06863e+07	1.24381e+07	7.99352e+06	9.12117e+06	1.70503e+07		0.381548	0.0115597	0.565276		-0.00332954	0.395278	0.701748
986	Negative	N-[2-(6-amino-9H-purin-9-yl)ethyl]-N-(2-furylmethyl)amine	C12 H14 N6 O	258.122	9.886	257.114	827294	1.3323e+06	1.35754e+06	934844	1.12874e+06	1.24498e+06	1.00199e+07	1.08177e+07	1.07437e+07	1.10618e+07	1.05205e+07	1.33666e+07	7.52557e+06	8.3038e+06	8.21638e+06	7.07002e+06	1.1013e+07	1.67495e+07		3.28496	0.000663584	0.520228		-0.176272	0.79366	0.755933
987	Negative	3-methyl-5-oxo-5-(4-toluidino)pentanoic acid	C13 H17 N O3	235.121	9.897	234.113	916854	639222	416503	706563	571769	554324	1.63063e+07	1.13259e+07	1.0443e+07	8.55169e+06	1.65085e+07	1.45784e+07	1.00214e+07	9.56346e+06	1.06188e+07	8.33784e+06	1.03272e+07	1.33999e+07		4.35211	0.000194988	1.19367		-0.319667	0.000905235	1.90928
988	Negative	Ala-Gln	C8 H15 N3 O4	217.106	1.302	216.099	6.31384e+06	7.37225e+06	8.50027e+06	5.28715e+06	4.72952e+06	6.97336e+06	5.3908e+06	1.9655e+06	6.27594e+06	4.11747e+06	4.52016e+06	8.45625e+06	2.0542e+07	1.54162e+07	9.86209e+06	1.23754e+07	1.60199e+07	2.89359e+06		-0.350518	0.0029593	0.595159		1.32744	0.199932	1.42394
989	Negative	Methionine	C5 H11 N O2 S	149.051	1.724	148.044	1.05251e+09	8.67021e+08	1.5737e+08	7.25029e+08	1.17346e+09	9.14978e+08	9.65174e+07	2.55452e+07	7.94748e+07	4.91099e+07	7.79516e+07	8.263e+07	2.79175e+08	1.11397e+08	1.62782e+08	1.62645e+08	2.11514e+08	1.06832e+08		-3.57193	0.067524	0.780545		1.33071	0.285842	0.563856
990	Negative	Corey Lactone Diol	C8 H12 O4	172.073	1.577	171.066	3.85792e+07	2.90905e+07	4.8186e+07	3.61533e+07	4.8158e+07	5.3334e+07	1.41819e+07	1.56398e+07	1.45864e+07	1.88083e+07	1.34338e+07	1.32046e+07	1.29076e+07	1.67922e+07	1.67166e+07	1.64515e+07	5.2993e+06	3.75825e+06		-1.49632	0.126941	0.39263		-0.321094	0.480793	0.879563
991	Negative	D-Xylulose 5-phosphate	C5 H11 O8 P	230.019	1.198	229.012	2.96498e+07	3.21819e+07	4.86845e+07	2.68391e+07	2.48341e+07	5.6823e+07	5.7145e+06	2.14131e+07	1.47234e+07	3.82519e+06	5.06925e+06	2.10014e+06	4.06561e+06	3.7498e+06	9.69208e+06	1.07316e+07	1.16629e+07	1.01611e+07		-2.05116	0.223162	0.465804		-0.0780369	0.454248	1.09435
992	Negative	3-[2-(1,3,5-trimethyl-1H-pyrazol-4-yl)hydrazono]pentane-2,4-dione	C11 H16 N4 O2	236.126	8.613	235.119	5.01879e+07	4.14895e+07	3.24724e+07	5.2578e+07	5.3638e+07	4.9179e+07	1.28675e+07	1.29546e+07	1.2056e+07	1.10439e+07	1.16302e+07	8.52117e+06	9.22278e+06	1.02485e+07	1.25463e+07	1.1539e+07	3.90563e+06	3.67427e+06		-2.01688	3.52931e-09	1.3618		-0.433773	0.00726679	0.699517
993	Negative	2-(acetylamino)-4-(methylthio)butanoic acid	C7 H13 N O3 S	191.062	3.951	190.054	7.16401e+06	5.34737e+06	233208	2.75088e+06	7.37183e+06	7.06155e+06	5.38879e+06	3.84854e+06	4.50345e+06	2.5518e+06	4.56726e+06	4.48926e+06	2.07253e+07	4.40111e+06	8.5396e+06	8.88003e+06	1.53191e+07	4.11048e+06		-0.239602	0.000388902	1.29274		1.28977	0.00478506	1.27685
994	Negative	D-Ribose-1-phosphate	C5 H11 O8 P	194.042	1.214	193.035	2.31528e+07	3.0599e+07	4.33844e+07	2.86578e+07	2.60334e+07	2.74683e+07	5.03386e+06	2.09917e+07	1.70969e+07	5.05763e+06	7.94534e+06	4.26822e+06	8.10006e+06	9.83771e+06	1.31968e+07	1.27754e+07	1.04917e+07	1.02316e+07		-1.56987	4.01746e-05	1.2095		0.0978788	0.57176	0.29744
995	Negative	Xylitol	C5 H12 O5	152.068	1.585	151.061	9.709e+07	1.58872e+08	1.83513e+08	1.24195e+08	1.29738e+08	1.85263e+08	5.3844e+07	8.6752e+07	7.26786e+07	6.8719e+07	5.30151e+07	5.07935e+07	1.48038e+08	7.11946e+07	8.10807e+07	1.06392e+08	2.76342e+08	3.08326e+08		-1.18746	0.00228706	0.650771		1.36157	0.289218	0.874797
996	Negative	Xanthosine	C10 H12 N4 O6	284.074	1.331	283.067	4.93943e+07	5.66668e+07	5.02703e+07	5.20357e+07	5.9706e+07	5.79082e+07	1.31394e+07	1.6802e+07	1.20226e+07	1.43002e+07	1.61855e+07	1.09152e+07	1.5404e+07	1.82942e+07	2.01058e+07	1.67923e+07	1.02664e+07	1.16547e+07		-1.96728	0.131277	0.343168		0.150287	0.699943	0.860337
997	Negative	N-Acetyl-L-phenylalanine	C11 H13 N O3	207.089	7.169	206.082	3.59391e+07	2.5305e+07	1.51984e+07	2.30884e+07	3.04389e+07	2.60244e+07	2.05794e+07	1.46833e+07	1.18938e+07	1.00873e+07	1.18889e+07	1.06259e+07	1.47998e+07	1.10237e+07	1.21221e+07	1.33738e+07	1.02735e+07	1.48986e+07		-0.96778	2.40699e-07	1.36679		-0.0603401	0.0040755	0.879626
998	Negative	Xanthine	C5 H4 N4 O2	152.033	2.011	151.026	9.57627e+08	9.34422e+08	6.72873e+08	1.29953e+09	5.73096e+08	8.2604e+08	5.09105e+07	4.66885e+07	3.33635e+07	5.32013e+07	3.63708e+07	1.38976e+07	6.87563e+07	2.33907e+07	4.60082e+07	2.6313e+07	1.90119e+08	2.50507e+08		-4.4888	0.913476	0.0901129		1.36799	0.0192207	1.31271
999	Negative	6-Phosphogluconic acid	C6 H13 O10 P	276.025	1.099	275.019	1.30844e+07	6.88311e+06	4.14923e+07	5.70709e+06	2.37383e+07	3.33671e+07	77831.8	2.02767e+07	7.19733e+06	2.26823e+06	4.66192e+06	1.89787e+06	8.36513e+06	5.23416e+06	5.02873e+06	8.14693e+06	1.26777e+07	1.25328e+07		-1.77229	1.61703e-08	1.06668		0.514969	0.269685	0.517492
1000	Negative	N1-[1-(3-isopropenylphenyl)-1-methylethyl]-3-oxobutanamide	C16 H21 N O2	259.153	2.784	258.146	1.21969e+07	1.01723e+07	7.85025e+06	1.34828e+07	1.02229e+07	1.19308e+07	6.4306e+06	2.31807e+06	5.3976e+06	4.49331e+06	5.62587e+06	7.85804e+06	2.35644e+07	1.22485e+07	1.43535e+07	1.56112e+07	1.22054e+07	1.47316e+06		-1.03568	0.0108949	0.849712		1.30653	0.959802	0.311395
1001	Negative	4-[2-(2-oxo-1-imidazolidinyl)ethyl]-1lambda~6~,4-thiazinane-1,1-dione	C9 H17 N3 O3 S	248.101	1.217	247.093	1.77288e+07	1.75359e+07	2.91098e+07	2.04552e+07	1.56205e+07	2.05494e+07	5.64317e+06	3.57265e+06	4.19892e+06	3.91883e+06	5.03015e+06	6.18938e+06	1.83909e+07	1.01276e+07	9.639e+06	1.04396e+07	1.46299e+07	8.58933e+06		-2.08328	0.063378	0.836096		1.33067	0.0120827	0.150131
1002	Negative	5'-Methylthioadenosine	C11 H15 N5 O3 S	297.09	8.098	296.082	4.76265e+07	3.74519e+07	9.42217e+06	3.06585e+07	4.54477e+07	2.96621e+07	7.74981e+06	7.68156e+06	6.62574e+06	5.69664e+06	6.26467e+06	4.777e+06	8.94629e+06	6.02908e+06	7.47616e+06	8.15767e+06	6.34735e+06	5.46656e+06		-2.36798	1.28008e-09	1.39549		0.128964	0.00116647	0.957016
1003	Negative	α-D-Mannose 1-phosphate	C6 H13 O9 P	260.03	1.19	259.022	4.92775e+08	5.34269e+08	6.18885e+08	4.73561e+08	5.52319e+08	4.73626e+08	1.80039e+08	3.00268e+08	2.95098e+08	1.327e+08	1.65929e+08	1.24128e+08	1.86682e+08	2.40682e+08	2.59671e+08	2.66614e+08	3.07744e+08	2.86095e+08		-1.39244	0.000443066	1.18176		0.369105	0.0177916	1.38299
1004	Negative	N7-Methylguanosine	C11 H17 N5 O5	299.122	1.297	298.114	3.28016e+08	3.53207e+08	3.86024e+08	3.41565e+08	3.34344e+08	3.38741e+08	4.15179e+08	5.59575e+07	7.61083e+07	2.30357e+08	1.40565e+08	6.43736e+07	1.63598e+08	9.58308e+07	9.46922e+07	9.32291e+07	6.52711e+07	4.39458e+07		-1.08331	6.63874e-05	1.02328		-0.819963	0.0550438	1.40386
1005	Negative	Levulinic acid	C5 H8 O3	116.047	1.443	161.045	1.25426e+10	7.77293e+09	10574797681	1.31191e+10	8.61131e+09	1.12145e+10	4.39849e+09	5.06528e+09	2.68081e+09	4.66763e+09	4.48844e+09	4.07096e+09	3.9011e+09	3.43263e+09	4.18134e+09	6.06938e+09	1.10193e+09	5.98863e+08		-1.33114	1.01811e-08	1.15882		-0.395718	0.590841	0.501509
1006	Negative	Uridine 5'-diphosphogalactose	C15 H24 N2 O17 P2	566.055	1.214	565.048	5.54249e+07	9.78644e+07	2.28349e+08	9.0169e+07	1.00586e+08	8.56584e+07	2.91894e+07	3.34751e+07	4.0168e+07	2.5355e+07	2.75699e+07	2.34073e+07	7.82046e+07	4.98076e+07	5.40975e+07	6.86384e+07	1.39226e+08	2.93459e+08		-1.87692	0.119192	0.628465		1.93152	0.00818908	1.5341
1007	Negative	3-O-Feruloylquinic acid	C17 H20 O9	368.112	1.224	367.105	4.69849e+06	8.15113e+06	9.36877e+06	8.62929e+06	5.71054e+06	8.12503e+06	1.68854e+06	5.84353e+06	1.36481e+07	4.85125e+06	1.07746e+07	1.08704e+07	9.6982e+06	1.92575e+06	1.29192e+07	1.69159e+06	625371	261603		0.0935406	0.0128804	0.964242		-0.813828	0.217908	0.842966
1008	Negative	Thymidine	C10 H14 N2 O5	242.09	5.536	241.083	1.90458e+07	1.6876e+07	8.7733e+06	1.23518e+07	1.41675e+07	1.67191e+07	1.6506e+07	1.28117e+07	1.34233e+07	1.20142e+07	1.29847e+07	9.62593e+06	1.20828e+07	1.18211e+07	1.49395e+07	1.30665e+07	1.37768e+07	1.09255e+07		-0.184715	0.0050697	0.722698		-0.0141214	0.00846653	1.03684
1009	Negative	LPS 16:0	C22 H44 N O9 P	497.276	14.025	496.268	678467	394133	3.4949e+07	846511	9.08227e+06	4.60046e+06	1.86263e+07	361840	290717	2.57476e+06	8.42634e+06	1.00396e+06	1.06892e+07	3.09671e+06	3.00957e+06	6.46649e+06	9.35521e+06	3.33465e+06		-0.692314	0.00589772	0.463586		0.200644	0.217792	1.15809
1010	Negative	PA (16:0/18:2)	C37 H69 O8 P	672.474	15.966	671.466	1.40522e+07	1.32898e+07	2.35162e+07	7.95397e+06	6.44314e+06	5.98221e+06	8.86679e+06	6.98765e+06	3.83055e+06	3.16289e+06	2.817e+06	1.97054e+06	5.80509e+06	2.19528e+06	3.28871e+06	3.07757e+06	2.95879e+08	7.38869e+07		-1.36612	4.73717e-08	1.35874		3.79701	0.00500264	1.06959
1011	Negative	3-(3-Methoxyphenyl)propionic acid	C10 H12 O3	180.079	10.386	179.071	846441	1.04589e+06	1.494e+06	1.06263e+06	1.01955e+06	1.18702e+06	1.25033e+07	1.03797e+07	1.05754e+07	7.59107e+06	1.18932e+07	1.11379e+07	7.30534e+06	9.4992e+06	1.05215e+07	8.3983e+06	7.34058e+06	1.03602e+07		3.26726	1.28112e-08	1.32584		-0.262367	0.0125765	0.435099
1012	Negative	2,3-dinor Prostaglandin E1	C18 H30 O5	326.21	11.244	325.202	9.46561e+06	8.17706e+06	6.91577e+06	4.36625e+06	5.93631e+06	8.26138e+06	7.94242e+06	311752	3.57831e+06	6.93168e+06	3.7733e+06	1.37802e+07	5.45086e+06	9.68712e+06	5.14982e+06	3.06634e+06	9.02959e+06	5.83568e+06		-0.247768	6.07955e-08	1.39003		0.0736364	0.00172465	0.959518
1013	Negative	LPG 18:2	C24 H45 O9 P	508.28	13.772	507.273	151219	164952	3.02958e+07	301916	3.65866e+06	1.81153e+06	1.74571e+06	64374.5	64834	107332	1.61422e+06	189614	4.93083e+06	408640	680311	1.99703e+06	6.36601e+06	1.27893e+07		-3.26453	7.12051e-05	1.1513		2.84335	0.000592742	1.14059
1014	Negative	Homogentisic Acid	C8 H8 O4	168.042	10.828	167.035	6.73035e+06	7.96871e+06	1.07148e+07	8.0657e+06	7.69151e+06	8.01191e+06	2.098e+08	2.37347e+08	2.56416e+08	2.28279e+08	2.20597e+08	2.6867e+08	1.51268e+08	1.83107e+08	1.70735e+08	1.57363e+08	1.32345e+08	1.8223e+08		4.85272	0.132577	0.690299		-0.540517	0.123969	1.25364
1015	Negative	Phenylglyoxylic acid	C8 H6 O3	150.031	10.825	149.024	7.52034e+06	9.36823e+06	1.3169e+07	9.44127e+06	8.81277e+06	9.67299e+06	2.07372e+08	2.34453e+08	2.536e+08	2.25847e+08	2.17965e+08	2.65717e+08	1.48887e+08	1.80326e+08	1.67804e+08	1.54679e+08	1.30439e+08	1.80126e+08		4.59871	0.000657374	1.09953		-0.546023	0.894555	0.25327
1016	Negative	2-Hydroxy-2-methylbutanoic acid	C5 H10 O3	118.063	1.866	117.055	4.03471e+07	3.85659e+07	2.05439e+07	4.11925e+07	4.66362e+07	3.70365e+07	1.45334e+07	1.07282e+07	1.21242e+07	1.20956e+07	1.07406e+07	7.63668e+06	8.27605e+06	1.05449e+07	1.29811e+07	1.14976e+07	4.03812e+06	7.36764e+06		-1.72496	2.32599e-05	1.33961		-0.310852	0.0169303	0.783061
1017	Negative	Gly-Tyr-Ala	C14 H19 N3 O5	309.133	1.901	308.125	7.07466e+06	6.70899e+06	3.7755e+06	6.32636e+06	6.26833e+06	4.89488e+06	7.42878e+06	2.02853e+06	4.82168e+06	4.12689e+06	6.67512e+06	9.76837e+06	1.97289e+07	1.23574e+07	1.13164e+07	1.35787e+07	7.41972e+06	869814		-0.00822891	6.84492e-06	1.30217		0.905309	0.0773156	0.527762
1018	Negative	N-Acetyl-DL-glutamic acid	C7 H11 N O5	207.074	1.215	206.067	3.47229e+07	4.33309e+07	4.9305e+07	4.63361e+07	4.75246e+07	4.21149e+07	9.91421e+06	1.03436e+07	1.03253e+07	9.07166e+06	9.04472e+06	7.83962e+06	1.32352e+07	1.05155e+07	1.10699e+07	1.12939e+07	7.81705e+06	9.35688e+06		-2.21957	0.00232893	0.458946		0.162692	0.715751	1.06515
1019	Negative	15-Deoxy-δ12,14 -Prostaglandin J2	C20 H28 O3	338.184	9.848	337.177	2.96886e+06	2.78188e+06	1.37817e+06	1.58695e+06	1.89636e+06	1.38247e+06	7.92501e+06	6.99689e+06	5.342e+06	5.77966e+06	6.22148e+06	8.433e+06	1.81944e+06	5.69845e+06	5.06141e+06	2.46866e+06	4.12513e+06	5.2739e+06		1.76256	5.65403e-05	1.19642		-0.735302	0.503782	0.238534
1020	Negative	5-Aminoimidazole-4-carboxamide-1-beta-d-ribofuranosyl 5-monophosphate	C9 H15 N4 O8 P	338.062	1.386	337.054	2.29789e+07	2.7967e+07	5.9066e+07	4.05229e+07	4.48861e+07	3.63833e+07	1.12285e+07	1.44152e+07	1.21869e+07	1.35712e+07	1.16147e+07	9.34302e+06	1.46486e+07	1.58199e+07	1.33208e+07	1.84156e+07	3.93754e+06	4.42719e+06		-1.67965	0.00022487	1.22812		-0.0361323	0.0125194	1.23638
1021	Negative	12-Hydroxydodecanoic acid	C12 H24 O3	216.172	11.228	215.165	2.44474e+06	6.68699e+06	4.64739e+06	5.69415e+06	5.0712e+06	7.02392e+06	9.7592e+06	6.37153e+06	5.57259e+06	4.68644e+06	9.60757e+06	8.48103e+06	5.23337e+06	5.47231e+06	7.67233e+06	5.05831e+06	5.48888e+06	8.26092e+06		0.494622	0.0890957	0.420942		-0.258339	0.02029	1.81583
1022	Negative	α-Estradiol	C18 H24 O2	272.18	12.881	271.172	506293	444318	770028	555017	494383	559946	8.98258e+06	7.03833e+06	4.6397e+06	4.19873e+06	9.35564e+06	8.01178e+06	4.11231e+06	4.4238e+06	6.73918e+06	4.33656e+06	3.42877e+06	4.93997e+06		3.66457	0.000102472	0.889541		-0.593731	0.252222	0.683492
1023	Negative	Elaidic acid	C18 H34 O2	282.256	14.501	281.248	5.33916e+08	5.84263e+08	8.1599e+08	4.54703e+08	3.84387e+08	5.08326e+08	1.59839e+08	1.56507e+08	1.36227e+08	1.22313e+08	1.30241e+08	1.04128e+08	5.2123e+08	1.98721e+08	1.97498e+08	2.5564e+08	3.43604e+09	1.60345e+08		-2.01973	0.00499474	0.959231		2.55917	0.0362403	1.30047
1024	Negative	L-Tyrosinemethylester	C10 H13 N O3	195.09	7.149	194.082	1.49681e+07	1.55764e+07	1.95646e+07	1.34206e+07	1.29418e+07	1.33088e+07	2.46938e+08	1.44516e+08	1.12858e+08	8.89663e+07	2.24674e+08	2.61604e+08	9.39942e+07	1.59824e+08	1.22478e+08	9.29651e+07	1.32441e+08	1.7162e+08		3.5879	5.00503e-06	1.01311		-0.481298	0.0787241	1.36706
1025	Negative	Citraconic acid	C5 H6 O4	130.026	1.399	129.019	5.26384e+08	8.06494e+08	6.39733e+08	7.81521e+08	5.9609e+08	7.27109e+08	3.41454e+08	2.45172e+08	2.18384e+08	1.91864e+08	2.37489e+08	1.91211e+08	1.67509e+08	2.3839e+08	1.91374e+08	2.65615e+08	5.03628e+07	1.04343e+08		-1.51608	0.159322	0.595254		-0.486382	0.846271	0.212309
1026	Negative	(+/-)9,10-dihydroxy-12Z-octadecenoic acid	C18 H34 O4	314.246	12.437	313.238	2.26073e+07	2.40044e+07	3.57124e+07	5.77289e+06	2.50686e+07	2.32283e+07	8.73216e+06	8.06403e+06	2.20165e+06	3.30366e+06	6.19729e+06	1.67938e+06	5.40404e+06	3.07505e+06	6.82817e+06	3.49574e+06	9.73291e+06	1.06107e+07		-2.1762	1.32502e-05	0.9099		0.375381	0.649275	0.511058
1027	Negative	7-Hydroxy-3,4-dihydrocarbostyril	C9 H9 N O2	163.063	7.379	162.056	1.17549e+07	1.29383e+07	1.18998e+07	1.22615e+07	1.19553e+07	1.30933e+07	1.24482e+07	1.24157e+07	1.22326e+07	1.0655e+07	1.19866e+07	8.75925e+06	1.08916e+07	1.11025e+07	1.25162e+07	1.27689e+07	5.21817e+06	5.03695e+06		-0.109585	0.729152	0.0667737		-0.251624	0.297977	1.22179
1028	Negative	Uridine 5'-diphosphate (UDP)	C9 H14 N2 O12 P2	404.002	1.196	402.995	8.51586e+06	9.95292e+06	1.91515e+07	6.6508e+06	2.32447e+07	1.19383e+07	1.701e+06	3.92359e+06	1.96987e+06	1.97666e+06	1.47913e+06	1.43232e+06	3.40935e+06	1.60472e+06	7.19302e+06	3.93313e+06	1.83724e+06	1.03193e+07		-2.67021	2.71014e-06	1.35502		1.18072	0.00722969	0.720622
1029	Negative	cis-5,8,11,14,17-Eicosapentaenoic acid	C20 H30 O2	302.222	14.231	301.215	1.04768e+06	1.0336e+06	1.18009e+06	538519	462015	516884	168372	168027	199227	293063	152749	127210	1.35005e+06	219539	202773	410907	1.04476e+07	364502		-2.10785	0.000169711	1.14571		3.55113	0.127028	0.765296
1030	Negative	Carnosine	C9 H14 N4 O3	226.106	1.411	225.099	5.84711e+06	8.8027e+06	5.53042e+06	8.62524e+06	5.61294e+06	8.02393e+06	4.36706e+06	3.09453e+06	3.94668e+06	3.31942e+06	3.80611e+06	3.68827e+06	1.12264e+07	6.88215e+06	5.04514e+06	5.83015e+06	1.03136e+07	4.79304e+06		-0.933511	3.58039e-05	1.27691		0.988474	0.0393466	0.795593
1031	Negative	3-Amino-4-methylpentanoic acid	C6 H13 N O2	131.094	2.241	130.087	8.55943e+09	8.18292e+09	6.43682e+09	9.07425e+09	9.75379e+09	8.05998e+09	2.38034e+09	6.04303e+08	1.18493e+09	1.60104e+09	1.33041e+09	1.41566e+09	3.19771e+09	1.94486e+09	2.10128e+09	2.15693e+09	2.0027e+09	1.28506e+09		-2.5555	9.52458e-10	1.26833		0.575162	0.328239	0.127363
1032	Negative	CUMYL-PICA N-pentanoic acid metabolite	C23 H26 N2 O3	378.19	8.331	377.183	1.48402e+06	1.95341e+06	952747	990491	1.37369e+06	1.53327e+06	8.17116e+06	2.60983e+06	5.9512e+06	5.88835e+06	7.58464e+06	7.694e+06	1.434e+07	1.15129e+07	7.93194e+06	9.8774e+06	3.25816e+06	984468		2.19313	1.30369e-06	1.25244		0.338004	0.272569	0.192509
1033	Negative	(+/-)19(20)-DiHDPA	C22 H34 O4	380.256	14.165	379.248	1.41793e+06	3.04681e+06	4.34614e+06	386499	345630	487207	337093	432714	489557	185060	242771	104241	2.66477e+06	1.46797e+06	683697	1.32455e+06	9.60611e+06	1.19852e+06		-2.48516	0.000256225	1.12016		3.24172	0.345568	0.572751
1034	Negative	Genipin	C11 H14 O5	208.073	11.563	207.066	1.22223e+06	1.32825e+06	1.63858e+06	1.37301e+06	1.55892e+06	1.51691e+06	4.79785e+06	5.00318e+06	4.20883e+06	3.64784e+06	5.31817e+06	8.40922e+06	2.55896e+06	2.86391e+06	4.08971e+06	2.83915e+06	1.74072e+06	2.28078e+06		1.86133	5.23125e-06	1.36038		-0.93874	0.0012569	1.04506
1035	Negative	5-(sec-butyl)-2-hydroxybenzaldehyde N-phenylhydrazone	C17 H20 N2 O	268.154	4.753	267.146	7.44802e+06	7.86446e+06	3.06854e+06	7.29811e+06	7.11028e+06	7.46567e+06	3.24746e+06	802259	2.12952e+06	1.86544e+06	3.38788e+06	5.11512e+06	1.27257e+07	7.1014e+06	4.50317e+06	5.30068e+06	9.53446e+06	1.95683e+06		-1.28254	0.0346158	0.315153		1.31329	0.0312379	1.53434
1036	Negative	PG (18:1/18:2)	C42 H77 O10 P	772.526	15.95	771.519	121054	136764	8.55457e+06	147661	138206	144639	56380.3	54949.9	55545.1	51315	51336.6	43048	125343	66399	81527.1	127107	9.48932e+06	2.02272e+06		-4.88607	0.291548	0.13764		5.25212	0.1864	1.43807
1037	Negative	DL-α-Aminocaprylic acid	C8 H17 N O2	159.126	9.532	158.118	261501	182548	234579	190262	197909	197242	6.19252e+06	6.00392e+06	7.49779e+06	6.35407e+06	7.30952e+06	8.87116e+06	4.08336e+06	5.31482e+06	4.16681e+06	3.9266e+06	4.68006e+06	6.31868e+06		5.06212	0.0170143	0.927003		-0.567761	0.0311977	1.59847
1038	Negative	(+/-)-Cannabichromeorcin	C17 H22 O2	258.158	7.757	257.151	1.10942e+07	9.66366e+06	6.02945e+06	8.92108e+06	9.50091e+06	9.05332e+06	1.2688e+07	6.41782e+06	7.47295e+06	5.83377e+06	8.28862e+06	6.04632e+06	5.26911e+06	5.36082e+06	6.93788e+06	5.82353e+06	2.87267e+06	3.12147e+06		-0.215071	0.00101019	1.15519		-0.669784	0.0172816	1.57743
1039	Negative	Glyceraldehyde 3-phosphate	C3 H7 O6 P	169.998	1.197	168.991	6.70649e+06	6.68168e+06	6.78251e+06	7.45554e+06	6.23989e+06	6.39494e+06	787918	3.53794e+06	3.3674e+06	1.78954e+06	1.91707e+06	1.57902e+06	2.12634e+06	1.47599e+07	2.68929e+06	2.67597e+06	1.35219e+06	3.24151e+06		-1.63322	0.837997	0.132628		1.0485	0.0116632	1.21993
1040	Negative	Glutaric Acid	C5 H8 O4	132.042	1.369	131.035	7.73313e+09	8.20758e+09	8.93e+09	9.23685e+09	8.9071e+09	9.41812e+09	2.91051e+09	2.80524e+09	2.722e+09	2.47509e+09	2.31629e+09	1.8431e+09	2324324329	2.58476e+09	3.10667e+09	3.09234e+09	7.16436e+08	4.49737e+08		-1.79858	3.56727e-08	1.2881		-0.296255	0.00858038	0.189705
1041	Negative	5-Methyluridine	C10 H14 N2 O6	258.085	1.221	257.078	9.15993e+06	1.17383e+07	2.65575e+07	1.58556e+07	1.14381e+07	1.6214e+07	9.01618e+06	9.81083e+06	9.40209e+06	8.50805e+06	7.83236e+06	5.90566e+06	8.53391e+06	1.1653e+07	9.52365e+06	1.20386e+07	4.31112e+06	2.68741e+06		-0.849712	0.00397431	0.502984		-0.0502391	0.156706	1.51691
1042	Negative	1-Methylhistidine	C7 H11 N3 O2	169.085	1.449	168.078	4.43983e+06	5.79175e+06	2.70873e+06	3.59555e+06	4.53382e+06	5.23027e+06	2.86596e+06	2.75393e+06	2.64722e+06	2.29281e+06	1.47428e+06	2.26464e+06	6.45548e+06	2.92885e+06	3.23276e+06	3.37734e+06	7.8769e+06	8.98249e+06		-0.879162	0.000250869	0.931206		1.20016	0.187674	0.584715
1043	Negative	Prostaglandin F2alpha	C20 H34 O5	354.241	13.259	353.233	7.76657e+06	1.2995e+07	3.83182e+06	5.38225e+06	6.67902e+06	1.12546e+07	1.36707e+06	330314	3.62859e+06	3.99343e+06	759004	3.58258e+06	1.0745e+07	1.11656e+07	9.48844e+06	7.67344e+06	7.57652e+06	3.54705e+06		-1.81024	0.76906	0.127121		1.87751	0.569127	0.572552
1044	Negative	N1-(3,5-dichlorophenyl)-3-morpholinopropanamide	C13 H16 Cl2 N2 O2	302.058	9.583	301.051	151338	258651	207914	311818	387086	269785	1.71278e+06	1.37674e+06	1.08117e+06	611244	2.27421e+06	1.7965e+06	2.74201e+06	1.35691e+06	1.2086e+06	1.68645e+06	9.02594e+06	2.80657e+06		2.48018	0.114061	0.470068		1.08858	0.574953	0.836264
1045	Negative	Ergothioneine	C9 H15 N3 O2 S	229.088	1.444	228.081	1.46242e+06	2.51005e+06	1.35129e+06	1.90188e+06	2.71533e+06	3.63806e+06	2.36082e+06	1.63116e+06	1.18697e+06	927075	1.2213e+06	740685	5.85814e+06	1.20905e+06	2.52066e+06	2.42116e+06	8.78255e+06	8.32658e+06		-0.751096	3.5592e-06	1.23337		1.85163	0.989927	0.0305506
1046	Negative	PMeOH (16:1-18:2)	C38 H69 O8 P	684.474	15.759	683.467	1.7064e+06	2.06957e+06	4.89099e+06	696169	1.28062e+06	1.19483e+06	281496	191028	227497	115150	98872.2	84540.8	413261	309938	351308	708156	8.70658e+06	1.13358e+06		-3.56747	1.03129e-08	1.34515		3.54093	0.000196251	0.491871
1047	Negative	N1-cyclohexyl-4-(4-fluorobenzyl)-1,4-diazepane-1-carbothioamide	C19 H28 F N3 S	349.2	9.398	348.193	1.24611e+06	1.50926e+06	542563	1.11689e+06	1.38099e+06	1.44364e+06	5.8147e+06	4.34158e+06	7.26807e+06	5.94354e+06	5.78087e+06	6.48438e+06	5.57967e+06	5.27199e+06	4.33394e+06	5.41214e+06	4.45552e+06	4.5819e+06		2.29927	0.158652	0.337319		-0.265909	0.0117339	1.91338
1048	Negative	Oxaloacetate	C4 H4 O5	132.006	1.335	130.998	2.7425e+07	3.13989e+07	2.18221e+07	2.63482e+07	3.47118e+07	3.15416e+07	8.20521e+06	1.1041e+07	9.9909e+06	8.39865e+06	6.75503e+06	6.66235e+06	7.593e+06	7.45662e+06	1.01088e+07	9.99064e+06	3.49914e+06	3.36706e+06		-1.76276	1.5409e-05	1.29903		-0.281085	0.00794727	0.946059
1049	Negative	Sulfoacetic acid	C2 H4 O5 S	139.978	1.176	138.97	6.78934e+06	8.21604e+06	1.57305e+07	1.17541e+07	1.16398e+07	1.32831e+07	3.67364e+06	2.95525e+06	3.58672e+06	3.71577e+06	2.90443e+06	2.76458e+06	4.28368e+06	3.55412e+06	4.71122e+06	4.10477e+06	8.5543e+06	1.87101e+06		-1.78214	1.59798e-12	1.06645		0.466296	1.39327e-09	1.33396
1050	Negative	PS (18:1/18:2)	C42 H76 N O10 P	785.521	16	784.514	728958	442635	8.30021e+06	520612	406511	391813	559856	482711	232256	442607	237201	115145	1.07029e+06	535676	588934	889363	8.54767e+06	1.7732e+06		-2.38225	1.90424e-07	1.30041		2.69524	0.0677822	0.468892
1051	Negative	D-(-)-Lyxose	C5 H10 O5	104.047	1.349	103.04	6.2662e+08	5.78907e+08	5.64095e+08	6.11522e+08	5.75309e+08	5.64639e+08	1.87596e+08	1.89223e+08	1.84401e+08	1.58938e+08	1.58511e+08	1.29306e+08	1.79043e+08	1.71277e+08	2.2635e+08	2.17411e+08	6.7942e+07	6.04782e+07		-1.80456	1.07199e-05	1.02502		-0.127838	0.0290214	0.55212
1052	Negative	nor-6β-Oxycodol	C17 H21 N O4	303.147	10.595	302.14	146580	162280	211663	163440	168400	176436	5.0836e+06	4.75099e+06	6.26897e+06	5.52182e+06	4.97196e+06	7.69337e+06	3.15071e+06	4.67136e+06	3.63565e+06	3.35506e+06	3.61059e+06	5.75303e+06		5.05878	2.15283e-06	1.02279		-0.504218	0.220261	0.491227
1053	Negative	D-Sedoheptulose 7-phosphate	C7 H15 O10 P	290.044	1.137	289.037	5.07393e+06	8.1814e+06	1.83621e+07	1.13837e+07	9.43217e+06	1.25421e+07	768230	6.99062e+06	8.59808e+06	3.92835e+06	9.03879e+06	2.14021e+06	6.34314e+06	8.87426e+06	8.48688e+06	1.05127e+07	7.52239e+06	8.18726e+06		-1.04618	0.000763954	1.21258		0.666095	0.107431	0.454411
1054	Negative	Epinephrine	C9 H13 N O3	183.089	3.622	182.082	2.34696e+07	2.23259e+07	1.97955e+07	1.53446e+07	1.36887e+07	1.95697e+07	1.96587e+09	1.79329e+09	1.81735e+09	1.57475e+09	2.04181e+09	2.27494e+09	1.71371e+09	1.54597e+09	1.47146e+09	1.49918e+09	1.84206e+09	2.17551e+09		6.64998	0.000262417	1.30397		-0.162291	0.014586	1.17916
1055	Negative	3-Methyladipic acid	C7 H12 O4	160.073	1.832	159.066	1.38811e+07	1.39414e+07	1.31107e+07	1.10046e+07	1.19118e+07	1.43198e+07	3.96193e+06	2.47743e+06	3.59286e+06	4.28336e+06	2.82215e+06	3.38075e+06	4.21292e+06	4.65013e+06	4.96661e+06	4.41843e+06	8.02654e+06	2.8455e+06		-1.92968	0.000661296	0.79558		0.505093	0.17286	1.29948
1056	Negative	cis-Aconitic acid	C6 H6 O6	174.016	1.346	173.009	2.57086e+07	1.97342e+07	1.30392e+07	2.19773e+07	2.18768e+07	2.15304e+07	6.22946e+06	5.86063e+06	6.86455e+06	4.77015e+06	5.77376e+06	3.82033e+06	4.54515e+06	5.02126e+06	5.54372e+06	5.11252e+06	2.9683e+06	3.45098e+06		-1.89437	2.6621e-06	0.828957		-0.322641	0.145084	1.3336
1057	Negative	N2-Methylguanosine	C11 H15 N5 O5	297.106	6.747	296.099	173197	262723	212917	186884	214359	238405	4.73819e+06	5.88493e+06	7.15728e+06	5.61435e+06	5.97819e+06	6.77306e+06	3.4329e+06	3.68594e+06	3.33742e+06	3.46281e+06	3.62351e+06	4.13959e+06		4.81009	0.064489	0.81834		-0.737327	0.0388866	0.835583
1058	Negative	diethyl 1-(2,3,4,5,6-pentamethylphenyl)hydrazine-1,2-dicarboxylate	C17 H26 N2 O4	322.19	11.186	321.182	250343	280454	367339	253991	249766	351846	3.25884e+06	3.85465e+06	3.80698e+06	2.71952e+06	3.30353e+06	5.5118e+06	3.65823e+06	2.51161e+06	2.90716e+06	2.80542e+06	4.40823e+06	3.32492e+06		3.67855	2.41373e-06	0.875361		-0.195058	0.0682222	1.62174
1059	Negative	PA (18:1/18:2)	C39 H71 O8 P	698.489	16.044	697.482	5.57676e+06	5.55649e+06	9.46494e+06	2.00477e+06	3.0543e+06	2.86908e+06	6.32614e+06	4.18438e+06	1.55104e+06	1.85966e+06	1.55424e+06	1.14229e+06	1.61681e+06	1.26127e+06	1.01832e+06	1.31369e+06	1.76747e+08	2.53349e+07		-0.779569	0.114919	0.512849		3.64087	0.0226059	1.57552
1060	Negative	Adenosine diphosphate ribose	C15 H23 N5 O14 P2	559.072	1.451	558.064	2.49708e+07	9.18222e+06	1.24011e+07	5.7339e+06	5.5864e+06	3.55587e+06	373965	383195	453305	374167	325693	271884	491063	415964	550665	496444	420124	334815		-4.81509	0.000225666	1.18052		0.312011	0.226161	0.416707
1061	Negative	N-Acetyl-L-histidine	C8 H11 N3 O3	197.08	1.457	196.073	1.33247e+07	1.21463e+07	6.28605e+06	1.16491e+07	1.06663e+07	9.07871e+06	6.25638e+06	4.45151e+06	3.38097e+06	3.04085e+06	2.73324e+06	3.29819e+06	6.00666e+06	3.91037e+06	3.54191e+06	3.98698e+06	5.84653e+06	7.38537e+06		-1.4471	0.000589173	0.862963		0.405489	0.69721	0.621227
1062	Negative	D-2-Aminoadipic acid	C6 H11 N O4	161.069	1.464	160.061	1.43659e+07	2.22641e+07	1.86551e+07	2.07482e+07	1.82243e+07	2.29791e+07	6.76239e+06	6.53522e+06	6.77174e+06	6.85696e+06	7.52037e+06	5.45512e+06	9.20561e+06	8.3887e+06	5.60483e+06	7.31514e+06	7.52305e+06	6.04284e+06		-1.5549	0.087663	0.551919		0.143676	0.0298667	1.49147
1063	Negative	13(S)-HOTrE	C18 H30 O3	294.22	12.946	293.212	5.70057e+08	2.47287e+08	9.253e+07	1.65867e+08	2.55671e+08	1.34522e+08	7.82813e+06	1.6729e+06	1.70242e+06	2.70774e+06	3.19869e+06	4.04328e+06	6.05988e+06	4.63879e+06	9.97809e+06	4.75036e+06	2.59826e+07	1.7102e+07		-6.1148	1.63169e-06	1.34707		1.69548	0.0018801	1.15196
1064	Negative	5-Phosphoribosyl 1-pyrophosphate	C5 H13 O14 P3	389.95	1.209	388.943	9.96268e+06	2.13579e+07	1.07048e+07	1.02277e+07	9.56409e+06	1.80215e+07	5.35257e+06	1.33166e+06	4.22455e+06	3.16783e+06	3.44123e+06	2.96429e+06	1.01501e+07	6.15978e+06	7.94978e+06	6.52129e+06	7.3215e+06	4.41563e+06		-1.96272	0.0177302	0.733557		1.05371	0.80487	0.377264
1065	Negative	N-Acetylaspartic acid	C6 H9 N O5	175.048	1.189	174.041	1.61561e+07	1.91236e+07	1.15643e+07	1.18201e+07	1.71436e+07	1.90616e+07	8.46211e+06	7.43684e+06	6.94748e+06	4.94449e+06	5.36019e+06	2.19451e+06	6.40634e+06	5.65948e+06	5.31517e+06	8.83581e+06	5.37375e+06	7.15168e+06		-1.42441	0.00115731	1.17292		0.132375	0.132647	0.802718
1066	Negative	LPE 18:0	C23 H48 N O7 P	481.317	15.071	480.31	668583	992071	4.22767e+07	523282	933223	1.12705e+06	855020	492952	250067	266628	461950	172950	3.30302e+06	1.20732e+06	680016	2.02065e+06	6.52644e+06	2.26038e+06		-4.21813	0.0185145	0.881195		2.67812	0.0047932	1.75927
1067	Negative	α-Phenylacetoacetonitrile	C10 H9 N O	159.068	9.636	158.061	1.14253e+07	9.45111e+06	6.9103e+06	9.64368e+06	9.74633e+06	9.45311e+06	8.24536e+06	5.84052e+06	5.20168e+06	4.45947e+06	6.4015e+06	6.33484e+06	4.37718e+06	5.21294e+06	7.05845e+06	5.16812e+06	4.32236e+06	6.23621e+06		-0.634323	0.022903	0.909516		-0.172347	0.0614078	0.877856
1068	Negative	N-Carbamyl-L-glutamicacid	C6 H10 N2 O5	190.059	1.215	189.051	8.77145e+06	7.61446e+06	1.05324e+07	9.34895e+06	7.84856e+06	9.38102e+06	829300	2.6596e+06	2.19504e+06	1.92471e+06	2.0579e+06	2.55879e+06	8.92602e+06	4.45266e+06	4.38781e+06	5.68487e+06	7.14846e+06	4.56597e+06		-2.12958	4.59715e-07	1.33907		1.5243	0.0209292	0.663775
1069	Negative	Cytidine-5'-monophosphate	C9 H14 N3 O8 P	323.052	1.354	322.044	2.2514e+07	1.60492e+07	1.35126e+07	2.33866e+07	2.57161e+07	2.70731e+07	3.44221e+06	644598	1.28811e+06	1.06473e+06	1.06552e+06	1.55372e+06	4.00688e+06	1.54075e+06	793156	1.47376e+06	1.89613e+06	3.42198e+06		-3.8235	1.55106e-05	1.28708		0.535752	0.0186438	0.991788
1070	Negative	Υ-Aminobutyric acid (GABA)	C4 H9 N O2	103.063	1.249	102.056	3.99761e+07	6.69286e+07	8.79675e+07	4.42159e+07	6.4053e+07	6.70886e+07	1.10168e+07	9.98099e+06	9.67591e+06	1.05231e+07	1.01567e+07	1.53494e+07	4.48465e+07	1.55988e+07	2.24721e+07	2.33561e+07	8.92829e+07	1.6165e+08		-2.4726	4.11222e-06	1.36672		2.42093	0.00153947	1.13918
1071	Negative	13,14-dihydro-15-keto Prostaglandin D1	C20 H34 O5	390.222	11.549	389.215	4.04192e+06	2.81486e+06	2.82553e+06	2.73974e+06	3.14275e+06	3.78457e+06	2.88829e+06	3.59472e+06	4.56854e+06	1.50119e+06	2.72946e+06	1.92291e+06	3.46913e+06	3.44801e+06	3.80894e+06	3.19254e+06	6.09104e+06	6.60011e+06		-0.169449	3.34139e-07	1.30995		0.629118	0.0489241	0.510012
1072	Negative	Guanine	C5 H5 N5 O	151.049	3.629	150.042	2.18676e+07	1.63477e+07	1.08946e+07	1.47183e+07	2.01758e+07	1.76835e+07	3.5461e+06	954467	1.53115e+06	1.86928e+06	1.6547e+06	1.71677e+06	4.27542e+06	2.33197e+06	2.29243e+06	2.25951e+06	2.45521e+06	265177		-3.17327	0.0028854	1.06584		0.300174	0.618336	0.157943
1073	Negative	(2S)-4-Oxo-2-phenyl-3,4-dihydro-2H-chromen-7-yl beta-D-glucopyranoside	C21 H22 O8	448.142	12.345	447.134	2.21089e+06	2.21192e+06	3.01245e+06	2.20481e+06	2.76927e+06	2.65193e+06	4.94007e+06	3.69341e+06	3.7688e+06	1.28573e+06	5.28128e+06	2.91041e+06	4.54897e+06	5.43472e+06	7.91005e+06	5.29379e+06	5.20809e+06	4.70057e+06		0.53875	0.105498	0.605008		0.597072	0.240721	0.641569
1074	Negative	Indole-3-lactic acid	C11 H11 N O3	223.084	8.713	222.077	5.70253e+06	5.45612e+06	6.10448e+06	5.75039e+06	5.30556e+06	6.71749e+06	5.13909e+06	6.77833e+06	5.26781e+06	4.1145e+06	4.57086e+06	4.92884e+06	5.08738e+06	4.94423e+06	5.24871e+06	4.97344e+06	1.97337e+06	1.95977e+06		-0.185958	0.129262	0.646745		-0.348678	0.818358	0.279232
1075	Negative	Uridine	C9 H12 N2 O6	244.069	2.169	243.062	5.23576e+09	5.20678e+09	3.07793e+09	4.25011e+09	5.45184e+09	4.64255e+09	1.33218e+09	4.43773e+08	8.59862e+08	1.12641e+09	9.51636e+08	1.04375e+09	2.09245e+09	1.25277e+09	1.19391e+09	1.41074e+09	2.1376e+09	1.11711e+09		-2.27491	1.25783e-07	0.695255		0.676882	0.128452	0.988707
1076	Negative	(+/-)12(13)-DiHOME	C18 H34 O4	296.235	12.795	295.228	1.60073e+07	1.49924e+07	4.1884e+06	3.24338e+06	1.08779e+07	5.30786e+06	297920	203768	215081	184540	231435	136800	745487	701330	1.36061e+06	582537	6.49441e+06	2.52941e+06		-5.42697	0.000275755	0.993818		3.28956	0.619413	0.572317
1077	Negative	D-Ala-D-Ala	C6 H12 N2 O3	160.084	1.62	159.077	944111	828889	948334	683806	1.0783e+06	1.06806e+06	664535	2.21654e+06	1.56909e+06	945334	1.72315e+06	926209	3.98233e+06	1.50098e+06	1.55877e+06	2.78623e+06	6.49228e+06	4.64529e+06		0.53519	0.0850912	0.784552		1.3819	0.429297	0.550699
1078	Negative	Monobutyl phthalate	C12 H14 O4	222.089	9.755	221.082	5.36858e+06	6.77408e+06	5.48805e+06	5.1915e+06	4.81447e+06	4.90826e+06	3.42411e+06	3.50198e+06	2.67149e+06	2.47632e+06	3.64602e+06	2.70779e+06	3.57357e+06	3.51573e+06	3.36352e+06	2.86746e+06	6.484e+06	3.94447e+06		-0.820556	0.000145233	0.663674		0.365974	0.120926	1.0508
1079	Negative	(±)9-HpODE	C18 H32 O4	294.219	15.408	293.212	1.06517e+07	2.44809e+07	2.87813e+06	2.80482e+06	4.71795e+06	5.04109e+06	395017	145639	208489	194328	135402	117152	1.56766e+06	542255	773338	413064	2.13141e+06	202954		-5.40209	4.17067e-07	1.30978		2.23506	0.0319701	0.645183
1080	Negative	D-Threose	C4 H8 O4	120.042	1.716	119.035	1.3982e+08	4.94008e+08	5.04325e+08	6.30043e+08	5.72813e+08	6.86035e+08	1.14397e+08	1.54735e+08	1.58526e+08	1.53433e+08	1.19202e+08	9.76289e+07	1.34744e+08	1.39774e+08	1.86411e+08	1.82784e+08	5.87348e+07	6.45594e+07		-1.92359	2.49566e-05	0.855851		-0.0570077	0.230052	0.751405
1081	Negative	Azelaic acid	C9 H16 O4	188.105	3.755	187.097	2.03504e+07	2.25334e+07	1.01472e+07	1.408e+07	2.07315e+07	2.14352e+07	2.62902e+06	1.59347e+06	1.49313e+06	1.60436e+06	1.67719e+06	1.27409e+06	1.79108e+06	2.06946e+06	2.24862e+06	2.13819e+06	1.54183e+06	1.52481e+06		-3.41131	1.45513e-06	1.10931		0.139493	0.264591	0.391329
1082	Negative	Sucrose	C12 H22 O11	402.137	1.355	401.13	4.34966e+09	5.14595e+09	3.76166e+09	3.68394e+09	4.36587e+09	3.66459e+09	1.20088e+09	8.50875e+08	9.75129e+08	8.98129e+08	8.10341e+08	7.97871e+08	1.18944e+09	1.20546e+09	1.28012e+09	1.12101e+09	1.57069e+09	2.05234e+09		-2.1741	5.42658e-08	0.868525		0.605538	0.193098	0.807173
1083	Negative	Ala-trp	C14 H17 N3 O3	275.127	6.23	274.12	1.97603e+06	2.1512e+06	784621	917820	2.37373e+06	6.55932e+06	4.46741e+06	1.9906e+06	3.48058e+06	1.9433e+06	4.83988e+06	5.82325e+06	9.93415e+06	5.95413e+06	4.55892e+06	4.96077e+06	3.64029e+06	1.65087e+06		0.61085	0.00116388	1.08824		0.445389	0.387478	0.489319
1084	Negative	Cinnamoylglycine	C11 H11 N O3	205.074	8.714	204.066	6.25108e+06	5.96612e+06	6.48702e+06	5.89908e+06	5.63505e+06	6.43742e+06	5.81817e+06	6.21776e+06	4.64684e+06	4.83425e+06	4.19106e+06	4.48647e+06	5.4314e+06	5.20966e+06	5.47508e+06	5.54562e+06	2.51721e+06	2.58222e+06		-0.280538	1.58482e-07	1.21506		-0.174146	0.521485	0.245089
1085	Negative	Prolylglycine	C7 H12 N2 O3	172.085	1.39	171.077	6.99114e+07	8.08208e+07	7.15963e+07	6.87713e+07	6.47464e+07	8.78858e+07	2.19741e+07	1.87235e+07	1.99295e+07	1.58932e+07	1.95555e+07	1.97779e+07	8.45613e+07	2.02554e+07	2.68616e+07	3.63812e+07	1.56911e+08	6.60247e+07		-1.93738	0.858479	0.0734509		1.75485	0.599781	0.583901
1086	Negative	3,3-dimethyl-5-oxo-5-(2-piperidinoanilino)pentanoic acid	C18 H26 N2 O3	318.194	12.171	317.187	374621	400308	497885	393986	398189	412919	3.9536e+06	4.46348e+06	3.91246e+06	2.86156e+06	3.64071e+06	2.18825e+06	3.89959e+06	2.58887e+06	3.89933e+06	3.53701e+06	5.58532e+06	5.93276e+06		3.08457	2.41506e-07	1.29142		0.275495	0.0265028	1.01913
1087	Negative	L-Leucyl-L-alanine Hydrate	C9 H18 N2 O3	202.132	2.624	201.124	7.82803e+07	7.43284e+07	3.63858e+07	9.27486e+07	8.77574e+07	6.76343e+07	4.32748e+07	1.0782e+07	3.11398e+07	2.98678e+07	3.42269e+07	7.85466e+07	2.50777e+08	8.61739e+07	8.92637e+07	1.38859e+08	1.44077e+08	1.3192e+07		-0.940071	0.000176585	0.997938		1.66468	0.0987908	1.25105
1088	Negative	Fumaric acid	C4 H4 O4	116.011	1.209	115.003	1.35914e+08	1.6197e+08	1.25933e+08	1.35628e+08	1.48847e+08	1.42784e+08	3.54269e+07	4.6643e+07	4.68576e+07	3.75995e+07	3.65024e+07	2.86344e+07	8.17164e+07	4.82469e+07	6.60118e+07	6.37176e+07	9.00067e+07	1.5095e+08		-1.87726	0.00049272	1.20596		1.11177	0.0139914	1.224
1089	Negative	9-HpOTrE	C18 H30 O4	310.215	15.134	309.207	1.92777e+07	1.96612e+07	5.95754e+06	6.29812e+06	9.56078e+06	1.04238e+07	762497	471936	521835	494164	448319	418810	766191	715374	1.19148e+06	739701	1.57836e+06	568042		-4.51297	5.52397e-08	1.17926		0.834446	0.853391	0.17016
1090	Negative	Verbascose	C30 H52 O26	828.276	1.469	827.269	3.09797e+06	4.11741e+06	4.13227e+06	3.28368e+06	4.78674e+06	3.71711e+06	429303	1.08464e+06	1.10955e+06	1.15283e+06	950090	799900	639813	1.08765e+06	1.35079e+06	1.3235e+06	5.85012e+06	2.6291e+06		-2.0657	0.0686199	0.796211		1.22085	0.604542	0.356202
1091	Negative	1-[6-(benzyloxy)-3-(tert-butyl)-2-hydroxyphenyl]ethan-1-one	C19 H22 O3	298.153	10.712	297.145	280234	303589	391903	365841	310016	370871	2.2583e+06	2.12751e+06	2.60618e+06	2.40402e+06	2.67106e+06	2.80532e+06	1.90612e+06	2.30993e+06	1.76344e+06	1.78479e+06	3.3511e+06	5.66417e+06		2.87846	1.91419e-07	1.34911		0.174066	0.00881964	0.794216
1092	Negative	Corticosterone	C21 H30 O4	346.214	12.209	345.207	488590	311310	421586	233328	349903	353538	4.8932e+06	3.76865e+06	3.01411e+06	2.67261e+06	5.3247e+06	4.99667e+06	3.22914e+06	3.78753e+06	3.67858e+06	3.40287e+06	3.36677e+06	3.93603e+06		3.51482	3.16849e-07	1.3417		-0.20508	0.0206989	0.857288
1093	Negative	Octanedioic acid	C8 H14 O4	174.089	1.887	173.082	7.71956e+06	7.39058e+06	9.74218e+06	6.88982e+06	7.57302e+06	8.16015e+06	5.08978e+06	1.78357e+06	3.47547e+06	3.69678e+06	2.64023e+06	4.24529e+06	4.94653e+06	5.04438e+06	4.44393e+06	3.59568e+06	5.64913e+06	3.1125e+06		-1.18153	6.11769e-07	1.30321		0.356161	0.0355405	1.02682
1094	Negative	3,8,9-trihydroxy-10-propyl-3,4,5,8,9,10-hexahydro-2H-oxecin-2-one	C12 H20 O5	244.131	6.853	243.124	1.32475e+07	1.10883e+07	3.2808e+06	1.18222e+07	9.89155e+06	8.54127e+06	1.82901e+06	450443	689978	1.20885e+06	2.22028e+06	1.61606e+06	1.94614e+06	1.37255e+06	2.26569e+06	2.03523e+06	5.62041e+06	1.09492e+06		-2.85215	0.0335362	0.901698		0.838828	0.623965	0.0958353
1095	Negative	2'-O-Methylguanosine	C11 H15 N5 O5	297.107	5.601	296.1	1.07507e+07	8.74743e+06	4.97317e+06	9.18515e+06	9.0791e+06	1.01846e+07	7.64401e+06	4.05511e+06	3.30133e+06	4.32003e+06	2.81106e+06	2.98948e+06	3.72444e+06	3.27239e+06	5.06085e+06	3.21588e+06	2.22638e+06	5.1227e+06		-1.07492	0.0109152	0.918135		-0.151127	0.309189	0.66658
1096	Negative	1-Kestose	C18 H32 O16	564.191	1.434	563.183	1.01412e+07	1.18371e+07	1.09521e+07	1.20041e+07	6.00947e+06	1.20661e+07	3.84503e+06	3.69404e+06	2.5775e+06	2.75248e+06	3.05188e+06	2.93125e+06	2.31954e+06	4.38744e+06	3.88473e+06	3.34995e+06	5.54601e+06	3.4518e+06		-1.74085	8.71212e-12	1.31769		0.283102	0.0703591	0.481838
1097	Negative	Spiculisporic Acid	C17 H28 O6	328.189	13.354	327.181	296900	482050	1.75569e+06	340089	331039	339508	4.53058e+06	3.40998e+06	2.75904e+06	2.47365e+06	4.25001e+06	4.51046e+06	2.8884e+06	3.62219e+06	4.76803e+06	2.89707e+06	1.98502e+06	3.04759e+06		2.62918	3.74155e-06	1.32463		-0.19142	0.00263723	1.25962
1098	Negative	D-Phenylalanine	C9 H11 N O2	165.079	4.393	164.071	6.51658e+09	6.37845e+09	3.71018e+09	6.04353e+09	6.12079e+09	5.77569e+09	1.41362e+09	3.60183e+08	5.77538e+08	7.6651e+08	7.48764e+08	8.5909e+08	2.12175e+09	1.23389e+09	1.22214e+09	1.11015e+09	1572249721	7.82663e+08		-2.86989	1.56183e-06	1.35007		0.767177	0.000631633	1.30308
1099	Negative	Undecanedioic acid	C11 H20 O4	216.136	10.49	215.129	2.07112e+06	2.58526e+06	2.82064e+06	1.90792e+06	1.82196e+06	2.64944e+06	1.76171e+06	2.23258e+06	3.41291e+06	2.47813e+06	1.70546e+06	826883	4.24519e+06	4.215e+06	2.78507e+06	3.91199e+06	1.8835e+06	5.27958e+06		-0.158153	1.3294e-05	1.19639		0.845965	0.270528	0.436067
1100	Negative	Mevalonic acid	C6 H12 O4	148.073	2.16	147.066	3.29944e+07	3.03651e+07	1.42653e+07	2.45985e+07	3.26675e+07	2.9869e+07	1.07306e+08	9.44222e+07	1.10573e+08	9.49877e+07	9.59443e+07	7.10635e+07	1.2746e+08	8.00386e+07	9.80853e+07	1.17226e+08	1.07408e+08	1.3483e+08		1.80143	0.00241399	0.82781		0.211659	0.018984	1.7104
1101	Negative	N1-(1,3-diphenyl-1H-pyrazol-5-yl)-2-chlorobenzamide	C22 H16 Cl N3 O	373.094	5.629	372.087	139833	149535	173686	149406	150585	157921	54132.5	55203.3	54903.6	49871.4	51965	41036.5	58519.3	57500.7	58932.8	64100.2	5.19654e+06	34432.9		-1.58438	0.00015246	1.18265		4.15471	0.000478525	1.82233
1102	Negative	D-(-)-Mannitol	C6 H14 O6	182.079	1.809	181.071	2.97772e+09	1.0581e+09	1.36787e+09	2.2165e+09	3.70959e+09	5.22839e+09	8.76341e+08	9.72796e+08	9.42209e+08	7.35526e+08	6.46972e+08	5.54802e+08	8.86194e+08	6.90804e+08	9.06777e+08	9.6919e+08	1.447e+09	1950015183		-1.80805	0.000392903	0.816262		0.534672	0.720461	0.87205
1103	Negative	LPE 16:1	C21 H42 N O7 P	451.27	14.279	450.263	299982	315687	3.32541e+06	315388	303449	361172	969574	110648	142343	207872	1.3801e+06	117922	8.15791e+06	515869	1.18342e+06	3.7839e+06	1.57387e+06	708978		-0.748837	4.09288e-07	1.27001		2.44298	0.165807	0.261349
1104	Negative	dopaquinone	C9H9NO4	195.053	4.836	194.046	3.04803e+06	3.314e+06	4.50328e+06	3.72084e+06	3.35519e+06	3.89583e+06	4.22839e+06	2.9621e+06	2.80999e+06	1.44238e+06	3.70726e+06	4.90907e+06	3.26566e+06	3.89431e+06	3.63931e+06	3.58515e+06	3.78441e+06	4.94362e+06		-0.122522	0.102324	0.38571		0.204408	0.00428032	2.04293
1105	Negative	Cyclohexaneacetic acid	C8 H14 O2	142.099	10.444	141.092	1.20669e+07	1.02241e+07	8.44285e+06	1.10304e+07	1.0513e+07	1.04623e+07	2.84736e+06	1.54373e+06	1.6106e+06	2.22404e+06	2.1646e+06	1.71161e+06	1.87687e+06	2.55944e+06	2.47747e+06	2.057e+06	5.0255e+06	2.31785e+06		-2.37414	0.0342718	0.900215		0.430882	0.414922	0.402106
1106	Negative	D-Erythrose 4-phosphate	C4 H9 O7 P	200.008	1.191	199.001	1.11112e+07	1.14133e+07	1.32107e+07	1.04066e+07	1.15737e+07	8.28283e+06	4.62867e+06	6.81291e+06	4.38727e+06	2.63438e+06	3.68134e+06	2.52008e+06	2.65632e+06	3.89257e+06	4.51985e+06	5.10448e+06	2.48916e+06	4.56413e+06		-1.41999	7.93918e-05	1.23655		-0.0866737	0.240225	0.542837
1107	Negative	L-beta-Imidazolelactic acid	C6 H8 N2 O3	156.053	1.898	155.046	4.18472e+06	8.19377e+06	3.08494e+06	4.74548e+06	5.14165e+06	5.61228e+06	2.81827e+06	3.17236e+06	3.68924e+06	3.43098e+06	2.47004e+06	2.49364e+06	4.63946e+06	2.82995e+06	2.83953e+06	3.31759e+06	4.89651e+06	4.00065e+06		-0.77658	2.32421e-08	1.32377		0.317486	0.0315112	0.601601
1108	Negative	trans-Cinnamic acid	C9 H8 O2	148.052	4.4	147.045	4.19471e+08	3.9058e+08	2.28746e+08	3.686e+08	3.89648e+08	3.61723e+08	9.60155e+07	1.95567e+07	3.46753e+07	4.49718e+07	4.38352e+07	5.53414e+07	1.45543e+08	7.69532e+07	7.61205e+07	6.27338e+07	9.93833e+07	5.24003e+07		-2.87438	0.0263192	0.514742		0.801577	0.479417	0.71864
1109	Negative	PI (18:2/18:2)	C45 H79 O13 P	858.527	15.649	857.519	219489	1.58096e+06	1.53866e+08	329748	1.09895e+06	3.9652e+06	2.94452e+06	2.9006e+06	1.82011e+06	1.31887e+06	740188	241870	1.21689e+07	3.98115e+06	3.94485e+06	7.7306e+06	1.26046e+08	3.46534e+07		-4.01442	3.37675e-11	1.30796		4.24157	0.0151552	0.283756
1110	Negative	5-chloro-2,8-dimethyl-4-[(3-nitro-2-pyridyl)oxy]quinoline	C16 H12 Cl N3 O3	329.054	8.967	328.046	137987	201074	188466	151069	155178	162350	5.25165e+06	2.42992e+06	2.63514e+06	1.89739e+06	4.64998e+06	4.34548e+06	2.13386e+06	2.48438e+06	2.50774e+06	1.93652e+06	2.93375e+06	3.55575e+06		4.41224	1.32358e-07	1.25192		-0.447614	0.419218	0.215382
1111	Negative	(±)11(12)-DiHET	C20 H34 O4	374.226	12.884	373.219	495405	587245	263912	199277	306589	353032	4.69062e+06	3.90625e+06	3.96112e+06	2.64594e+06	5.666e+06	4.74986e+06	4.27922e+06	3.99903e+06	4.19724e+06	3.71047e+06	4.11451e+06	3.39955e+06		3.53811	0.0319805	0.526026		-0.11237	0.18327	1.41499
1112	Negative	2-Methylbutyl beta-D-glucopyranoside	C11 H22 O6	250.143	7.323	249.136	9.03872e+06	7.55551e+06	4.84692e+06	8.58109e+06	8.42706e+06	7.64667e+06	5.60148e+06	5.79803e+06	5.76296e+06	4.70121e+06	5.2586e+06	3.69545e+06	4.51532e+06	4.67395e+06	5.21317e+06	5.19894e+06	1.27787e+06	1.04715e+06		-0.58088	0.000212719	0.767257		-0.491091	0.152682	0.876798
1113	Negative	4-Nitrocatechol	C6 H5 N O4	155.022	1.784	154.014	4.27228e+06	4.19131e+06	6.43773e+06	4.50024e+06	5.32203e+06	4.02002e+06	1.24887e+08	1.17227e+08	1.02672e+08	1.07702e+08	1.13992e+08	1.29321e+08	6.25385e+07	1.02519e+08	7.87445e+07	9.10753e+07	5.97668e+07	8.50952e+07		4.59736	7.80823e-11	1.28756		-0.536421	0.0481341	0.176703
1114	Negative	2-Phenylpropionic acid	C9 H10 O2	150.068	8.608	149.06	1.87368e+06	2.50465e+06	2.89732e+06	2.19907e+06	2.15694e+06	2.32967e+06	1.48208e+06	4.03181e+06	2.24609e+06	1.37668e+06	1.37013e+06	873172	7.46335e+06	1.04051e+06	3.42494e+06	3.81508e+06	2.86996e+06	4.31853e+06		-0.294938	9.65544e-08	0.888704		1.01089	0.265929	0.792979
1115	Negative	Panthenol	C9 H19 N O4	205.131	1.805	204.124	812385	1.57419e+06	468216	669412	651389	1.04397e+06	1.07033e+06	2.35739e+07	2.12913e+07	1.41248e+07	1.48825e+07	7.75729e+06	6.56518e+07	1.05674e+07	2.11404e+07	4.54808e+07	1.20135e+08	1.01316e+08		3.98589	9.89769e-05	1.30497		2.13913	0.0132133	1.08216
1116	Negative	LPA 18:0	C21 H43 O7 P	438.274	14.418	437.267	870776	414440	1.11351e+06	686243	649378	1.07886e+06	326990	265814	275121	134227	160745	208100	525721	285575	482252	464986	4.44616e+06	1.07444e+06		-1.81177	7.9574e-05	1.24733		2.40854	0.150329	0.519635
1117	Negative	2-(1H-benzimidazol-2-yl)-3-(1,3-benzodioxol-5-yl)acrylonitrile	C17 H11 N3 O2	289.084	2.225	288.077	1.08084e+07	1.31489e+07	1.54916e+07	1.53008e+07	1.53146e+07	1.57947e+07	6.04381e+06	2.3744e+06	4.38405e+06	4.94314e+06	5.05502e+06	4.12624e+06	6.0276e+06	5.46088e+06	5.26937e+06	7.3079e+06	4.2679e+06	3.40397e+06		-1.67293	0.00128953	0.863422		0.237158	0.430598	0.457737
1118	Negative	O-Phosphothreonine	C4 H10 N O6 P	199.024	1.181	198.017	1.57085e+06	2.73107e+06	3.29951e+06	1.29644e+06	7.48845e+06	2.31057e+06	1.3192e+06	1.99826e+06	1.10315e+06	563405	1.5228e+06	651099	700973	602727	987658	1.02696e+06	1.07773e+06	4.31719e+06		-1.38518	3.44603e-09	1.27147		0.283667	0.24148	0.174775
1119	Negative	3-[4-methyl-1-(2-methylpropanoyl)-3-oxocyclohexyl]butanoic acid	C15 H24 O4	268.167	12.348	267.16	2.84523e+06	2.22886e+06	971043	1.62964e+06	1.50425e+06	1.39038e+06	661947	170504	234709	371262	285186	181619	2.32779e+06	746233	1.3732e+06	908097	4.34531e+06	4.28728e+06		-2.47186	0.255787	0.518655		2.87615	0.650586	0.476612
1120	Negative	4-Pyridoxic acid	C8 H9 N O4	183.053	6.882	182.046	3.50695e+06	3.59573e+06	4.16943e+06	3.40111e+06	3.89773e+06	3.83385e+06	1.40197e+07	1.33306e+08	1.07128e+08	7.39025e+07	1.23957e+08	9.2292e+07	1.27427e+08	1.35059e+08	9.53987e+07	1.52629e+08	9.66016e+07	8.07502e+07		4.60333	2.95133e-07	1.23031		0.336917	0.884745	0.149755
1121	Negative	13,14-dihydro-19(R)-hydroxy Prostaglandin E1	C20 H36 O6	354.241	12.028	353.234	4.50121e+06	3.99776e+06	1.0652e+06	1.82379e+06	2.53197e+06	2.32578e+06	1.42325e+06	218642	352032	1.42363e+06	344644	189284	1.52405e+06	1.43832e+06	2.49446e+06	2.01564e+06	3.65876e+06	4.28466e+06		-2.03959	3.93981e-06	1.06725		1.96395	0.644752	0.47348
1122	Negative	Glucoraphanin	C12 H23 N O10 S3	437.041	1.151	436.034	6.25106e+06	9.47223e+06	6.23385e+06	9.49818e+06	1.29923e+07	1.85204e+07	606663	835670	561603	823600	746743	495788	333109	748211	1.93334e+06	673027	334011	740282		-3.95149	0.160244	0.235732		0.226509	0.00397803	2.08773
1123	Negative	LPG 16:0	C22 H45 O9 P	484.28	14.016	483.273	272322	339667	2.46282e+07	307196	2.46303e+06	1.03353e+06	957038	120606	122327	228839	608402	99618.1	1.84751e+06	350910	301613	737240	4.32592e+06	2.45961e+06		-3.76469	8.0276e-06	1.197		2.22974	0.946587	0.0231607
1124	Negative	Levodopa	C9 H11 N O4	197.069	5.121	196.061	1.40238e+07	1.47568e+07	9.87404e+06	1.18923e+07	1.25134e+07	1.38909e+07	4.51188e+06	4.12152e+06	3.83419e+06	2.83158e+06	3.77468e+06	2.83169e+06	5.15781e+06	4.46069e+06	4.81437e+06	4.7378e+06	2.08587e+06	1.55514e+06		-1.81265	0.00668704	0.691083		0.0584787	0.266459	1.11962
1125	Negative	Guanosine-3',5'-cyclic monophosphate	C10 H12 N5 O7 P	345.048	2.239	344.04	2.92378e+06	1.67026e+06	2.82916e+06	2.63642e+06	7.7726e+06	1.04838e+06	2.71176e+06	1.91018e+06	1.47911e+06	1.92977e+06	1.82998e+06	1.7337e+06	4.13352e+06	2.39436e+06	1.02509e+06	1.49453e+06	3.57898e+06	819614		-0.703464	8.2928e-07	1.24612		0.213746	0.665434	0.0896546
1126	Negative	(5ξ,9ξ)-17-Hydroxykaur-15-en-19-oic acid	C20 H30 O3	364.225	11.536	363.218	4.62008e+07	3.46581e+07	2.27231e+07	4.49533e+07	3.74993e+07	5.2476e+07	2.34656e+07	5.9312e+07	6.54389e+07	2.1585e+07	3.3091e+07	1.64616e+07	2.25005e+07	6.18002e+07	4.72912e+07	4.12791e+07	4.79741e+07	1.05596e+08		-0.120791	1.4004e-06	1.28491		0.573561	0.0619524	0.375497
1127	Negative	lipoamide	C8 H15 N O S2	205.058	1.162	204.051	7.02583e+06	1.01631e+07	6.1852e+06	4.00969e+06	8.35083e+06	9.74636e+06	4.92824e+06	5.30618e+06	2.25901e+06	1.81438e+06	4.90803e+06	1.55099e+06	2.15382e+06	2.2393e+06	2.58855e+06	2.70754e+06	3.18909e+06	2.80932e+06		-1.13098	0.00014656	0.769334		-0.404655	0.170271	0.8702
1128	Negative	Phloretin	C15 H14 O5	274.084	10.373	273.077	234984	282800	308015	279883	261297	172307	8.10764e+07	8.94689e+07	1.06857e+08	9.58701e+07	8.97855e+07	1.05085e+08	7.08952e+07	8.22346e+07	6.8287e+07	7.18231e+07	6.37735e+07	8.00216e+07		8.52785	1.74878e-07	1.17959		-0.378508	0.679607	0.259514
1129	Negative	N1-morpholinocarbonyl-4-methylbenzene-1-sulfonamide	C12 H16 N2 O4 S	284.083	3.21	283.076	886140	936227	1.16166e+06	683265	786214	1.0848e+06	339208	424935	327926	322228	402922	407916	391409	390210	468571	555790	3.80847e+06	248182		-1.31555	2.42101e-06	1.23943		1.39765	0.610571	0.109233
1130	Negative	N-lactoyl-phenylalanine	C12 H15 N O4	237.1	11.192	236.093	1.02783e+06	1.06786e+06	1.31856e+06	1.24609e+06	1.05782e+06	1.27535e+06	2.49679e+06	2.48446e+06	2.39789e+06	1.73897e+06	2.64665e+06	2.67817e+06	2.28508e+06	2.18433e+06	2.32477e+06	2.4936e+06	3.7732e+06	2.48628e+06		1.04628	0.00037583	1.12765		0.106297	0.963097	0.0414499
1131	Negative	11-deoxy Corticosterone	C21 H30 O3	376.225	12.143	375.218	153599	163625	202618	157613	230810	168041	747317	453631	523252	484532	478772	564262	1.44277e+06	965093	1.10491e+06	1.51481e+06	3.71727e+06	654575		1.59513	8.41433e-06	1.06308		1.53135	0.220881	0.379497
1132	Negative	2,6-dimethoxy-N-(1-methyl-1H-pyrazol-5-yl)benzamide	C13 H15 N3 O3	261.111	6.46	260.104	9.3152e+06	8.24582e+06	4.6149e+06	9.25435e+06	8.99446e+06	8.27568e+06	2.09181e+06	1.07649e+06	1.3079e+06	934992	2.11977e+06	2.39224e+06	5.97062e+06	3.60047e+06	3.36037e+06	3.67546e+06	1.54849e+06	887150		-2.29506	0.000171618	1.31899		0.940349	2.61058e-05	1.59345
1133	Negative	8-Aminooctanoic acid	C8 H17 N O2	159.126	9.333	158.118	167101	175417	220326	178735	181652	186384	2.19616e+06	2.59417e+06	3.07918e+06	2.51696e+06	2.64447e+06	3.35094e+06	1.48089e+06	2.1116e+06	1.66868e+06	1.47171e+06	1.95503e+06	2.6508e+06		3.88397	1.04944e-06	1.20125		-0.530845	0.601583	0.285611
1134	Negative	Lipoic acid	C8 H14 O2 S2	206.042	1.093	205.035	5.91384e+07	5.73615e+07	2.16461e+07	4.21004e+07	8.15811e+07	3.63817e+07	3.76753e+06	3.55677e+07	3.85468e+07	2.89242e+07	3.90083e+07	1.58708e+07	3.34768e+07	1.97489e+07	2.83543e+07	3.02008e+07	2.95691e+07	9.76995e+07		-0.883137	7.34233e-06	1.25418		0.56412	0.122183	0.603977
1135	Negative	cAMP	C10 H12 N5 O6 P	329.054	9.229	328.046	237914	276267	198561	161412	166297	165018	3.72484e+06	2.31997e+06	1.75579e+06	1.4773e+06	3.32427e+06	3.44914e+06	1.48479e+06	1.8651e+06	2.3262e+06	1.54331e+06	2.01114e+06	3.41205e+06		3.73502	0.00152226	1.00383		-0.3444	0.0169716	1.66308
1136	Negative	Trenbolone acetate	C20 H24 O3	312.172	1.737	311.165	3.42309e+06	4.79772e+06	549785	2.13119e+06	3.21261e+06	4.59299e+06	472071	194081	430387	180066	312148	406945	2.51168e+06	705916	1.07945e+06	1.18175e+06	3.46455e+06	1.6814e+06		-3.22864	9.56558e-09	1.34756		2.41246	0.00330888	0.543379
1137	Negative	1,3-Dimethyluracil	C6 H8 N2 O2	140.058	1.46	139.051	6.00886e+06	7.05345e+06	7.05821e+06	6.4972e+06	6.47859e+06	7.34103e+06	2.14416e+06	3.76215e+06	2.45168e+06	2.08115e+06	3.06383e+06	3.54489e+06	5.41623e+06	3.54952e+06	2.53548e+06	3.93005e+06	2.4699e+06	1.82494e+06		-1.2461	0.000385757	1.09497		0.210515	0.448215	0.537123
1138	Negative	L-Asparagine	C4 H8 N2 O3	132.053	1.292	131.046	5.20438e+07	5.12364e+07	6.47768e+07	5.37303e+07	6.35217e+07	4.36408e+07	1.08397e+07	9.97584e+06	1.76787e+07	1.42861e+07	1.69977e+07	2.35005e+07	7.61229e+07	4.07054e+07	3.4537e+07	4.0471e+07	9.42518e+07	6.14818e+07		-1.81825	8.97095e-05	1.09342		1.89769	0.673627	0.518501
1139	Negative	LPA 16:1	C19 H37 O7 P	408.228	13.767	407.22	194832	299112	346836	285484	227857	299451	484373	138794	199403	246418	326153	177348	976971	251325	586321	336968	3.36072e+06	1.26794e+06		-0.0725345	0.843876	0.176673		2.10829	0.794702	0.882435
1140	Negative	pyridine-2-carbaldehyde 2-(2-quinolyl)hydrazone	C15 H12 N4	248.108	11.904	247.101	210825	240447	367186	175391	200671	303611	315182	777558	899335	312745	866097	381159	2.53387e+06	839001	514074	1.21767e+06	3.34911e+06	1.2811e+06		1.2455	6.8441e-05	0.809511		1.45449	0.292151	0.79259
1141	Negative	3'-Hydroxystanozolol	C21 H32 N2 O2	344.242	5.334	343.235	2.15336e+06	2.05052e+06	622243	1.38324e+06	2.56159e+06	2.12919e+06	2.65618e+06	1.14627e+06	2.53868e+06	1.36973e+06	2.23115e+06	1.90202e+06	2.65566e+06	3.76864e+06	2.53622e+06	3.05685e+06	511850	44654.7		0.119813	1.54469e-05	1.25289		0.0862698	0.498474	0.141186
1142	Negative	Methylmalonate	C4 H6 O4	118.026	1.365	117.019	2.99302e+08	3.04925e+08	2.0192e+08	3.15235e+08	2.36151e+08	2.67748e+08	1.10721e+08	8.41543e+07	8.72594e+07	7.77793e+07	7.84154e+07	6.78239e+07	9.50503e+07	1.10833e+08	7.54257e+07	1.09947e+08	4.50162e+07	7.90213e+07		-1.68304	1.30055e-06	1.06058		0.0258197	0.998284	0.720372
1143	Negative	2-Furoic acid	C5 H4 O3	112.016	1.121	111.009	1.55302e+08	1.96787e+08	1.17912e+08	9.83729e+07	1.76664e+08	1.08186e+08	6.64606e+07	3.66231e+07	4.12436e+07	4.80334e+07	3.41471e+07	4.61131e+07	7.39224e+07	4.51718e+07	5.54447e+07	5.68116e+07	9.03011e+07	4.57477e+07		-1.64603	0.00463373	0.672493		0.430452	0.888377	0.179239
1144	Negative	D-Glucosamine	C6 H13 N O5	179.079	1.494	178.072	1.46032e+08	1.90174e+08	1.66596e+08	2.13847e+08	2.09934e+08	1.65102e+08	4.49837e+07	1.63629e+07	2.58303e+07	3.3504e+07	2.57916e+07	2.47891e+07	4.97247e+07	3.51065e+07	4.06024e+07	1.63829e+08	2.58949e+07	2.43814e+07		-2.67228	0.000371845	1.10552		0.987374	0.00144302	1.93879
1145	Negative	D-Galactosamine	C6 H14 Cl N O5	215.056	1.498	214.048	1.39302e+08	1.81554e+08	1.59708e+08	2.06396e+08	2.04763e+08	1.60569e+08	4.18461e+07	1.33683e+07	2.30152e+07	3.075e+07	2.54852e+07	2.21461e+07	4.61492e+07	3.0904e+07	3.6746e+07	1.6195e+08	2.31087e+07	2.32757e+07		-2.74828	5.94749e-07	1.34549		1.04047	0.00427444	0.979177
1146	Negative	N4-Acetylcytidine	C11 H15 N3 O6	285.095	1.595	284.088	3.96885e+06	4.4966e+06	2.52745e+06	4.08947e+06	3.90912e+06	5.05256e+06	2.74644e+06	1.11472e+06	1.79817e+06	1.77845e+06	1.43797e+06	2.70797e+06	4.53715e+06	2.2991e+06	4.16464e+06	2.97253e+06	3.07982e+06	1.54315e+06		-1.05358	4.23516e-06	1.36708		0.682924	0.00153196	1.13857
1147	Negative	11(Z),14(Z)-Eicosadienoic Acid	C20 H36 O2	308.272	14.625	307.264	1.36374e+07	1.6667e+07	1.95411e+07	1.02962e+07	1.02105e+07	1.20529e+07	3.73949e+06	3.92155e+06	3.68782e+06	2.83863e+06	2.73576e+06	2.11766e+06	1.70543e+07	4.86672e+06	5.86483e+06	6.48642e+06	8.58544e+07	4.91592e+06		-2.11363	0.00010066	1.04867		2.71524	0.0595152	1.29234
1148	Negative	N-Acetylornithine	C7 H14 N2 O3	174.1	1.797	173.093	1.43268e+08	1.31226e+08	9.13689e+07	1.55161e+08	1.30929e+08	1.57076e+08	2.25009e+07	6.2841e+06	1.88288e+07	1.8414e+07	1.94744e+07	4.12389e+07	1.19418e+08	6.19707e+07	6.44595e+07	6.59891e+07	8.40136e+07	1.2174e+07		-2.6743	0.000119981	1.20471		1.68677	0.47156	0.378292
1149	Negative	Myricitrin	C21 H20 O12	464.09	10.912	463.083	141592	156811	197883	162149	158496	170294	1.52506e+06	1.56232e+06	1.6779e+06	1.6095e+06	1.61909e+06	1.71444e+06	1.26216e+06	1.47629e+06	1.22504e+06	1.32787e+06	1.11097e+06	1.37812e+06		3.29777	4.19166e-06	1.16679		-0.319368	0.400166	0.217246
1150	Negative	2-(Dimethylamino)Guanosine	C12 H17 N5 O5	311.123	6.218	310.116	3.25945e+06	3.75141e+06	2.05672e+06	2.61141e+06	3.29091e+06	3.65876e+06	2.88839e+06	2.87485e+06	2.88974e+06	2.49158e+06	2.92267e+06	2.71856e+06	2.74957e+06	2.78479e+06	2.50769e+06	2.30566e+06	2.36595e+06	2.573e+06		-0.150284	0.0316123	0.765116		-0.134968	0.663912	0.610687
1151	Negative	(2R)-2,3-Dihydroxypropanoic acid	C3 H6 O4	106.026	1.333	105.019	2.19058e+08	2.39203e+08	1.88841e+08	2.14717e+08	2.55395e+08	2.68055e+08	6.3777e+07	6.81866e+07	7.31724e+07	6.66104e+07	6.3357e+07	4.67349e+07	7.01239e+07	6.60864e+07	7.38894e+07	7.89775e+07	5.03518e+07	3.76575e+07		-1.85913	0.0779774	0.456446		-0.0180662	0.0437739	1.27041
1152	Negative	CTP	C9 H16 N3 O14 P3	482.985	1.125	481.978	1.57052e+06	2.14048e+06	4.00236e+06	3.36686e+06	1.49912e+06	5.35518e+06	1.18361e+06	1.5176e+06	285432	195158	599869	152201	2.60523e+06	307855	4.48741e+06	1.3305e+06	491349	1.61342e+06		-2.18872	4.05071e-05	1.08862		1.46178	3.17254e-05	1.47583
1153	Negative	L-Serine	C3 H7 N O3	105.042	1.292	104.035	1.23692e+08	1.55734e+08	2.08479e+08	1.3162e+08	1.6366e+08	1.31941e+08	3.21487e+07	1.19271e+07	1.92673e+07	2.30679e+07	2.01773e+07	2.73603e+07	7.64566e+07	4.98193e+07	3.50999e+07	4.19347e+07	7.86511e+07	5.65325e+07		-2.77229	0.00143733	0.790692		1.33745	0.720069	0.662076
1154	Negative	(3β,9ξ)-3,14-Dihydroxycarda-5,20(22)-dienolide	C23 H32 O4	372.23	13.628	371.223	1.66782e+06	2.7819e+06	1.71949e+06	414039	1.23465e+06	2.16781e+06	402071	158050	147143	61532.7	72060.2	46159.7	1.95124e+07	1.47825e+06	5.32765e+06	5.36381e+06	7.7825e+07	3.20012e+06		-3.49283	0.000504098	1.18489		6.9894	0.692969	0.224757
1155	Negative	N-{[2-(2-thienyl)-1,3-thiazol-4-yl]methyl}benzamide	C15 H12 N2 O S2	300.042	6.207	299.034	4.11096e+06	3.95272e+06	621424	2.31734e+06	2.48596e+06	2.43116e+06	3.11616e+06	1.97152e+06	2.45482e+06	1.67689e+06	2.00431e+06	1.86434e+06	3.79471e+06	1.95477e+06	2.04206e+06	1.43731e+06	2.57825e+06	1.76452e+06		-0.282551	2.21883e-05	1.25657		0.0523437	0.187008	0.576189
1156	Negative	acetoacetate	C4 H6 O3	102.032	1.356	101.024	4.08164e+09	4.7912e+09	4.06603e+09	4.20684e+09	4.27625e+09	3.8817e+09	1.32885e+09	1.19028e+09	1.21082e+09	1.00161e+09	9.87688e+08	7.52823e+08	1.07913e+09	1.24228e+09	1.3831e+09	1.4093e+09	4.67224e+08	4.13307e+08		-1.96705	9.60074e-11	1.20021		-0.110628	0.0163406	0.196054
1157	Negative	4-Acetamidobutyric Acid	C6 H11 N O3	145.074	1.475	144.066	6.13051e+07	7.10349e+07	4.19134e+07	4.91046e+07	5.15672e+07	4.23238e+07	4.02987e+07	2.56919e+07	2.00929e+07	2.68771e+07	2.51574e+07	2.83202e+07	5.65613e+07	2.54782e+07	3.61191e+07	3.23129e+07	7.65998e+07	6.31177e+07		-0.930629	0.000152119	1.11945		0.802007	0.000220707	2.13126
1158	Negative	Prostaglandin A1	C20 H32 O4	372.211	12.734	371.203	293401	212247	280886	197052	197990	581719	1.97661e+06	1.94715e+06	1.68336e+06	1.11774e+06	2.15344e+06	2.26158e+06	1.99797e+06	1.7909e+06	1.68519e+06	1.54328e+06	1.71409e+06	1.4774e+06		2.65939	0.000331713	0.736932		-0.125917	0.733569	0.886893
1159	Negative	FAHFA (18:2/18:2)	C36 H62 O4	558.465	15.971	557.458	4.04741e+06	9.72075e+06	3.72927e+06	1.77381e+06	2.97792e+06	5.57927e+06	288400	89766	89697.8	82866.8	124566	101074	636973	107225	490011	484733	535106	239674		-5.16367	2.00331e-05	1.17306		1.68348	0.0972127	0.895684
1160	Negative	Thromboxane B1	C20 H36 O6	354.241	11.809	353.234	2.73956e+06	2.35651e+06	875495	1.23242e+06	1.71089e+06	1.59653e+06	511572	185261	274824	458177	207322	267503	954084	770402	1.18468e+06	854189	2.52255e+06	2.47879e+06		-2.46435	7.09508e-07	1.04104		2.20217	0.91856	0.163014
1161	Negative	LPA 18:2	C21 H39 O7 P	434.243	13.93	433.236	2.60885e+06	2.85454e+06	5.11983e+06	4.53164e+06	4.4062e+06	1.79187e+07	5.03187e+06	2.40687e+06	1.54288e+06	1.7076e+06	3.1572e+06	1.13332e+06	2.29554e+07	3.9378e+06	3.62602e+06	4.5603e+06	7.56236e+07	1.99974e+07		-1.32156	0.0192598	0.784354		3.12518	0.790645	0.166007
1162	Negative	D-(+)-Arabitol	C5 H12 O5	152.068	1.351	151.061	2.62157e+08	4.56589e+08	5.91377e+08	2.65199e+08	3.35244e+08	4.8392e+08	1.27412e+08	2.20449e+08	2.09334e+08	1.5602e+08	1.50841e+08	1.56778e+08	4.93212e+08	1.89723e+08	2.56149e+08	3.64679e+08	1.1416e+09	1.15864e+09		-1.22997	0.512748	0.177615		1.81985	0.70359	0.707021
1163	Negative	DL-Malic acid	C4 H6 O5	134.021	1.186	133.014	1.09358e+09	1.35173e+09	9.82274e+08	1.04934e+09	1.18841e+09	8.22932e+08	2.82683e+08	3.64382e+08	3.65261e+08	2.96393e+08	2.80319e+08	2.19815e+08	6.18163e+08	3.78095e+08	5.01346e+08	5.13249e+08	6.53954e+08	1.11093e+09		-1.84276	1.11344e-07	1.24712		1.06169	0.47272	0.133131
1164	Negative	FAHFA (18:1/20:3)	C38 H66 O4	586.494	14.49	585.487	188775	206257	314174	209119	200899	214456	72356.5	74136.2	72403.1	67415.7	63946.9	52472	99583.3	91802.6	87818.5	99367.2	2.37513e+06	58980.1		-1.72753	0.0125161	1.04519		2.80406	0.670477	0.260319
1165	Negative	PI (16:0/18:1)	C43 H81 O13 P	836.543	16.091	835.535	120909	491603	1.65367e+07	213984	265512	694861	484642	253586	179202	400560	172744	95118.6	1.88575e+06	874140	487899	1.58955e+06	7.2713e+07	8.83845e+06		-3.53037	5.5741e-10	1.01885		5.76751	0.172828	0.577862
1166	Negative	6α-Naloxol	C19 H23 N O4	329.159	5.944	328.151	7.70296e+06	6.91892e+06	402065	7.62592e+06	6.92823e+06	6.91555e+06	1.91522e+06	1.35534e+06	1.6987e+06	1.65161e+06	1.77352e+06	1.69451e+06	2.06754e+06	2.32551e+06	2.87925e+06	2.40043e+06	618077	356682		-1.85488	4.82249e-06	1.22461		0.077745	0.734521	0.103744
1167	Negative	D-Glucosamine 6-phosphate	C6 H14 N O8 P	259.046	1.201	258.038	3.27666e+07	3.98112e+07	3.0932e+07	2.71199e+07	3.65016e+07	1.54073e+07	5.54652e+07	2.87893e+07	4.93569e+07	3.31507e+07	3.78486e+07	3.61006e+07	3.38471e+07	7.81983e+07	2.63104e+07	4.96781e+07	7.0331e+07	1.80829e+07		0.399103	1.8344e-10	1.34823		0.199703	0.000336739	0.466772
1168	Negative	LPA 18:3	C21 H37 O7 P	432.228	13.674	431.221	240808	343226	554220	365515	816323	1.98965e+06	522263	85656	88170.9	109650	543013	187142	1.20282e+06	228694	378559	399896	2.24124e+06	1.32728e+06		-1.48852	4.78521e-09	1.01596		1.91161	4.46421e-06	1.33237
1169	Negative	2-[6-(1H-benzo[d]imidazol-2-yl)-2-pyridyl]-1H-benzo[d]imidazole	C19 H13 N5	312.121	9.876	311.114	93561	100831	165824	103582	107590	109640	1.9927e+06	1.28861e+06	977118	778348	1.95645e+06	1.76973e+06	958851	1.2613e+06	1.51545e+06	1.11911e+06	1.49313e+06	2.16328e+06		3.68563	1.45199e-09	1.25265		-0.0420667	0.691915	0.0771141
1170	Negative	Methyl 3-indolyacetate	C11 H11 N O2	189.079	8.839	188.071	1.14363e+06	1.1288e+06	1.35825e+06	1.30047e+06	1.39849e+06	1.3841e+06	476311	1.1456e+06	837371	347452	471368	640570	975742	2.78333e+06	3.62839e+06	2.14114e+06	554349	1.74541e+06		-0.977065	0.0803424	0.33641		1.59381	0.00437719	1.66156
1171	Negative	gamma-Glutamylcysteine	C8 H14 N2 O5 S	250.062	9.118	249.055	147374	184946	193996	204155	173408	169220	91162.6	108368	87349.7	78139.8	84487.3	80312.3	150898	93712.1	90544.3	159450	930836	2.12444e+06		-1.01821	0.126534	0.584288		2.7442	0.0193627	1.96934
1172	Negative	Val-Ser	C8 H16 N2 O4	204.111	1.458	203.103	6.73741e+07	5.99905e+07	4.71884e+07	4.58133e+07	5.54862e+07	5.73144e+07	1.99643e+07	8.02791e+06	1.44081e+07	1.38949e+07	1.53464e+07	2.52386e+07	7.39406e+07	3.92428e+07	3.15894e+07	3.9817e+07	6.82475e+07	2.80878e+07		-1.78197	6.58114e-07	1.24985		1.53591	0.120405	0.711838
1173	Negative	LPA 20:5	C23 H37 O7 P	456.225	15.764	455.218	170803	196570	405896	212235	203417	214205	206803	113043	77992.6	72164.7	73632.9	62959.9	86800.4	93783.5	88860.6	94150	2.12444e+06	739559		-1.20984	0.00695363	0.891718		2.41165	0.00130406	2.00777
1174	Negative	3-(1-cyano-1,2-dihydroisoquinolin-2-yl)-3-oxopropyl propionate	C16 H16 N2 O3	284.12	6.085	283.113	17138.8	84755.8	66235.1	102536	93600	100177	148245	180598	63834.9	93279.2	321213	159434	109588	108723	101160	98283.2	87625.6	145820		1.05742	2.78894e-05	1.31305		-0.569824	0.00259072	1.14566
1175	Negative	5-heptyl-4-hydroxy-6H-pyrido[3,2,1-jk]carbazol-6-one	C22 H23 N O2	333.179	9.687	332.172	148337	165696	199894	163303	168165	183836	492166	245791	401519	186758	272629	110605	115679	234532	314554	174939	773426	2.06262e+06		0.731981	0.000466954	0.876019		1.10449	0.0410273	0.822472
1176	Negative	Ip7G	C16 H23 N5 O5	365.17	5.97	364.163	3.73873e+06	3.90562e+06	2.3492e+06	2.72168e+06	2.92715e+06	3.84321e+06	2.67923e+06	2.16079e+06	1.95937e+06	1.65415e+06	1.82117e+06	1.37751e+06	1.90217e+06	2.02573e+06	2.08064e+06	2.18805e+06	768617	616948		-0.741803	1.71997e-06	0.910189		-0.282183	0.297804	0.664435
1177	Negative	6α-Naltrexol	C20 H25 N O4	343.175	6.412	342.167	6.30792e+06	3.92079e+06	2.17936e+06	3.59393e+06	4.03194e+06	2.85919e+06	2.68518e+06	2.69342e+06	2.31049e+06	1.46582e+06	1.41899e+06	1.84807e+06	2.80341e+06	1.94428e+06	2.6677e+06	2.30982e+06	1.57348e+06	1.15505e+06		-0.88202	0.000141157	1.08592		0.00368506	0.499348	0.340884
1178	Negative	L-cysteine	C3 H7 N O2 S	121.02	1.439	120.012	811825	1.62584e+06	994080	920550	1.31297e+06	1.34338e+06	432086	559952	542168	340718	479493	388975	792763	376342	559581	726678	1.50552e+06	1.9727e+06		-1.35317	0.402948	0.130723		1.11294	0.153795	1.36823
1179	Negative	α,α-Trehalose	C12 H22 O11	342.116	1.354	341.109	3.45539e+09	3.6768e+09	2.57422e+09	2.82589e+09	3.31633e+09	2.63275e+09	8.38854e+08	6.16211e+08	6.63233e+08	6.12614e+08	5.48634e+08	5.11644e+08	7.46699e+08	7.46713e+08	8.67087e+08	7.28223e+08	8.31316e+08	1.01777e+09		-2.28535	6.81217e-05	1.30623		0.381219	0.000341209	0.480124
1180	Negative	2-(4-chlorophenoxy)-N-(2-oxo-3-azepanyl)nicotinamide	C18 H18 Cl N3 O3	359.104	7.437	358.097	175862	330373	185575	240051	243344	166049	121528	115007	144703	123283	135393	111982	89867.5	104851	88192.5	102995	1.91734e+06	74913.7		-0.834978	8.64248e-06	0.825518		1.66124	0.480058	0.765835
1181	Negative	PEtOH (18:2-18:2)	C41 H73 O8 P	724.505	15.912	723.498	257723	263841	8.2003e+06	167668	158846	249133	405859	131814	92529.7	80730.8	58857.3	49118.3	686684	395847	389843	570944	6.26488e+07	1.88253e+07		-3.50507	2.49725e-06	0.90148		6.67223	0.202742	0.740693
1182	Negative	2-Anisic acid	C8 H8 O3	152.047	1.434	151.04	2.04619e+08	9.18284e+07	1.776e+08	2.15573e+08	1.44841e+08	1.9449e+08	6.35243e+07	5.00768e+07	6.02078e+07	5.79699e+07	5.96604e+07	4.12743e+07	5.32349e+07	5.80169e+07	5.8492e+07	6.56322e+07	1.87571e+07	1.51924e+07		-1.62882	1.04896e-05	1.12261		-0.304929	0.646017	0.380756
1183	Negative	11(E)-Eicosenoic Acid	C20 H38 O2	310.287	14.876	309.28	1.22772e+07	1.33341e+07	2.47067e+07	1.15142e+07	1.27587e+07	1.25567e+07	3.89511e+06	4.5827e+06	4.23293e+06	3.61785e+06	3.06635e+06	2.64669e+06	9.70741e+06	5.32064e+06	5.17645e+06	6.02669e+06	6.23427e+07	4.6971e+06		-1.98323	1.06394e-08	1.25241		2.0812	0.584982	0.0920933
1184	Negative	PC (2:0/7:0)	C17 H34 N O8 P	471.224	9.179	470.216	6.03833e+06	3.80688e+06	2.50897e+06	3.68728e+06	2.42921e+06	2.21428e+06	741758	539412	625516	637011	616956	197335	1.1234e+06	513685	1.35323e+06	1.13942e+06	922718	790489		-2.62291	1.10218e-07	1.04367		0.799097	0.33096	0.493985
1185	Negative	Adenylocuccinic Acid	C14 H18 N5 O11 P	463.074	1.174	462.067	1.12542e+06	3.07543e+06	1.70527e+06	2.27519e+06	1.99965e+06	2.24394e+06	774392	791919	339514	249687	382124	224224	474991	278242	614236	329245	763043	1.79337e+06		-2.16952	0.0282305	0.85484		0.622885	0.428553	0.663683
1186	Negative	17α-Hydroxypregnenolone	C21 H32 O3	332.235	14.431	331.228	1.97929e+08	1.60659e+08	4.5022e+07	2.08761e+07	5.49491e+07	3.97159e+07	1.16133e+06	442716	419139	613211	531056	382587	3.39033e+06	2.68678e+06	3.4108e+06	2.47915e+06	1.77171e+07	1.68423e+06		-7.19218	6.19335e-09	1.30723		3.1434	0.00792198	0.261819
1187	Negative	ent-Prostaglandin F2α	C20 H34 O5	390.216	11.75	389.208	212863	604606	434367	258096	210459	224170	2.77383e+07	3.76111e+07	4.66256e+07	4.23224e+07	3.74152e+07	5.06333e+07	2.63835e+07	2.93746e+07	2.47888e+07	2.52234e+07	2.51258e+07	3.72113e+07		6.96148	2.6521e-05	0.982181		-0.527684	0.0434548	0.613699
1188	Negative	Sedoheptulose 1,7-bisphosphate	C7 H16 O13 P2	370.007	1.085	369	2.86567e+06	1.70842e+06	5.29622e+06	1.20866e+06	1.84412e+06	2.0999e+06	1.22505e+06	2.04494e+06	1.87546e+06	935580	2.04126e+06	859393	990438	1.29349e+06	2.3203e+06	2.86075e+06	550763	514354		-0.742113	0.00054757	1.22912		-0.0744267	0.0215844	0.619426
1189	Negative	Deoxyinosine	C10 H12 N4 O4	252.085	1.429	251.077	1.68081e+08	1.50644e+08	1.39878e+08	2.25099e+08	1.90335e+08	1.73259e+08	5.74473e+07	6.75533e+07	7.47131e+07	5.63121e+07	5.17638e+07	4.10056e+07	4.97395e+07	6.32651e+07	5.50958e+07	5.98807e+07	3.34414e+07	2.32602e+07		-1.58622	3.59961e-05	1.31515		-0.293025	0.0094811	1.14456
1190	Negative	Prostaglandin F2α 1-11-lactone	C20 H32 O4	318.219	14.503	317.212	5.55262e+06	2.94127e+06	1.28219e+06	442445	2.08658e+06	1.06975e+06	139852	143291	142310	130302	125459	103794	192476	177437	172401	192058	660431	113997		-4.09067	7.40946e-10	1.22194		0.942622	0.749117	0.18667
1191	Negative	Urocanic acid	C6 H6 N2 O2	138.043	1.961	137.035	9.40785e+06	1.13465e+07	2.39396e+07	1.12973e+07	1.10376e+07	1.19513e+07	7.50031e+06	5.14511e+06	4.96192e+06	4.94808e+06	5.96674e+06	4.47892e+06	5.98315e+06	6.63745e+06	6.19708e+06	6.06859e+06	5.81085e+07	9.77844e+06		-1.25898	0.165551	0.375022		1.49119	0.203022	1.07686
1192	Negative	Sepiapterin	C9 H11 N5 O3	191.079	1.269	190.072	5.57108e+07	7.59541e+07	1.22928e+08	1.68713e+07	8.40989e+07	2.43836e+07	4.20077e+07	2.54652e+07	2.41858e+07	2.16516e+07	2.25513e+07	1.55669e+07	3.1693e+07	3.40302e+07	2.67995e+07	3.24622e+07	4.25535e+07	5.65265e+07		-1.32716	0.108973	0.640268		0.565279	0.0293837	1.59804
1193	Negative	PMeOH (18:2-18:2)	C40 H71 O8 P	710.489	15.855	709.482	438046	844664	2.68356e+07	260641	765956	1.49178e+06	666619	569766	348103	402185	230865	88198.6	1.4353e+06	585638	1.28905e+06	3.98106e+06	5.73706e+07	1.44849e+06		-3.73196	8.259e-05	1.30184		4.84157	0.114017	0.596526
[truncated: 70 more rows]
